# Supplementary material for: How Confidence in Prior Attitudes, Social Tag Popularity, and Source Credibility Shape Confirmation Bias Toward Antidepressants and Psychotherapy in a Representative German Sample: Randomized Controlled Web-Based Study
Source: J Med Internet Res. 2019 Apr 23;21(4):e11081. doi: 10.2196/11081 (PMC6658248; doi:10.2196/11081)
Supplement: Multimedia Appendix 2 [file jmir_v21i4e11081_app2.zip]

Archive with 10 entries (10 files):
- Multimedia_Apendix/Analysis.R
- Multimedia_Apendix/arguments_qualitativ.csv
- Multimedia_Apendix/daten_ok_5.csv
- Multimedia_Apendix/definitionstabelle.csv
- Multimedia_Apendix/demografics.csv
- Multimedia_Apendix/Kodierung1.csv
- Multimedia_Apendix/Kodierung2.csv
- Multimedia_Apendix/tagging03_reportcompact_1-529.csv
- Multimedia_Apendix/tagging03_reportdetail_1-11140.csv
- Multimedia_Apendix/tagging03_reportlog_1-10986.csv
