# Supplementary material for: How Confidence in Prior Attitudes, Social Tag Popularity, and Source Credibility Shape Confirmation Bias Toward Antidepressants and Psychotherapy in a Representative German Sample: Randomized Controlled Web-Based Study
Source: J Med Internet Res. 2019 Apr 23;21(4):e11081. doi: 10.2196/11081 (PMC6658248; doi:10.2196/11081)
Supplement: Multimedia Appendix 2 [file jmir_v21i4e11081_app2.zip › Multimedia_Apendix/Analysis.R]

#---------------------------------------------------------------------
#
#    Preparation: Install Packages, Set Working Directory
#                 Read Data, Remove missing data
#
#---------------------------------------------------------------------


# the following packages are required
pkgs = c("here","tidyverse","psych","likert","MASS","questionr","ggthemes","forcats",
         "car","jtools","cowplot","lsmeans","SciencesPo","gridExtra","effects")
# get missing packages
missing = pkgs[!pkgs %in% installed.packages()]
# install misssing package
lapply(missing, install.packages)
# load packages
lapply(pkgs, require, character.only = TRUE)
rm(missing, pkgs)

# set directory containing this r file as working directory
# note that the r-file needs to be clicked from explorer, does not work when starting R directly
setwd(here::here())
# display working directory
getwd() # if false directory, please restart R, this is necessary since the here package was just installed


# read file with arguments aggregated by raters
dataarg  = read.csv2(here("arguments_qualitativ.csv"), sep = ",")
names(dataarg) <- c("treatment", "valence", "label", "number")


# read and merge files
datarep   = read.csv2(here("tagging03_reportcompact_1-529.csv"))
datakod   = read.csv2(here("Kodierung1.csv"), sep = ";", header = TRUE)
datakod2  = read.csv2(here("Kodierung2.csv"), sep = "\t", header = TRUE)
datanav   = read.csv2(here("daten_ok_5.csv"), header = TRUE) 
datademo  = read.csv2(here("demografics.csv"), sep = ";", header = TRUE) 
names(datademo)[5] <- "run"
data <- merge(datarep, by=c("run","user","condition"), datakod, all.datarep=T, all.datakod=T, sort=F)
data <- merge(data, by=c("run","user","condition"), datakod2, sort=F)
data <- merge(data, by=c("run"), datademo, all.datademo=T, sort=F)
names(datanav)[1] <- "user"
data <- merge(data, by=c("user"), datanav, all.data=T, all.datanav=T, sort=F)
data[7:18] <- list(NULL) # remove redundant columns from merged data


# finished study + aggreed to provide data
data <- data[data$kommentare.delete.y == "False",] 
# remove original data
rm(datarep, datakod, datakod2, datanav, datademo, dataarg)


# remove participants who skipped important parts of the questionnaire,
# or filled in nonsense

data <- data[data$run != 76,]  # skipped
data <- data[data$run != 81,]  # skipped
data <- data[data$run != 95,]  # skipped
data <- data[data$run != 148,] # skipped
data <- data[data$run != 149,]  # skipped
data <- data[data$run != 162,] # skipped
data <- data[data$run != 307,] # skipped
data <- data[data$run != 326,] # skipped
data <- data[data$run != 327,] # skipped
data <- data[data$run != 350,] # skipped
data <- data[data$run != 412,] # skipped
data <- data[data$run != 458,] # skipped
data <- data[data$run != 486,] # skipped
data <- data[data$run != 491,] # nonsense: quatsch, d�mlich, klatsche
data <- data[data$run != 504,] # nonsense: bin zu m�de..
data <- data[data$run != 28,] # nonsense: �r eine ausreichende einzelmeinung bezahlen sie mich bitte...
data <- data[data$run != 27,] # nonsense: hat selbst AD genommen
data <- data[data$run != 29,] # nonsense: nicht sicher  mbissen	so agresiv	ist gute idee


#---------------------------------------------------------------------
#
#    Preparation: Coding of Conditions
#                 
#---------------------------------------------------------------------

summary(factor(data$condition))

# bedingungsvektor CONFIDENCE
for(i in 1:length(data$condition)){
  if (data$condition[i] == "mdkhgh") { data$confidence[i] <- 1}
  else if (data$condition[i] == "mdkhgn") { data$confidence[i] <- 1}
  else if (data$condition[i] == "ptkhgh") { data$confidence[i] <- 1}
  else if (data$condition[i] == "ptkhgn") { data$confidence[i] <- 1}
  else {data$confidence[i] <- 0}
}

# kontrolle
data$condition[data$confidence==1]

# bedingungsvektor CREDIBILITY
for(i in 1:length(data$condition)){
  if (data$condition[i] == "mdkhgh") { data$credibility[i] <- 1}
  else if (data$condition[i] == "mdkngh") { data$credibility[i] <- 1}
  else if (data$condition[i] == "ptkhgh") { data$credibility[i] <- 1}
  else if (data$condition[i] == "ptkngh") { data$credibility[i] <- 1}
  else {data$credibility[i] <- 0}
}

# kontrolle
data$condition[data$credibility==1]

# bedingungsvektor Tags
for(i in 1:length(data$condition)){
  if (data$condition[i] == "mdkhgh") { data$tagmed[i] <- 1}
  else if (data$condition[i] == "mdkngh") { data$tagmed[i] <- 1}
  else if (data$condition[i] == "mdkhgn") { data$tagmed[i] <- 1}
  else if (data$condition[i] == "mdkngn") { data$tagmed[i] <- 1}
  else {data$tagmed[i] <- 0}
}

rm(i)


#---------------------------------------------------------------------
#
#    Preparation: Calculate Variables
#                 
#---------------------------------------------------------------------


# efficacy rating sum - Psythotherapy/T1
data$Pre_Eff_PT_sum = (data$preeff.Pt_1 + data$preeff.Pt_2 + data$preeff.Pt_3 + 
                         data$preeff2.Pt_4 + data$preeff2.Pt_5 + data$preeff2.Pt_6 + 
                         data$preeff2.Pt_7 + data$preeff2.Pt_8) / 8

# efficacy rating sum - Antidepressants/T1
data$Pre_Eff_MED_sum = (data$preeff.Med_1 + data$preeff.Med_2 + data$preeff.Med_3 + 
                          data$preeff.Med_4 + data$preeff.Med_5 + data$preeff2.Med_6 + 
                          data$preeff2.Med_7 + data$preeff2.Med_8) / 8

# efficacy rating sum - Psythotherapy/T2
data$Post_Eff_PT_sum = (data$posteff1.Pt_1 + data$posteff1.Pt_2 + data$posteff1.Pt_3 + 
                          data$posteff2.Pt_4 + data$posteff2.Pt_5 + data$posteff2.Pt_6 + 
                          data$posteff2.Pt_7 + data$posteff2.Pt_8) / 8

# efficacy rating sum - Antidepressants/T2
data$Post_Eff_MED_sum = (data$posteff1.Med_1 + data$posteff1.Med_2 + data$posteff1.Med_3 + 
                           data$posteff1.Med_4 + data$posteff1.Med_5 + data$posteff2.Med_6 + 
                           data$posteff2.Med_7 + data$posteff2.Med_8) / 8

# preference rating T1
data$preratbias <- data$Pre_Eff_PT_sum - data$Pre_Eff_MED_sum

# preference rating T2
data$postratbias <- data$Post_Eff_PT_sum - data$Post_Eff_MED_sum

# Manipulation Check Score - CONFIDENCE in prior attitudes
data$rat_konf1.KonfARG_4r <- 8-data$rat_konf1.KonfARG_4 # reverse coded

data$confscore <- (data$rat_konf1.KonfARG_1 + data$rat_konf1.KonfARG_2 + 
                     data$rat_konf1.KonfARG_3 + data$rat_konf1.KonfARG_4r + 
                     data$rat_konf1.KonfARG_5 + data$rat_konf1.KonfARG_6 + 
                     data$rat_konf1.KonfARG_7 + data$rat_konf1.KonfARG_8) / 8

# ALPHA
psych::alpha(data.frame(data$rat_konf1.KonfARG_1,data$rat_konf1.KonfARG_2,
                        data$rat_konf1.KonfARG_3,data$rat_konf1.KonfARG_4r,
                        data$rat_konf1.KonfARG_5,data$rat_konf1.KonfARG_6,
                        data$rat_konf1.KonfARG_7,data$rat_konf1.KonfARG_8))


# CREDIBILITY
# 1 fachkundig / 5 kompetent / 6 informiert
# 2 zuverl?ssig / 3 vertrauensw?rdig / 4 glaubw?rdig
# data$crediscore <- (data$manipcheck.CrediCheck_1 + data$manipcheck.CrediCheck_2 + data$manipcheck.CrediCheck_3 + data$manipcheck.CrediCheck_4 + data$manipcheck.CrediCheck_5) / 5
# data$credibelief = (data$manipcheck.CrediCheck_4 + data$manipcheck.CrediCheck_2 + data$manipcheck.CrediCheck_3) / 3
data$crediknow = (data$manipcheck.CrediCheck_1 + data$manipcheck.CrediCheck_5) / 2


# Prior Attitudes: calculate arguments
data$argptneg <- data$ptneg.ohne.inhalt + data$ptneg
data$argmedneg <- data$medneg.ohne.inhalt + data$medneg
data$argptpos <- data$ptpos.ohne.inhalt + data$ptpos
data$argmedpos <- data$medpos.ohne.inhalt + data$medpos
data$arg_bias <- data$argptpos + data$argmedneg - data$argptneg - data$medpos
data$arg_sum <- data$argptpos + data$argmedneg + data$argptneg + data$medpos


## Navigation: calculate clicks
data$tagsum <- data$Tag_MED_click + data$Tag_PT_click
data$textsum <- data$Text_MED_click + data$Text_PT_click
data$textbias <- data$Text_PT_click - data$Text_MED_click
data$tagbias <- data$Tag_PT_click - data$Tag_MED_click


#---------------------------------------------------------------------
#
#                       Reliability Estimates
#                 
#---------------------------------------------------------------------


# Rater Agreement
rater_1 = c(data$arg_ptpos, data$argptneg, data$arg_medpos, data$arg_medneg)
rater_2 = c(data$arg_ptpos2, data$arg_ptneg2, data$arg_medpos2, data$arg_medneg2)
cor.test(rater_1, rater_2)
rm(rater_1, rater_2)  


# Cronbachs alpha PT T1
psych::alpha(data.frame(data$preeff.Pt_1, data$preeff.Pt_2, data$preeff.Pt_3, 
                        data$preeff2.Pt_4, data$preeff2.Pt_5, data$preeff2.Pt_6, 
                        data$preeff2.Pt_7, data$preeff2.Pt_8))

# Cronbachs alpha AD T1
psych::alpha(data.frame(data$preeff.Med_1,data$preeff.Med_2,data$preeff.Med_3,
                        data$preeff.Med_4,data$preeff.Med_5,data$preeff2.Med_6,
                        data$preeff2.Med_7,data$preeff2.Med_8))

# Cronbachs alpha AD T2
psych::alpha(data.frame(data$posteff1.Med_1, data$posteff1.Med_2, data$posteff1.Med_3,
                        data$posteff1.Med_4, data$posteff1.Med_5, data$posteff2.Med_6, 
                        data$posteff2.Med_7, data$posteff2.Med_8))

# Cronbachs alpha PT T2
psych::alpha(data.frame(data$posteff1.Pt_1, data$posteff1.Pt_2, data$posteff1.Pt_3, 
                        data$posteff2.Pt_4, data$posteff2.Pt_5, data$posteff2.Pt_6, 
                        data$posteff2.Pt_7, data$posteff2.Pt_8))


# Cronbachs alpha Credibility manipulation check
cor.test(data$manipcheck.CrediCheck_1, data$manipcheck.CrediCheck_5)

# manipulation test source credibility condition
t.test(data$crediknow~data$credibility,var.equal=F)

# Cronbachs alpha Confidence manipulation check
psych::alpha(data.frame(data$rat_konf1.KonfARG_1,data$rat_konf1.KonfARG_2,data$rat_konf1.KonfARG_3,data$rat_konf1.KonfARG_4r,data$rat_konf1.KonfARG_5,data$rat_konf1.KonfARG_6,data$rat_konf1.KonfARG_7,data$rat_konf1.KonfARG_8))

# manipulation test confidence condition
t.test(data$confscore~data$confidence)

# test if incongruence was perceived
# data$conflict <- data$manipcheck.conflictcheck_1 + data$manipcheck.conflictcheck_2 + data$manipcheck.conflictcheck_3 + data$manipcheck.conflictcheck_4
# cor.test(data$preratbias, data$conflict)

# need for cognitive closure scale
# data$ncc <- data$ncc.ncc_1 + data$ncc.ncc_2 + data$ncc.ncc_3 + data$ncc.ncc_4 + data$ncc.ncc_5 + data$ncc.ncc_6 + data$ncc.ncc_7 + data$ncc.ncc_8
# psych::alpha(data.frame(data$ncc.ncc_1, data$ncc.ncc_2, data$ncc.ncc_3, data$ncc.ncc_4, data$ncc.ncc_5, data$ncc.ncc_6, data$ncc.ncc_7, data$ncc.ncc_8))


#---------------------------------------------------------------------
#
#                  Demografics / Prior Tagging Knowledge
#                 
#---------------------------------------------------------------------

summary(data$Alter)
sd(data$Alter)

sum(data$Geschlecht==1)
sum(data$Geschlecht==2)

summary(data$PLZ)

data$demografie.ausb # 1 Abitur 2 Hochschulabschluss 3 andere 0 Ausbildungsberuf
hist(data$demografie.ausb)
table(data$demografie.ausb)

hist(data$demografie.tagknown) # Ist Ihnen der Begriff Tag (im Sinne von Schlagwort) bekannt? 1 ja - 0 nein
data$demografie.tagged # Wie oft vergeben Sie Tags auf Online Plattformen? gar nie 1 - 7 sehr oft
data$demografie.clicked # Wie oft klicken Sie auf Tags auf Online Plattformen? 1 gar nie - 7 sehr oft
hist(data$demografie.clicked)
sum(data$demografie.clicked==1)
data$demografie.tagsite # Kennen Sie Online Plattformen nennen, die Tags verwenden? offen
hist(data$demografie.cloudknown) # Ist Ihnen der Begriff &quot;Tag Cloud&quot; bekannt? 1 ja - 0 nein 
sum(data$demografie.cloudknown==1)
hist(data$demografie.source) # Wissen Sie woher die Tags in einer Tag Cloud stammen? 0 andere nutzer 1 wei� nicht 2 plattform betreiber
data$demografie.tagcloudsite # K�nnen Sie Online Plattformen nennen, die Tag Clouds verwenden? offen
# Wir haben noch weitere  Fragen zur Internetnutzung.&#xd;&#xd;Rechts ist eine Tag Cloud der Seite Librarything zu sehen.
# 1 ja - 2 nein
data$demografie2.libknown
# Woher kommen die Tags &#xd;in der Tag Cloud?
# Benutzer 5 - 4 Software - 3 Techniker - 2 weder noch - 1 wei� nicht
hist(data$demografie2.tcsource)
sum(data$demografie2.tcsource == 5)
# Was bedeutet die Gr��e der Tags?
# 1 Anzahl Klicks von Benutzern - 2 H�ufigkeit der Begriffe auf dem Portal - 3 H�ufigkeit der Suchanfragen f�r dieses Buch
# 4 H�ufigkeit mit der Benutzer den Tag f�r das Buch vergeben haben - 5 H�ufigkeit der Begriffe auf Nutzerprofilen - 6 wei� nicht
hist(data$demografie2.tmeaning)


#---------------------------------------------------------------------
#
#                       Efficacy Rating Plot
#                 
#---------------------------------------------------------------------

### read items
MED_items <- data.frame(data$preeff.Med_1, data$preeff.Med_2, data$preeff.Med_3, 
                        data$preeff.Med_4, data$preeff.Med_5, data$preeff2.Med_6, 
                        data$preeff2.Med_7, data$preeff2.Med_8)
#MED_items <- data.frame(apply(MED_items, 2, factor))

PT_items <- data.frame(data$preeff.Pt_1, data$preeff.Pt_2, data$preeff.Pt_3, 
                       data$preeff2.Pt_4, data$preeff2.Pt_5, data$preeff2.Pt_6, 
                       data$preeff2.Pt_7, data$preeff2.Pt_8)
#PT_items <- data.frame(apply(PT_items, 2, factor))

"1 (completely disagree) to 7 (completely agree)."

### Merging 
names(MED_items) <- c('AD/PT are/is effective in treating depression.',
                      'AD/PT reduce/s the risk of relapse.',
                      'AD/PT are/is effective in the long-term, even after the end of treatment.',
                      'AD/PT help/s to process psychological problems.', 
                      'Scientific evidence suggests that AD/PT are/is effective.',
                      'AD/PT effectively reduce/s anxiety.', 
                      'Negative symptoms are reduced by AD/PT.',
                      'AD/PT positively affect/s thought patterns.')

names(PT_items) <- c('AD/PT are/is effective in treating depression.',
                     'AD/PT reduce/s the risk of relapse.',
                     'AD/PT are/is effective in the long-term, even after the end of treatment.',
                     'AD/PT help/s to process psychological problems.', 
                     'AD/PT effectively reduce/s anxiety.', 
                     'Scientific evidence suggests that AD/PT are/is effective.',
                     'Negative symptoms are reduced by AD/PT.',
                     'AD/PT positively affect/s thought patterns.')

ALL_items <- rbind(PT_items, MED_items)

names(ALL_items) <- c('AD/PT are/is effective in treating depression.',
                      'AD/PT reduce/s the risk of relapse.',
                      'AD/PT are/is effective in the long-term, even after the end of treatment.',
                      'AD/PT help/s to process psychological problems.', 
                      'AD/PT effectively reduce/s anxiety.', 
                      'Scientific evidence suggests that AD/PT are/is effective.',
                      'Negative symptoms are reduced by AD/PT.',
                      'AD/PT positively affect/s thought patterns.')

ALL_items <- data.frame(apply(ALL_items, 2, factor))

treatment <- as.factor(c(rep("PT",nrow(data)),rep("AD",nrow(data))))

# plot
likert.bar.plot(likert(ALL_items, 
                       grouping = treatment), 
                include.center = T, 
                panel.strip.color = "#F0F0F0", 
                panel.grid.major = element_blank())

plot(likert(ALL_items[,c(1:8)], grouping = treatment), include.center = T, type="density")


#---------------------------------------------------------------------
#
#                       Read Long Data for Inferential Statistics
#                 
#---------------------------------------------------------------------

report <- read.csv2(here::here("tagging03_reportlog_1-10986.csv"), sep = ";")

# remove duplicates
isFirstInRun <- function(x) c(TRUE, x[-1] != x[-length(x)]) 
first = isFirstInRun(as.character(report$selected))
report = report[first,]
rm(first)

#---------------------------------------------------------------------
#
#                       Get Reading Times
#                 
#---------------------------------------------------------------------


take = c("Timer started", "Timer timed out")

times = report %>%
  filter(selected %in% take) %>% # only start-end times
  filter(run %in% data$run) # only particpants in data


times$time = as.character(times$timestamp)
times$time = gsub('.{7}$', '', times$time) # remove last 7 digits
times$time <- as.POSIXct(times$time)

times$timediff = 0

for (i in 2:(nrow(times))) {
  times$timediff[i] = times$time[i-1]-times$time[i]
}

timediff = abs(times$timediff[times$selected == "Timer timed out"])
run = times$run[times$selected == "Timer timed out"]
rm(times)
times = as.data.frame(cbind(run, timediff))
data  = merge(data, times, by = "run")
data$timediff

#---------------------------------------------------------------------
#
#                   Get Tag/Blog Post Categories
#                 
#---------------------------------------------------------------------

# read category table
tag_table <- read.csv2(here::here("Definitionstabelle.csv"), sep = ";")

# format category table
names(tag_table)[1] = "selected"
names(tag_table)[3] = "tagsize"
tag_table = tag_table[1:42, c(1,3)]
tag_table = tag_table %>% group_by(tagsize, selected) %>% filter(row_number(selected) == 1)
tag_table$selected = gsub("�","ä",tag_table$selected)

# define category list 
sel = list(
  adtags = c('Noradrenalin-Hemmer','Serotonin-Hemmer','MAO-Hemmer','Trizyklische Antidepressiva','Tetrazyklische Antidepressiva'),
  pttags = c('Gestaltpsychotherapie', 'Klientenzentrierte Therapie', 'Psychoanalyse', 'Verhaltenstherapie', 'Interpersonelle Therapie'),
  neutags = c('Gesellschaftsrelevanz', 'Vorurteile', 'Prävalenz', 'Medienberichterstattung'),
  
  adtexte = c('Noradrenalin-Hemmer_1','Serotonin-Hemmer_1','MAO-Hemmer_1','Trizyklische Antidepressiva_1','Tetrazyklische Antidepressiva_1',
              'Noradrenalin-Hemmer_2','Serotonin-Hemmer_2','MAO-Hemmer_2','Trizyklische Antidepressiva_2','Tetrazyklische Antidepressiva_2',
              'Noradrenalin-Hemmer_3','Serotonin-Hemmer_3','MAO-Hemmer_3','Trizyklische Antidepressiva_3','Tetrazyklische Antidepressiva_3'),
  pttexte = c('Gestaltpsychotherapie_1', 'Klientenzentrierte Therapie_1', 'Psychoanalyse_1', 'Verhaltenstherapie_1', 'Interpersonelle Therapie_1',
              'Gestaltpsychotherapie_2', 'Klientenzentrierte Therapie_2', 'Psychoanalyse_2', 'Verhaltenstherapie_2', 'Interpersonelle Therapie_2',
              'Gestaltpsychotherapie_3', 'Klientenzentrierte Therapie_3', 'Psychoanalyse_3', 'Verhaltenstherapie_3', 'Interpersonelle Therapie_3'),
  neutexte = c('Gesellschaftsrelevanz_1', 'Vorurteile_1', 'Prävalenz_1', 'Medienberichterstattung_1',
               'Gesellschaftsrelevanz_2', 'Vorurteile_2', 'Prävalenz_2', 'Medienberichterstattung_2',
               'Gesellschaftsrelevanz_3', 'Vorurteile_3', 'Prävalenz_3', 'Medienberichterstattung_3')
)

# count category clicks
longtags = report %>%
  filter(target == "tagcloud") %>%
  filter(!selected %in% sel$neutags) %>%
  filter(action == "click") %>%
  group_by(run) %>%
  mutate(time = row_number()) %>%
  mutate(adsel = ifelse(selected %in% sel$adtags,1,0)) %>%
  mutate(ptsel = ifelse(selected %in% sel$pttags,1,0)) %>%
  mutate(neusel = ifelse(selected %in% sel$neutags,1,0)) %>%
  mutate(selsum = selected %in% sel$pttags + selected %in% sel$adtags) %>%
  mutate(tagsize = selected %in% tag_table$Tag)

# remove participants that were dropped in the wide data
# because of missing, nonsense answers
data$run[!data$run %in% longtags$run]

# merge wide and long data
longtags = merge(longtags, data)

# remove unused factor levels
longtags$selected = droplevels(longtags$selected)
# show clicks by category
table(longtags$selected)

# get tagsize of category
longtags$tagsize = tag_table$tagsize[match(longtags$selected, tag_table$selected)]


# keep participants who did not select blog posts
keeps = data$run[data$textsum == 0]

# format factor to char
report$target = as.character(report$target)
report$action = as.character(report$action)

for (i in seq_along(keeps)) {
  report[report$run == keeps[i],][1,]$target <- "textwindow"
  report[report$run == keeps[i],][1,]$action <- "expanded"
}

# count clicks by category for blog posts
longtexte = report %>%
  filter(run %in% data$run) %>%
  filter(target == "textwindow") %>%
  filter(action == "expanded") %>%
  group_by(run) %>%
  mutate(time = row_number())  %>%
  mutate(adsel = ifelse(selected %in% sel$adtexte,1,0)) %>%
  mutate(ptsel = ifelse(selected %in% sel$pttexte,1,0)) %>%
  mutate(neusel = ifelse(selected %in% sel$neutexte,1,0)) %>%
  mutate(selsum = selected %in% sel$neutexte +  selected %in% sel$pttexte + selected %in% sel$adtexte) %>%
  mutate(selsum_adpt = selected %in% sel$pttexte + selected %in% sel$adtexte)

# truncate last -> reflects tag
longtexte$selected = as.factor(gsub('.{2}$', '', longtexte$selected))
# get size of blog post related tags
longtexte$tagsize = tag_table$tagsize[match(longtexte$selected, tag_table$selected)]
longtexte$tagsize[is.na(longtexte$tagsize)] = 0

# combine wide and long data
longtexte = merge(longtexte, data)

# factorize run and selected columns
longtexte$run = as.factor(longtexte$run)
longtexte$selected = as.factor(longtexte$selected)
longtexte$selected = droplevels(longtexte$selected)

# show number of category clicks
table(longtexte$selected)


# add rows for 0 clicked
tags_ad = longtags %>% 
  filter(adsel > 0) %>% 
  tidyr::complete(run, tagsize = full_seq(tagsize, 2), fill = list(adsel = 0)) # add 0 clicked

# count clicks & drop columns
tags_ad = tags_ad %>%
  group_by(run, tagsize, arg_bias, confidence, credibility, adsel) %>%
  dplyr::summarize(clicked = sum(as.numeric(adsel)) ) %>%
  ungroup()

# extract columns
tags_ad = tags_ad %>%
  dplyr::select(run, tagsize, arg_bias, confidence, credibility, adsel, clicked)

# fill missings
tags_ad = tags_ad %>% 
  group_by(run) %>%
  fill(arg_bias, confidence, credibility, .direction = "up") %>%
  fill(arg_bias, confidence, credibility, .direction = "down") %>%
  ungroup()

# get conditions from wide data
tags_ad$confidence <- data$confidence[match(tags_ad$run, data$run)]
tags_ad$credibility <- data$credibility[match(tags_ad$run, data$run)]
tags_ad$arg_bias <- data$arg_bias[match(tags_ad$run, data$run)]

# filter selection of non-treatment tags, blog posts
longtags = longtags %>% filter(neusel!=1)
longtexte = longtexte %>% filter(neusel!=1)

rm(report, sel, tag_table, tags_ad, times)


## show some tag/blog post selection plots
#
# longtags %>%
#   group_by(tagmed, selected, tagsize) %>%
#   summarize(clicks = sum(adsel)) %>%
#   filter(clicks > 0) %>%
#   ggplot(aes(x = tagsize, y = clicks) ) +
#   geom_bar(stat = "identity") +
#   facet_grid(. ~ tagmed)+
#   ggtitle("AD Tag")
# 
# 
# longtags %>%
#   group_by(tagmed, selected, tagsize) %>%
#   summarize(clicks = sum(ptsel)) %>%
#   filter(clicks > 0) %>%
#   ggplot(aes(x = tagsize, y = clicks) ) +
#   geom_bar(stat = "identity") +
#   facet_grid(. ~ tagmed) +
#   ggtitle("PT Tag")
# 
# 
# longtexte %>%
#   group_by(tagmed, selected, tagsize) %>%
#   summarize(clicks = sum(adsel)) %>%
#   filter(clicks > 0) %>%
#   ggplot(aes(x = tagsize, y = clicks) ) +
#   geom_bar(stat = "identity") +
#   facet_grid(. ~ tagmed) +
#   ggtitle("AD Blog")
# 
# longtexte %>%
#   group_by(tagmed, selected, tagsize) %>%
#   summarize(clicks = sum(ptsel)) %>%
#   filter(clicks > 0) %>%
#   ggplot(aes(x = tagsize, y = clicks) ) +
#   geom_bar(stat = "identity") +
#   facet_grid(. ~ tagmed) +
#   ggtitle("PT Blog")


#---------------------------------------------------------------------
#
#        Table 1 - Inferential Statistics: Tag Selection
#                 
#---------------------------------------------------------------------

# mean only model
summary(tagmodel_null  <- glm(adsel ~ 1,
                              family = binomial, data = longtags))


# table 1 - step 1
summary(tagmodel  <- glm(adsel ~
                           (
                             scale(arg_bias, center = T, scale = F) +
                               scale(confscore, center = T, scale = F) +
                               tagmed +
                               scale(crediknow, center = T, scale = F)
                           ),
                         family = binomial, data = longtags))
odds.ratio(tagmodel)

# table 1 - step 2
summary(tagmodel2  <- glm(adsel ~
                            (
                              scale(arg_bias, center = T, scale = F) *
                                scale(confscore, center = T, scale = F) +
                                tagmed +
                                scale(crediknow, center = T, scale = F)
                            ),
                          family = binomial, data = longtags))

# check 3-way interaction
summary(tagmodel3  <- glm(adsel ~
                            (
                              scale(arg_bias, center = T, scale = F) +
                                scale(confscore, center = T, scale = F) +
                                tagmed +
                                scale(crediknow, center = T, scale = F)
                            )^3,
                          family = binomial, data = longtags))

# check 4-way interaction
summary(tagmodel4  <- glm(adsel ~
                            (
                              scale(arg_bias, center = T, scale = F) +
                                scale(confscore, center = T, scale = F) +
                                tagmed +
                                scale(crediknow, center = T, scale = F)
                            )^4,
                          family = binomial, data = longtags))

# test comparison of models
anova(tagmodel, tagmodel_null, test ="Chisq")
anova(tagmodel, tagmodel2, test ="Chisq")
anova(tagmodel, tagmodel3, test ="Chisq")
anova(tagmodel, tagmodel4, test ="Chisq")


#---------------------------------------------------------------------
#
#        Table 2 - Inferential Statistics: Blog Post Selection
#                 
#---------------------------------------------------------------------

# mean only model
summary(blogmodel0  <- glm(adsel ~ 1,
                           family = binomial, data = longtexte))

# table 2 - step 1
summary(blogmodel  <- glm(adsel ~
                            scale(arg_bias, center = T, scale = F) +
                            scale(confscore, center = T, scale = F) +
                            tagmed +
                            scale(crediknow, center = T, scale = F),
                          family = binomial, data = longtexte))

# table 2 - step 2
summary(blogmodel2  <- glmer(adsel ~
                            scale(arg_bias, center = T, scale = F) *
                            scale(confscore, center = T, scale = F) +
                            tagmed +
                            scale(crediknow, center = T, scale = F) + (1 + arg_bias | run),
                          family = binomial, data = longtexte))


# check 3-way interaction
summary(blogmodel3  <- glm(adsel ~
                             (
                               scale(arg_bias, center = T, scale = F) +
                                 scale(confscore, center = T, scale = F) +
                                 tagmed + 
                                 scale(crediknow, center = T, scale = F)
                             )^3,
                           family = binomial, data = longtexte))

# check 4-way interaction
summary(blogmodel4  <- glm(adsel ~
                             (
                               scale(arg_bias, center = T, scale = F) +
                                 scale(confscore, center = T, scale = F) +
                                 tagmed + 
                                 scale(crediknow, center = T, scale = F)
                             )^4,
                           family = binomial, data = longtexte))

# test comparison of models
anova(blogmodel0, blogmodel, test ="Chisq")
anova(blogmodel, blogmodel2, test ="Chisq")
anova(blogmodel2, blogmodel3, test ="Chisq")
anova(blogmodel3, blogmodel4, test ="Chisq")


#---------------------------------------------------------------------
#
#    Table 3 - Inferential Statistics: Sum of Tag Selection
#                 
#---------------------------------------------------------------------

# SUM Tags
summary(model_sum_tags_mean <- glm.nb(tagsum ~ 1, data))
summary(model_sum_tags <- glm.nb(tagsum ~ (arg_bias + confscore + tagmed + crediknow), data))

# test interaction effects
summary(model_sum_tags2 <- glm.nb(tagsum ~ (arg_bias + confscore + tagmed + crediknow)^2, data))
summary(model_sum_tags3 <- glm.nb(tagsum ~ (arg_bias + confscore + tagmed + crediknow)^3, data))
summary(model_sum_tags4 <- glm.nb(tagsum ~ (arg_bias + confscore + tagmed + crediknow)^4, data))

# test against mean model
anova(model_sum_tags_mean, model_sum_tags)
# test interaction models
anova(model_sum_tags2, model_sum_tags)
anova(model_sum_tags3, model_sum_tags)
anova(model_sum_tags4, model_sum_tags)


#---------------------------------------------------------------------
#
#   Table 3 - Inferential Statistics: Sum of Blog Post Selection
#                 
#---------------------------------------------------------------------

# SUM BLOG POSTS
summary(model_sum_blogs_mean <- glm.nb(textsum ~ 1, data))
summary(model_sum_blogs <- glm.nb(textsum ~ (arg_bias + confscore + tagmed + crediknow), data))

# test interaction effects
summary(model_sum_blogs2 <- glm.nb(textsum ~ (arg_bias + confscore + tagmed + crediknow)^2, data))
summary(model_sum_blogs3 <- glm.nb(textsum ~ (arg_bias + confscore + tagmed + crediknow)^3, data))
summary(model_sum_blogs4 <- glm.nb(textsum ~ (arg_bias + confscore + tagmed + crediknow)^4, data))

# test against mean model
anova(model_sum_blogs_mean, model_sum_blogs)

# test interaction models
anova(model_sum_blogs2, model_sum_blogs)
anova(model_sum_blogs3, model_sum_blogs)
anova(model_sum_blogs4, model_sum_blogs)


#---------------------------------------------------------------------
#
#        Plot Blog Post Selection / Simple Slopes Analysis
#                 
#---------------------------------------------------------------------


# blog post interaction
summary(blogmodel  <- glm(adsel ~(arg_bias * confscore + tagmed + crediknow),
                          family = binomial, data = longtexte))

# test interaction
probe_interaction(blogmodel, pred = arg_bias, modx = confscore, centered = c("confscore","arg_bias","crediknow") )


sim_slopes(blogmodel, pred = arg_bias, modx = confscore, digits = 4,
           jnplot = T, control.fdr = TRUE, robust = TRUE, centered = "confscore")

## plotting of publication
hi_conf = mean(data$confscore) + sd(data$confscore)
lo_conf = mean(data$confscore) - sd(data$confscore)


plot = lsmeans(blogmodel, pairwise ~ confscore : arg_bias, 
               at = list( arg_bias = c( seq(from = -9, to = 9) ), confscore = c(lo_conf,hi_conf)  ),
               adjust = "tukey",
               type = "response")

plot = cld(plot, Letters = letters, adjust = "tukey")
plot = as.data.frame(plot)
plot$confscore[plot$confscore == hi_conf] = "High confidence   "
plot$confscore[plot$confscore == lo_conf] = "Low confidence"


plot$confscore = as.factor(plot$confscore)
levels(plot$confscore)


#---------------------------------------------------------------------
#
#       define  plot formatting functions
#                 
#---------------------------------------------------------------------

theme_Publication <- function(base_size=14, base_family="helvetica") {
  library(grid)
  library(ggthemes)
  (theme_foundation(base_size=base_size, base_family=base_family)
    + theme(plot.title = element_text(face = "bold",
                                      size = rel(1.2), hjust = 0.5),
            text = element_text(),
            panel.background = element_rect(colour = NA),
            plot.background = element_rect(colour = NA),
            panel.border = element_rect(colour = NA),
            axis.title = element_text(face = "bold",size = rel(1)),
            axis.title.y = element_text(angle=90,vjust =2),
            axis.title.x = element_text(vjust = -0.2),
            axis.text = element_text(), 
            axis.line = element_line(colour="black"),
            axis.ticks = element_line(),
            panel.grid.major = element_line(colour="#f0f0f0"),
            panel.grid.minor = element_blank(),
            legend.key = element_rect(colour = NA),
            legend.position = "bottom",
            legend.direction = "horizontal",
            legend.key.size= unit(0.2, "cm"),
            legend.margin = unit(0, "cm"),
            legend.title = element_text(face="italic"),
            plot.margin=unit(c(10,5,5,5),"mm"),
            strip.background=element_rect(colour="#f0f0f0",fill="#f0f0f0"),
            strip.text = element_text(face="bold")
    ))
  
}

scale_fill_Publication <- function(...){
  library(scales)
  library(grid)
  library(ggthemes)
  discrete_scale("fill","Publication",manual_pal(values = c("#386cb0","#fdb462","#7fc97f","#ef3b2c","#662506","#a6cee3","#fb9a99","#984ea3","#ffff33")), ...)
  
}

scale_colour_Publication <- function(...){
  library(scales)
  library(grid)
  library(ggthemes)
  discrete_scale("colour","Publication",manual_pal(values = c("#386cb0","#fdb462","#7fc97f","#ef3b2c","#662506","#a6cee3","#fb9a99","#984ea3","#ffff33")), ...)
  
}

plot %>%
  ggplot(aes(x = arg_bias, group = confscore, color = confscore, y = prob)) +
  #geom_line(size = 1.3) +
  #geom_point(size = 3) +
  geom_point(data = filter(plot, confscore %in% "High confidence   "), size = 3) +
  geom_line(data = filter(plot, confscore %in% "High confidence   "), size = 1.3) +
  geom_errorbar(data = filter(plot, confscore %in% "High confidence   "), 
                aes(ymin=asymp.LCL, ymax=asymp.UCL), width=.3) +
  
  geom_point(data = filter(plot, confscore %in% "Low confidence"), size = 3) +
  geom_line(data = filter(plot, confscore %in% "Low confidence"), size = 1.3) +
  geom_errorbar(data = filter(plot, confscore %in% "Low confidence"), 
                aes(ymin=asymp.LCL, ymax=asymp.UCL), width=.3) +
  
  scale_color_manual("", values = c("#193a70", "#c14343")) +
  
  #geom_errorbar(aes(ymin=prob-SE, ymax=prob+SE), width=.3) +
  ylim(c(0,1)) + 
  theme_Publication() +
  
  ggtitle("Selection of antidepressant blog posts\n") +
  ylab("Proportion") +
  xlab("Prior attitudes") 


#---------------------------------------------------------------------
#
#      Table 4 - Inferential Statistics - Treatment Ratings T2
#                 
#---------------------------------------------------------------------

# center variables
data$preratbias_s = c(scale(data$preratbias, center = T, scale = F))
data$arg_bias_s = c(scale(data$arg_bias, center = T, scale = F))
data$confscore_s = c(scale(data$confscore, center = T, scale = F))
data$crediknow_s = c(scale(data$crediknow, center = T, scale = F))


# format decimal output of r console
options(scipen = 2)

# m
summary(model_mnt1 <- lm(postratbias ~                            
                           preratbias_s + 
                           #scale(textbias, center = T, scale = F) + 
                           tagmed +
                           arg_bias_s + confscore_s + crediknow_s, data))


summary(model_mnt2 <- lm(postratbias ~                            
                           preratbias_s + 
                           #scale(textbias, center = T, scale = F) + 
                           tagmed +
                           arg_bias_s * confscore_s + crediknow_s, data))


summary(model_mnt3 <- lm(postratbias ~                            
                           preratbias_s + 
                           #scale(textbias, center = T, scale = F) + 
                           tagmed +
                           arg_bias_s * confscore_s * crediknow_s, data))

anova(model_mnt1, model_mnt2)
anova(model_mnt2, model_mnt3)
outmod(model_mnt1)


#---------------------------------------------------------------------
#
#      Figure 8 - Attitudes After Navigation and 
#                 Simple Slopes Test for Treatment Efficacy Ratings
#                 
#---------------------------------------------------------------------

# slopes test
# https://cran.r-project.org/web/packages/jtools/vignettes/interactions.html

data$Confidence_in_prior_attitudes = data$confscore
data$Source_Credibility = data$crediknow

summary(data$postratbias)
summary(data$confscore)
summary(data$crediknow)

summary(model_mnt3 <- lm(postratbias ~                            
                           preratbias + 
                           #scale(textbias, center = T, scale = F) + 
                           tagmed +
                           arg_bias * Confidence_in_prior_attitudes * Source_Credibility, data))


vif(model_mnt3)
sqrt(vif(model_mnt3))


probe_interaction(model_mnt3, pred = arg_bias, modx = Confidence_in_prior_attitudes, 
                  mod2 = Source_Credibility, centered = c("Confidence_in_prior_attitudes", "Source_Credibility") )


sim_slopes(model_mnt3, pred = arg_bias, modx = Confidence_in_prior_attitudes, mod2 = Source_Credibility,
           digits = 4, jnplot = T, control.fdr = TRUE, robust = TRUE)


interact_plot(model_mnt3, pred = arg_bias, modx = Confidence_in_prior_attitudes, mod2 = Source_Credibility, 
              #centered = c("Confidence_in_prior_attitudes", "Source_Credibility")
              plot.points = F,
              centered = c("all")
              
) + 
  scale_colour_manual(values = c("#c14343", "#aaaaaa", "#193a70")) +
  geom_line(linetype = "solid", size = 1.3) +
  theme_Publication() +
  ggtitle("Attitudes after navigation\n") +
  ylab("Rating difference (PT - AD)") +
  xlab("Prior attitudes (PT - AD)")


#---------------------------------------------------------------------
#
#      Table 5 - Inferential Statistics - Treatment Ratings Sum T2
#                 
#---------------------------------------------------------------------

data$Post_Eff_sum = data$Post_Eff_MED_sum + data$Post_Eff_PT_sum
data$Pre_Eff_sum = data$Pre_Eff_MED_sum + data$Pre_Eff_PT_sum
data$Pre_Eff_sum_s = c(scale(data$Pre_Eff_sum, center = T, scale = F)) # centering

# Table 5
summary(model_mnt_sum1 <- lm(Post_Eff_sum ~                            
                               Pre_Eff_sum_s + 
                               #scale(textbias, center = T, scale = F) + 
                               tagmed +
                               (arg_bias_s + confscore_s + crediknow_s), data))

# test 2-way interaction
summary(model_mnt_sum2 <- lm(Post_Eff_sum ~                            
                               Pre_Eff_sum_s + 
                               #scale(textbias, center = T, scale = F) + 
                               tagmed +
                               (arg_bias_s + confscore_s + crediknow_s)^2, data))

# test 3-way interaction
summary(model_mnt_sum3 <- lm(Post_Eff_sum ~                            
                               Pre_Eff_sum_s + 
                               #scale(textbias, center = T, scale = F) + 
                               tagmed +
                               (arg_bias_s + confscore_s + crediknow_s)^3, data))

anova(model_mnt_sum1, model_mnt_sum2)
anova(model_mnt_sum1, model_mnt_sum3)


#---------------------------------------------------------------------
#
#      Table 6 - Inferential Statistics - Knowledge Test Score
#                 
#---------------------------------------------------------------------

# correct AD
data$corr_ad =  data$Test_nav_hit_med +
  (data$test_med_new_CR + data$test_med_nav_rel_CR) - 
  (data$test_med_nav_rel_FA + data$test_med_new_FA)

# correct PT
data$corr_pt =  data$Test_nav_hit_pt +
  (data$test_pt_new_CR + data$test_pt_nav_rel_CR) - 
  (data$test_pt_nav_rel_FA + data$test_pt_new_FA)

# if more answers uncorrect then set correct to 0
data$corr_pt[data$corr_pt < 0] = 0
data$corr_at[data$corr_ad < 0] = 0

# knowledge test score -> AD-PT
data$testbias = data$corr_pt - data$corr_ad 
data$testbias[is.na(data$testbias)] = 0

# Table 6
summary(model_mnt_know1 <- lm(testbias ~                            
                                #scale(textbias, center = T, scale = F) + 
                                tagmed + arg_bias_s + confscore_s + crediknow_s, data))
# test 2-way interaction
summary(model_mnt_know2 <- lm(testbias ~                            
                                #scale(textbias, center = T, scale = F) +  
                                (tagmed + arg_bias_s + confscore_s + crediknow_s)^2, data))
# test 3-way interaction
summary(model_mnt_know3 <- lm(testbias ~                            
                                #cale(textbias, center = T, scale = F) + 
                                (tagmed + arg_bias_s + confscore_s + crediknow_s)^3, data))
# test 4-way interaction
summary(model_mnt_know4 <- lm(testbias ~                            
                                #scale(textbias, center = T, scale = F) + 
                                (tagmed + arg_bias_s + confscore_s + crediknow_s)^4, data))

anova(model_mnt_know1, model_mnt_know2)
anova(model_mnt_know2, model_mnt_know3)
anova(model_mnt_know3, model_mnt_know4)


# some additional plots
effplot <- allEffects(model_mnt_know2)
plot(effplot, multiline = T, x.var = 1)


#---------------------------------------------------------------------
#
#      Participant Flow Diagram
#                 
#---------------------------------------------------------------------

# read and merge data
flow    = read.csv(here("tagging03_reportdetail_1-11140.csv"), sep = ";")
datarep = read.csv2(here("tagging03_reportcompact_1-529.csv"))
flow <- merge(flow, datarep[c("user","condition")], by.x = "userid", by.y = "user") # add condition variable


# get conditions
flow = flow %>%
  mutate(tagpopularity = ifelse(grepl("md", condition), "AD", "PT"),
         confidence    = ifelse(grepl("kh", condition), "conf_hi", "conf_low"),
         credibility   = ifelse(grepl("gh", condition), "scredi_hi", "scredi_low"))


# plot user flow
flow %>%
  filter(!grepl("test", pageid)) %>%
  #filter(pageid %in% c("conf","instr_ratkonf","tagging","kommentare")) %>%
  group_by(pageid, condition) %>%
  summarize(count = n(),
            nr = first(pagecounter)) %>%
  ggplot(aes(x = reorder(pageid,nr), 
             y = count, 
             group = condition,
             color = condition)) +
  geom_line() + 
  theme(axis.text.x = element_text(angle = 90, hjust = 1)) +
  ylim(c(0,80))


# get numbers for flow diagram
# allocated
flow %>%
  filter(pageid == "start") %>%
  group_by(condition) %>%
  summarize(count = n())

sum(num$count)            

# pretest
flow %>%
  filter(pageid == "tagging") %>%
  group_by(condition) %>%
  summarize(count = n())

# navigation
flow %>%
  filter(pageid == "instr_postnavi") %>%
  group_by(condition) %>%
  summarize(count = n())

# posttest
flow %>%
  filter(pageid == "kommentare") %>%
  group_by(condition) %>%
  summarize(count = n())


skipped = c(76,81,148,162,307,326,327,350,412,458,486,491,504,28,27,29,149,95)
retracted = c(2,248,250,279,297,312,494)

# missings
flow %>%
  filter(runid %in% skipped,
          pageid == "ende_komplett") %>%
  group_by(condition) %>%
  summarize(count = n())

# retracted
flow %>%
  filter(runid %in% retracted,
         pageid == "ende_komplett") %>%
  group_by(condition) %>%
  summarize(count = n())

# n analyzed
sum(
  flow %>%
  filter(!runid %in% retracted,
         !runid %in% skipped,
         pageid == "ende_komplett") %>%
  group_by(condition) %>%
  summarize(count = n()) %>%
  pull(count)
)


#---------------------------------------------------------------------
#
#                        Sample Characteristics
#                 
#---------------------------------------------------------------------


demografics  = read.csv2(here("demografics.csv"), sep = ";")

hist(data$demografie.ausb, breaks = c(-1,0,1,2,3)) # 0-Ausbildungsberuf, 1-Abitur, 2-Hochschule, 3-anderer
hist(data$demografie.cloudknown, breaks = 2) # term tag cloud known - 0-no, 1-yes
hist(data$demografie.source, breaks = 3) # do you know what is the tag cloud source - 0-other users, 1-platform operator, 2-dunno
hist(data$demografie2.tcsource, breaks = 5) # source of the tc - 5-User, 4-Software, 3-Technician, 2-none, 1-don't know

demografics = merge(demografics, 
                    data[c("run", "demografie.ausb","demografie.cloudknown", 
                           "demografie.source", "demografie2.tcsource")],
                    by.x = "id", by.y = "run")

# education # 0-Ausbildungsberuf, 1-Abitur, 2-Hochschule, 3-anderer
demografics %>%
  filter(id %in% data$run) %>%
  group_by(demografie.ausb) %>%
  summarize(count = n(),
            percent = round( n()/nrow(data), 3) )

# age
sort(unique(demografics$Alter))

demografics %>%
  filter(id %in% data$run) %>%
  mutate(alter_bin = cut(Alter, breaks = c(17,19,29,39,49,59) )) %>%
  group_by(alter_bin) %>%
  summarize(count = n(),
            percent = round( n()/nrow(data), 3) )

# gender
sort(unique(demografics$Alter))

demografics %>%
  filter(id %in% data$run) %>%
  group_by(Geschlecht) %>%
  summarize(count = n(),
            percent = round( n()/nrow(data), 3) )


# how many know cloud # term tag cloud known - 0-no, 1-yes
demografics %>%
  filter(id %in% data$run) %>%
  group_by(demografie.cloudknown) %>%
  summarize(count = n(),
            percent = round( n()/nrow(data), 3) )

# do you know what is the tag cloud source - 0-other users, 1-platform operator, 2-dunno
demografics %>%
  filter(id %in% data$run) %>%
  group_by(demografie.source) %>%
  summarize(count = n(),
            percent = round( n()/nrow(data), 3) )

# source of the tc - 5-User, 4-Software, 3-Technician, 2-none, 1-don't know
demografics %>%
  filter(id %in% data$run) %>%
  group_by(demografie2.tcsource) %>%
  summarize(count = n(),
            percent = round( n()/nrow(data), 3) )


# exact occupation
data$demografie.stud_beruf
