# Supplementary material for: How Confidence in Prior Attitudes, Social Tag Popularity, and Source Credibility Shape Confirmation Bias Toward Antidepressants and Psychotherapy in a Representative German Sample: Randomized Controlled Web-Based Study
Source: J Med Internet Res. 2019 Apr 23;21(4):e11081. doi: 10.2196/11081 (PMC6658248; doi:10.2196/11081)
Supplement: Multimedia Appendix 2 [file jmir_v21i4e11081_app2.zip › Multimedia_Apendix/arguments_qualitativ.csv]

Psychotherapy	pro	cognitive processing - processing of causes	73
Psychotherapy	pro	communication is helpful	63
Psychotherapy	pro	efficacy	49
Psychotherapy	pro	better than antidepressants	41
Psychotherapy	con	difficult access	33
Psychotherapy	con	efficacy	31
Psychotherapy	con	Motivation - compliance	21
Psychotherapy	con	incompent therapists	19
Psychotherapy	pro	long-term efficacy	17
Psychotherapy	pro	supports behavioral change	16
Psychotherapy	con	a good relationship is required	16
Psychotherapy	pro	supports emotional processing	14
Psychotherapy	con	high cost	12
Psychotherapy	pro	therapists are competent	7
Psychotherapy	pro	good quality of relationship brings benefits	7
Psychotherapy	con	stigmatized	4
Psychotherapy	pro	improves relationships with others	4
Psychotherapy	con	antidpressants are necessary nonetheless	3
Psychotherapy	pro	reduces suicides	3
Psychotherapy	con	long-term efficacy	3
Psychotherapy	con	risk to chose an unsuitable treatment methods	2
Psychotherapy	con	brainwashing	2
Antidepressants	pro	efficacy	91
Antidepressants	con	side effects	73
Antidepressants	con	addiction	46
Antidepressants	con	causes are not treated	41
Antidepressants	pro	quick efficacy	29
Antidepressants	con	dangerous chemicals	23
Antidepressants	con	high risk of relapse	21
Antidepressants	pro	supports psychotherapy	20
Antidepressants	pro	reduction of anxiety	15
Antidepressants	con	efficacy	14
Antidepressants	pro	supports every day life	13
Antidepressants	con	low compliance - motivation	11
Antidepressants	con	increase apathy	9
Antidepressants	con	gain of weight	7
Antidepressants	pro	requires little effort - simple intervention	7
Antidepressants	pro	aims at the cause of the metabolic disorder	7
Antidepressants	con	psychotherapy is better	7
Antidepressants	pro	decrease suicidality	7
Antidepressants	con	right dosage is difficult to find	6
Antidepressants	pro	lift the mood	5
Antidepressants	con	change of personality	5
Antidepressants	con	fatigue	5
Antidepressants	con	serve only the interest of pharma companys	4
Antidepressants	con	natural remedy - homeopathy is better	4
Antidepressants	con	too easily prescribed	4
Antidepressants	pro	easy access	4
Antidepressants	con	increase suicidality	3
Antidepressants	con	sexual dysfunction	3
Antidepressants	con	limited power of judgement	3
Antidepressants	pro	lont-term efficacy	3
Antidepressants	pro	supports psychotherapy	3
Antidepressants	con	high cost	2
Antidepressants	pro	no addiction	2
Antidepressants	con	stomach problems	1
Antidepressants	pro	little side effects	1
Antidepressants	con	over dosage	1
Antidepressants	pro	relationship with others	1
Antidepressants	con	increase solitude	1
Antidepressants	pro	increase drive	1
Antidepressants	pro	no stigma	1
Antidepressants	con	difficult to get access	1
