# Supplementary material for: How Confidence in Prior Attitudes, Social Tag Popularity, and Source Credibility Shape Confirmation Bias Toward Antidepressants and Psychotherapy in a Representative German Sample: Randomized Controlled Web-Based Study
Source: J Med Internet Res. 2019 Apr 23;21(4):e11081. doi: 10.2196/11081 (PMC6658248; doi:10.2196/11081)
Supplement: Multimedia Appendix 2 [file jmir_v21i4e11081_app2.zip › Multimedia_Apendix/daten_ok_5.csv]

User	Tag_MED_click	Tag_PT_click	Tag_neu_click	Text_MED_click	Text_PT_click	Text_neu_click	Test_nav_hit_pt	Test_nav_hit_med	Test_nav_miss_pt	Test_nav_miss_med	test_pt_nav_rel_CR	test_pt_nav_rel_FA	test_pt_new_CR	test_pt_new_FA	test_med_nav_rel_CR	test_med_nav_rel_FA	test_med_new_CR	test_med_new_FA	navidauer	umfragedauer	Text_MED_click_unique	Text_PT_click_unique	Text_neu_click_unique	Tag_MED_click_unique	Tag_PT_click_unique	Tag_neu_click_unique
AU::PKsZjSVh1415957414529	5	4	2	0	0	0	0	0	0	0	0	0	0	0	0	0	0	0	385,5249	0	0	0	0	4	4	2
AU::9JSyZgat1415957713282	6	9	8	1	1	3	1	1	0	0	0	1	1	0	0	1	0	1	321,6695	0	1	1	2	5	5	4
AU::HREhQoTX1415957319612	1	3	3	0	0	0	0	0	0	0	0	0	0	0	0	0	0	0	342,1374	0	0	0	0	1	3	2
AU::JDIv5Wu11415957887390	3	6	6	2	3	2	2	1	1	1	2	1	2	1	1	1	1	1	310,9691	0	2	3	2	3	5	4
AU::wYPfzP1R1415958198922	0	1	0	0	2	0	0	0	2	0	1	0	1	0	0	0	0	0	320,2048	0	0	2	0	0	1	0
AU::KNAJ98Ov1415958474624	4	0	0	1	0	0	0	0	0	1	0	0	0	0	1	0	0	1	447,998	0	1	0	0	3	0	0
AU::rbOg0Ask1415958446223	0	0	0	0	0	0	0	0	0	0	0	0	0	0	0	0	0	0	447,998	0	0	0	0	0	0	0
AU::HtybsVCR1415959196464	3	2	1	2	1	0	0	0	1	1	1	0	1	0	0	1	0	1	356,7516	0	1	1	0	2	2	1
AU::8udVHek11415959488859	0	3	0	0	0	0	0	0	0	0	0	0	0	0	0	0	0	0	-64,3621	0	0	0	0	0	3	0
AU::2b2MKACF1415960164817	0	2	4	0	1	2	0	0	1	0	1	0	1	0	0	0	0	0	374,4669	0	0	1	2	0	2	3
AU::ly8cpcvw1415960583767	0	4	1	0	9	3	3	0	5	0	1	2	1	2	0	0	0	0	356,8805	0	0	8	3	0	3	1
AU::wWIbEqNy1415960596018	0	0	0	0	0	0	0	0	0	0	0	0	0	0	0	0	0	0	356,8805	0	0	0	0	0	0	0
AU::fMcl5JFr1415960953339	5	7	7	0	2	3	2	0	0	0	1	0	1	0	0	0	0	0	320,3444	0	0	2	3	2	4	4
AU::SqsphX7K1415961584625	0	0	0	0	0	0	0	0	0	0	0	0	0	0	0	0	0	0	320,3444	0	0	0	0	0	0	0
AU::Wd023mob1415961647257	0	2	0	0	1	0	1	0	0	0	0	1	0	1	0	0	0	0	487,0122	0	0	1	0	0	2	0
AU::QdpJrNLE1415962703181	4	4	4	3	4	0	1	0	3	3	1	1	2	0	0	1	0	1	350,091	0	3	4	0	4	4	4
AU::VtzVjpjt1415963643036	0	0	0	0	0	0	0	0	0	0	0	0	0	0	0	0	0	0	350,091	0	0	0	0	0	0	0
AU::sOQJ7hPf1415963733425	2	1	0	0	0	0	0	0	0	0	0	0	0	0	0	0	0	0	395,4048	0	0	0	0	2	1	0
AU::bwLyTjaX1415963795421	0	3	0	0	13	0	2	0	5	0	2	1	2	1	0	0	0	0	335,7004	0	0	7	0	0	3	0
AU::W95XOSJN1415964155940	2	6	8	0	0	1	0	0	0	0	0	0	0	0	0	0	0	0	654,5457	0	0	0	1	2	4	4
AU::zBc5rrno1415964560337	0	0	0	0	0	0	0	0	0	0	0	0	0	0	0	0	0	0	654,5457	0	0	0	0	0	0	0
AU::vje0IEVk1415965786007	0	2	3	0	3	4	0	0	2	0	2	0	2	0	0	0	0	0	417,4001	0	0	2	4	0	2	3
AU::4KaerjtT1415966188760	5	5	3	0	0	0	0	0	0	0	0	0	0	0	0	0	0	0	314,1524	0	0	0	0	3	3	3
AU::nUrjxWPf1415966259830	0	0	0	0	0	0	0	0	0	0	0	0	0	0	0	0	0	0	314,1524	0	0	0	0	0	0	0
AU::kCXviKOX1415966692493	5	1	0	8	1	0	0	4	1	3	1	0	1	0	1	2	1	2	586,086	0	7	1	0	3	1	0
AU::hd01BzTB1415968315907	12	12	9	0	0	0	0	0	0	0	0	0	0	0	0	0	0	0	311,9926	0	0	0	0	5	5	4
AU::KOyhAIBU1415969082484	3	4	3	3	3	2	0	2	3	1	1	0	0	1	2	0	1	1	357,6851	0	3	3	2	3	4	3
AU::wORVHDho1415969497139	5	4	5	0	1	3	0	0	1	0	1	0	1	0	0	0	0	0	309,3418	0	0	1	3	5	3	3
AU::uEqviHsu1415970114690	0	6	0	0	2	0	0	0	2	0	1	0	1	0	0	0	0	0	346,5234	0	0	2	0	0	4	0
AU::7v5wBYUY1415970174027	0	4	4	0	2	3	1	0	1	0	1	1	2	0	0	0	0	0	314,0392	0	0	2	2	0	2	2
AU::gewpBy4i1415970805482	0	0	0	0	0	0	0	0	0	0	0	0	0	0	0	0	0	0	391,5149	0	0	0	0	0	0	0
AU::dHK8QRXM1415970874919	0	0	0	0	0	0	0	0	0	0	0	0	0	0	0	0	0	0	391,5149	0	0	0	0	0	0	0
AU::YNaWz1bX1415970974382	1	2	0	0	0	0	0	0	0	0	0	0	0	0	0	0	0	0	603,0036	0	0	0	0	1	2	0
AU::jYVdmTez1415971021121	0	0	0	0	0	0	0	0	0	0	0	0	0	0	0	0	0	0	603,0036	0	0	0	0	0	0	0
AU::vemgGOTC1415971014548	0	0	0	0	0	0	0	0	0	0	0	0	0	0	0	0	0	0	603,0036	0	0	0	0	0	0	0
AU::gbDhw4Ku1415971116668	0	0	0	0	0	0	0	0	0	0	0	0	0	0	0	0	0	0	603,0036	0	0	0	0	0	0	0
AU::HED43ULc1415971127054	1	4	4	0	7	2	3	0	3	0	3	0	2	1	0	0	0	0	388,283	0	0	6	2	1	4	3
AU::jLIYa9mH1415971137637	0	0	2	0	0	2	0	0	0	0	0	0	0	0	0	0	0	0	332,3034	0	0	0	2	0	0	2
AU::0uUmELP51415971271052	0	0	0	0	0	0	0	0	0	0	0	0	0	0	0	0	0	0	332,3034	0	0	0	0	0	0	0
AU::SuLC5xMr1415971338312	0	0	0	0	0	0	0	0	0	0	0	0	0	0	0	0	0	0	332,3034	0	0	0	0	0	0	0
AU::iWuapa4A1415971465874	0	0	0	0	0	0	0	0	0	0	0	0	0	0	0	0	0	0	332,3034	0	0	0	0	0	0	0
AU::ShQB3LHG1415971969140	0	0	0	0	0	0	0	0	0	0	0	0	0	0	0	0	0	0	332,3034	0	0	0	0	0	0	0
AU::cv0cLoPv1415971840445	0	0	0	0	0	0	0	0	0	0	0	0	0	0	0	0	0	0	332,3034	0	0	0	0	0	0	0
AU::yHtFst5k1415971883692	0	0	0	0	0	0	0	0	0	0	0	0	0	0	0	0	0	0	332,3034	0	0	0	0	0	0	0
AU::Vz1tOiuA1415971922426	0	0	0	0	0	0	0	0	0	0	0	0	0	0	0	0	0	0	-706,0497	0	0	0	0	0	0	0
AU::Yks3aMXk1415972397155	0	5	2	0	1	0	1	0	0	0	0	1	0	1	0	0	0	0	308,4008	0	0	1	0	0	5	2
AU::Hf5bRNK31415972447616	3	3	3	0	0	1	0	0	0	0	0	0	0	0	0	0	0	0	489,1076	0	0	0	1	3	3	3
AU::3cbVZed91415972545475	2	3	1	5	5	4	3	5	2	0	1	2	2	1	0	2	0	2	314,7919	0	5	5	2	2	3	1
AU::2ImpJUda1415972680544	3	5	0	6	4	0	2	3	1	2	2	1	2	1	1	1	1	1	398,9189	0	5	3	0	2	3	0
AU::6gi2qS4v1415972739840	3	5	3	3	7	2	0	3	6	0	3	0	3	0	0	2	0	2	329,6501	0	3	6	2	3	3	3
AU::vhuHLIiJ1415973119459	7	7	3	0	3	0	0	0	2	0	1	0	1	0	0	0	0	0	308,3135	0	0	2	0	4	5	3
AU::Dmr2eDxR1415973108240	1	3	1	0	6	2	2	0	1	0	1	1	1	1	0	0	0	0	345,7332	0	0	3	1	1	2	1
AU::RxcVUft51415973237593	0	5	3	0	11	8	4	0	6	0	1	3	2	2	0	0	0	0	404,9011	0	0	10	8	0	4	3
AU::Sc14AWnX1415973501290	0	1	0	0	0	0	0	0	0	0	0	0	0	0	0	0	0	0	302,4481	0	0	0	0	0	1	0
AU::hnCD0gMK1415973743116	0	0	0	0	0	0	0	0	0	0	0	0	0	0	0	0	0	0	302,4481	0	0	0	0	0	0	0
AU::ivo43No91415973916223	1	2	4	0	2	4	0	0	2	0	2	0	2	0	0	0	0	0	314,9063	0	0	2	3	1	2	3
AU::UsGdH3A61415973964199	0	0	0	0	0	0	0	0	0	0	0	0	0	0	0	0	0	0	314,9063	0	0	0	0	0	0	0
AU::rFwJKpOa1415974053950	14	11	6	18	17	13	8	9	7	5	2	3	3	2	1	4	1	4	1019,9905	0	14	15	12	5	5	4
AU::MqAmlBKu1415974077172	0	0	0	0	0	0	0	0	0	0	0	0	0	0	0	0	0	0	1019,9905	0	0	0	0	0	0	0
AU::wuXM6MNd1415974089743	1	7	5	2	6	13	5	2	1	0	1	2	2	1	0	1	0	1	407,458	0	2	6	9	1	4	4
AU::3RScjRIk1415974513994	0	2	2	0	6	5	4	0	1	0	1	1	1	1	0	0	0	0	305,2037	0	0	5	4	0	2	2
AU::G38VQdZb1415975038664	7	2	5	3	0	7	0	2	0	1	0	0	0	0	2	1	2	1	401,568	0	3	0	5	4	2	4
AU::h8jOp5sK1415975095925	5	1	1	5	0	2	0	5	0	0	0	0	0	0	0	3	0	3	442,4479	0	5	0	1	3	1	1
AU::485pzhNM1415975198306	3	4	1	5	7	1	3	5	4	0	1	3	2	2	2	1	2	1	327,3327	0	5	7	1	3	4	1
AU::G1zUP20O1415975353634	1	5	2	0	11	3	4	0	5	0	2	2	2	2	0	0	0	0	321,8121	0	0	9	3	1	4	2
AU::utsvbxja1415975386859	0	0	0	0	0	0	0	0	0	0	0	0	0	0	0	0	0	0	321,8121	0	0	0	0	0	0	0
AU::JQd3DIO81415975779536	0	0	0	0	0	0	0	0	0	0	0	0	0	0	0	0	0	0	358,7139	0	0	0	0	0	0	0
AU::gXs4q73w1415975792462	2	6	4	3	7	8	3	3	4	0	3	0	3	0	1	0	1	0	396,1356	0	3	7	8	2	4	3
AU::wyPvPyTN1415975879675	0	4	1	0	0	0	0	0	0	0	0	0	0	0	0	0	0	0	309,56	0	0	0	0	0	4	1
AU::0tFc3fxj1415975940091	0	3	1	0	11	5	3	0	6	0	1	2	1	2	0	0	0	0	337,2087	0	0	9	3	0	3	1
AU::GHjKfd9s1415976357851	7	10	7	1	4	5	1	1	3	0	1	1	1	1	1	0	1	0	418,4195	0	1	4	5	5	5	4
AU::n2QnBQ7T1415976579529	0	0	0	0	0	0	0	0	0	0	0	0	0	0	0	0	0	0	418,4195	0	0	0	0	0	0	0
AU::mVp3SLsO1415976711393	4	7	3	0	0	0	0	0	0	0	0	0	0	0	0	0	0	0	303,4804	0	0	0	0	4	4	3
AU::ummbzbyj1415976734328	0	0	0	0	0	0	0	0	0	0	0	0	0	0	0	0	0	0	303,4804	0	0	0	0	0	0	0
AU::uppDeyvK1415977169286	0	0	0	0	0	0	0	0	0	0	0	0	0	0	0	0	0	0	303,4804	0	0	0	0	0	0	0
AU::QJysUYgV1415977277708	0	0	2	0	0	1	0	0	0	0	0	0	0	0	0	0	0	0	356,2794	0	0	0	1	0	0	2
AU::VftKYGco1415977570911	7	4	2	1	0	0	0	1	0	0	0	0	0	0	1	0	1	0	315,573	0	1	0	0	4	2	2
AU::HdjMX9vm1415978846169	0	0	0	0	0	0	0	0	0	0	0	0	0	0	0	0	0	0	315,573	0	0	0	0	0	0	0
AU::bMKetlrH1415979102884	0	0	0	0	0	0	0	0	0	0	0	0	0	0	0	0	0	0	315,573	0	0	0	0	0	0	0
AU::1HrDYIZD1415979113084	1	3	2	0	4	4	1	0	3	0	2	1	2	1	0	0	0	0	656,241	0	0	4	4	1	3	2
AU::Bo7kuAQg1415979317845	6	0	0	3	0	0	0	3	0	0	0	0	0	0	0	1	0	1	526,8565	0	3	0	0	5	0	0
AU::CICSHFoU1415979355943	0	0	0	0	0	0	0	0	0	0	0	0	0	0	0	0	0	0	526,8565	0	0	0	0	0	0	0
AU::nTAYYsxA1415979644230	0	0	0	0	0	0	0	0	0	0	0	0	0	0	0	0	0	0	526,8565	0	0	0	0	0	0	0
AU::pGeZCvSq1415979754112	0	0	0	0	0	0	0	0	0	0	0	0	0	0	0	0	0	0	526,8565	0	0	0	0	0	0	0
AU::K39pDqge1415979822545	5	5	4	0	0	0	0	0	0	0	0	0	0	0	0	0	0	0	423,0097	0	0	0	0	4	4	3
AU::PD8Fq7se1415979878217	0	0	0	0	0	0	0	0	0	0	0	0	0	0	0	0	0	0	423,0097	0	0	0	0	0	0	0
AU::vVWOuF981415980302101	0	0	0	0	0	0	0	0	0	0	0	0	0	0	0	0	0	0	2389,4146	0	0	0	0	0	0	0
AU::Q3ewrmHV1415980634640	0	0	0	0	0	0	0	0	0	0	0	0	0	0	0	0	0	0	332,2759	0	0	0	0	0	0	0
AU::cOBUpNho1415980701088	0	0	0	0	0	0	0	0	0	0	0	0	0	0	0	0	0	0	332,2759	0	0	0	0	0	0	0
AU::jS5YM4RG1415980892274	1	0	0	2	0	0	0	1	0	0	0	0	0	0	1	0	1	0	341,8637	0	1	0	0	1	0	0
AU::lQXJBkSH1415981171456	0	2	0	0	6	0	3	0	2	0	1	1	1	1	0	0	0	0	360,2604	0	0	5	0	0	2	0
AU::wfe6n12Z1415981433694	0	0	0	0	0	0	0	0	0	0	0	0	0	0	0	0	0	0	360,2604	0	0	0	0	0	0	0
AU::8pycK90a1415981496600	1	4	2	0	1	4	0	0	1	0	0	1	1	0	0	0	0	0	355,1521	0	0	1	3	1	3	2
AU::9nILvZ5n1415981968737	5	4	0	6	6	0	5	3	1	2	1	3	1	3	2	2	2	2	306,8564	0	5	6	0	4	4	0
AU::sQYLDuzK1415982546910	1	7	3	0	0	0	0	0	0	0	0	0	0	0	0	0	0	0	352,3929	0	0	0	0	1	4	3
AU::bBKSEM5X1415982958872	0	0	0	0	0	0	0	0	0	0	0	0	0	0	0	0	0	0	352,3929	0	0	0	0	0	0	0
AU::5PRrYttc1415983202144	0	0	0	0	0	0	0	0	0	0	0	0	0	0	0	0	0	0	352,3929	0	0	0	0	0	0	0
AU::qQDT6uXw1415983296157	0	0	0	0	0	0	0	0	0	0	0	0	0	0	0	0	0	0	352,3929	0	0	0	0	0	0	0
AU::C1cpR2ks1415983574816	0	0	0	0	0	0	0	0	0	0	0	0	0	0	0	0	0	0	352,3929	0	0	0	0	0	0	0
AU::loDNgQa31415983941565	2	4	3	6	1	2	0	5	1	0	1	0	1	0	1	1	1	1	320,3851	0	5	1	2	2	3	3
AU::QZfWepga1415984102786	0	2	3	0	0	2	0	0	0	0	0	0	0	0	0	0	0	0	-0,2083	0	0	0	2	0	2	2
AU::lkAP8OgJ1415984189983	0	0	0	0	0	0	0	0	0	0	0	0	0	0	0	0	0	0	-0,2083	0	0	0	0	0	0	0
AU::hkKKBFFw1415984444936	0	0	0	0	0	0	0	0	0	0	0	0	0	0	0	0	0	0	-0,2083	0	0	0	0	0	0	0
AU::mufJvXiG1415984531601	3	2	1	0	0	0	0	0	0	0	0	0	0	0	0	0	0	0	570,8268	0	0	0	0	2	1	1
AU::k7q890701415984541364	0	0	0	0	0	0	0	0	0	0	0	0	0	0	0	0	0	0	320,0422	0	0	0	0	0	0	0
AU::id82gwBd1415985579208	1	2	3	0	0	0	0	0	0	0	0	0	0	0	0	0	0	0	312,3643	0	0	0	0	1	2	3
AU::asBXVotF1415985700869	0	0	0	0	0	0	0	0	0	0	0	0	0	0	0	0	0	0	312,3643	0	0	0	0	0	0	0
AU::PIsHXhmK1415986167895	0	1	0	0	3	0	0	0	3	0	1	0	1	0	0	0	0	0	338,1341	0	0	3	0	0	1	0
AU::oIbKoehA1415986193907	0	0	0	0	0	0	0	0	0	0	0	0	0	0	0	0	0	0	338,1341	0	0	0	0	0	0	0
AU::9fyj4ZwH1415986211190	4	1	3	4	0	3	0	3	0	1	0	0	0	0	2	1	2	1	314,0079	0	4	0	2	4	1	2
AU::eMSaueeU1415986289734	0	0	0	0	0	0	0	0	0	0	0	0	0	0	0	0	0	0	-16,7	0	0	0	0	0	0	0
AU::qLTgrzCw1415986534791	0	0	0	0	0	0	0	0	0	0	0	0	0	0	0	0	0	0	-16,7	0	0	0	0	0	0	0
AU::tBVANenY1415986657756	0	0	0	0	0	0	0	0	0	0	0	0	0	0	0	0	0	0	-16,7	0	0	0	0	0	0	0
AU::due91VbM1415986836747	0	0	0	0	0	0	0	0	0	0	0	0	0	0	0	0	0	0	-16,7	0	0	0	0	0	0	0
AU::pYTNk1eh1415987092428	3	5	3	0	0	1	0	0	0	0	0	0	0	0	0	0	0	0	301,1262	0	0	0	1	3	4	3
AU::LPlJiixn1415987312008	2	1	2	8	1	6	1	6	0	0	0	1	1	0	1	1	1	1	439,1213	0	6	1	5	2	1	2
AU::EBPUQ4VR1415987422082	0	0	0	0	0	0	0	0	0	0	0	0	0	0	0	0	0	0	439,1213	0	0	0	0	0	0	0
AU::PHgT7UXK1415987529908	0	0	0	0	0	0	0	0	0	0	0	0	0	0	0	0	0	0	439,1213	0	0	0	0	0	0	0
AU::hS0JadRK1415987557659	0	0	0	0	0	0	0	0	0	0	0	0	0	0	0	0	0	0	439,1213	0	0	0	0	0	0	0
AU::ls8ytl8l1415987741861	4	8	3	0	0	0	0	0	0	0	0	0	0	0	0	0	0	0	323,7989	0	0	0	0	4	5	3
AU::hgXlwhOI1415987759125	0	0	0	0	0	0	0	0	0	0	0	0	0	0	0	0	0	0	323,7989	0	0	0	0	0	0	0
AU::IrXycE2U1415987894182	0	0	0	0	0	0	0	0	0	0	0	0	0	0	0	0	0	0	323,7989	0	0	0	0	0	0	0
AU::uMEk9g781415987942014	1	1	3	2	3	2	0	1	2	0	1	0	1	0	1	0	1	0	371,1092	0	1	2	2	1	1	2
AU::r206DCnr1415988007465	2	2	1	1	2	2	0	1	1	0	1	0	1	0	1	0	1	0	331,5073	0	1	1	1	1	2	1
AU::EBynEPKD1415988074583	1	2	3	7	9	5	0	3	6	0	2	0	2	0	0	1	0	1	454,6406	0	3	6	3	1	2	3
AU::pgRBScDo1415988199521	0	4	1	0	6	2	1	0	4	0	4	0	4	0	0	0	0	0	359,0691	0	0	5	2	0	4	1
AU::Q6Omszq71415988927923	0	0	0	0	0	0	0	0	0	0	0	0	0	0	0	0	0	0	359,0691	0	0	0	0	0	0	0
AU::lOkPtqyM1415988911735	0	0	0	0	0	0	0	0	0	0	0	0	0	0	0	0	0	0	359,0691	0	0	0	0	0	0	0
AU::fjs4XVxL1415989909850	0	0	0	0	0	0	0	0	0	0	0	0	0	0	0	0	0	0	359,0691	0	0	0	0	0	0	0
AU::hKPca2qj1415990072399	0	0	0	0	0	0	0	0	0	0	0	0	0	0	0	0	0	0	359,0691	0	0	0	0	0	0	0
AU::mG8WpLoL1415990587786	0	0	0	0	0	0	0	0	0	0	0	0	0	0	0	0	0	0	359,0691	0	0	0	0	0	0	0
AU::sV1XM84K1415990811931	0	0	0	0	0	0	0	0	0	0	0	0	0	0	0	0	0	0	359,0691	0	0	0	0	0	0	0
AU::Vb2uAjny1415991279735	0	0	0	0	0	0	0	0	0	0	0	0	0	0	0	0	0	0	359,0691	0	0	0	0	0	0	0
AU::VKGgwphp1415991348586	0	0	0	0	0	0	0	0	0	0	0	0	0	0	0	0	0	0	359,0691	0	0	0	0	0	0	0
AU::jXcEC63d1415991381256	0	0	0	0	0	0	0	0	0	0	0	0	0	0	0	0	0	0	359,0691	0	0	0	0	0	0	0
AU::NyjDgZbe1415991670641	1	3	1	4	9	3	6	3	2	0	1	2	2	1	0	1	0	1	439,7947	0	3	8	3	1	3	1
AU::8isiagh91415991696960	0	0	0	0	0	0	0	0	0	0	0	0	0	0	0	0	0	0	439,7947	0	0	0	0	0	0	0
AU::mrduyZ1F1415991982458	0	0	0	0	0	0	0	0	0	0	0	0	0	0	0	0	0	0	439,7947	0	0	0	0	0	0	0
AU::wquq9Agu1415992047792	0	0	0	0	0	0	0	0	0	0	0	0	0	0	0	0	0	0	439,7947	0	0	0	0	0	0	0
AU::z88nqP6e1415992167384	0	0	0	0	0	0	0	0	0	0	0	0	0	0	0	0	0	0	439,7947	0	0	0	0	0	0	0
AU::TfHuWYys1415992196438	2	6	4	0	0	2	0	0	0	0	0	0	0	0	0	0	0	0	323,2221	0	0	0	1	2	5	3
AU::d3CFu6Kp1415992280225	1	2	2	3	6	8	5	3	0	0	0	2	0	2	0	1	0	1	392,7781	0	3	5	6	1	2	2
AU::bFsTas8o1415992378103	0	0	0	0	0	0	0	0	0	0	0	0	0	0	0	0	0	0	392,7781	0	0	0	0	0	0	0
AU::GbEtNPUe1415992422569	1	2	3	2	2	2	0	0	2	1	1	0	1	0	1	0	1	0	322,9464	0	1	2	1	1	2	2
AU::yFvz1Sjf1415992469586	0	0	0	0	0	0	0	0	0	0	0	0	0	0	0	0	0	0	322,9464	0	0	0	0	0	0	0
AU::yXqTfY0P1415993087674	4	5	5	0	0	0	0	0	0	0	0	0	0	0	0	0	0	0	-973,6544	0	0	0	0	4	5	3
AU::9tSAB8RZ1415993563813	0	0	0	0	0	0	0	0	0	0	0	0	0	0	0	0	0	0	-973,6544	0	0	0	0	0	0	0
AU::DINnvtDo1415993588986	7	5	4	0	0	0	0	0	0	0	0	0	0	0	0	0	0	0	316,5615	0	0	0	0	4	4	4
AU::yiC2BKXQ1415993587807	3	0	0	0	0	0	0	0	0	0	0	0	0	0	0	0	0	0	1120,0311	0	0	0	0	3	0	0
AU::hllbL2KN1415993928157	6	2	3	2	3	4	1	1	0	0	0	1	0	1	0	1	0	1	311,0763	0	1	1	3	4	2	2
AU::oB7cPcSi1415994082510	0	0	0	0	0	0	0	0	0	0	0	0	0	0	0	0	0	0	311,0763	0	0	0	0	0	0	0
AU::BupPtjaK1415997832524	0	0	0	0	0	0	0	0	0	0	0	0	0	0	0	0	0	0	311,0763	0	0	0	0	0	0	0
AU::XT7o563a1415994322530	0	0	0	0	0	0	0	0	0	0	0	0	0	0	0	0	0	0	311,0763	0	0	0	0	0	0	0
AU::IN0zLEQ31415994495093	0	0	0	0	0	0	0	0	0	0	0	0	0	0	0	0	0	0	311,0763	0	0	0	0	0	0	0
AU::26V6pr2c1415994767277	0	0	0	0	0	0	0	0	0	0	0	0	0	0	0	0	0	0	311,0763	0	0	0	0	0	0	0
AU::3q3Z2JJA1415994876741	0	0	0	0	0	0	0	0	0	0	0	0	0	0	0	0	0	0	311,0763	0	0	0	0	0	0	0
AU::Td4O7r6r1415994885932	0	0	0	0	0	0	0	0	0	0	0	0	0	0	0	0	0	0	311,0763	0	0	0	0	0	0	0
AU::OibUkUf91415994921819	0	0	0	0	0	0	0	0	0	0	0	0	0	0	0	0	0	0	311,0763	0	0	0	0	0	0	0
AU::NZcBOsR11415994932066	0	0	0	0	0	0	0	0	0	0	0	0	0	0	0	0	0	0	311,0763	0	0	0	0	0	0	0
AU::N5gcWcQc1415995247266	0	0	0	0	0	0	0	0	0	0	0	0	0	0	0	0	0	0	311,0763	0	0	0	0	0	0	0
AU::WEy0F99O1415995318765	0	0	0	0	0	0	0	0	0	0	0	0	0	0	0	0	0	0	311,0763	0	0	0	0	0	0	0
AU::Zcmi7v7b1415995527682	5	4	4	1	0	0	0	1	0	0	0	0	0	0	1	0	1	0	546,3111	0	1	0	0	5	4	4
AU::311MkthA1415995764393	0	1	1	0	0	0	0	0	0	0	0	0	0	0	0	0	0	0	300,8271	0	0	0	0	0	1	1
AU::XAuTi74U1415996243185	0	0	0	0	0	0	0	0	0	0	0	0	0	0	0	0	0	0	300,8271	0	0	0	0	0	0	0
AU::WRkSzTjA1415996347709	0	0	0	0	0	0	0	0	0	0	0	0	0	0	0	0	0	0	300,8271	0	0	0	0	0	0	0
AU::7sxrqsfb1415996706444	0	0	0	0	0	0	0	0	0	0	0	0	0	0	0	0	0	0	300,8271	0	0	0	0	0	0	0
AU::SagvWObX1415997409409	2	4	0	4	5	0	0	2	5	1	3	0	3	0	2	0	2	0	337,5257	0	3	5	0	2	3	0
AU::yH9S3WG41415997421720	0	0	0	0	0	0	0	0	0	0	0	0	0	0	0	0	0	0	337,5257	0	0	0	0	0	0	0
AU::EYoTE8hK1415997566830	0	3	1	0	4	0	2	0	2	0	1	2	2	1	0	0	0	0	413,7564	0	0	4	0	0	3	1
AU::Lqe7RYwe1415998164028	5	5	4	0	0	0	0	0	0	0	0	0	0	0	0	0	0	0	617,5882	0	0	0	0	5	5	4
AU::F0NoxnDO1415998579058	0	1	0	0	4	0	0	0	3	0	1	0	1	0	0	0	0	0	492,3392	0	0	3	0	0	1	0
AU::mKIsqzRD1415998946390	1	2	4	3	1	1	1	2	0	0	0	1	0	1	1	0	1	0	421,8644	0	2	1	1	1	2	3
AU::vpOMtOdB1415999189468	4	6	6	0	0	2	0	0	0	0	0	0	0	0	0	0	0	0	318,6249	0	0	0	2	4	5	4
AU::fV9XkWNd1415999323261	0	0	0	0	0	0	0	0	0	0	0	0	0	0	0	0	0	0	318,6249	0	0	0	0	0	0	0
AU::vWFxaICc1415999346693	0	0	0	0	0	0	0	0	0	0	0	0	0	0	0	0	0	0	318,6249	0	0	0	0	0	0	0
AU::diHKK8OY1415999433925	3	1	3	2	0	1	0	2	0	0	0	0	0	0	1	1	1	1	360,3391	0	2	0	1	3	1	2
AU::eN7hvCpd1415999857836	7	2	0	10	3	0	1	5	2	3	1	1	1	1	2	2	2	2	321,0634	0	8	3	0	5	2	0
AU::Mew4M4Ud1416000074515	2	2	3	1	4	4	4	1	0	0	1	1	1	1	0	1	0	1	413,5652	0	1	4	3	1	2	2
AU::1wXSCthB1416000476075	5	5	4	18	16	17	7	7	8	8	3	2	4	1	3	2	2	3	1890,3059	0	15	15	12	5	5	4
AU::pkWlmBCn1416000570101	0	0	0	0	0	0	0	0	0	0	0	0	0	0	0	0	0	0	1890,3059	0	0	0	0	0	0	0
AU::lK1yEma71416000896373	1	5	2	2	9	5	5	1	3	0	2	1	2	1	0	1	0	1	563,0541	0	1	8	3	1	5	2
AU::UfYVaoZW1416000793281	1	0	2	1	0	2	0	1	0	0	0	0	0	0	0	1	0	1	526,4082	0	1	0	2	1	0	2
AU::sH0d3q8n1416001237117	0	0	0	0	0	0	0	0	0	0	0	0	0	0	0	0	0	0	526,4082	0	0	0	0	0	0	0
AU::KABFn0cG1416001716749	0	0	0	0	0	0	0	0	0	0	0	0	0	0	0	0	0	0	526,4082	0	0	0	0	0	0	0
AU::f5Suc8I61416002398620	12	13	12	10	6	4	2	6	4	0	2	2	3	1	1	2	1	2	385,7941	0	6	6	3	5	5	4
AU::jzNcx5PZ1416003246843	2	2	0	0	0	0	0	0	0	0	0	0	0	0	0	0	0	0	1270,0308	0	0	0	0	2	2	0
AU::nnz0Wg4L1416005351075	0	1	0	0	4	0	3	0	0	0	0	1	0	1	0	0	0	0	382,1912	0	0	3	0	0	1	0
AU::MeTeFosQ1416005427440	0	5	2	0	6	0	0	0	5	0	3	0	3	0	0	0	0	0	308,9426	0	0	5	0	0	3	2
AU::QY1HH5nc1416005425935	0	0	0	0	0	0	0	0	0	0	0	0	0	0	0	0	0	0	308,9426	0	0	0	0	0	0	0
AU::du0IIFGs1416005889609	0	0	0	0	0	0	0	0	0	0	0	0	0	0	0	0	0	0	308,9426	0	0	0	0	0	0	0
AU::QkpCDdZk1416007194743	2	2	2	7	4	1	0	3	3	2	2	0	2	0	1	1	1	1	349,0112	0	5	3	1	2	2	2
AU::cvuGaTyI1416016328242	0	0	0	0	0	0	0	0	0	0	0	0	0	0	0	0	0	0	349,0112	0	0	0	0	0	0	0
AU::5BBPtbC31416016413549	0	0	0	0	0	0	0	0	0	0	0	0	0	0	0	0	0	0	349,0112	0	0	0	0	0	0	0
AU::vJ0KdBfu1416010422586	4	2	2	4	4	4	0	3	4	1	2	0	2	0	2	1	2	1	412,4857	0	4	4	3	4	2	2
AU::D1ekfZMH1416018811725	1	5	1	1	8	2	2	1	5	0	3	1	3	1	1	0	1	0	432,1701	0	1	7	1	1	4	1
AU::iMmw2R0W1416031454218	0	0	0	0	0	0	0	0	0	0	0	0	0	0	0	0	0	0	432,1701	0	0	0	0	0	0	0
AU::1Z564E8F1416031830937	0	1	0	0	7	0	2	0	1	0	0	1	0	1	0	0	0	0	347,557	0	0	3	0	0	1	0
AU::XT53LQ8D1416032528353	0	0	0	0	0	0	0	0	0	0	0	0	0	0	0	0	0	0	347,557	0	0	0	0	0	0	0
AU::JFXEwGRv1416032964415	0	0	0	0	0	0	0	0	0	0	0	0	0	0	0	0	0	0	347,557	0	0	0	0	0	0	0
AU::5GQ3aWPO1416035293131	0	0	0	0	0	0	0	0	0	0	0	0	0	0	0	0	0	0	347,557	0	0	0	0	0	0	0
AU::xFlLWreQ1416038491266	3	4	4	0	0	0	0	0	0	0	0	0	0	0	0	0	0	0	431,9462	0	0	0	0	2	4	4
AU::wz6i2HUE1416038487014	4	3	3	5	4	3	3	4	1	1	1	2	2	1	1	2	1	2	455,16	0	5	4	3	4	3	3
AU::s59WNnq91416039112908	0	0	0	0	0	0	0	0	0	0	0	0	0	0	0	0	0	0	455,16	0	0	0	0	0	0	0
AU::wQukLHjM1416039316666	0	0	0	0	0	0	0	0	0	0	0	0	0	0	0	0	0	0	455,16	0	0	0	0	0	0	0
AU::1r1NeSY41416039877702	2	6	4	0	4	0	4	0	0	0	0	3	0	3	0	0	0	0	329,2431	0	0	4	0	1	4	4
AU::kNuHZnA81416040699548	0	0	0	0	0	0	0	0	0	0	0	0	0	0	0	0	0	0	329,2431	0	0	0	0	0	0	0
AU::K9KwPCrA1416042838262	1	4	0	1	4	0	1	0	2	1	1	1	1	1	1	0	1	0	398,402	0	1	3	0	1	3	0
AU::nj4sAKql1416042954396	9	8	7	0	1	1	0	0	1	0	1	0	1	0	0	0	0	0	337,4077	0	0	1	1	5	5	4
AU::3a7ZEP1M1416043508253	0	0	0	0	0	0	0	0	0	0	0	0	0	0	0	0	0	0	337,4077	0	0	0	0	0	0	0
AU::vSRCG0zv1416045866570	0	0	0	0	0	0	0	0	0	0	0	0	0	0	0	0	0	0	-2186,8119	0	0	0	0	0	0	0
AU::jua282IG1416046319916	2	10	4	3	5	4	2	2	2	1	0	2	0	2	2	0	2	0	351,7075	0	3	4	3	2	5	3
AU::R3KjA96G1416047386262	2	1	0	2	1	0	0	1	1	1	1	0	1	0	1	1	1	1	315,7263	0	2	1	0	2	1	0
AU::ZSacWzi91416048046198	0	0	0	0	0	0	0	0	0	0	0	0	0	0	0	0	0	0	315,7263	0	0	0	0	0	0	0
AU::G7iydmCT1416048846156	4	3	3	8	2	6	1	7	1	1	1	1	1	1	1	3	1	3	370,7385	0	8	2	6	4	2	3
AU::Afgem5c91416048810921	0	0	0	0	0	0	0	0	0	0	0	0	0	0	0	0	0	0	370,7385	0	0	0	0	0	0	0
AU::v53R1I6P1416050450498	9	7	7	0	0	0	0	0	0	0	0	0	0	0	0	0	0	0	321,7202	0	0	0	0	5	5	4
AU::wz7fTYXO1416050925504	0	0	0	0	0	0	0	0	0	0	0	0	0	0	0	0	0	0	321,7202	0	0	0	0	0	0	0
AU::jNkntChj1416051354147	0	1	1	0	3	2	0	0	3	0	1	0	1	0	0	0	0	0	526,5471	0	0	3	2	0	1	1
AU::OEt5pKKP1416052359852	6	10	3	3	5	1	1	2	2	1	1	1	1	1	1	2	2	1	341,5322	0	3	3	1	3	5	2
AU::Kn0CjtV51416052901559	7	4	2	8	0	3	0	4	0	3	0	0	0	0	1	2	1	2	303,3048	0	7	0	1	5	4	1
AU::T2wcZQwo1416054389324	1	2	2	0	4	3	2	0	1	0	1	1	1	1	0	0	0	0	337,3828	0	0	3	3	1	2	2
AU::utqZ3JHr1416054551601	0	3	2	0	1	3	0	0	1	0	1	0	1	0	0	0	0	0	362,969	0	0	1	3	0	2	2
AU::o4Uo9C231416054564466	0	0	0	0	0	0	0	0	0	0	0	0	0	0	0	0	0	0	362,969	0	0	0	0	0	0	0
AU::Z2Y1SWyH1416055031382	4	2	0	3	0	0	0	3	0	0	0	0	0	0	0	1	0	1	406,5676	0	3	0	0	3	2	0
AU::qdG16UWO1416055263914	2	1	1	3	1	0	0	1	1	1	1	0	1	0	0	1	0	1	311,422	0	2	1	0	2	1	1
AU::lxi56g7i1416056699919	3	3	2	10	2	5	0	5	1	2	1	0	1	0	2	1	2	1	403,7572	0	7	1	4	3	2	2
AU::8zOXnN491416056841537	3	6	3	5	8	4	4	1	1	3	2	1	1	2	0	2	0	2	345,3891	0	4	5	4	3	4	2
AU::81BNSuKG1416057016695	0	0	0	0	0	0	0	0	0	0	0	0	0	0	0	0	0	0	345,3891	0	0	0	0	0	0	0
AU::Et66qR6M1416058279010	0	0	0	0	0	0	0	0	0	0	0	0	0	0	0	0	0	0	345,3891	0	0	0	0	0	0	0
AU::uDqhjCrn1416059235249	3	7	4	1	4	2	1	0	2	1	1	2	2	1	0	1	0	1	360,5693	0	1	3	1	3	4	2
AU::Y6pMmlhX1416060140260	3	3	1	0	6	0	0	0	3	0	1	0	1	0	0	0	0	0	732,6107	0	0	3	0	3	2	1
AU::0nQGMoO51416060868628	0	2	3	0	3	8	0	0	3	0	1	0	1	0	0	0	0	0	417,0651	0	0	3	6	0	2	3
AU::vJOU0za21416061209666	0	0	0	0	0	0	0	0	0	0	0	0	0	0	0	0	0	0	417,0651	0	0	0	0	0	0	0
AU::doOCb77o1416062728055	4	2	0	3	3	0	0	0	3	3	1	0	1	0	1	0	1	0	362,4056	0	3	3	0	2	1	0
AU::WVYq9nck1416063423844	0	0	0	0	0	0	0	0	0	0	0	0	0	0	0	0	0	0	362,4056	0	0	0	0	0	0	0
AU::56RQq4Rc1416064010491	0	0	0	0	0	0	0	0	0	0	0	0	0	0	0	0	0	0	362,4056	0	0	0	0	0	0	0
AU::zcIyIFAF1416064145218	1	4	1	1	8	3	0	1	8	0	3	0	3	0	1	0	1	0	335,0556	0	1	8	3	1	3	1
AU::8pdkbDb11416065830171	0	0	0	0	0	0	0	0	0	0	0	0	0	0	0	0	0	0	335,0556	0	0	0	0	0	0	0
AU::fa5HCrjD1416066281892	0	1	0	0	11	0	0	0	3	0	1	0	1	0	0	0	0	0	309,3546	0	0	3	0	0	1	0
AU::cabTX7Qc1416069522216	0	0	0	0	0	0	0	0	0	0	0	0	0	0	0	0	0	0	309,3546	0	0	0	0	0	0	0
AU::897zffpG1416069631655	1	1	0	0	0	0	0	0	0	0	0	0	0	0	0	0	0	0	-2921,6506	0	0	0	0	1	1	0
AU::c6WocOC71416070251312	0	0	0	0	0	0	0	0	0	0	0	0	0	0	0	0	0	0	-2921,6506	0	0	0	0	0	0	0
AU::AhfZxlOD1416070422188	6	9	8	0	0	0	0	0	0	0	0	0	0	0	0	0	0	0	347,7746	0	0	0	0	5	5	4
AU::tfWco1ZN1416072861751	6	5	4	0	0	0	0	0	0	0	0	0	0	0	0	0	0	0	369,3508	0	0	0	0	5	5	4
AU::Lt4iSz7y1416072887789	0	0	0	0	0	0	0	0	0	0	0	0	0	0	0	0	0	0	369,3508	0	0	0	0	0	0	0
AU::UJHjyeeD1416074106316	1	0	1	1	0	3	0	1	0	0	0	0	0	0	1	0	1	0	340,7082	0	1	0	3	1	0	1
AU::fYArw4aH1416075014305	0	0	0	0	0	0	0	0	0	0	0	0	0	0	0	0	0	0	-713,0042	0	0	0	0	0	0	0
AU::RMTJeUb91416076134593	5	6	3	0	9	2	8	0	1	0	1	3	1	3	0	0	0	0	475,2453	0	0	9	2	5	4	3
AU::pyZFqvfG1416076208166	0	2	3	0	4	7	2	0	2	0	1	1	1	1	0	0	0	0	363,4469	0	0	4	7	0	2	3
AU::zZQTic7Q1416076673194	6	6	6	1	0	0	0	1	0	0	0	0	0	0	0	1	0	1	310,1148	0	1	0	0	5	5	4
AU::RJO24cjt1416076734796	4	0	1	11	0	2	0	5	0	2	0	0	0	0	3	1	3	1	442,6295	0	7	0	2	4	0	1
AU::LLlUc4g11416077458248	3	3	2	0	0	0	0	0	0	0	0	0	0	0	0	0	0	0	490,8604	0	0	0	0	3	2	2
AU::64AWKtoM1416084971308	2	2	3	0	0	3	0	0	0	0	0	0	0	0	0	0	0	0	411,5804	0	0	0	3	2	2	3
AU::QYkhfdEp1416087997521	0	2	1	0	3	0	0	0	3	0	2	0	2	0	0	0	0	0	339,9005	0	0	3	0	0	2	1
AU::CByj4Xnu1416089047681	0	0	0	0	0	0	0	0	0	0	0	0	0	0	0	0	0	0	339,9005	0	0	0	0	0	0	0
AU::5Yx3O3NU1416089466335	8	4	3	0	0	0	0	0	0	0	0	0	0	0	0	0	0	0	429,787	0	0	0	0	5	3	3
AU::dJgfTqwZ1416090414315	0	0	0	0	0	0	0	0	0	0	0	0	0	0	0	0	0	0	429,787	0	0	0	0	0	0	0
AU::5qmxyScx1416098057938	0	2	1	0	2	0	0	0	1	0	1	0	1	0	0	0	0	0	548,2852	0	0	1	0	0	2	1
AU::Z6HaibZZ1416124018458	2	5	3	0	0	0	0	0	0	0	0	0	0	0	0	0	0	0	317,2161	0	0	0	0	2	4	3
AU::TE6XDRuf1416127958644	5	2	0	3	2	0	1	2	0	1	0	1	1	0	2	0	2	0	537,0801	0	3	1	0	3	2	0
AU::FbWtsA7N1416132446255	0	0	0	0	0	0	0	0	0	0	0	0	0	0	0	0	0	0	322,0783	0	0	0	0	0	0	0
AU::iqlymWWR1416133318288	0	0	0	0	0	0	0	0	0	0	0	0	0	0	0	0	0	0	322,0783	0	0	0	0	0	0	0
AU::I8BKgxlB1416133878203	0	0	0	0	0	0	0	0	0	0	0	0	0	0	0	0	0	0	322,0783	0	0	0	0	0	0	0
AU::A68QHPKR1416134101588	9	1	0	9	0	0	0	0	0	3	0	0	0	0	1	0	1	0	-1358,7307	0	3	0	0	5	1	0
AU::CfVNABi71416134806723	2	1	1	8	4	5	0	3	3	3	1	0	1	0	2	0	2	0	400,6916	0	6	3	3	2	1	1
AU::HZaWgG5z1416135095249	0	0	0	0	0	0	0	0	0	0	0	0	0	0	0	0	0	0	400,6916	0	0	0	0	0	0	0
AU::KjVevVqY1416135342738	0	0	0	0	0	0	0	0	0	0	0	0	0	0	0	0	0	0	400,6916	0	0	0	0	0	0	0
AU::zgaYm4Z91416136250733	0	0	0	0	0	0	0	0	0	0	0	0	0	0	0	0	0	0	400,6916	0	0	0	0	0	0	0
AU::Nymbeayn1416137116906	0	0	0	0	0	0	0	0	0	0	0	0	0	0	0	0	0	0	400,6916	0	0	0	0	0	0	0
AU::frPkBl3V1416137274961	0	0	0	0	0	0	0	0	0	0	0	0	0	0	0	0	0	0	400,6916	0	0	0	0	0	0	0
AU::V5ULy0dx1416137440437	9	7	4	5	0	0	0	4	0	0	0	0	0	0	2	0	1	1	336,2938	0	4	0	0	5	5	2
AU::sjoAO7EO1416138043638	0	0	0	0	0	0	0	0	0	0	0	0	0	0	0	0	0	0	324,1401	0	0	0	0	0	0	0
AU::popo8Sbr1416138572639	3	7	5	3	3	2	0	1	3	1	2	0	2	0	2	0	2	0	353,4896	0	2	3	2	3	4	4
AU::bbt62j8u1416140451855	0	0	0	0	0	0	0	0	0	0	0	0	0	0	0	0	0	0	353,4896	0	0	0	0	0	0	0
AU::83uViRDl1416141464911	7	0	3	3	0	4	0	1	0	1	0	0	0	0	1	1	1	1	336,5333	0	2	0	2	3	0	1
AU::HDmUkIu71416142538508	0	0	0	0	0	0	0	0	0	0	0	0	0	0	0	0	0	0	336,5333	0	0	0	0	0	0	0
AU::EOmYl5ox1416144222196	6	3	3	3	1	0	0	0	1	3	1	0	1	0	2	0	2	0	19,6477	0	3	1	0	5	2	3
AU::6I9IxIf01416145790517	0	0	0	0	0	0	0	0	0	0	0	0	0	0	0	0	0	0	19,6477	0	0	0	0	0	0	0
AU::H5lhuTKQ1416146276672	4	3	0	0	0	0	0	0	0	0	0	0	0	0	0	0	0	0	311,6174	0	0	0	0	3	2	0
AU::1R56xoPz1416148706765	0	0	0	0	0	0	0	0	0	0	0	0	0	0	0	0	0	0	311,6174	0	0	0	0	0	0	0
AU::fBsiFneu1416148937871	0	1	0	0	6	0	0	0	3	0	1	0	1	0	0	0	0	0	427,4827	0	0	3	0	0	1	0
AU::EUdUw7wb1416149012085	0	0	0	0	0	0	0	0	0	0	0	0	0	0	0	0	0	0	427,4827	0	0	0	0	0	0	0
AU::AAVsRgAb1416149135640	0	2	0	0	2	0	0	0	1	0	1	0	1	0	0	0	0	0	309,9107	0	0	1	0	0	2	0
AU::WybX1XCX1416150264194	0	0	0	0	0	0	0	0	0	0	0	0	0	0	0	0	0	0	309,9107	0	0	0	0	0	0	0
AU::2PttDXTK1416151881888	0	0	0	0	0	0	0	0	0	0	0	0	0	0	0	0	0	0	309,9107	0	0	0	0	0	0	0
AU::Q7NG7bT41416154341938	0	0	0	0	0	0	0	0	0	0	0	0	0	0	0	0	0	0	309,9107	0	0	0	0	0	0	0
AU::KnPymzF91416155416701	0	0	0	0	0	0	0	0	0	0	0	0	0	0	0	0	0	0	309,9107	0	0	0	0	0	0	0
AU::cw97lqQW1416155938498	0	0	0	0	0	0	0	0	0	0	0	0	0	0	0	0	0	0	309,9107	0	0	0	0	0	0	0
AU::0UrjmRZD1416156994086	5	5	4	0	0	0	0	0	0	0	0	0	0	0	0	0	0	0	845,1351	0	0	0	0	4	5	4
AU::iKaAVIsP1416157375640	8	7	8	0	5	3	1	0	3	0	1	1	1	1	0	0	0	0	351,5324	0	0	4	2	5	5	4
AU::dRwc25uV1416157438805	0	0	0	0	0	0	0	0	0	0	0	0	0	0	0	0	0	0	351,5324	0	0	0	0	0	0	0
AU::KRVm2Q6x1416158273698	1	6	4	0	0	0	0	0	0	0	0	0	0	0	0	0	0	0	1907,2584	0	0	0	0	1	4	4
AU::aKuqkTqH1416160145195	0	0	0	0	0	0	0	0	0	0	0	0	0	0	0	0	0	0	1907,2584	0	0	0	0	0	0	0
AU::2uyUrBaX1416161690115	0	0	0	0	0	0	0	0	0	0	0	0	0	0	0	0	0	0	1907,2584	0	0	0	0	0	0	0
AU::yEJ0ESLI1416162810343	0	1	3	0	5	7	0	0	3	0	1	0	1	0	0	0	0	0	353,2377	0	0	3	5	0	1	3
AU::kZf4y7JO1416162959178	0	0	0	0	0	0	0	0	0	0	0	0	0	0	0	0	0	0	353,2377	0	0	0	0	0	0	0
AU::cUm8uef21416164874240	4	1	1	1	0	0	0	0	0	1	0	0	0	0	1	0	1	0	346,4363	0	1	0	0	3	1	1
AU::AYtJoHfm1416166849506	0	0	0	0	0	0	0	0	0	0	0	0	0	0	0	0	0	0	346,4363	0	0	0	0	0	0	0
AU::bKwfoiR51416171431515	1	0	0	0	0	0	0	0	0	0	0	0	0	0	0	0	0	0	-5902,1277	0	0	0	0	1	0	0
AU::NCnxneWV1416172579269	3	1	2	8	2	4	0	5	2	3	1	0	1	0	1	2	0	3	329,164	0	8	2	4	3	1	2
AU::RdsQFcZG1416172751103	0	0	0	0	0	0	0	0	0	0	0	0	0	0	0	0	0	0	329,164	0	0	0	0	0	0	0
AU::2iilD5Dr1416173938369	9	8	6	0	0	0	0	0	0	0	0	0	0	0	0	0	0	0	315,6917	0	0	0	0	5	5	4
AU::UZ7YZ2c81416177322107	0	0	0	0	0	0	0	0	0	0	0	0	0	0	0	0	0	0	315,6917	0	0	0	0	0	0	0
AU::fexACYpk1416179519827	0	0	0	0	0	0	0	0	0	0	0	0	0	0	0	0	0	0	315,6917	0	0	0	0	0	0	0
AU::oa47ZOoS1416182000529	10	5	6	0	0	2	0	0	0	0	0	0	0	0	0	0	0	0	703,652	0	0	0	2	5	4	4
AU::D72NTbpr1416186144764	0	0	0	0	0	0	0	0	0	0	0	0	0	0	0	0	0	0	703,652	0	0	0	0	0	0	0
AU::Ln5qu7kH1416186861372	10	11	11	0	0	0	0	0	0	0	0	0	0	0	0	0	0	0	310,1303	0	0	0	0	5	5	4
AU::hbf5rPtw1416196101888	0	0	1	0	0	7	0	0	0	0	0	0	0	0	0	0	0	0	345,3314	0	0	0	3	0	0	1
AU::DtJI6J3S1416206348369	0	0	0	0	0	0	0	0	0	0	0	0	0	0	0	0	0	0	345,3314	0	0	0	0	0	0	0
AU::KoBrLmII1416206915326	0	0	0	0	0	0	0	0	0	0	0	0	0	0	0	0	0	0	345,3314	0	0	0	0	0	0	0
AU::LLPdnt2I1416208964486	1	3	1	3	3	2	0	2	1	0	1	0	1	0	0	1	0	1	-19832,7867	0	2	1	1	1	2	1
AU::vMLDRkde1416208992345	2	3	0	1	0	0	0	1	0	0	0	0	0	0	1	0	1	0	924,9225	0	1	0	0	2	2	0
AU::i2DhFmH21416211362300	0	0	0	0	0	0	0	0	0	0	0	0	0	0	0	0	0	0	924,9225	0	0	0	0	0	0	0
AU::bcfS9wt21416215579431	9	3	1	6	0	0	0	6	0	0	0	0	0	0	1	2	1	2	313,9802	0	6	0	0	5	3	1
AU::xleOBklA1416216124536	0	2	0	0	7	0	0	0	6	0	2	0	2	0	0	0	0	0	415,3752	0	0	6	0	0	2	0
AU::N2OVeRVx1416216244268	0	0	0	0	0	0	0	0	0	0	0	0	0	0	0	0	0	0	415,3752	0	0	0	0	0	0	0
AU::1DYdgHws1416216325084	1	2	1	4	2	5	0	3	2	0	1	0	1	0	0	1	0	1	308,0329	0	3	2	3	1	2	1
AU::ORixk4ce1416216617051	0	0	0	0	0	0	0	0	0	0	0	0	0	0	0	0	0	0	308,0329	0	0	0	0	0	0	0
AU::34SCU0jo1416216720165	0	0	0	0	0	0	0	0	0	0	0	0	0	0	0	0	0	0	308,0329	0	0	0	0	0	0	0
AU::38ORzMS31416216824608	2	2	2	0	0	3	0	0	0	0	0	0	0	0	0	0	0	0	430,7484	0	0	0	2	2	2	2
AU::ltMhVKZk1416217034385	0	0	0	0	0	0	0	0	0	0	0	0	0	0	0	0	0	0	430,7484	0	0	0	0	0	0	0
AU::m1xcjbiM1416217051123	0	0	0	0	0	0	0	0	0	0	0	0	0	0	0	0	0	0	430,7484	0	0	0	0	0	0	0
AU::jCQvgKJ61416217061855	0	0	0	0	0	0	0	0	0	0	0	0	0	0	0	0	0	0	430,7484	0	0	0	0	0	0	0
AU::P2wMGPkk1416217075156	0	0	0	0	0	0	0	0	0	0	0	0	0	0	0	0	0	0	430,7484	0	0	0	0	0	0	0
AU::jaSLozdP1416217162915	7	3	1	0	0	0	0	0	0	0	0	0	0	0	0	0	0	0	399,2184	0	0	0	0	5	3	1
AU::N6FbOGId1416217289410	4	3	4	0	0	0	0	0	0	0	0	0	0	0	0	0	0	0	603,6932	0	0	0	0	4	3	4
AU::fQam9tOr1416217452449	3	4	2	0	0	0	0	0	0	0	0	0	0	0	0	0	0	0	389,6572	0	0	0	0	2	4	2
AU::nVZU9EMN1416217474187	0	3	0	0	7	0	1	0	5	0	1	2	1	2	0	0	0	0	338,3567	0	0	6	0	0	3	0
AU::qIDK5DFg1416217481508	0	0	0	0	0	0	0	0	0	0	0	0	0	0	0	0	0	0	338,3567	0	0	0	0	0	0	0
AU::JqVq2aIK1416217539780	5	2	4	0	0	0	0	0	0	0	0	0	0	0	0	0	0	0	366,786	0	0	0	0	5	2	4
AU::8dQxJz9W1416217663992	0	0	0	0	0	0	0	0	0	0	0	0	0	0	0	0	0	0	366,786	0	0	0	0	0	0	0
AU::jcTeZ0V41416217872055	11	11	7	3	4	4	0	1	3	2	2	0	2	0	2	1	2	1	394,644	0	3	3	4	5	5	3
AU::DPX5EN751416217848134	0	0	0	0	0	0	0	0	0	0	0	0	0	0	0	0	0	0	358,7228	0	0	0	0	0	0	0
AU::Rcyoz6qC1416218042378	1	1	0	2	0	0	0	0	0	2	0	0	0	0	1	0	1	0	-579,9632	0	2	0	0	1	1	0
AU::ireCAXDW1416219024777	0	0	0	0	0	0	0	0	0	0	0	0	0	0	0	0	0	0	-579,9632	0	0	0	0	0	0	0
AU::Mp43Zw3d1416219127946	0	0	0	0	0	0	0	0	0	0	0	0	0	0	0	0	0	0	-579,9632	0	0	0	0	0	0	0
AU::eumfUDuw1416219502097	0	0	0	0	0	0	0	0	0	0	0	0	0	0	0	0	0	0	-579,9632	0	0	0	0	0	0	0
AU::REpl4qrB1416219787414	0	0	0	0	0	0	0	0	0	0	0	0	0	0	0	0	0	0	-579,9632	0	0	0	0	0	0	0
AU::wPH8J8gE1416220116627	0	0	0	0	0	0	0	0	0	0	0	0	0	0	0	0	0	0	-579,9632	0	0	0	0	0	0	0
AU::8gldmTPC1416220805603	4	0	2	0	0	1	0	0	0	0	0	0	0	0	0	0	0	0	438,1297	0	0	0	1	4	0	2
AU::5fIHzUfP1416221211255	6	7	3	1	2	0	0	0	2	1	2	0	2	0	1	0	0	1	386,8064	0	1	2	0	5	5	3
AU::Q21adW691416221260775	0	0	0	0	0	0	0	0	0	0	0	0	0	0	0	0	0	0	386,8064	0	0	0	0	0	0	0
AU::CFvPDuad1416221629750	0	0	0	0	0	0	0	0	0	0	0	0	0	0	0	0	0	0	386,8064	0	0	0	0	0	0	0
AU::q4U59NiW1416221904584	0	0	0	0	0	0	0	0	0	0	0	0	0	0	0	0	0	0	386,8064	0	0	0	0	0	0	0
AU::UkZIglgf1416222089370	5	7	2	1	2	6	1	1	1	0	1	1	2	0	0	1	0	1	403,9515	0	1	2	6	3	5	2
AU::2LDuJqfm1416222363183	0	0	0	0	0	0	0	0	0	0	0	0	0	0	0	0	0	0	403,9515	0	0	0	0	0	0	0
AU::Q0tJLGVl1416222446711	0	0	0	0	0	0	0	0	0	0	0	0	0	0	0	0	0	0	403,9515	0	0	0	0	0	0	0
AU::Mtqn2kxa1416222695504	5	5	3	0	0	0	0	0	0	0	0	0	0	0	0	0	0	0	313,188	0	0	0	0	5	5	2
AU::F8wvEp0C1416222839505	7	6	5	0	0	0	0	0	0	0	0	0	0	0	0	0	0	0	378,9342	0	0	0	0	5	5	4
AU::ndB5jjXO1416223009995	3	0	1	0	0	1	0	0	0	0	0	0	0	0	0	0	0	0	751,3627	0	0	0	1	2	0	1
AU::GdXm83w81416223410127	0	0	0	0	0	0	0	0	0	0	0	0	0	0	0	0	0	0	751,3627	0	0	0	0	0	0	0
AU::mCwM10iw1416223681996	5	5	4	6	5	0	3	2	0	3	0	3	1	2	1	2	0	3	318,653	0	5	3	0	5	5	4
AU::kDpyFTi61416224103367	6	3	3	0	0	0	0	0	0	0	0	0	0	0	0	0	0	0	634,0192	0	0	0	0	5	3	3
AU::XZahG0QZ1416224187774	3	4	2	0	0	0	0	0	0	0	0	0	0	0	0	0	0	0	462,3153	0	0	0	0	3	4	1
AU::OwGn5CA11416224428997	4	5	3	0	0	0	0	0	0	0	0	0	0	0	0	0	0	0	346,2412	0	0	0	0	4	5	3
AU::0eS9bDc91416224417389	0	0	0	0	0	0	0	0	0	0	0	0	0	0	0	0	0	0	346,2412	0	0	0	0	0	0	0
AU::TyJ6ZWZM1416225873214	2	3	2	4	9	3	3	3	4	0	2	1	2	1	1	1	1	1	339,5347	0	3	7	2	2	3	2
AU::UKbqrhWD1416226248917	0	0	0	0	0	0	0	0	0	0	0	0	0	0	0	0	0	0	339,5347	0	0	0	0	0	0	0
AU::P2OSZYY81416226348437	2	0	2	0	0	0	0	0	0	0	0	0	0	0	0	0	0	0	-355,4074	0	0	0	0	2	0	2
AU::z56tCN5i1416227198031	0	0	0	0	0	0	0	0	0	0	0	0	0	0	0	0	0	0	-355,4074	0	0	0	0	0	0	0
AU::31GFYBTS1416227235821	0	1	2	0	0	0	0	0	0	0	0	0	0	0	0	0	0	0	310,6303	0	0	0	0	0	1	2
AU::DESdUSoy1416227597327	0	0	0	0	0	0	0	0	0	0	0	0	0	0	0	0	0	0	310,6303	0	0	0	0	0	0	0
AU::Od2Ywfal1416227922912	0	0	0	0	0	0	0	0	0	0	0	0	0	0	0	0	0	0	310,6303	0	0	0	0	0	0	0
AU::6KlPyFxf1416229354678	13	10	5	3	3	5	2	2	1	1	1	2	1	2	1	2	1	2	348,7933	0	3	3	4	5	5	4
AU::nKnmgQzZ1416230544733	0	5	0	0	0	0	0	0	0	0	0	0	0	0	0	0	0	0	398,7626	0	0	0	0	0	5	0
AU::q2RXqShb1416230825879	0	0	0	0	0	0	0	0	0	0	0	0	0	0	0	0	0	0	398,7626	0	0	0	0	0	0	0
AU::emjaG1rb1416232209656	0	0	0	0	0	0	0	0	0	0	0	0	0	0	0	0	0	0	398,7626	0	0	0	0	0	0	0
AU::jrZtL42M1416232173140	0	0	0	0	0	0	0	0	0	0	0	0	0	0	0	0	0	0	426,237	0	0	0	0	0	0	0
AU::LdJ3drpf1416232641242	0	0	0	0	0	0	0	0	0	0	0	0	0	0	0	0	0	0	426,237	0	0	0	0	0	0	0
AU::BymKgsP51416232661172	0	0	0	0	0	0	0	0	0	0	0	0	0	0	0	0	0	0	426,237	0	0	0	0	0	0	0
AU::p2SzSGoc1416232678773	0	0	0	0	0	0	0	0	0	0	0	0	0	0	0	0	0	0	426,237	0	0	0	0	0	0	0
AU::0ZuPbMQ01416233056628	0	0	0	0	0	0	0	0	0	0	0	0	0	0	0	0	0	0	426,237	0	0	0	0	0	0	0
AU::SrZXnQbB1416233357323	0	4	2	0	1	1	1	0	0	0	0	1	0	1	0	0	0	0	388,5191	0	0	1	1	0	4	2
AU::bWDS7lqU1416233816357	0	0	0	0	0	0	0	0	0	0	0	0	0	0	0	0	0	0	388,5191	0	0	0	0	0	0	0
AU::Csyy1IgQ1416233870292	0	0	0	0	0	0	0	0	0	0	0	0	0	0	0	0	0	0	388,5191	0	0	0	0	0	0	0
AU::wtZ0WRvy1416234084378	0	0	0	0	0	0	0	0	0	0	0	0	0	0	0	0	0	0	388,5191	0	0	0	0	0	0	0
AU::ft5vpuEU1416234137922	0	4	0	0	10	0	4	0	2	0	2	1	3	0	0	0	0	0	355,2473	0	0	6	0	0	3	0
AU::RKz1v6re1416234313282	2	2	1	5	4	1	0	3	3	1	1	0	1	0	1	1	1	1	455,1566	0	4	3	1	2	1	1
AU::DLidcYGq1416235292276	0	0	0	0	0	0	0	0	0	0	0	0	0	0	0	0	0	0	330,4553	0	0	0	0	0	0	0
AU::WvNbqLTI1416236685411	6	5	4	0	0	0	0	0	0	0	0	0	0	0	0	0	0	0	305,4704	0	0	0	0	5	5	4
AU::CYBPDOAp1416236825299	5	3	9	4	2	10	0	1	1	2	1	0	1	0	3	0	3	0	367,5967	0	3	1	6	4	2	4
AU::uz6pCMx31416236831860	3	2	1	6	3	0	1	3	2	3	1	1	1	1	2	1	2	1	351,7396	0	6	3	0	3	2	1
AU::WK5TDWsH1416236848302	0	0	0	0	0	0	0	0	0	0	0	0	0	0	0	0	0	0	351,7396	0	0	0	0	0	0	0
AU::kNSWytLs1416237272378	5	3	2	0	0	0	0	0	0	0	0	0	0	0	0	0	0	0	338,8026	0	0	0	0	2	3	2
AU::YUKXVyNp1416238426157	0	3	2	0	0	0	0	0	0	0	0	0	0	0	0	0	0	0	361,1309	0	0	0	0	0	3	2
AU::DqZVBQSQ1416239216032	1	1	1	3	3	1	0	0	3	3	1	0	1	0	1	0	1	0	332,9304	0	3	3	1	1	1	1
AU::UgCF7li81416239647747	4	2	2	0	0	1	0	0	0	0	0	0	0	0	0	0	0	0	312,0041	0	0	0	1	4	2	2
AU::g8V8g0Tw1416239719859	3	0	1	0	0	0	0	0	0	0	0	0	0	0	0	0	0	0	367,7205	0	0	0	0	2	0	1
AU::DDyi5x881416239871162	0	0	0	0	0	0	0	0	0	0	0	0	0	0	0	0	0	0	329,7011	0	0	0	0	0	0	0
AU::04n1vWv31416240177304	0	0	0	0	0	0	0	0	0	0	0	0	0	0	0	0	0	0	329,7011	0	0	0	0	0	0	0
AU::XZQGRgyM1416241346229	0	0	0	0	0	0	0	0	0	0	0	0	0	0	0	0	0	0	329,7011	0	0	0	0	0	0	0
AU::hutTIAZ11416241470305	0	0	0	0	0	0	0	0	0	0	0	0	0	0	0	0	0	0	329,7011	0	0	0	0	0	0	0
AU::xj6bCfEi1416241482743	6	5	5	0	0	0	0	0	0	0	0	0	0	0	0	0	0	0	405,4841	0	0	0	0	5	5	4
AU::MNVmJy9r1416242531761	5	8	6	0	2	2	0	0	2	0	2	0	2	0	0	0	0	0	318,628	0	0	2	2	5	5	4
AU::EgKdTWEa1416242974137	5	5	4	14	6	14	4	9	2	3	1	3	1	3	1	4	3	2	11662,7272	0	12	6	7	5	5	4
AU::tUYu7Qn71416244244791	0	0	0	0	0	0	0	0	0	0	0	0	0	0	0	0	0	0	11662,7272	0	0	0	0	0	0	0
AU::fIk3NDOC1416244405868	1	3	3	1	10	3	2	1	6	0	1	2	2	1	1	0	1	0	408,1744	0	1	8	3	1	3	3
AU::RBdDzIQe1416245801392	0	0	0	0	0	0	0	0	0	0	0	0	0	0	0	0	0	0	408,1744	0	0	0	0	0	0	0
AU::RaQ0qPDw1416245876896	5	5	4	6	4	2	1	6	3	0	1	2	1	2	1	2	1	2	326,0093	0	6	4	2	4	3	4
AU::6KLRxpUy1416246013476	0	0	1	0	0	1	0	0	0	0	0	0	0	0	0	0	0	0	1099,0601	0	0	0	1	0	0	1
AU::uovF2Udq1416246836593	0	0	0	0	0	0	0	0	0	0	0	0	0	0	0	0	0	0	1099,0601	0	0	0	0	0	0	0
AU::OFHRDHMb1416246844677	8	4	8	3	0	5	0	2	0	1	0	0	0	0	1	1	1	1	338,3567	0	3	0	5	4	4	4
AU::MYVUCibE1416246891440	3	2	3	0	1	1	0	0	1	0	1	0	1	0	0	0	0	0	366,6063	0	0	1	1	3	2	3
AU::Gsrqp8Xg1416246718898	0	0	0	0	0	0	0	0	0	0	0	0	0	0	0	0	0	0	366,6063	0	0	0	0	0	0	0
AU::C3aztnzv1416247047214	5	5	6	0	0	0	0	0	0	0	0	0	0	0	0	0	0	0	380,9075	0	0	0	0	5	5	4
AU::lTNGTSsr1416247047782	9	9	5	0	0	0	0	0	0	0	0	0	0	0	0	0	0	0	856,4814	0	0	0	0	4	5	3
AU::ZuBDDelo1416247050052	0	0	0	0	0	0	0	0	0	0	0	0	0	0	0	0	0	0	856,4814	0	0	0	0	0	0	0
AU::Cg95nIgB1416247063987	7	10	9	2	2	4	2	2	0	0	0	2	0	2	1	1	1	1	362,1136	0	2	2	2	5	5	4
AU::YlmbiMvO1416247066655	0	0	0	0	0	0	0	0	0	0	0	0	0	0	0	0	0	0	362,1136	0	0	0	0	0	0	0
AU::s4sMoYaX1416247133420	11	7	7	0	0	0	0	0	0	0	0	0	0	0	0	0	0	0	333,8542	0	0	0	0	5	5	4
AU::Cq5OTfu61416247147541	1	6	0	0	0	0	0	0	0	0	0	0	0	0	0	0	0	0	344,7773	0	0	0	0	1	4	0
AU::RPheT4ee1416247195742	2	5	1	0	0	0	0	0	0	0	0	0	0	0	0	0	0	0	571,8021	0	0	0	0	1	4	1
AU::jC28VFuJ1416247308295	0	0	0	0	0	0	0	0	0	0	0	0	0	0	0	0	0	0	571,8021	0	0	0	0	0	0	0
AU::Lbma04TJ1416247320950	0	0	0	0	0	0	0	0	0	0	0	0	0	0	0	0	0	0	571,8021	0	0	0	0	0	0	0
AU::Qey0nWr41416247492563	2	0	1	0	0	1	0	0	0	0	0	0	0	0	0	0	0	0	335,701	0	0	0	1	1	0	1
AU::va1YAI8A1416247508940	0	0	0	0	0	0	0	0	0	0	0	0	0	0	0	0	0	0	335,701	0	0	0	0	0	0	0
AU::yFfQZBu41416247570718	1	3	4	0	2	2	0	0	1	0	1	0	1	0	0	0	0	0	708,8213	0	0	1	2	1	3	3
AU::fRHow0z61416247683587	10	10	7	0	0	0	0	0	0	0	0	0	0	0	0	0	0	0	384,5547	0	0	0	0	5	5	4
AU::7RfJXI1O1416247796984	2	3	3	2	3	1	0	2	2	0	1	1	1	1	1	1	1	1	305,4089	0	2	2	1	2	3	3
AU::qvupVRxu1416247811094	3	2	1	5	3	5	1	1	1	4	1	1	1	1	3	0	3	0	449,6619	0	5	2	2	3	2	1
AU::KmULJEJF1416247844665	5	1	3	2	2	0	0	1	2	1	1	0	1	0	1	1	1	1	1163,7916	0	2	2	0	4	1	2
AU::DLiheADn1416247966634	0	0	0	0	0	0	0	0	0	0	0	0	0	0	0	0	0	0	1163,7916	0	0	0	0	0	0	0
AU::NE6FY6gq1416247994951	0	0	0	0	0	0	0	0	0	0	0	0	0	0	0	0	0	0	1163,7916	0	0	0	0	0	0	0
AU::fu9aV88n1416248204534	3	3	1	0	2	0	0	0	2	0	1	0	1	0	0	0	0	0	628,3156	0	0	2	0	3	3	1
AU::V8Zyz2Gl1416248220484	1	2	1	2	7	0	0	2	5	0	2	0	2	0	1	0	1	0	329,2945	0	2	5	0	1	2	1
AU::5nkcPSzv1416248290614	0	0	0	0	0	0	0	0	0	0	0	0	0	0	0	0	0	0	329,2945	0	0	0	0	0	0	0
AU::pX77tmhb1416248319328	0	0	0	0	0	0	0	0	0	0	0	0	0	0	0	0	0	0	329,2945	0	0	0	0	0	0	0
AU::0Z1cyilJ1416248310768	0	0	0	0	0	0	0	0	0	0	0	0	0	0	0	0	0	0	329,2945	0	0	0	0	0	0	0
AU::jwiQqpfV1416248350444	0	0	0	0	0	0	0	0	0	0	0	0	0	0	0	0	0	0	329,2945	0	0	0	0	0	0	0
AU::DkJGiCLZ1416248404698	3	2	0	5	3	0	3	4	0	1	0	1	0	1	2	1	2	1	823,8397	0	5	3	0	3	1	0
AU::TDpiy0Wj1416248414141	0	1	0	0	7	0	2	0	0	0	0	1	0	1	0	0	0	0	311,3985	0	0	2	0	0	1	0
AU::RSIojM6V1416248600788	0	0	0	0	0	0	0	0	0	0	0	0	0	0	0	0	0	0	311,3985	0	0	0	0	0	0	0
AU::EPhN9eJa1416248606190	0	0	0	0	0	0	0	0	0	0	0	0	0	0	0	0	0	0	311,3985	0	0	0	0	0	0	0
AU::7pmcjLLf1416248626663	0	0	0	0	0	0	0	0	0	0	0	0	0	0	0	0	0	0	311,3985	0	0	0	0	0	0	0
AU::N5CTyTAM1416248652942	0	0	0	0	0	0	0	0	0	0	0	0	0	0	0	0	0	0	311,3985	0	0	0	0	0	0	0
AU::M0geJGUa1416248746921	0	0	0	0	0	0	0	0	0	0	0	0	0	0	0	0	0	0	311,3985	0	0	0	0	0	0	0
AU::SvV03YeN1416248773822	0	0	0	0	0	0	0	0	0	0	0	0	0	0	0	0	0	0	311,3985	0	0	0	0	0	0	0
AU::bykoehwl1416248821860	3	8	1	3	5	0	3	0	2	2	1	1	1	1	1	0	1	0	301,6063	0	2	5	0	3	4	1
AU::cJPnoHvL1416248847828	0	0	0	0	0	0	0	0	0	0	0	0	0	0	0	0	0	0	301,6063	0	0	0	0	0	0	0
AU::mig68w2r1416248971422	3	1	2	0	0	0	0	0	0	0	0	0	0	0	0	0	0	0	450,8264	0	0	0	0	3	1	2
AU::JZRntyR21416248985423	5	6	4	0	0	0	0	0	0	0	0	0	0	0	0	0	0	0	409,8893	0	0	0	0	5	5	4
AU::Zr0rGjtG1416248975957	0	0	0	0	0	0	0	0	0	0	0	0	0	0	0	0	0	0	409,8893	0	0	0	0	0	0	0
AU::t900LIsw1416249023416	0	0	0	0	0	0	0	0	0	0	0	0	0	0	0	0	0	0	409,8893	0	0	0	0	0	0	0
AU::0lCyCxrd1416249098368	5	6	7	2	0	0	0	2	0	0	0	0	0	0	2	0	2	0	338,9892	0	2	0	0	4	4	4
AU::MbWCTkGT1416249163815	2	2	3	0	0	0	0	0	0	0	0	0	0	0	0	0	0	0	807,4488	0	0	0	0	2	2	3
AU::MsVMYIjU1416249168749	0	0	0	0	0	0	0	0	0	0	0	0	0	0	0	0	0	0	807,4488	0	0	0	0	0	0	0
AU::9gQgSxay1416249248095	0	0	1	0	0	0	0	0	0	0	0	0	0	0	0	0	0	0	405,0926	0	0	0	0	0	0	1
AU::yLMQDgYu1416249300682	0	0	0	0	0	0	0	0	0	0	0	0	0	0	0	0	0	0	405,0926	0	0	0	0	0	0	0
AU::QGat862S1416249345392	2	1	1	2	0	0	0	0	0	2	0	0	0	0	1	0	1	0	306,4544	0	2	0	0	2	1	1
AU::GJUFp04K1416249349088	0	0	0	0	0	0	0	0	0	0	0	0	0	0	0	0	0	0	306,4544	0	0	0	0	0	0	0
AU::UD2R2Rm41416249591948	0	0	0	0	0	0	0	0	0	0	0	0	0	0	0	0	0	0	306,4544	0	0	0	0	0	0	0
AU::wWcX3n861416249668218	0	0	0	0	0	0	0	0	0	0	0	0	0	0	0	0	0	0	306,4544	0	0	0	0	0	0	0
AU::PhDolYph1416249705723	2	3	2	4	3	1	1	1	2	2	2	1	3	0	1	1	1	1	-671,2931	0	3	3	1	2	3	2
AU::yMyYHoGA1416249766868	0	3	1	0	11	3	2	0	7	0	2	1	3	0	0	0	0	0	305,1499	0	0	9	3	0	3	1
AU::QGcD8CKZ1416249874421	0	0	0	0	0	0	0	0	0	0	0	0	0	0	0	0	0	0	305,1499	0	0	0	0	0	0	0
AU::FsviFrTL1416250272289	0	0	0	0	0	0	0	0	0	0	0	0	0	0	0	0	0	0	305,1499	0	0	0	0	0	0	0
AU::ZWPpGI0y1416250283609	0	2	2	0	0	0	0	0	0	0	0	0	0	0	0	0	0	0	422,9764	0	0	0	0	0	2	2
AU::FsQPBFy61416250349518	3	1	1	1	1	0	0	1	1	0	1	0	1	0	0	1	0	1	371,8025	0	1	1	0	3	1	1
AU::3J48SdM31416250817030	6	2	2	0	0	0	0	0	0	0	0	0	0	0	0	0	0	0	419,3143	0	0	0	0	3	2	2
AU::t043wuCR1416250988458	5	4	2	6	2	2	1	4	1	2	1	1	1	1	1	2	1	2	313,3132	0	6	2	2	3	3	2
AU::CBgb4pJ31416251443603	0	0	0	0	0	0	0	0	0	0	0	0	0	0	0	0	0	0	313,3132	0	0	0	0	0	0	0
AU::xyegVGAi1416251492455	0	0	0	0	0	0	0	0	0	0	0	0	0	0	0	0	0	0	313,3132	0	0	0	0	0	0	0
AU::gCQEd62o1416251663485	5	4	3	0	4	0	1	0	2	0	1	1	1	1	0	0	0	0	332,9151	0	0	3	0	4	2	2
AU::VwUelayI1416251624470	0	0	0	0	0	0	0	0	0	0	0	0	0	0	0	0	0	0	332,9151	0	0	0	0	0	0	0
AU::2SMXjtcj1416251821030	0	0	0	0	0	0	0	0	0	0	0	0	0	0	0	0	0	0	332,9151	0	0	0	0	0	0	0
AU::v7Mb8Int1416252003984	0	0	0	0	0	0	0	0	0	0	0	0	0	0	0	0	0	0	332,9151	0	0	0	0	0	0	0
AU::DAKTfcrj1416252345285	2	3	2	2	1	0	0	0	1	2	1	0	1	0	1	1	1	1	482,7989	0	2	1	0	2	3	2
AU::IFEzq79e1416252347784	3	3	3	0	0	1	0	0	0	0	0	0	0	0	0	0	0	0	302,6088	0	0	0	1	3	3	3
AU::rbxubbNi1416252404622	0	0	0	0	0	0	0	0	0	0	0	0	0	0	0	0	0	0	302,6088	0	0	0	0	0	0	0
AU::U3906A8p1416252462318	0	0	0	0	0	0	0	0	0	0	0	0	0	0	0	0	0	0	302,6088	0	0	0	0	0	0	0
AU::JBqpRxAA1416252498265	0	4	0	0	7	0	3	0	4	0	2	1	2	1	0	0	0	0	360,7647	0	0	7	0	0	3	0
AU::hDMVs6Od1416252554395	0	0	0	0	0	0	0	0	0	0	0	0	0	0	0	0	0	0	360,7647	0	0	0	0	0	0	0
AU::jz82WFea1416252556476	0	0	0	0	0	0	0	0	0	0	0	0	0	0	0	0	0	0	132,9741	0	0	0	0	0	0	0
AU::bxjPAYp01416252663470	0	0	0	0	0	0	0	0	0	0	0	0	0	0	0	0	0	0	132,9741	0	0	0	0	0	0	0
AU::8pkaBRcb1416252772176	8	7	6	2	0	2	0	0	0	2	0	0	0	0	0	1	0	1	328,6287	0	2	0	2	5	5	4
AU::ZCYdLAW81416252821636	11	3	6	0	0	0	0	0	0	0	0	0	0	0	0	0	0	0	373,5745	0	0	0	0	5	3	4
AU::dLn4lJgN1416252900477	3	2	2	4	3	6	1	2	1	1	2	0	2	0	1	1	1	1	367,7209	0	3	2	4	3	2	2
AU::YRT1fEvk1416252922951	2	3	0	2	1	0	0	1	1	1	1	0	1	0	1	1	0	2	351,0035	0	2	1	0	2	3	0
AU::O9DkKozv1416252998306	0	2	2	0	6	2	0	0	5	0	2	0	2	0	0	0	0	0	302,6363	0	0	5	2	0	2	2
AU::UpT4PooS1416253241533	0	0	0	0	0	0	0	0	0	0	0	0	0	0	0	0	0	0	302,6363	0	0	0	0	0	0	0
AU::JcgYTdoK1416253269476	2	4	3	3	10	2	6	3	3	0	3	1	4	0	1	1	1	1	314,6786	0	3	9	2	2	4	3
AU::0dyEwiXP1416253292826	5	6	5	0	0	0	0	0	0	0	0	0	0	0	0	0	0	0	303,6496	0	0	0	0	4	5	4
AU::uz1YFD5L1416253415061	0	0	0	0	0	0	0	0	0	0	0	0	0	0	0	0	0	0	303,6496	0	0	0	0	0	0	0
AU::8S8DWX4J1416253482296	1	3	2	2	5	5	0	0	5	2	3	0	3	0	1	0	1	0	335,0299	0	2	5	3	1	3	2
AU::IdJBK64w1416253665820	2	6	3	0	0	0	0	0	0	0	0	0	0	0	0	0	0	0	308,1651	0	0	0	0	2	4	2
AU::pIIlYLch1416253807926	0	1	0	0	1	0	0	0	1	0	1	0	1	0	0	0	0	0	329,046	0	0	1	0	0	1	0
AU::5Bc0AAlu1416254087484	8	12	8	0	2	1	0	0	2	0	1	0	1	0	0	0	0	0	1067,9551	0	0	2	1	5	5	4
AU::bGLVG4ZA1416254091721	2	1	2	2	0	6	0	1	0	0	0	0	0	0	0	1	0	1	311,0601	0	1	0	5	2	1	2
AU::gHx9Z65W1416254220791	0	0	0	0	0	0	0	0	0	0	0	0	0	0	0	0	0	0	311,0601	0	0	0	0	0	0	0
AU::2AUgo1Dj1416254274853	6	8	3	0	0	0	0	0	0	0	0	0	0	0	0	0	0	0	367,8338	0	0	0	0	4	5	3
AU::S6xdmWDa1416254292566	1	4	1	2	6	0	1	0	4	2	1	1	1	1	1	0	1	0	306,6236	0	2	5	0	1	4	1
AU::wxijstMv1416254409789	0	1	0	0	4	0	0	0	2	0	1	0	1	0	0	0	0	0	300,0042	0	0	2	0	0	1	0
AU::SFQ71dm51416254424472	9	9	4	0	0	0	0	0	0	0	0	0	0	0	0	0	0	0	333,6335	0	0	0	0	5	5	4
AU::VlstPMrW1416254623106	3	5	1	0	0	0	0	0	0	0	0	0	0	0	0	0	0	0	380,1663	0	0	0	0	3	4	1
AU::5Gupmv5S1416254653858	9	7	3	4	3	5	1	3	1	0	1	1	2	0	2	0	1	1	321,5817	0	3	2	3	5	5	2
AU::aspyvPoR1416255013286	0	0	0	0	0	0	0	0	0	0	0	0	0	0	0	0	0	0	321,5817	0	0	0	0	0	0	0
AU::7DUKINfH1416255076880	3	2	2	5	3	10	1	1	2	3	1	1	1	1	1	1	1	1	363,2621	0	4	3	5	3	2	2
AU::uDSQ9hPC1416255138141	0	2	2	0	4	2	3	0	1	0	1	1	1	1	0	0	0	0	381,0997	0	0	4	2	0	2	2
AU::bbdWUaJC1416255185937	0	4	1	0	8	0	2	0	5	0	2	1	2	1	0	0	0	0	312,4513	0	0	7	0	0	3	1
AU::GyCOcGvv1416255544895	0	0	0	0	0	0	0	0	0	0	0	0	0	0	0	0	0	0	312,4513	0	0	0	0	0	0	0
AU::BesIm4gU1416255796225	0	0	0	0	0	0	0	0	0	0	0	0	0	0	0	0	0	0	312,4513	0	0	0	0	0	0	0
AU::RrAswhqe1416255815380	3	4	1	0	0	0	0	0	0	0	0	0	0	0	0	0	0	0	312,4649	0	0	0	0	3	4	1
AU::ZVFFOto61416255976921	0	2	2	0	2	0	0	0	1	0	1	0	1	0	0	0	0	0	950,4922	0	0	1	0	0	2	2
AU::w5EzbiSk1416256060559	0	5	2	0	0	0	0	0	0	0	0	0	0	0	0	0	0	0	353,5087	0	0	0	0	0	3	1
AU::JnjGkHtX1416256240922	3	4	3	0	0	0	0	0	0	0	0	0	0	0	0	0	0	0	327,2414	0	0	0	0	3	4	3
AU::6nZUClIt1416256552854	0	0	0	0	0	0	0	0	0	0	0	0	0	0	0	0	0	0	327,2414	0	0	0	0	0	0	0
AU::umHo9tOA1416256684511	3	2	1	2	2	0	2	1	0	1	0	1	0	1	0	2	0	2	330,7001	0	2	2	0	3	2	1
AU::sDzV5kAX1416257004167	0	0	0	0	0	0	0	0	0	0	0	0	0	0	0	0	0	0	330,7001	0	0	0	0	0	0	0
AU::WnR5Va3q1416257177265	3	5	1	3	15	0	7	3	7	0	2	3	3	2	0	1	0	1	407,9591	0	3	14	0	3	5	1
AU::9rQiLLUY1416257672744	5	5	4	0	0	0	0	0	0	0	0	0	0	0	0	0	0	0	384,752	0	0	0	0	5	5	4
AU::bsyNIhyp1416257824441	0	0	0	0	0	0	0	0	0	0	0	0	0	0	0	0	0	0	384,752	0	0	0	0	0	0	0
AU::d85ETCrh1416257840557	0	1	0	0	5	0	0	0	3	0	1	0	1	0	0	0	0	0	348,8186	0	0	3	0	0	1	0
AU::5WYdCmJA1416257936868	1	1	1	3	2	2	0	2	1	0	1	0	1	0	0	1	0	1	407,7163	0	2	1	1	1	1	1
AU::JGIAR7h61416257937089	0	0	0	0	0	0	0	0	0	0	0	0	0	0	0	0	0	0	407,7163	0	0	0	0	0	0	0
AU::mx91xEEz1416258072859	0	0	0	0	0	0	0	0	0	0	0	0	0	0	0	0	0	0	407,7163	0	0	0	0	0	0	0
AU::vQhqfsv91416258207848	0	0	0	0	0	0	0	0	0	0	0	0	0	0	0	0	0	0	407,7163	0	0	0	0	0	0	0
AU::BrKvGQER1416258336246	7	8	4	2	1	1	0	1	1	1	1	0	1	0	2	0	2	0	302,102	0	2	1	1	4	5	3
AU::PeRXVr2E1416258573057	0	0	0	0	0	0	0	0	0	0	0	0	0	0	0	0	0	0	302,102	0	0	0	0	0	0	0
AU::btyOnQB51416258949370	0	0	0	0	0	0	0	0	0	0	0	0	0	0	0	0	0	0	302,102	0	0	0	0	0	0	0
AU::cvkB60kv1416259195343	0	0	0	0	0	0	0	0	0	0	0	0	0	0	0	0	0	0	302,102	0	0	0	0	0	0	0
AU::bIu9T3Ru1416259296858	0	0	0	0	0	0	0	0	0	0	0	0	0	0	0	0	0	0	302,102	0	0	0	0	0	0	0
AU::hsZoG9vq1416259338623	0	0	0	0	0	0	0	0	0	0	0	0	0	0	0	0	0	0	302,102	0	0	0	0	0	0	0
AU::2eD9XiC11416259376123	0	0	0	0	0	0	0	0	0	0	0	0	0	0	0	0	0	0	302,102	0	0	0	0	0	0	0
AU::rGSe5bge1416304911087	0	0	0	0	0	0	0	0	0	0	0	0	0	0	0	0	0	0	302,102	0	0	0	0	0	0	0
AU::WoJ1JwwY1416305381649	0	0	0	0	0	0	0	0	0	0	0	0	0	0	0	0	0	0	302,102	0	0	0	0	0	0	0
AU::1yfaExUN1416305584593	0	0	0	0	0	0	0	0	0	0	0	0	0	0	0	0	0	0	-47125,0859	0	0	0	0	0	0	0
AU::N9GzBb1p1416306069251	2	2	0	4	3	0	0	2	2	0	1	0	1	0	1	1	1	1	441,2531	0	2	2	0	2	2	0
AU::4T9MZcpW1416306840511	0	6	0	0	5	0	0	0	3	0	3	0	3	0	0	0	0	0	305,0731	0	0	3	0	0	3	0
AU::JEI5Om9V1416308383112	0	0	0	0	0	0	0	0	0	0	0	0	0	0	0	0	0	0	305,0731	0	0	0	0	0	0	0
