# Supplementary material for: How Confidence in Prior Attitudes, Social Tag Popularity, and Source Credibility Shape Confirmation Bias Toward Antidepressants and Psychotherapy in a Representative German Sample: Randomized Controlled Web-Based Study
Source: J Med Internet Res. 2019 Apr 23;21(4):e11081. doi: 10.2196/11081 (PMC6658248; doi:10.2196/11081)
Supplement: Multimedia Appendix 2 [file jmir_v21i4e11081_app2.zip › Multimedia_Apendix/definitionstabelle.csv]

Tag	Taggráe Version A	Taggráe Version B	Resource Nr.	Resource-berschrift	Resource-Text	test	matlab-textid
Gesellschaftsrelevanz	12	12	1	Depression als hufigste Ursache fr Frhberentungen	Nach Hochrechnungen der Weltbank und der US-amerikanischen Harvard University zum ?global burden of disease? werden depressive Erkrankungen im Jahr 2020 an zweiter Stelle aller Erkrankungen stehen, wenn man deren soziokonomische Bedeutung fr die Gesellschaft betrachtet. Psychische Krankheiten wie Depressionen haben sich in den vergangenen zehn Jahren zum Hauptgrund fr das vorzeitige Ausscheide…	-
Gesellschaftsrelevanz	12	12	2	Depression ist der tdlichste Feind fr US-Soldaten	Jeden Tag nimmt sich irgendwo auf der Welt ein US-Soldat das Leben. Damit ist die Selbstmordrate im US-Militr im Jahr 2011 so stark gestiegen wie niemals zuvor in den vergangenen zehn Jahren. Experten sehen verschiedene Grnde dafr: Kampfeinstze, posttraumatischer Stress, Missbrauch verschreibungspflichtiger Medikamente und persnliche finanzielle Probleme sind die zentralen Grnde, die zu Dep…	-
Gesellschaftsrelevanz	12	12	3	Depression verursachen enorme Kosten in der Wirtschaft	Die soziokonomischen Kosten von Depressionen fr die Gesellschaft als Ganzes ? und nicht nur fr das Gesundheitssystem ? sind betrchtlich. Sie belaufen sich auf etwa 1 % des Bruttoinlandsprodukts. Der Groáteil der wirtschaftlichen Kosten von Depressionen entsteht auáerhalb des Gesundheitswesens. Zahlreichen internationalen Studien zufolge bedeuten Arbeitsplatzverlust, Arbeitsausflle wegen Kran…	-
Gestaltpsychotherapie	18	8	1	Die Niedergeschlagenheit kontrollieren lernen	Die Wirksamkeit der Gestaltpsychotherapie beruht darauf, dass Depressive lernen ihre Gefhle aktiv zu regulieren, damit sie ihrer Niedergeschlagenheit nicht hilflos ausgesetzt sind. Eine Forschergruppe der Universitt Oxford hat mehr als 50 Studien zur Wirksamkeit der Gestaltpsychotherapie unter die Lupe genommen. Ihre Analyse liefert ber alle Studien hinweg ein konsistentes Ergebnismuster. "Je …	test1-test2	16
Gestaltpsychotherapie	18	8	2	Die Rckkehr in die Gesellschaft	Der Mensch ist stets in Interaktion mit seiner Umwelt und nicht isoliert davon zu betrachten. ?Deshalb ist die Gestaltpsychotherapie auch so wirksam?, erklrt Dr. Sonja Koch. ?Depressive sind in sich selbst zurckgezogen und nehmen ihr Umfeld oft nicht adquat wahr. In der Therapie werden diese Rckzugstendenzen bewusst gemacht und der Klient ermuntert, seinen Mitmenschen wieder aktiver zu begegn…	test1-test3	21
Gestaltpsychotherapie	18	8	3	Im Hier und Jetzt die depressive Stimmung vergessen	Die zentralen Methoden der Gestaltpsychotherapie sind bungen zur Schrfung der Aufmerksamkeit auf gegenwrtige Gefhle und Gedanken. Nach Angaben von Dr. Peter Swoboda, Bundesvorsitzender der deutschen Psychotherapeutenvereinigung, ist die Gestaltpsychotherapie bei Depression nachgewiesenermaáen wirksam. ?Es existieren zahllose gute Studien, die zeigen, dass die Symptomreduktion von Behandelten …	test1-test1	26
Interpersonelle Therapie	20	10	1	Therapie verndert Gehirn	In der Interpersonellen Therapie werden Kommunikationsstrungen erkannt und aufgehoben. Die Effektivitt bei Depressionen konnte bereits in einer Reihe von Studien besttigt werden. Wie eine Studie der Universittsklinik Heidelberg jetzt zeigen konnte, kann man diese Vernderungen auch im Gehirn direkt beobachten. Mittels Magnetresonanztomografie (FMRI) konnte in jenen Teilen des Gehirns, die fr…	test9-test26	20
Interpersonelle Therapie	20	10	2	Kurzzeit-Therapie auch langfristig wirksam	Die Interpersonelle Therapie ist eine Kurzzeit-Psychotherapie, deren Wirksamkeit in der Psychotherapieforschung gut belegt ist. Die Frage ist jedoch, ob sie auch langfristig wirksam ist. Eine Forschergruppe aus England untersuchte Patienten mit einer diagnostizierten Depression 18 Monate nach Beendigung der Therapie. Die Forscher kamen zu dem Ergebnis, dass zwei Drittel der Personen symptomfrei b…	test9-test25	25
Interpersonelle Therapie	20	10	3	Soziale Konflikte langfristig lsen	Im Rahmen der Interpersonellen Therapie werden hufig soziale Konflikte bearbeitet wovon Betroffene langfristig profitieren, wie viele Forscher vermuten. Forscher der Universitt Koblenz untersuchten die Langzeitwirkung der Therapie. Die langfristige Wirksamkeit wurde daran gemessen, inwiefern Personen nach erfolgter Therapie weitere Leistungen gegen Depression bentigen. ?Die Interpersonelle The…	test9-test27	30
Klientenzentrierte Therapie	22	12	1	Wertschtzung als wirksame Waffe im Kampf gegen Depression	Die bedingungslose positive Wertschtzung des Patienten durch den Therapeuten ist zentral in der Klientenzentrierten Therapie und ist fr deren Wirksamkeit von herausragender Bedeutung. Der Spitzenverband der Gesetzlichen Krankenversicherungen verffentlichte im letzten Jahresbericht aktuelle Daten zur Wirksamkeit dieser Therapieform. Aus den Daten geht hervor, dass die Therapiemethode sehr erfol…	test3-test8	17
Klientenzentrierte Therapie	22	12	2	Schutz vor Rckfall in die Depression	Das Erfolgsrezept der Klientenzentrierten Therapie ist simpel: Der Therapeut hrt aktiv zu und gibt ehrliche, authentische Rckmeldungen. Dr. Andrea Krmer, Abteilung fr Psychotherapie der Universitt Zrich, leitete eine klinische Studie mit chronisch Depressiven Personen und ist vom Erfolg der Klientenzentrierten Therapie berzeugt. ?Depressive Personen entwickeln positive Problembewltigungss…	test3-test9	22
Klientenzentrierte Therapie	22	12	3	Empathie ist Voraussetzung fr Therapieerfolg	Die Wirksamkeit der Klientenzentrierten Therapie basiert auf dem hohen Stellenwert der Empathie und Perspektivenbernahme durch den Therapeuten. Dr. Wilhelm Brggen, Vorsitzender der Deutschen Gesellschaft fr Psychotherapie, fasst die wissenschaftlichen Erkenntnisse zur Wirksamkeit der Therapieform bei Depressionen folgendermaáen zusammen: ?Die Psychotherapieforschung konnte die Effektivitt der…	test3-test10	27
MAO-Hemmer	6	16	1	Noradrenalin fhrt zu besserer Stimmung	Die psychisch aktivierende Wirkung von MAO-Hemmern fhrt dazu, dass Depressive wieder positivere Gedanken fassen knnen. In vielen Studien berichten Behandelte, dass das Medikament wirksam ist. Krzlich wurde durch eine Studie der Universitt Gttingen zustzlich gezeigt, dass Depressive durch das Medikament eine dauerhaft positive Einstellung entwickeln. ?Personen knnen nach erfolgter Medikatio…	test2-test4	3
MAO-Hemmer	6	16	2	Langzeitwirkung von Dopamin	MAO-Hemmer bauen Enzyme ab, welche ihrerseits Dopamin abbauen, was zu einer dauerhaften Erhhung des Dopaminspiegels im Gehirn fhrt. Forscher der Universitt Trier sind der Frage nachgegangen, ob die Medikation so nachhaltig wirkt, dass Depressive auch nach Absetzen der Medikation keine weitere Hilfe in Anspruch nehmen mssen. ?Die Ergebnisse fr das Medikament sind durchwegs positiv. MAO-Hemmer…	test2-test6	8
MAO-Hemmer	6	16	3	Schneller Wirksamkeitseintritt	MAO-Hemmer haben eine konzentrationssteigernde Wirkung, die Depressiven dabei hilft, Leistungseinbuáen und infolge auch soziale Scham zu berwinden. Mittels vieler Studien hat sich das Medikament in der Depressionstherapie bereits etabliert. In jngerer Zeit wurde das Medikament in seiner Zusammensetzung auch fr eine Kurzzeittherapie optimiert. Der Forscher Jan Ericsson untersuchte nun, ob das v…	test2-test5	13
Medienberichterstattung	10	10	1	Sensibilitt der Medien	Der Freitod des deutschen Nationaltorhters Robert Enke hat zu einer ffentlichen Debatte ber die Sensibilitt von Medien zum Tabuthema Depression gefhrt. Der Mainzer Kommunikationswissenschaftlers Andr Beem ist dabei der Frage nachgegangen, ob sich die mediale Berichterstattung in der Folge des tragischen Ereignisses sensibilisiert hat und das Thema Depression offener darstellt. Er kommt dabe…	-
Medienberichterstattung	10	10	2	Der Werther-Effekt: Medien als Auslser fr Suizidwellen	Als Werther-Effekt wird die Annahme bezeichnet, dass ein kausaler Zusammenhang zwischen Medienberichten ber Suizide prominenter Personen, und einer Erhhung der Suizidrate besteht. David Philipps konnte 1974 als erster Wissenschaftler einen Zusammenhang zwischen Berichterstattung und der Suizidrate nachweisen. Er recherchierte, ber welche Selbstttungen Prominenter die New York Times zwischen 1…	-
Medienberichterstattung	10	10	3	Facebook Statusmeldungen als mgliche Frhwarnsignale	Neuerdings ist die Forschung auch auf soziale Netzwerke aufmerksam geworden, in denen Menschen teils sehr offen ihren Gefhlen Ausdruck verleihen. So haben Autoren einer Studie an der University of Washington die Statusupdates von 200 Studierenden auf Facebook beobachtet. Dabei stellten sie fest, dass 30 % der Statusmeldungen Symptome beinhalten, die auf eine Depression hinweisen, wie Gefhle von…	-
Noradrenalin-Hemmer	8	18	1	Aufmerksamkeit auf Gegenwrtiges statt auf Sorgen	Noradrenalin-Hemmer wirken psychomotorisch aktivierend was sich positiv auf alle Lebensbereiche auswirkt. Nach Angaben von Dr. Julia Braun, Bundesvorsitzende der deutschen Psychiatrievereinigung, zeigt die Therapie mit Noradrenalin-Hemmer eindeutig Wirksamkeit. ?Aus vielen hochwertigen Studien geht eindeutig hervor, dass die Symptome von Behandelten deutlich strker reduziert werden als im Vergle…	test6-test16	1
Noradrenalin-Hemmer	8	18	2	Verhaltenswirksame Medikamente	Die Wirkung von Noradrenalin-Hemmern beruht auf einer Antriebssteigerung und der damit verbundenen Vernderung des Verhaltens. Das zeigt eine Studie der Universitt Mnchen, in welcher Daten aus einer groáen Anzahl an Studien der letzten 10 Jahre ausgewertet wurden. "Berichte der Psychiater zeigen, dass Noradrenalin-Hemmer hoch wirksame Medikamente sind. Vermehrte soziale und krperliche Aktivit…	test6-test17	6
Noradrenalin-Hemmer	8	18	3	Deutlich wirksamer als ein Placebo	Noradrenalin-Hemmer gleichen den Mangel an Noradrenalin im Gehirn Depressiver aus. "Bisher wussten wir aber nicht genau, in welchem Ausmaá dies ausschlieálich auf das Medikament zurckzufhren ist", erklrt Dr. Sebastian Lehmann. Nicht immer wurden Behandelte mit einer Placebogruppe verglichen. "Wir wollten aussagekrftigere Daten analysieren, daher haben wir eine groáe Anzahl an Studien ausgewer…	test6-test18	11
Prvalenz	14	14	1	Geschlechtsspezifische Prvalenzunterschiede bei Depressionen	Laut einer kulturvergleichenden Studie die in 7 verschiedenen Lndern auf der ganzen Welt durchgefhrt wurde, zeigt sich ein wiederkehrendes Muster: Frauen haben etwa ein doppelt so hohes Risiko im Verlauf ihres Lebens an einer Depression zu erkranken, wie Mnner. Die Ursachen fr das unterschiedliche Risiko fhren viele Studien auf die Kommunikation der Erkrankten, auf biologische und soziale Fa…	-
Prvalenz	14	14	2	Schtzung der Hufigkeit schwierig	Nach Angaben der Weltgesundheitsorganisation betrgt die durchschnittliche Prvalenz von Depression 10 %. Das heiát, dass jede Zehnte Person auf der Welt an einer Depression leidet. Die Schtzungen ber die Hufigkeit von Depressionen variieren jedoch betrchtlich, was viele Grnde hat. Zum einen sind Depressionen in Stdten hufiger als in lndlichen Gebieten. Darber hinaus spielen der Zeitpunk…	-
Prvalenz	14	14	3	Verbesserte Diagnostik und Gesellschaft Grund fr die Zuhname von Depressionen	Zahlreiche Studien zeigen einen Anstieg der Depressionsraten ber die letzten Jahrzehnte hinweg. Ob seelische Erkrankungen tatschlich zunehmen oder nur verstrkt diagnostiziert werden, lsst sich mit epidemiologischen Untersuchungen nicht eindeutig belegen, da sich die Diagnosekriterien von Depression ber die Jahre verndert haben. Neben medizinischer Diagnosekriterien spielen aber auch gesells…	-
Psychoanalyse	16	6	1	Wie man negative Gedanken erfolgreich korrigiert	In der Psychodynamischen Therapie werden unvollstndig oder gar nicht verarbeitete vergangene Ereignisse bewusst gemacht, damit sie sich nicht mehr negativ auf aktuelle Gedanken auswirken knnen. Dr. Matthias Schmidt, Vorsitzender der Vereinigung fr deutsche Psychotherapeuten erklrt, dass die Psychoanalyse besonders effektiv bei Depression ist. ?Wir haben eine sehr umfangreiche Datenbasis, aus …	test7-test20	18
Psychoanalyse	16	6	2	Rasche Wirksamkeit	Unbewusste negative Gedanken aufzudecken und eine Reifung der Persnlichkeit zu bewirken ist das langfristige Ziel der Psychodynamischen Therapie. Obwohl sie ursprnglich als Langzeittherapie konzipiert war, wurde sie zu einer Kurzzeittherapie weiterentwickelt. Whrend die langfristige Wirkung der Therapie gut belegt ist, ging die Forscherin Ellen Driessen der Frage nach, ob diese Therapiemethode…	test7-test19	23
Psychoanalyse	16	6	3	Die wirksame Umformung der Persnlichkeit	In der Psychodynamischen Therapie werden wirksam Persnlichkeitsaspekte umstrukturiert, die zur Aufrechterhaltung psychopathologischer Elemente beitragen. "Bisher war nicht klar, in welchem Ausmaá dies ausschlieálich auf die Psychoanalyse zurckzufhren ist", bemerkt Dr. Katja Htter. Studien zeigen insgesamt einen deutlichen Rckgang der depressiven Symptome bei Behandelten. ?Wir haben Studien a…	test7-test21	28
Serotonin-Hemmer	14	24	1	Nachhaltiger Schutz vor Rckfllen	Serotonin-Hemmer lsen die gedankliche Einengung und Verlangsamung auf, durch welche die Depression gekennzeichnet ist. Dr. Frank Leuthold, Abteilung fr Klinische Psychologie der Universitt Basel, untersuchte, ob diese Wirksamkeit auch lange nach dem Absetzen besteht. Er leitete eine Studie mit chronisch Depressiven und ist vom Erfolg des Medikamentes berzeugt. ?Depressive Personen entwickeln …	test4-test11	2
Serotonin-Hemmer	14	24	2	Medikation verndert Gehirn	Serotonin-Hemmer gleichen den Mangel an Serotonin im Gehirn von Depressiven wieder aus. Viele Studien konnten bislang belegen, dass dieses Medikament effektiv ist. In einer Studie der Universittsklinik Frankfurt am Main wurde nun auch erstmals eine Vernderung im Gehirn nachgewiesen. Mittels Positronenemmissionstomografie (PET) konnte eine hhere Grundaktivitt der Gehirnregion festgestellt werd…	test4-test10	7
Serotonin-Hemmer	14	24	3	Die Abwrtsspirale negativer Gedanken durchbrechen	Serotonin-Hemmer haben auf psychologischer Ebene die Wirkung, dass sie automatisierte negative Gedanken verhindern. Dr. Cornelia Widmann, Vorsitzender der Vereinigung fr deutsche Psychiater, hebt die Effektivitt von Serotonin-Hemmern bei der Bekmpfung der Depression hervor: ?Auf der Grundlage unserer umfangreichen Datenbasis, steht die Effektivitt der Therapie auáer Frage. Die Daten zeigen de…	test4-test12	12
Tetrazyklische Antidepressiva	12	22	1	Depressive Gedanken erfolgreich berwinden	Tetrazyklischen Antidepressiva reduzieren die Dysphorie und Niedergeschlagenheit von Depressiven, wodurch es mglich wird, stabile depressive gedankliche Verarbeitungsmuster aufzubrechen. Viele Studien zur Wirksamkeit sind jedoch schon veraltet. Eine Forschergruppe der Princeton University war skeptisch, ob das Urteil ber die Wirksamkeit auch strengen, modernen wissenschaftlichen Methoden standh…	test10-test30	5
Tetrazyklische Antidepressiva	12	22	2	Soziale Beziehungen wiederherstellen	Tetrazyklische Antidepressiva wirken im Wesentlichen spannungslsend. ?Depressive sind in sich selbst zurckgezogen und vermeiden ihr soziales Umfeld hufig. Die spannungslsende Wirkung des Medikamentes fhrt dazu, dass Patienten in sozialen Situationen nicht mehr bermáig verngstigt sind, und sich wieder strker auf soziale Beziehungen einlassen. Dies fhrt zu neuen positiven Erfahrungen?, er…	test10-test29	10
Tetrazyklische Antidepressiva	12	22	3	ngste wirksam bekmpfen	Tetrazyklische Antidepressiva wirken angstlsend, was von enormer Bedeutung in der Behandlung von Depression ist. Dr. Anja Seidel, Vorsitzende der Deutschen Gesellschaft fr Psychiatrie bringt die Studien zur Wirksamkeit der Medikamente auf den Punkt: ?Die Ergebnisse vieler Studien belegen die Effektivitt der Antidepressiva. Insgesamt zeigen Personen nach der Therapie weniger ngstlichkeit, eine…	test10-test28	15
Trizyklische Antidepressiva	10	20	1	Niedergeschlagenheit erfolgreich bekmpfen	Trizyklische Antidepressiva wirken stark stimmungsaufhellend und sind daher besonders geeignet fr die Bekmpfung von Depression. Daten aus dem Jahresbericht des Institutes zur Gesundheit Erwachsener in Deutschland untermauern die Wirksamkeit von Trizyklische Antidepressiva. Nach Beendigung der Therapie weisen Patienten beinahe keine Symptome mehr auf. Deutlich zeigt sich der Therapieerfolg unter…	test8-test23	4
Trizyklische Antidepressiva	10	20	2	Wirksamkeit auch lange nach Absetzen des Medikamentes	Klinische Studien konnten die kurzfristige Wirksamkeit von Trizyklischen Antidepressiva gut belegen, was unter anderem auf die euphorisierende Wirkung zurckgefhrt wird. Dies fhrte zur Etablierung des Medikamentes in der akuten Depressionsbehandlung. Eine zentrale Frage in der medikamentsen Behandlung von Depression betrifft jedoch die bleibenden Effekte auch nach dem Absetzen der Medikamente.…	test8-test22	9
Trizyklische Antidepressiva	10	20	3	Gefhle aktiv verndern	Durch die Therapie mit Trizyklischen Antidepressiva wird die labile Stimmungslage Depressiver stabilisiert. Wissenschaftler vermuten, dass die Stabilisierung der Stimmung auch dazu fhrt, dass Personen ihre Stimmung besser selbst regulieren lernen. Diese Annahme hat eine Forschergruppe der Universitt Stanford berprft. Sie analysierten mehr als 40 Studien mit Trizyklischen Antidepressiva und fa…	test8-test24	14
Verhaltenstherapie	24	14	1	Positive Einstellungen in Verhalten umsetzen	Die Verhaltenstherapie ist vor allem deshalb sehr wirksam, weil Patienten lernen, die in der Therapie neu erworbenen positiven Einstellungen in konkretes Verhalten umzusetzen. Zu diesem Schluss kommt eine Studie der Universitt Hamburg, in welcher Daten aus einer groáen Anzahl an Studien der letzten 10 Jahre ausgewertet wurden. "Patienten lernen in der Verhaltenstherapie depressive Gefhle und Ge…	test5-test14	19
Verhaltenstherapie	24	14	2	Positive Einstellung durch weniger Denkverzerrungen	In der Verhaltenstherapie werden negativ verzerrte Gedanken und irrationale berzeugungen bewusst gemacht und korrigiert. Zahlreiche Studien konnten bislang zeigen, dass die Therapie wirksam bei Depressionen ist. Eine Studie der Universitt Hannover konnte jetzt zustzlich belegen, dass Depressive nach einer Therapie eine positive Denkweise entwickeln. ?Personen sind durch die Verhaltenstherapie …	test5-test13	24
Verhaltenstherapie	24	14	3	Starre Gedanken aufbrechen	Die Wirksamkeit der Verhaltenstherapie beruht unter anderem darauf, dass stabile, depressive gedankliche Verarbeitungsmuster aufgebrochen und verndert werden. Die Therapie gilt zwar als gut erforscht, dennoch sind einige Studien veraltet und die wissenschaftlichen Methoden haben sich im Laufe der Zeit verndert. Eine Forschergruppe der Harvard University analysierte daher methodisch besonders gu…	test5-test15	29
Vorurteile	8	8	1	Depression ist im Hochleistungssport ein Tabuthema	Die ehemalige Weltranglisten Nummer Eins im Damentennis, Monika Seles, und der Deutsche Nationaltorhter Robert Enke sind nur zwei von vielen Beispielen dafr, dass auch Hochleistungssportler von Depression betroffen sind. Ihre Leiden thematisieren sie in der ffentlichkeit jedoch nicht. Viele Studien zeigen, dass sportlich aktive Personen seltener depressive Symptome zeigen und Sport den Behandl…	-
Vorurteile	8	8	2	Stigmatisierung mitverantwortlich fr Unterversorgung Depressiver	Einer der Grnde fr die zu seltene und spte Diagnostik einer psychischen Strung ist die Stigmatisierung seelischer Erkrankungen, die fr Betroffene oft mit Scham und dem Gefhl der Minderwertigkeit verbunden sind. Oft fhrt Scham dazu, dass Symptome verschwiegen oder verheimlicht werden und eine Behandlung abgelehnt wird. Dies wird durch den Mangel an Zeit vieler rzte noch verstrkt, sodass k…	-
Vorurteile	8	8	3	Negative Berichterstattung fhrt zu Stereotypisierung	Laut medienwissenschaftlichen Studien ist die Berichterstattung ber die stereotypenhafte Darstellung depressiver Personen in Verbindung mit Kriminalitt problematisch. Konkretes Beispiel hierfr ist der Amoktter von Winnenden, dessen Depressionen als zentraler Grund fr die Tat angefhrt wurde. Psychische Strungen allgemein sind in der Berichterstattung oft negativ konnotiert. So wurde in viel…	-
