# Supplementary material for: How Confidence in Prior Attitudes, Social Tag Popularity, and Source Credibility Shape Confirmation Bias Toward Antidepressants and Psychotherapy in a Representative German Sample: Randomized Controlled Web-Based Study
Source: J Med Internet Res. 2019 Apr 23;21(4):e11081. doi: 10.2196/11081 (PMC6658248; doi:10.2196/11081)
Supplement: Multimedia Appendix 2 [file jmir_v21i4e11081_app2.zip › Multimedia_Apendix/demografics.csv]

Geschlecht	Alter	PLZ	tic	id
2	40	50825	431082c58fe05c145b58716e3428e427	386
1	42	7743	5ee44c1a0dbc245afc408a507c014e14	361
1	31	16225	d864ccf8aec98a4ba4d46eb72a63f8c2	70
1	56	44892	089fc66d4e6aaeba0ec6e762e391ae58	22
1	40	34466	e3d44ffe77644263c8eb5d3e9e49a435	211
1	39	65936	f3b22d328ff3943f72b9898f2ac6e229	459
1	33	12359	5088b22c708a921a2d4e1b85bae09d87	317
1	34	30167	71a7ca818dc2ef4b9dba52f414d4bbe1	194
1	37	47443	5f64f5a7acf4fd0b607e8248e9107c61	388
2	41	40724	de0b9b27f14bd46e027f475c501bfd61	397
1	40	23564	d05172929707332979fb9d2476cf9889	177
1	51	47805	bf7cb8cbc094ebbb00c17ea77514628e	491
1	49	23611	3baa6e36fbf15bdbde17e71d21bb5f65	415
2	50	12157	750f0441e630b90a032f52b6c7153cb1	354
2	28	47633	6514ff277a99ee9787dd78619cd124c6	458
1	47	65624	caaefb8d601d4ec4ecae66200b7ef642	315
2	45	90441	509b520240b36cf1a15ba87ce7d14f43	253
2	53	52531	05b3dd162ca41045b62b36e4f8ce94a4	527
2	60	99089	1e91270405bfa9269f59ebd70633b1bd	444
2	46	56626	cc3448ec3ab2cc739c8b7d7aeb180f22	169
1	43	33659	46dfb9a929e4df77c943ea5e13a50764	181
1	34	22850	1610bbe37bd638c92611c228dd09c01d	20
1	37	52428	3e274d432ae27e48e4b3af8bf5b4857b	292
1	37	28865	479a9afe8a1357c84df572bc2b3d0cfb	246
2	45	45529	8bf17f4c3757765ae0b8738cdb6477d3	348
1	36	90425	903db8028797eba142ca8b3f0ed96020	123
1	29	46397	b974fc77f82dbe12660da77746cae329	477
1	35	48429	3fdd07566491536ef0de0281b363effb	195
2	28	13587	2f23aa896582865269afb774b291c253	430
1	43	81667	b5218d62324ac7b79a16c1b5030cd12e	232
1	29	45888	0dd88b3c227938605759ffb3d9aef5fa	222
2	48	8223	0a74df1a96de3fb9a170cdd2ce4877a9	379
2	55	38723	b1a6e076df58ca98ea8babd3014d045b	63
1	50	35753	7440e9497c371f063409662ed783be55	178
2	54	17033	09915b9b08106d7d794d7acc7be06b3c	478
2	31	25482	a910b31173a3c7ad7c75bd2ca6c50850	249
1	27	85117	111620a554cc2c57ef92154458caa305	102
1	60	44229	929753ba92bb97d2093ae5dc9bd8197f	399
1	55	76137	93cccbaf5725fbb55187cdaf5343eb38	64
1	54	98554	01d345efc2555b6b57cc03f397065290	377
1	35	67661	93e04098fbd574a09d2e3c44e129b143	325
1	43	13053	5aa840d4eb7cdcad5e9d5f95d0307e85	505
2	27	81675	a4bbf5337c6656924346679f370cb0d3	159
1	57	52355	076aba0faf9549817db3979f4f2124da	405
1	39	38527	c0c80b8d2e16d16b4eced7a568f84323	136
2	35	68161	47f72e7b0b9be264ee049b1c444be8e1	54
2	32	49565	3a58cbaea0b64be93ce90da8748668c0	104
1	41	31636	08f85d3ce1e847c5b92e909801313fa3	46
1	56	10627	49df87e606ba383f196f44b410362e6f	141
1	43	7747	21318d73b8d6849584565f4b9631a29e	172
2	32	79215	7ab6f40de774fc43d1c31e9d4d32343a	5
2	53	66125	adcb2ad57907e9f255e1b1cd9202d3d2	237
2	53	47798	32a00a2bf60219a23e54d81586abb86d	68
1	44	4838	8c1f0fe821f5dc099781494616a21751	330
2	19	58762	44c685c95841b939e4a781af020efda8	126
1	44	14480	f208b0fe3009ec02af1d1166fe3de963	30
1	47	27628	52e3bc6989443d98f8274f7eec519024	173
2	47	26121	33b54c06957786261c48dfbf218a953f	488
2	44	13439	94919cb03ae3b955cdba74c9d43186c1	250
2	25	10000	8585f57197bb75af28aa6b271adcefef	243
1	35	22941	bbd4a130737954398589c0441325be2e	48
1	54	81829	d236df02e3cf3e486e4efd98f4e7f2fa	163
1	37	12157	fe1b1d7550091d5190418efa667f6fdf	108
2	23	60320	a370cb249a0e61783091f9d21fea02a4	492
1	47	26135	563e56c25c4fc3f4d8dcfa83cd4ebcc0	33
1	28	12557	1faafff2a6153f41b63daa3e490d8557	258
2	30	13585	32c3a2621260c2039d771c44a24fb538	244
2	56	31558	3822738e19ae4181ca02ea5a375e09b9	410
2	56	65197	59d17135739b9e46105096e5ea597669	142
2	56	1877	895db6819bd15be59b1b96b7dac01ba7	220
2	44	26655	bb63736f498ed09bba15659b337cb16d	71
2	46	12107	5e19dd67b6b70d719bec3bd2b8104457	259
1	45	13593	48192a0a28b3c964ee3921cc0961c760	382
2	51	67547	c41ac63e810a6738e6e95d58da46ed01	73
1	38	84478	3308b55a1fc304445d6afb2cc2ad1e4d	290
1	49	65719	9bd00a7252e80525bd61ea420e5ab4ab	231
1	47	13353	4054b96bdb88bffd115d678b68ede3d0	88
1	44	71101	fb24a35758c016a54561a82ef0cc0ed9	387
2	53	31228	f5268ae8a09e7782e9aa0145e1783f8e	248
1	22	33602	d64f6286ecd9f1a256248472f63d5a98	419
2	56	79183	965d2605c51714942907a2ef7c34e860	345
2	43	70374	044bb0ddefb0c01986b1de9adb295db5	300
2	25	73525	64dbb735d4a81586a244dc604932adc0	528
2	49	81539	7ae74346a84d34a5a3b2a0c1e70f30b3	58
1	47	38100	48ff07cea88d9b1a6fc9ee6217d4a66c	182
2	33	60889	4506577c125d42f877c60afe8d0547ec	467
1	55	59063	f5a832fd6380f89c1a18d43f7b69ec42	289
2	51	12103	dc860621b543c71167ca47b31c9f28f9	418
1	38	6844	5f88de4fdbff8c6c56a562889dfb024a	221
2	52	63543	8e58232e4cc6576058d4644bbb6a53e2	389
2	45	27616	21140c6531951bddfa386fbf86ffc4f3	412
1	49	47877	384d29e96535050afd204933b9ce0970	50
1	37	50733	bfc060dba7162a76333a02047e27bee9	37
1	43	65812	1fb6f7c2c62102669378442fbc54c3b6	384
1	46	6844	9fd771ba0ce8ad4b7d9ca781adf3b98e	90
1	41	39104	84fd119470e1913fa3dcc9c936f13cd6	308
2	60	40235	38194a83ca0f181637242743d27d974c	468
1	47	7549	38a30f73df523aa76d7f21a823543aad	100
2	54	49078	6e73cc7807e2d9a98e3784d0d19f9b9e	438
1	37	74081	f710bb219f874d748998d500faebcae5	251
2	46	65185	1c74ad60ac98721f204bddf3b901084f	53
2	26	28199	ab1a6113366a53b7c044d5febd3caec5	494
1	42	61130	8a078f40f35f04887e6d4d6c75961626	65
2	39	51103	6dc9cb26d3322d6033158a586f06fdd6	4
2	52	86510	97b980d97eeebbd67767dd196dee8486	16
2	52	13503	02fd8a98849179dcc67aaeed28ede534	364
1	31	99084	81715523ea8a99cce99c72dfb639c139	28
1	51	21529	fab19d99497e03331b2450d449b36cfd	202
1	32	52142	ddb89e871415b483226a4e955887ca20	0
1	60	56237	1fbb5ddff5b484bf7ea406cd33f8e928	281
1	27	86482	34d998f57b0d1faf145518143c3992ad	302
1	46	40474	f8a995624ba257d4d10ae2cc320031a4	252
2	55	64354	95d79e720d6453be3fdca2c4ef6bce5b	447
2	36	41464	f794d1cd94700777327ac66614d26007	69
2	48	73434	45ae07bde776bd4203386ceabd6ff973	368
2	24	42699	cf8446ce6f74e2ff2d8ed63dcc6b6127	185
1	51	27755	155c24da7038af1a485135077caa2480	26
1	35	68169	0a8c86b04dca14c7848700c22bdce1db	207
1	29	73770	d8d61b41d3e479fb152a12732729e596	167
2	34	67227	a970444a54db786b5ab7d1f8c748c68c	226
2	56	90768	37097666f47361dc35df79fd36d248e5	417
1	29	66265	7af7c0f63af5d9803ce710df22bc54db	144
1	48	22175	4b59c0d063f65253ca657ab7f7f82480	340
1	58	45357	5d040123c5d347d3b8129f014b50142a	124
1	55	34346	9734936f5401ff4403766ff91e4b0e3e	51
1	32	13059	c205b29c93a3747d4ac7938779f7118a	0
1	40	48147	0847a9c434528ff021234af1a98facab	510
2	21	27749	7baaa824e77b514b9b7c669763414e8c	481
2	28	63128	6a4ba1ee097227d198815a56712eb693	457
2	52	72250	8c1f88b50e1715da856bed022f7515dd	482
1	28	70197	55dfb1115ec37b126c574fb3c8f73a20	148
2	38	55130	d982cb1a0c981f4239f7887703ea7b53	487
2	20	32816	3a5fac3090df3859f9468eaf8c2719d1	411
2	41	8209	253e7f675f3e2b690ebc935e32e0d7e0	320
2	43	80331	0cd3ab0962b0b2a07c2551c16ad32589	406
1	52	85356	ffda445e284cf00e4927389a8df555cb	408
1	28	53547	4372ade6d941547f14233726df955799	441
1	23	52074	4012d5fd35c07cfa6998004b921292a9	350
1	23	37075	438b95bcf33164d63c0c0ceac49a4fcc	212
1	44	72760	5009aaa94fad804e0d0f00fdb9d86806	13
1	26	39110	84a5e3e3d99f4f63e4b7a0a43eec4e7e	1
2	34	56076	c4d5e772f27825c941014f9d2a1a8bcc	227
2	45	71522	1b49a241e9370c8d6cc4f5fb73ad4feb	61
2	44	16761	f8835867fc93965f0c7dd2a4f1eddb48	394
2	60	24768	951ca24445118583097dbd3dffd6de73	275
1	34	44147	b8dd61f75acbdb59af65da20ae91f4df	176
1	22	42655	8068f3708119a5f025682a82e2f7e70c	504
1	29	70180	8771f9b0d1d01b23c1c72095a8ea29d9	219
2	44	44797	1d2098efd5b01f610c308743e200e059	486
1	46	47877	e3e021965ea33d49504ebb72955f55cb	60
1	59	38518	f1694a55bdd7f82164de1eb7b7806a29	225
2	49	95448	facb5f28b23c02525bc42b1987cb698d	197
2	50	21218	e1f6b649cfef1de4914b290111b074ff	425
2	47	86150	e242cff1f1274c56592962b0df5f84d7	509
1	30	33609	df0df4f33431ff405a96690becac1de4	502
2	40	67578	9bb9c709fe2b3ad3f76d015beb33405f	18
1	25	38855	f9aa0d51725d72a2b294677d5216cbc0	77
2	55	34134	ba2273670c8d23f1e8e793e3abf0782f	476
2	58	3048	bb1d86b98ac129bc22c5fc6aa285e762	186
1	60	65232	84d2cd0fce9cdda378c431791cbb9934	493
1	43	67346	ac04ce189c66870c4a4ba6baf6badf7a	327
1	45	71069	ac8b5d960d941c033935665359a575fc	105
1	49	32657	cecf87499dd41e0f2ad63e4529a29b72	214
2	22	86199	9fd4c15f0a7c368b7e9aaa04e14b9a4d	485
2	25	40231	049ec8da0c4fde48abbafaf5fdf41ca4	475
2	19	80801	3ac467dd3cfab4e1e19ac73f40d46ced	499
2	18	25373	64f50b666fd2b87bada2de58452ec9a6	116
2	28	99610	bc422ad2dd248cfa679da20e0d89f2e9	162
1	51	58332	066ee2688c612d0445d2b905b14f4872	47
1	38	41812	f0e1bedcb1d884a140905a85489950a6	56
2	53	70771	e2cc7847cbf94b6659cd8bddc611a656	454
1	26	84030	b77f0c1b787da3a1aa9da7aea0c10295	67
2	52	99638	4caee149f9c54d26977014617fd9da05	402
1	32	81243	35bfac0c236a0aae05910cd95cae8b74	170
2	28	97246	177a568ab3fd31f2a682b968c6e225e1	497
2	60	19063	389d04d6fbca2c54aeb245f9d78c2c59	230
1	23	59269	c9d32bfa0b8f24f8a1b8999b2c174d26	349
2	49	14770	1e58e04bbc4486a607d95cc4f0a95163	8
1	44	1909	85aefe23fdab980bd62149cea4aa18ba	261
2	53	87700	8f10a2d660d6fc15a273667863d7c1ea	513
2	19	99089	e8a6916c3aeec9ba628862e88e40efef	484
1	36	93164	936844fc967d20fd5176da677864a380	239
2	24	69121	82e240523971971b9d0b150948fdcca8	2
1	18	93055	1f5149443aed04631e0c6b0357b10adc	424
1	27	40215	6b3db3effc13279ec787b7711cef9ff1	191
2	30	22297	bd1ff94194e876ce6ef1726af071d682	19
1	41	22359	931900c3b40d0293afd9aa9e5e86b39e	25
2	33	30419	51a09fac5c6ec5cd26fe079266e4dee5	307
1	25	66904	ee3ef87bf1abc98d6080ec10dd687624	76
2	47	1219	0c657e824213824460bf5776ca3f5baa	23
2	24	1099	5f366a8de4b23f8fe7d558413352eab9	85
2	41	68623	e54b9cc820a23f47373728c4ccf653a0	106
1	57	47229	b7e4c1331f1fe4795d6c7cec0cd9bb8a	326
1	60	55444	41269741109ee4097d9fc10b97ff9492	265
2	38	47803	b30f4f68d8d94a5057ed2c84eadec41a	216
1	22	70435	c3b9c0392abb30c9b3c44345655c5a05	115
2	49	22143	3feffdf86216beddffc25e841730629a	420
2	22	78098	5cf7dd1406fe5bddbe53ecf3deca6843	256
1	23	76149	8ed8a9777cadf38d55c7c85eea577722	254
1	35	81369	5f3edadf0840d33ba85855c177b59b5b	201
2	53	87600	884e6debb45e739a6c3888ca07d71783	171
2	33	25551	e59db591a0489bb68b3dc522bf79081e	393
1	32	80797	58510e8b30c1ff5254d76f887280a943	62
2	21	85521	d6d837adb54a5ddb57d2f2194d6cb587	507
2	21	34414	96f4ab540294c171ef689a6ce1b217e7	495
2	37	65779	fdba6f9696fac2df8f3396eb981346fd	352
1	57	12683	2f8d2fa135936b7465df94ce897af834	385
2	50	67663	48f154570dd5727787ef496c5f26409e	27
1	19	64295	c5b6009b44d09cbf5a5f04813b18f8e5	403
2	56	86836	aeb286692fc6285071fb8026b65fc7b1	52
2	30	52076	390605c07739ca7adf01572ba30f5ce5	3
2	52	52353	65b1f1d4441fb06bf83ccb4b39f4de48	479
1	55	58730	1075a40db494faa3451309056b755f79	449
1	40	22041	4e240eeb02764bb7b10542f7b7f0f086	218
1	24	80689	4ee3fca8e7fe1673386434662227b381	260
2	55	41747	7264ed339db0a18a55906ba965b014de	353
2	60	59964	e63805d760df82d0df33252053a579ee	365
2	27	80686	ad2e52d6b6478435ac1b3635f8a2e9a1	305
2	55	3172	7a6e0909546c277f8ce1d069bd72afde	431
1	23	78050	48e4ee041b9e0220842ec84ba6ac8383	314
1	34	75175	d4447b933b8be6fb25d9c0b3e8724cb4	29
1	46	68165	429ac0fab51af3bbcf4bf29ea1ab5403	49
1	33	50997	ed70360bb845b258029d72db2ef42300	81
1	53	70376	a6270fe2f9d64ca5dcda859a99dfce0d	94
1	18	65934	0e0463a2b2cdb8f8f2cc5197c50df532	15
2	45	44629	c333d7a2964f74954eda48dbf17e9aab	208
1	31	49328	802464382c1dcc952524b62fc0bdbe4b	272
2	27	13156	6b291332be5fb5792eeb45ccae24996a	471
1	59	24148	7e322d2a39943639e4aaa4b7b9bb32cd	395
2	20	52457	cb304650b386a612ee7eaa2d2d96507e	295
2	51	67551	640f1b2e3925ff32ab1ea1a908cbf572	31
1	22	97839	fbad6681cd0ba9357bcff6e4a41113cc	93
2	24	4157	44ed516661ecb6337106350e1ad91fce	234
2	26	49479	56af2dd4b94fd345a698caae1a20edc6	271
2	20	28219	f88d2b187f538a88fa1da3767265d435	373
1	26	63179	233181a859a69f22a5aa5cc902255eef	297
2	19	64291	a05bc5d9e1f96ac5df60ac70ff77753d	312
2	21	45239	9dee2a2c163433509baf8982462d5733	378
2	28	33611	85b8b9380b0c03f8dbee671a4f54fca1	10
1	54	76726	64565911c669c525ad1b1abe861d5a71	80
1	46	16356	88ed1cc3945b586b8cefdf75c73f9bbb	279
1	47	8112	ad7c817c41770d0e52b071a3b5ce0c07	91
2	24	18225	90725f8df16828cb0f00d39d8ff16d5b	6
2	59	47533	ae6782b6fe57e2eb45e3a34c28a0ab87	125
1	37	30161	2e0936853d5260bf34bc28d74cf22786	110
2	18	34266	6eab6611f30a577c0c7ded780a62558a	150
2	20	54295	398d09128ebd3048ebda61add1013f3d	503
1	49	67117	ae4704bfcf0ac0f41ca0cf4ad45de40e	205
2	19	32457	a6fce7c8eda4982b29c5f9e414bec5b5	498
2	40	56412	88ae1391fd17b85b87da6c8caacdbebc	341
2	20	7545	8db7e9b6de9a934da36fbd02c76360cb	11
2	33	51147	64cc1b02fcbfce8eba4a438978efff70	463
2	46	94405	3f81a2c1858b1ac047fea33cd2eb7bf9	512
