# Supplementary material for: How Confidence in Prior Attitudes, Social Tag Popularity, and Source Credibility Shape Confirmation Bias Toward Antidepressants and Psychotherapy in a Representative German Sample: Randomized Controlled Web-Based Study
Source: J Med Internet Res. 2019 Apr 23;21(4):e11081. doi: 10.2196/11081 (PMC6658248; doi:10.2196/11081)
Supplement: Multimedia Appendix 2 [file jmir_v21i4e11081_app2.zip › Multimedia_Apendix/Kodierung1.csv]

run	user	condition	conf-high_conf1	conf-high_conf2	conf-high_conf3	conf-high_conf4	conf-high_conf5	conf-high_conf6	conf-low_conf1	conf-low_conf2	conf-low_conf3	conf-low_conf4	conf-low_conf5	conf-low_conf6	konf_delete	reluctant comments	kommentare-delete	Arg MED	Erfahrung	Arg PT	Tags erinnert	arg_medpos	arg_medneg	arg_ptpos	arg_ptneg	medarg_refptpos	medarg_refptneg	ptarg_refmedpos	ptarg_refmedneg	experience_other	experience_self	med_tagmem	pt_tagmem	tag_memnames	ptpos	ptneg	ptpos ohne inhalt	ptneg ohne inhalt	medpos	medneg	medpos ohne inhalt	medneg ohne inhalt
1	AU::PKsZjSVh1415957414529	ptkhgh	Oftsmals beim Tischtennis, wenn ich an die Platte gehe beim Punktspiel und ich merke im Spielverlauf - auch wenn es knapp wird auf einmal - dass ich nur gewinnen kann heute.Das verändert das Selbstbewusstsein kurz und eine gewisse Selbstverständlichkeit tritt auf	Sehr sicher war ich mir auch, als die Frage aufkam, ob ich in dem Vereinsvorstand miteintreten will. Es kann nur besser werden, dachte ich mir.											0	0	False	Dafür dass man schnell was erreichen kann, dagegen dass es chemie ist und eigentlich nicht gut für den Körper sein kann, zudem besteht eine gewisse Abhängigkeit bei manchen Patienten danach...	Betroffene im Bekanntenkreis, gleich mehrere. Mal mehr, mal weniger Erfahrung	Braucht man definitiv. Man muss bei sowas mit einem sprechen. Der Therapeut ist darauf spezialisiert, weiß genau wo man ansetzen muss. Das ist das A und O bei einer Depression! Ohne Therapie wird es häufig sehr schwer, diese zu überwinden. Genug persönliche Beispiele bestätigen mir das	interpersonelle Therapie ; Psychoanalayse. Gestaltherapie	1	3	6	0	0		0	0	ja	nein	0	3	IPT,PA,GT	3	0	3	0	1	2	0	0
2	AU::9JSyZgat1415957713282	ptkhgh	Verstehe die Aufgabe nicht														True	Kann keine Argumente geben, ich kenne mich mit diesem Thema zu wenig aus	Nö	Kenne mich mit diesem Thema zu wenig aus	hab mir keine gemerkt
3	AU::HREhQoTX1415957319612	mdkngn							Arbeit: Kunde ruft an und ist sauer, ich weiß nicht warum, es geht um ein Problem, wo ich die Grundlage nicht kenne und mich erst einlesen muss. Kunde hat daher das Gefühl, ich habe keine Ahnung und vergleicht mich mit meiner Vorgängerin	Bauernhof von Freunden: Neben dem Kaninchenstall sind Enten. Diese sind zwar eingesperrt, aber ich kann sie sehen und hören	Umbau zu Hause: Das Bad soll neu gemacht werden. Ich entscheide, wie, bin aber nicht sicher, da es eine weitreichende Entscheidung ist	Hauskauf: Ich habe ein gutes Angebot bekommen, Oma würde mit einziehen, ich bin unsicher, ob das eine gute Entscheidung ist			0	0	False	Pro: Schnelle Hilfe, effektiv Contra: Anhängigkeit, Chemie	JA, war selber in Behandlung wegen leichter Depression, eine enge Freundin von mir sogar stationär	Pro: Keine Chemie, hilft, nicht nur zu verdränge, Gespräche etc sinnvoll Contra: Man muss bereit sein, mitzuarbeiten, Tabletten sind "einfacher"	Interpsersonelle Therapie	2	2	4	2	0	0	1	1	ja	ja	0	1	IPT	3	2	0	0	2	2	0	0
4	AU::JDIv5Wu11415957887390	ptkhgn	Leiter steigen ging sehr gut.	Aufzug nehmen mache keine Schwierigkeiten.	Leute ansprechen ging ganz leicht.	reden vor Publikum ging sehr gut.	raus gehen macht mir Freude.	nicht über alles nachdenken sondern mal spontan sein ging sehr gut.							0	0	False	Dafür spricht, dass sich die Patienten nach und nach besser fühlen. Dagegen spricht, dass man durch manche Antidepressiva leider auch an Gewicht zunimmt.	Bekannte	Man lernt sich seinen Ängsten zu stellen und nimmt viel Positives dabei mit, auch nach der Therapie.	ich erinnere mich leider nicht	1	1	2	0	0	0	0	0	ja	nein	0	0		3	0	0	0	1	1	0	0
5	AU::wYPfzP1R1415958198922	ptkhgh	keine												1	0	False	nebenwirkungen	ja	angst vor rückfall	Gestaltpsychotherapie	0	1	1	0	0	0	0	0	nein	ja	0	1	GT	0	1	0	0	0	1	0	0
6	AU::KNAJ98Ov1415958474624	mdkngh							Erinnerungen						0	0	False	-	-	-	-	0	0	0	0	0	0	0	0	nein	nein	0	0		0	0	0	0	0	0	0	0
7	AU::rbOg0Ask1415958446223	mdkngh
8	AU::HtybsVCR1415959196464	mdkhgn	Meine Familie ging vor einigen monaten stark in die Brüche und mein Mann war stets unterwegs. Ich fühlte mich irgendwie alleine gelassen und das niemand für mich da war. Es wurde von mal zu mal schlimmer. Schließlich ging ich zum Arzt und bekam Antidepressiva verschrieben. Dadurch wurde mein seelisches Wohlbefinden zwar besser, aber auf dauer half es mir auch nicht.	Andere Situationen fallen mir nicht ein.											0	0	False	Pro: Gute Behandlung Contra: Abhängikeit		Pro: Gute Behandlung ContrA: Wahrscheinlich Bezahlung (ziemlich teuer denke ich)	trizyklische Antideperessiva, psychotherapie	1	1	1	1	0	0	0	0	nein	nein	1	0	TZA	1	1	0	0	1	1	0	0
9	AU::8udVHek11415959488859	ptkngn							entscheidungen									nur bei essionenganz starken depr		sehr gut
10	AU::2b2MKACF1415960164817	ptkngh							Abitur: Welche Möglichkeiten gibt es? Schaffe ich es?....	Erste eigene Wohnung: Auf was muss ich achten?	Krankheit in der Familie: Was kann man tun? Wie kann man helfen? Hilflosigkeit				0	0	False	FÜR: Antidepressiva können helfen, damit man leichter mit seinem Alltag umgehen kann; keine Überwältigung der Emotionen GEGEN: Antidepressova sind keine langfristige Lösung zur Problembewältigung wenn man nicht weiß, wie man mit seinen Depressionen umgehen soll, helfen Antidepressiva nicht, sie unterdrücken nur	Eher nicht	FÜR: Ein Psychotherapeut kann individuell auf die Probleme seines Patienten eingehen Mit Psychotherapie können Probleme verarbeitet werden GEGEN: Der Umgang mit Depressionen und gleichzeitig diese zu "offenbaren", kann zu einer großen Hürde werden Bei falscher Behandlung/ Umgang mit dem Patienten kann das Problem verschlimmert werden	Verhaltenstherapie, Psychotherapie, Gestalttherapie, Klinische Psychotherapie	2	2	2	2	1	0	0	0	nein	nein	0	2	VHT, GT	2	2	0	0	1	2	0	0
11	AU::ly8cpcvw1415960583767	ptkngn							Hund kaufen - Schaffe ich das, vernachlässige ich ihn	Partner verlassen - Schaffen wir es nochmal neu anzufangen oder geht es wieder schief	Auto kaufen - Soll ich mir eine Auto kaufen oder reicht der Bus, bist du zu bequem geworden	Bist du hübsch - Sehe ich hübsch aus, muss ich abnehmen	Soll ich es erzählen - Was denken die anderen darüber, Wie fassen sie es auf, Mögen sie mich dann noch	War es falsch wie ich reagiert habe - Soll ich mich entschuldigen, soll ich nachgeben	0	0	False	FÜR Antidepressiva helfen dem Pat. Einfache Möglichkeit um aus Depression herauszukommen GEGEN regelmäßige Medikamenteneinnahme PAt. muss Medi regelmäßig nehmen PAt. muss mit Einnahme einverstanden sein In akutphasen tritt Antriebssteigernde Wirkung schneller ein als Sttimmungsaufhellende Wirkung - Suizidgefahr	Betroffene im Bekanntenkreis	FÜR Pat. lernt über Ängste und Depression zu sprechen PAt. muss keine Medikamente nehmen PAt. lernt Verhaltensänderungsmöglichekiten vom Fachmann GEGEN Pat. muss mit Psychotherapeut gut zurecht kommen Alleine meist nicht ausreichend Pat. muss TErmine regelmäßig wahrnehemen PAt. muss mit Psychotherapie einverstanden sein	Interpersonelle, Klientenzentriert, Gestaltungspsychotherapie,	2	3	3	4	0	0	0	1	ja	nein	0	3	IPT, KT, GT	3	4	0	0	2	3	0	0
12	AU::wWIbEqNy1415960596018	ptkhgn
13	AU::fMcl5JFr1415960953339	mdkngh							Neue Aufgaben bei Arbeitgebern	Unvorhergesehene / hektische Situationen	Reden halten vor Publikum				0	0	False	Leider kann ich hier nur sagen, dass durch die Adps die Pharmaindustrie verdient, oft durch sehr gute Lobbyarbeiten. Dadurch wird die Schulmedizin unterstützt und von den Krankenkassen bzw. deren Beitragszahlern finanziert. Ich sehe die Schwierigkeit darin, dass leider die Homöopathie in diesem Falle einfach nicht beachtet wird und dies ist ein Teil des Skandals. Auf die Quellen auf welche ich zu…	Betroffene im Bekanntenkreis, doch diese sind einer christl. Seelsorge nicht aufgeschlossen	siehe oben	keine	0	3	0	0	0	0	0	0	ja	nein	0	0		0	0	0	0	0	2	0	3
14	AU::SqsphX7K1415961584625	mdkngh
15	AU::Wd023mob1415961647257	ptkngn							Keine						1	0	False	Keine	Nein	Keine	Keine	0	0	0	0	0	0	0	0	nein	nein	0	0		0	0	0	0	0	0	0	0
16	AU::QdpJrNLE1415962703181	mdkhgh	ich war mir sehr sicher das ich Kinder wollte	ich war mir sehr sicher das ich mich scheiden lassen wollte	ich war mir sehr sicher das ich wieder heiraten wollte	ich war mir sehr sicher das ich was ganz neues anfangen wollt									0	0	False	wenn die Lebensqualität sehr darunter leidet, sollte man die Hilfe annehmen. Man sollte aber nicht immer gleich zu Tabletten greifen, weil schon die Gefahr der Abhängigkeit besteht. ich hab damit keine Erfahrung, könnte mir aber vorstellen das schon viele Leute das als einfachen weg sehn und wahllos alles schlucken nur um wieder besser drauf zu sein . Ist vielleicht einfach der einfachere Weg um …	nein	vielleicht kann ja ein guter Therapeut die Ursache der Depression erkennen und dem Patienten helfen selber aus der Depression rauszukommen.--- Wenn man an einen schlechten Terapeuten kommt, kann das die Depression noch verstärken.	psyochonanalyse, Verhaltenstherapie, Triilantischetherapie,	1	4	1	1	3	0	0	0	nein	nein	0	2	VHT, PA	1	1	0	0	0	3	0	1
17	AU::VtzVjpjt1415963643036	ptkhgn
18	AU::sOQJ7hPf1415963733425	mdkngh							Habe 4 Jahre mit meinem Bruder nicht gesprochen, letztens rief er an und wollte das klären, bin aber nicht ans Telefon gegangen. Nach 4 Jahren auf die Idee zu kommen es zu klären fand ich auch nicht ok. Später war ich mir nicht mehr sicher, ob diese Entscheidung nun richtig war.						0	0	False	die Medikamente helfen Betroffenen aus ihren Tiefs in einen besseren Gemütszustand zu kommen	Betroffene im Bekanntenkreis	Krankheiten muss man behandeln. Wer Depressionen hat, sollte eine Therapie machen	Trizyklische Antideppressiva	1	0	1	0	0	0	0	0	ja	nein	1	0	TZA	0	0	1	0	1	0	0	0
19	AU::bwLyTjaX1415963795421	mdkhgh	Bei meiner Hochzeit, gut und sicheres Gefühl, ich liebe ihn und er mich	Bei meiner Entschiedung auszuwandern, gut und sicheres Gefühl, ich wollte von vorne anfangen	Bei der Beerdigung meiner Mutter, negative aber sicher der Gedank dass ich sie nie wieder sehen wurden	Als meine Bruder im Krankenhaus lag, negative und sicher über das Angst dass ihm etwas schlimmer hätte passieren können									0	0	False	Für: Schnelle Lösung Gegen: Erhöhtes Rückfall Risiko nach Absetzen	Ja	Für: Effektive Behandlung ohne die Hilfe von chemischen Zutaten Für: Langfristige Lösung Gegen: Sehr Zeit Intensive Gegen: Da jeder Patient anders ist, kann man erst nach sehr sehr viel Zeit erst entscheiden ob die Hilfe von Antidipressiva besser wäre	Verhaltentherapie, Klientzetherapie, Personenntherapie, Trizi...therapie, Tetrazi...therapie	1	1	2	2	0	0	1	1	nein	ja	0	2	VHT, KT	2	2	0	0	1	1	0	0
20	AU::W95XOSJN1415964155940	mdkhgn	Auf der Arbeit bei Erledigung von Aufgaben	Auf dem Sportplatz beim Fußball	In privaten Diskussionen	beim Vertreten von Meinungen im Ehrenamt									0	0	False	FÜR: schnelle Hilfe, in übler Situation kann es schnell Hoffnung geben GEGEN: Gesundheit	Nein, zum Glück nicht	??? siehe vorherige Folie	die Namen sind mir als Laie leider zu kompliziert zum Merken	1	1	0	0	0	0	0	0	nein	nein	0	0		0	0	0	0	1	1	0	0
21	AU::zBc5rrno1415964560337	mdkngn
22	AU::vje0IEVk1415965786007	mdkngn							ahtte ich bisher noch nicht						1	0	False	bieten sicherheit ohne zu viele nebenwirkungen, erleichtern das taggeschäft	ja antidepressiva, psychotherapie	unterstütz bei der behandlung von depressionen	antidepressiva verhaltenstherapie	3	0	1	0	0	0	0	0	nein	ja	0	1	VHT	0	0	1	0	3	0	0	0
23	AU::4KaerjtT1415966188760	ptkhgn	scheidung ja	kind verliert papa da er für kinder nichts übrig hat	op ja	neuer mann in meinem leben	er ist gut zu meiner tochter	trennung von meinem ex mann war das beste							0	0	False	muss immer eingenommen werden ohne abzusetzen	nein	um das zu verarbeiten was zu verarbeiten ist, missbrauch, gewalt, unglück mit auto oder zug oder so,	verhaltensteraphie	0	1	1	0	0	0	0	0	nein	nein	0	1	VHT	1	0	0	0	0	1	0	0
24	AU::nUrjxWPf1415966259830	mdkngn																abhängigkeit		abhängigkeit
25	AU::kCXviKOX1415966692493	mdkngn													1	0	False	Für Gegen:	nein	?	MAO Hemmer	0	0	0	0	0	0	0	0	nein	nein	1	0	MAO	0	0	0	0	0	0	0	0
26	AU::hd01BzTB1415968315907	mdkhgh	keine												1	0	False	ich bin gesund und brauche es nicht	nein	kenne keine	weiß ich nicht	0	0	0	0	0	0	0	0	nein	nein	0	0		0	0	0	0	0	0	0	0
27	AU::KOyhAIBU1415969082484	mdkhgh	Mir fällt nichts ein.												1	0	False	Da ich selbst Antidepresiva nehme kann ich dazu sagen, das sie mir dabei helfen nicht so viel zu grübeln. Man darf nicht zu viel nehmen, sonst wird es gefährlich. Wenn die Depresion nicht zu ausgeprägt ist, sind die Depressiva gut geeignet.	Ich habe leichte Depressionen und nehme Antidepresiva	Leider kann ich kein pro und contra für die Psychotherapie nennen. Davon hab ich keine Ahnung. Persönlich habe ich kein Zutrauen zur Psychotherapie.	Dafür ist mein Kurzzeitgedächtnis leider zu schlecht.	2	1	0	1	0	0	0	0	nein	ja	0	0		0	0	0	1	2	1	0	0
28	AU::wORVHDho1415969497139	mdkhgh	im allgemeinen kann ich	bis auf eine einzige sitation	in meinem leben	meinem kopf vollständig	trauen. für eine vernünftige art, auszfüllen	bezahlen sie vernünftig.							0	0	False	mehr chemie soll also helfen, ja? für eine ausreichende einzelmeinung bezahlen sie mich bitte vernünftig.	nein.	ich denke, dass allein ein gespräch schon helfen kann. für eine ausreichende einzeleinung bezahlen sie mich bitte anständig.	MAO, gestaltungspsychologie. mehr aufmerksamkeit habe ich nicht geschenkt.	0	0	1	0	0	0	0	0	nein	nein	1	1	MAO, GT	1	0	0	0	0	0	0	0
29	AU::uEqviHsu1415970114690	ptkhgn	in urlaub zu sein	meer und sonne											0	0	False	nicht sicher	mbissen	so agresiv	ist gute idee	0	0	0	1	0	0	0	0	nein	nein	0	0		0	0	0	0	0	0	0	0
30	AU::7v5wBYUY1415970174027	mdkhgh	keine idee												1	0	False	keine idee	nein	keine idee	keine	0	0	0	0	0	0	0	0	nein	nein	0	0		0	0	0	0	0	0	0	0
31	AU::gewpBy4i1415970805482	ptkngh							beim vorstellungsgespräch	bei der abschlußprüfung	bei der fahrprüfung	am 1. arbeitstag	vor der 1. entbindung		0	0	False	dafür: sollen die Botenstoff im gehirm wieder herstellen. dagegen: die nebenwirkungen	nein keine erfahrungen	in der psychotherapie sollen negative verhaltensweisen abgebaut werden und durch positive dagegen ersetzt werden.	verhaltenstherapie	1	1	1	0	0	0	0	0	nein	nein	0	1	VHT	1	0	0	0	1	1	0	0
32	AU::dHK8QRXM1415970874919	ptkngh																																	2	0
33	AU::YNaWz1bX1415970974382	mdkngn							ich habe oft im dunkel angst vor dingen die auf mich zukommen.	tagsüber geht es besser					1	0	False	antidepresiva können helfen probleme mit sic selbsst wieder in den griff zu bekommen.alleddings nie ohne ärztlichen rat	ja	wenn est notwendig und nach ärztlicher aabsprache ist es sehr gut und hilfreich	kann ich mir nicht merken	1	1	2	0	0	0	0	0	nein	ja	0	0		0	0	0	1	1	0	0	0
34	AU::jYVdmTez1415971021121	ptkngn																																	1	1
35	AU::vemgGOTC1415971014548	ptkhgn	Im Moment bin ich mir meines Gedankens SEHR sicher, dass mich diese Umfrage nervt, und mich gar nicht interessiert.	5 Minuten Wartezeit sind eine Zumutung.														Manche Leute brauchen diese Hilfe.		Manche Leute brauchen diese Hilfe.															1	0
36	AU::gbDhw4Ku1415971116668	mdkhgn																																	1	1
37	AU::HED43ULc1415971127054	ptkhgh	Wissen, was ich wollte, war entscheidungsfreudig, gutes Gefühl												0	0	False	Nebenwirkungen, Regelmäßige Einnahme nötig, teuer?	nein	Patient muss sich öffnen können, Therapieplätze	Psychotherapie	0	3	0	2	0	0	0	0	nein	nein	0	0		1	1	0	0	3	3	0	0
38	AU::jLIYa9mH1415971137637	ptkhgn	Ausbildung	Fußball spielen aufhören eher unsicher														Für: Schnelle Wirkung Gegen: Nebenwirkungen, Gewöhnung		Für: Ansprechpartner vor Ort Dagegen: Freizügigkeit vor Therapeut															2	0
39	AU::0uUmELP51415971271052	ptkngh																																	0	0
40	AU::SuLC5xMr1415971338312	ptkhgh																?		?															1	0
41	AU::iWuapa4A1415971465874	mdkhgh																																	1	1
42	AU::ShQB3LHG1415971969140	ptkngn																																	0	3
43	AU::cv0cLoPv1415971840445	ptkngh																																	1	0
44	AU::yHtFst5k1415971883692	mdkngn																ANTIDEPRESIVA ist für Menschen die mit ihrem Leben nicht klar kommen und irgendwie davor weglaufen wollen.		Das sind Drogen auf Rezept die nicht jeder verträgt.															0	0
45	AU::Vz1tOiuA1415971922426	mdkngn							...	...	...	...	...	...				keine Erfahrung mit dem Thema		keine Erfahrung mit dem Thema															2	2
46	AU::Yks3aMXk1415972397155	ptkhgn	als ich in eine frau verliebt war und sie schluß gemacht hat												0	0	False	gegen: nebenwirkungen für: kann leben retten	hatte ich persönlich schon mal vor jahren	gegen: nebenwirkungen für: helfen bei depressionen	kann mich nicht mehr erinnern	1	1	1	1	0	0	0	0	nein	ja	0	0		0	0	1	1	1	1	0	0
47	AU::Hf5bRNK31415972447616	mdkngh							keine dieser situationen erlebt						1	0	False	es giebt wenig gründe für antidepressiva	nein	um Menschen zu heilen	kein	0	0	1	0	0	0	0	0	nein	nein	0	0		0	0	0	1	0	1	0	0
48	AU::3cbVZed91415972545475	ptkngn							schlecht vorbereitete Prüfungen / Angst zu versagen	Kontakt mit freilaufendem Tier / Angst vor Verletzung	Probleme anderer / Angst sich falsch zu verhalten	Vertragsabschlüsse / Angst vor einer Fehlinvestition oder Betrug	Ansprechen von attraktiven Frauen / Angst vor falschem Anfang	Lange Reisen / Angst etwas wichtiges zu vergessen	0		False	Pro * Zeitersparnis Contra * Nebenwirkung * Kein aktives Auseinandersetzen mit dem Problem	Ja, Verarbeitung eines väterlichen Selbstmords im Freundeskreis	Pro * Aktives Auseinandersetzen mit Problemen Contra * Zeitaufwendig	Medienverhalten, Hemotherapie, Verhaltenstherapie	1	2	1	1	0	0	0	0	ja	nein	0	1	VHT	1	1	0	0	1	3	0	0
49	AU::2ImpJUda1415972680544	ptkhgh	Kauf von Büchern												0		False	Für: lindert die Beschwerden Gegen: Nebenwirkungen, Abhängigkeit (je nach Präparat)	bin selbst in Behandlung	Für: Gedankenanregung, Verhalltensänderung Gegen: wirkt nicht sofort, ggfs. Kosten	Verhaltenstherpie, Gestalttherapie, Tiefenanalyse	1	2	2	2	0	0	0	0	nein	ja	0	2	VHT, GT	2	2	0	0	1	2	0	0
50	AU::6gi2qS4v1415972739840	ptkhgh	ich bin mir nie "sehr sicher", da auch ich nur ein Mensch bin und mich daher auch irren kann.												0		False	erleichter den Beginn der Behandlung, da damit das allgemeine Wohlbefinden etwas gebessert wird	ja	die Psychotherapie hilft dabei das eigene Gedankenmuster zu überdenken und zu verändern um die vorhandenen "Probleme" neu zu bewerten bzw. zu beseitigen	Verhaltenstherapie, Kliente....... Therapie, Psychotherapie, u.n.a.	1	0	2	0	0	0	0	0	nein	ja	0	2	VHT, KT	2	0	0	0	1	0	0	0
51	AU::vhuHLIiJ1415973119459	mdkngh							keine	keine	keine	keine	keine	keine	1	0	False	weiss nicht	nein	keine ahnung	weiss nicht	0	0	0	0	0	0	0	0	nein	nein	0	0		0	0	0	0	0	0	0	0
52	AU::Dmr2eDxR1415973108240	ptkhgh	bei meiner hochzeit	bei dem gedanken und planung an kinder zu bekommen	bei meiner berufsauswahl	bei einem autokauf	urlaubsplanung	renten und altersplanung							0		False	ich bin nicht sicher , ob alles dementsprechend ausgereift ist	nein	angstzustände , beklemmungen , hypersensibilität ,	klientenbezogen	0	1	1	0	0	0	0	0	nein	nein	0	1	KT	1	0	0	0	0	1	0	0
53	AU::RxcVUft51415973237593	mdkngh							Meinung in einer Führungskräfte-Gesprächsrunde	Nachfrage an einen Facharzt					0		False	FÜR: Hilft vielleicht gegen körperliche Symptome GEGEN: - Hilft nicht gegen die bei der geistigen Verarbeitung. - Chemie im Körper	Ja	FÜR: Persönliches 4-Augen-Gespräch GEGEN: Kein Vertrauen zum Gegenüber	Gestalt, Psycho, Serotonin, Hemmer,	1	2	1	1	0	0	0	0	nein	ja	1	1	GT, SH	1	1	0	0	1	2	0	0
54	AU::Sc14AWnX1415973501290	ptkngn							fällt so spontan nichts dazu ein						1	0	False	lieber ohne chemie, wenn es geht, sonst ist es nur geldmacherei für die pharmaindustrie etc. Naturheilmittel sind besser.	cypralex genommen, aber jetzt schon wieder abgesetzt, die symtome werden damit behandelt, aber leider doch nicht die ursachen	keiner versteht einen besser als einer selbst. psychotherapie ist mir zu künstlich, mechanisch, wie ein märchen oder spiel, so etwas kann ich überhaupt nicht ernst nehmen und fühle mich dabei bloß wie ein Verdienstobjekt für die psychotherapeuten. letztendlich ist man selber sein bester psychotherapeut.	keine bekannt	0	1	0	3	0	0	0	0	nein	ja	0	0		0	3	0	0	0	3	0	0
55	AU::hnCD0gMK1415973743116	ptkhgh																																	1	0
56	AU::ivo43No91415973916223	mdkhgn	hochzeit	geburt meiner kinder	beim sport und ausdauertraining	beim arbeiten	bei meiner geburt								0		False	abhänigkeit von tabletten ect	zum glück nein	selbstmord rate wird gesengt	...	0	1	1	0	0	0	0	0	nein	nein	0	0		1	0	0	0	0	1	0	0
57	AU::UsGdH3A61415973964199	mdkhgh																																	2	2
58	AU::rFwJKpOa1415974053950	ptkngh							Wenn ich einen Vortrag halten soll vor einer Menge Menschen, die mir unbekannt sind...	Wenn ich in ein Streitgespräch gerate	Erziehungsmomente mit meiner Teenager - Tochter	Unsicher bin ich auch manchmal im Umgang mit einem Kunden	Unsicherheit überkommt mich, wenn ich für jemanden mehr empfinde, als ich sollte...	Wenn ich eingeladen bin und dort niemanden kenne...	0		False	FÜR eine Behandlung mit Antidepressiva sprechen wohl die Argumente, dass es wohl Personen gibt, die unter einer Art Stoffwechselstörung im Gehirn leiden. Sicher ist da eine medikamentöse Therapie sinnvoll. GEGEN eine Behandlung mit Antidepressiva spricht meiner Meinung nach nichts...	Nein, gar keine. Gottseidank .. Wir sind gläubige Menschen - wir finden Halt und Kraft im Glauben an JESUS CHRISTUS.	Zuersteinmal möchte ich sagen, dass ich alle Angaben nur "gefühlsmäßig" machen kann. Ich habe persönlich KEINERLEI Erfahrung zu Depressionen, Psychotherapien, u.ä. Sämtliche Antworten von mir sind also nur "Einschätzungen" oder gar vage Vermutungen, da ich keinen Erfahrungswert besitze.	Gestaltotherapie, Psychoanalyse, Verhaltenstherapie, Psychotherapie	1	0	0	0	0	0	0	0	nein	nein	0	3	GT,VHT,PA	0	0	0	0	1	0	0	0
59	AU::MqAmlBKu1415974077172	ptkngh																																	2	0
60	AU::wuXM6MNd1415974089743	ptkngn							Antrittsrede als Abteilungsleiter	Widerspruch durch Mitarbeiter	Gespräch mit Arzt über Ursachen von Schlafstörungen	Verteilung von Beförderungsmöglichkeiten auf Mitarbeiter	Versuch, das Rauchen abzugewöhnen	Gestaltung des Geburtstages	0		False	Argumente dafür: rasche, wirksame Hilfe, positive Effekte sind durch Forschungen belegt. Argumente dagegen: Gefahr der Abhängigkeit, Nebenwirkungen nicht ausreichend erforscht, Nebenwirkungen können gravierend sein, eigentliche Ursachen der Depression werden nicht angepackt	nein	Für: Ursachen der Depression werden zutage gefördert und können gründlich beseitigt werden, kein Medikamenteneinsatz notwendig Gegen: zeitaufwendig, Patient muss mitspielen	klientenzentrische Therapie, Verhaltenstherapie, Psychoanalyse	3	4	2	2	0	0	0	1	nein	nein	0	3	KT, VHT,PA	2	1	0	0	3	4	0	0
61	AU::3RScjRIk1415974513994	mdkhgn	ich war mir meiner gedanken noch nie sicher												1	0	False	antidepresiva werden meiner meinung nach nur verschrieben um ruhe vor den patienten zu bekommen	ja	man kann sich aussprechen, das allein hilft schon	kann mich nicht erinnern	0	1	1	0	0	0	0	0	nein	ja	0	0		1	0	0	0	0	1	0	0
62	AU::G38VQdZb1415975038664	mdkngh							Abitur nach holen ja oder nein. Versagensängste angst zu scheitern und als dumm dazustehen	Beziehung beenden. Angst vordem Alleine sein niemanden mehr haben	Umzug. Wieder mal von vorne anfangen zu müssen. Neue freunde etc. ....	Beruf. Ist es wirklich das richtige lohnt sich das alles???	sehr oft beim einkaufen. Soziale ökologische Fragen. Mache ich das richtige für mich und meine Umwelt. Zwiespalt bei sachen die diese anforderung nicht erfüllen		0		False	Abhängigkeit, schnelle erste Hilfe, veränderungen im Körper	Ja selbst Verhaltenstherapie und antidepresiva erhalten, Mehrere bekannte mit ähnlichem hintergrund die Therapie machen oderantidepresiva bekommen aber auch solche wo es wohlangebracht wäre	jemand der einen versteht, endlich Hilfe, verständniss	Verhaltenstherapie, Gestaltungstherapie, Psychanalyse	2	1	2	0	0	0	0	0	ja	ja	0	3	VHT, GT, PA	1	0	0	0	1	2	0	0
63	AU::h8jOp5sK1415975095925	mdkngh							Impuls das Leid eines Menschen zu beenden	Trauer wegen Tod eines nahen Verwandten	Verlust	Scheidung	Betrug	Angst	0		False	Veränderung der Persönlichkeit Abhängigkeit Einschränkung des normalen Tagesablaufs Veränderte Libido	Ja	Verschlechterung der Beschwerden Abhängigkeit Nicht mehr in der Lage zu sein, sein Leben allein zu meistern Unsicherheit	Verhaltenstherapie, Medien, Werther Effekt	0	4	0	4	0	0	0	0	nein	ja	0	1	VHT	0	0	0	4	0	4	0	0
64	AU::485pzhNM1415975198306	mdkhgh	Meistens												1	0	False	Nebenwirkungen, Wirksamkeit nur während Einnahme	Nein	Nebenwirkungsfrei, keine Abhängigkeit	Verhaltenstherapie, Psychoanalyse, Gestalttherapie,	0	2	2	0	0	0	0	0	nein	nein	0	3	VHT, PA, GT	2	0	0	0	0	2	0	0
65	AU::G1zUP20O1415975353634	ptkhgh	bei der Arbeit	beim Autofahren	im Gespräch mit den Kindern	im Gespräch mit Vorgesetzten	im Gespräch mit Kunden	beim Rechnen							0		False	Für: kostengünstig schnell wirksam gegen: bekämpfen Symthome nicht Ursachen	bin depressiv	gegen: lange andauernd teuer Wirksamkeit erst später spürbar für: kann zu vollständiger Heilung führen keine Medikamentenbelastung geht an die Ursachen ran	Pyschotherapie,klinische Therapie	2	1	3	3	0	0	0	1	nein	ja	0	0		3	3	0	0	2	1	0	0
66	AU::utsvbxja1415975386859	mdkhgh																																	0	0
67	AU::JQd3DIO81415975779536	ptkhgn	weiß nichts	keine											1	0	False	weiß nicht	nein	weiß nicht	keine	0	0	0	0	0	0	0	0	nein	nein	0	0		0	0	0	0	0	0	0	0
68	AU::gXs4q73w1415975792462	mdkhgn	das mann es mit seinem mann nicht aushält und weis das frau irgendwann geht	das ich gewissen menschen nicht mehr begegnen werde	das ich wieder alleine von vorne anfange	das ich das auch schaffe	das ich menschen erkenne die nur oberflächlich sind	das ich mir sicher bin , einige wenige gute freunde zu haben							0		False	gegen müdigkeit appatie, ängste unterdrücken	ja	Gespräche und verarbeitung von problemen, aufbau der stärke eines menschen.änderung von verhaltensmustern. Positive Bilanz ziehen. seinen weg gehen	Verhaltensteraphie, Psychotherapie	2	0	4	0	0	0	0	0	nein	ja	0	1	VHT	4	0	2	0	1	2	0	0
69	AU::wyPvPyTN1415975879675	ptkngn							Operation an der Hüfte. Hilflosigkeit war damit verbunden. Daher sehr unsicher, ob die Entscheidung zu dieser Operation richtig war.	Umzug in eine 600 kilometer entfernte Stadt. Der Gedanke, ob dieser Schritt richtig war, entstand immer wieder. Das Gefühl der Einsamkeit kam dadurch.					0		False	Ich kann dazu nichts sagen, da ich persönlich damit keine Erfahrung habe	Nein	Ich kann dazu nichts sagen, da ich persönlich damit keine Erfahrung habe	vergessen	0	0	0	0	0	0	0	0	nein	nein	0	0		0	0	0	0	0	0	0	0
70	AU::0tFc3fxj1415975940091	ptkhgh	In Entscheidungssituationen der persönlichen Lebensführung war ich mir sicher. Die Gedanken, die dann auch Taten wurden, waren da sehr aktiv.												0		False	es gibt viele Leute, denen diese Mittel helfen unter Umständen werden dadurch nicht die grundlegenden Probleme behandelt	nein	Vermutlich einzige Behandlung, die überhaupt helfen kann Alleine kommt man da nicht raus Therapeut hat Verständnis für die Situation negativ kann sein, wenn kein passender Psychotherapeut gefunden wird	Kliententherapie; interpersonelle Therapie	1	1	3	1	0	0	0	0	nein	nein	0	2	KT, IPT	3	1	1	0	1	1	0	0
71	AU::GHjKfd9s1415976357851	ptkhgn	Kämpfen egal wie, aber nicht fallenlassen, ob mich jemand verletzt oder nicht	Hauskauf, war das die richtige Entscheidung? Ja definitiv und es findet sich immer eine Lösung	Trennung vom Elternhaus, ja richtig ohne denen geht es mir besser. Es gibt genug andere Menschen die mich lieben.	Kündige ich meinen job? Ja die richtige Basis ist in diesem Unternehmen nicht gegeben									0		False	Antidepressiva schlagen auf die organe, körper und das wesen! Habe sehr gute Erfahrungen mit Homoöpathie in der Richtung gemacht. Heuattacken wie abgeschnitten ohne Chemie nehmen zu müssen. Medikamente (Antidepressiva) also ohne mich!	Ich selber...habe eine Vergangenheitsbewältigung durchführen müssen. Und kenne auch Nachbarn und Freunde, allerdings wählen die die klassische Medizinvariante und kommen aber nicht wirklich weiter!	Psychotherapie ist sinnvoll um geschehenes zu verarbeiten. verschiedene Sichtweisen zur Asatzbehandlung wenn der Patient auch aktiv mitarbeiten will. Leider gibt es zu wenig gute Psychologen, man kann auch an den Falschen geraten. Manchmal reichen die genommenen Stunden einfach nicht und der Patient ist noch nicht stabil genug. Leider wird man immer noch abgestempelt, obwohl man vlt. einfach nur …	Therapie....	0	3	3	5	0	0	0	0	ja	ja	0	0		2	3	0	0	0	3	0	2
72	AU::n2QnBQ7T1415976579529	ptkhgn																Ich kann gegen diese Mordinstrumente nur Negatives sagen. Deren Grundstoffe wurden von Naziwissenschaftlern im 3.Reich entwickelt. Und an Gefangenen in den Konzentrationslagern getestet. Welche damit zu Tode gequält wurden. Unsere sog. Demokratie, sollte sich wass schämen diese Dinge heute noch einzusetzen. Um Menschen die an der Gesellschaft erkrankt sind, gefügig und systemtreu zu machen.		Es gibt nur Contra dagegen, denn es entspricht der Praxis der Gehirnwäsche. Wie sie in Unrechtsstaaten verwendet wird.															0	0
73	AU::mVp3SLsO1415976711393	mdkngn							Ängste vor Arbeitslosigkeit	Geldnot	Ängste um eigene Kinder	Wohnungssituation	Gedanken um Freunde	k	0		False	ÄNgste, Selbstmordgedanken,Schlaflosigkeit	ja	Ängste Selbsmordgedanken,	Antidepresiva	0	0	0	0	0	0	0	0	nein	ja	0	0		2	0	0	0	0	3	0	0
74	AU::ummbzbyj1415976734328	mdkngn																Kein Kommentar!		Kein Kommentar...															1	0
75	AU::uppDeyvK1415977169286	mdkngn																																	0	0
76	AU::QJysUYgV1415977277708	mdkngh							Entscheidungen über Beziehungen	mündliche Prüfungen	tz	tz	tz	tz	0		False	tz	nein	tz	tz	0	0	0	0	0	0	0	0	nein	nein	0	0		0	0	0	0	0	0	0	0
77	AU::VftKYGco1415977570911	ptkhgn	weiß nicht / keine												1	0	False	keine ahnung	nein	keine ahnung	keine ahnung	0	0	0	0	0	0	0	0	nein	nein	0	0		0	0	0	0	0	0	0	0
78	AU::HdjMX9vm1415978846169	mdkhgn																																	0	0
79	AU::bMKetlrH1415979102884	ptkngh																keine ist nicht mein Thema , breche hier ab																	3	0
80	AU::1HrDYIZD1415979113084	mdkhgn	Bei einem verschuldeten Verkehrsunfall ,schuldig	Der Tag meiner Hochzeit ,glücklich	Bestandene Prüfungen ,geschafft	Nach einem gewonnenem Gerichtsverfahren, doch Recht behalten									0		False	innere Ängste zu verarbeiten	Soziotherapie	Der Ursache der Depressionen auf den Grund zu gehen	Psychotherapie	1	0	1	0	0	0	0	0	nein	nein	0	0		1	0	0	0	1	0	0	0
81	AU::Bo7kuAQg1415979317845	mdkngn							jo						1	0	False	ja		ja	1	0	0	0	0	0	0	0	0	nein	nein	0	0		0	0	0	0	0	0	0	0
82	AU::CICSHFoU1415979355943	ptkngh																																	0	1
83	AU::nTAYYsxA1415979644230	ptkhgn																																	0	0
84	AU::pGeZCvSq1415979754112	ptkhgn																																	0	0
85	AU::K39pDqge1415979822545	mdkhgn	erhalt des ablehnungsbescheides der bachelorarbeit, meine gedanken waren: ich kann es nicht fassen, wieso nur ich?	gewinnen eines talentewettbewerbes, ich war sehr glücklich und habe mich unheimlich gefreut	streit mit der schwester, ich habe mir gedachtk, ich kann ihre haltung einfach nicht nachvollziehen, warum macht siie das nur so	ähnlich streit mit dem partner: gedanke: warrum versteht er mich denn nicht, ich habe dloch Recht...									0		False	dafür spricht eine schnelle lösung im akutfall, dagegen spricht für mich, dass diese antidepressiva dafür "bekannt" sind, die Symptome nur zu unterdrücken und den Patienten müde machen, aber keine effektive Lösung bereithalten sondern nur die Wahrnehmung abschwächen	ja, betroffene im bekanntenkreis	dafür spricht, dass eine psychotherapie tiefgründig geht und das problem lokalisieren und dort asetzen kann und den patienten nicht nur ruhigstellt. negativ ist, dass sie nicht sofort wirkt, sehr langwierig und damit letztlich auch teuer sein kann, es kann auch sein, dass sie nicht hilft.	veerhaltenstherapie, personentherapie,	1	3	3	4	0	0	0	0	ja	nein	0	1	VHT	2	4	0	0	1	3	0	0
86	AU::PD8Fq7se1415979878217	ptkhgh																																	3	0
87	AU::vVWOuF981415980302101	ptkngh							Bedenken Entscheidungen allein zu treffen und der Partner sagt dann hab ich doch gleich gesagt und dann Schuld an der Situation zu sein									Ich hätte Angst mich abhängig zu machen		Wer sich nicht helfen lässt rutscht immer tiefer in die Krise															0	0
88	AU::Q3ewrmHV1415980634640	ptkhgn	keine												1	0	False	können gute unterstutzung sein dagegen sprechen die nebenwirkungen	ja	es sprich nichts gegen eine psychotherapie	?	1	1	1	0	0	0	0	0	nein	ja	0	0		0	0	1	0	1	1	0	0
89	AU::cOBUpNho1415980701088	mdkhgh																																	0	0
90	AU::jS5YM4RG1415980892274	mdkhgh	keine Ahnung	ebenfalls keine Ahnung	ebenfalls keine Ahnung	ebenfalls keine Ahnung	ebenfalls keine Ahnung	ebenfalls keine Ahnung							1	0	False	keine Ahnung	keine	ebenfalls keine Ahnung	vergessen	0	0	0	0	0	0	0	0	nein	nein	0	0		0	0	0	0	0	0	0	0
91	AU::lQXJBkSH1415981171456	ptkngh							bei Prüfungen: Weiß ich das Erforderliche; Was ist, wenn ich versage	Bewerbungsgespräch: Was wollen die anderen hören; Bin ich gut vorbereitet	Erstes Date: Was wird sie wohl meinen; Worüber soll ich reden; Was spreche ich lieber nicht an				0		False	Für: - helfen im Tagesablauf - vorübergehende Beruhigung Gegen: - lösen nicht das Problem - Betroffener kann niicht einschätzen, ob es ihm besser geht oder wie sein Zustand ist; keine reale Beurteilung	nein	Für: - Erkennen und Aufarbeitung der Ursachen - Hilfe beim Umgang mit Ängsten - Entwicklung von Strategien im Umgang mit Depressionen Gegen: - keine Argumente	Verhaltenstherapie, Kliententherapie,	2	2	3	0	0	0	0	0	nein	nein	0	2	VHT, KT	3	0	0	0	2	2	0	0
92	AU::wfe6n12Z1415981433694	mdkhgn																?																	10	0
93	AU::8pycK90a1415981496600	mdkhgh	Als ich meinen Ausbildungsvertrag zugeschickt bekommen hab war ich sicher dass ich diesen Unterschreiben weil dies mein Wunsch war.	Dass ich einen Motorradführerschein machen wollte, was für mich schon seit Kindheitstagen feststand.	Eine eigene Wohnung zu haben wenn ich ausgelernt habe, weil ich einfach Ruhe haben wollte.										0		False	Für: Kann den Menschen aus dem "Loch" rausholen und positiver denken lassen. Dagegen: Es ist immer schlecht wenn man Medikamente dauerhaft einnehmen muss.	Nein	Für: Da nach besseres Leben Dagegen: Keine Gründe	.	2	1	1	0	0	0	0	0	nein	nein	0	0		0	0	1	0	1	1	0	0
94	AU::9nILvZ5n1415981968737	ptkhgh	Hochzeit	Berufswahl	als ich Vegetarier wurde	als ich begann solche Online Umfragen zu machen	Umzug in andere Stadt								0		False	Antid. hat zu viele Nebenwirkungen. Die Chemie überlagert die Probleme nur und nach absetzen wird es nur noch schlimmer! Psychot. und Antid. wären zusammen sinnvoll.	ja habe Bekanntschaft mit Cymbalta gemacht, aber nach 12 Monaten abgesetzt...gerade im Entzug, aber nicht wg Depressionen sondern Psychosomat.Erkrankung	Psychot. benötigt Zeit, ist also zu Beginn einer Therapie nur mit Antidepressiva sinnvoll. Später sollte man aber das Antidepressiva absetzen und die Therapie weiter führen. Bei leichten Störungen benötigt man evtl. keine Chemie und sollte mit Psychot. beginnen. Psychot. schadet nicht den Organen, im Gegenteil zu der Chemie, welche doch genügend Nebenwirkungen hat und auch Absetzerscheinungen. Ps…	Gestaltungstherapie,Personenbezogene Therapie,Psychoanalyse	0	3	4	2	1	0	1	2	nein	ja	0	2	GT, PA	2	2	0	0	1	3	0	0
95	AU::sQYLDuzK1415982546910	ptkngn							scheiß bundeswehr						1	0	False	alle spricht dagegen	habe welche	gegen, es verändert den Menschen	psycho therapie	0	1	0	1	0	0	0	0	nein	ja	0	0		0	1	0	0	0	0	0	1
96	AU::bBKSEM5X1415982958872	mdkhgh																																	2	1
97	AU::5PRrYttc1415983202144	ptkhgn																																	3	0
98	AU::qQDT6uXw1415983296157	mdkngn																																	0	1
99	AU::C1cpR2ks1415983574816	mdkngh																																	1	0
100	AU::loDNgQa31415983941565	mdkhgn	ich kann an Situationen, in denen meiner Gedanken sicher war, nicht erinnern												0		False	ich kann dies nicht beurteilen	nein	ich kann dies nicht beurteilen	kann mich nicht erinnern	0	0	0	0	0	0	0	0	nein	nein	0	0		0	0	0	0	0	0	0	0
101	AU::QZfWepga1415984102786	ptkhgn	Hass gegenüber meiner Tante	Geburten der Kinder waren richtig und wichtig	Pflege eines Angehörigen	zu arbeiten	Hauskauf	Haustiere										Ich hab noch nie welche gehabt......wie soll ich da für und wieder aufschreiben?? Man sollte jedoch nicht für jedes Zipperlein und Gemütsschwankungen gleich zu Chemiebombe greifen-Langzeitstudien????		Keine AHnung															4	3
102	AU::lkAP8OgJ1415984189983	mdkhgn																																	0	0
103	AU::hkKKBFFw1415984444936	mdkhgh																																	1	0
104	AU::mufJvXiG1415984531601	mdkhgh	keine ahnung	keine ahnung	keine ahnung	keine ahnung	keine ahnung	keine ahnung							0		False	kann helfen, macht abhängig	nein	weiß nicht	antidepressiva, tetra..., psychotheapie	1	1	0	0	0	0	0	0	nein	nein	0	0		0	0	0	0	1	1	0	0
105	AU::k7q890701415984541364	mdkngh							Begegnung mit fremden Personen	Auto fahren					0		False	Linderung, Heilung.... Chemie Verbesserung der Lebensqualität Nebenwirkungen	nein	Wirksamkeit Nachhaltigkeit Keine Nebenwirkungen	vergessen	3	2	3	0	0	0	0	1	nein	nein	0	0		3	0	0	0	2	2	0	0
106	AU::id82gwBd1415985579208	mdkngn							Bei der Scheidung von meinem 2. Mann verlor ich unseren Sohn. mein Exmann entfremdete ihn mir völlig. Ich zweifelte ernsthaft an meinen mütterlichen Fähigkeiten. Ich fragte mich ständig, welche Fehler ich gemacht hatte, was ich hätte besser machen können.						0		False	Pro: Je nach Antidepressiva unterschiedlich. Contra: Vorerkrankungen, die eine Behandlung mit Antidepressiva ausschließen.	ja	Pro: Bei Ehrlichkeit und Mitarbeit lassen sich alte Verhaltensmuster erkennen und abstellen. Neue Wege mit Erfahrungen und Gefühlen umzugehen werden erlernt. Contra: Nichts	Verhaltenstherapie	1	1	3	0	0	0	0	0	nein	ja	0	1	VHT	2	0	0	0	1	1	0	0
107	AU::asBXVotF1415985700869	ptkhgh																																	4	2
108	AU::PIsHXhmK1415986167895	ptkngn							Vorstellungsgespräch-angstschweiss	Neuer Arbeitsplatz-versagensängste	Veränderungen-kontrollverlusst				0		False	Genesung und Verbesserung der eigenen Gesundheit, Umgang mit sich selbst und Famielie, Umgang mit anderen Menschen	nein	keine	keine	3	0	0	0	0	0	0	0	nein	nein	0	0		0	0	0	0	2	0	0	0
109	AU::oIbKoehA1415986193907	ptkhgn																																	1	1
110	AU::9fyj4ZwH1415986211190	ptkngh							Schwere Krankheit der Partnerin	Tod eines nahen Verwandten	Allgemeine Unsicherheit durch Häufung von negativen Ereignissen	Berichterstattungen darüber, wie schlecht es anderen Menschen auf der Welt geht oder wie wir in der Konsumgesellschaft mit der Natur und Rohstoffen umgehen			0		False	machen süchtig helfen ggf. nebenwirkungen	Betroffen im Bekanntenkreis	innerer Prozess wird umgestellt langsam wirksam	keine ahnung	1	2	1	1	0	0	0	0	ja	nein	0	0		1	1	0	0	1	2	0	0
111	AU::eMSaueeU1415986289734	mdkhgh	???															gegen: Antidepresiva sind starke Medikamente und können abhängig machen. für: Lindern die Probleme und beruhigen die Personen		???															1	0
112	AU::qLTgrzCw1415986534791	ptkhgh																																	1	1
113	AU::tBVANenY1415986657756	ptkhgn																Nicht jede depression spricht auf Psychotherapie an. Die Kunst ist, aus der Vielzahl der Antidepressiva das richtige herauszuufinden.		Bei der Psychotherapie spricht ein FACHMANN (Mensch) mit dem Depressiven. Es werden regelkreise induziert, die sich positiv auswirken. Der Depressive lernt, sich selbst zu sehen und einzuordnen.															2	1
114	AU::due91VbM1415986836747	mdkngn																																	0	1
115	AU::pYTNk1eh1415987092428	ptkhgn	nie, man kann sich niemals seinen Gedanken komplett sicher sein.												0		False	Pro: Vermeidung von traumatischen Zustände (z.B. Ängste) höhere Lebensqualität mit Antidepressiva arbeitsfähig Contra Wirklungsweise unklar Abhängigkeit Nebenwirkungen Antidepressiva statt notweniger stationärer Aufenthalt	Nein	s. Beantwortung letzte Frage	Psychoanalyse	3	4	0	0	0	0	0	0	nein	nein	0	1	PA	0	0	0	0	3	4	0	0
116	AU::LPlJiixn1415987312008	mdkhgh	Wenn es darum geht einem anderen Menschen zu helfen weiß ich genau was zu tun ist.	Im Umgang mit Tieren.	Bei der Wahl eines Partners										0		False	antidepressiva helfen bei der Therapie, können sie jedoch nicht ersetzen. Ich finde es schwierig das viele anscheinend denken das man bei psychischen Krankheiten einfach eine Pille schlucken kann wie gegeN kopfschmerzen.	Ich bin seit 5 Jahren in psychologischer Behandlung und habe bis vor 9 Monaten noch Fluoxetin genommen.	sofern ein gutes vertrauensverhältnis zwischen Patienten und Psychologen herrscht kann Psychotherapie hilfreich sein. Es fällt jedoch vielen menschen leichter sich anonym, also per Textnachichten etwas von der Seele zu "reden". Man fühlt sich sicherer in der anonymität.	MAO hemmer, Serotin hemmer, Verhaltenstherapie,	1	1	1	1	1	0	0	0	nein	ja	2	1	MAO, SH, VHT	2	0	0	0	1	2	0	0
117	AU::EBPUQ4VR1415987422082	mdkngn																Wie zuvor geschrieben.		Für: Ein besseres Leben Gegen: Ein verändertes Bewusstsein.															2	2
118	AU::PHgT7UXK1415987529908	ptkhgn																																	4	0
119	AU::hS0JadRK1415987557659	mdkngh																																	2	0
120	AU::ls8ytl8l1415987741861	mdkhgn	Kündigung meiner alten Arbeitsstelle, Verbesserung der allg. Lebenssituation															Antidepresiva unterdrücken nur die Symthome		durch die Psychotherapie kann man lernen seine Verhaltensmuster, die in die Drepression fürhren, zu verändern															0	2
121	AU::hgXlwhOI1415987759125	mdkngn																																	2	0
122	AU::IrXycE2U1415987894182	ptkngh																unterstützende Wirkung, können abhängig machen,		hilfreich durch Gespräche, Analysen, Ursachen suchen, Vorbeugung durch Notfallplan															3	0
123	AU::uMEk9g781415987942014	ptkhgn	Eine gewisse Unsicherheit besteht immer	Aber ich habe gelernt, aus dieser "Schwäche" eine Stärke zu machen											0		False	Für: ein besseres Leben Gegen: eine Bewusstseinsveränderung.	Nope	Für: ein besseres Leben Gegen: eine Bewusstseinsveränderung.	Verhaltenstherapie,	1	1	1	1	0	0	0	0	nein	nein	0	1	VHT	1	1	0	0	1	1	0	0
124	AU::r206DCnr1415988007465	mdkhgn	entscheidungen treffen	verbote aussprechen	kündigung einreichen	ehepartner verlassen	neues auto kaufen								0		False	suizidgefahr senken lebensqualität steigern agessionen abbauen	nein	zum selbstschutz schutz für andere agressionen abbauen wieder ins normale leben finden leben erleichtern auf andere gedanken kommen lebensqualität steigern lebens lebenswerter machen familie nicht auseinanderbrechen lassen selbstwertgefühl steigern	seratomin	3	0	10	0	0	0	0	0	nein	nein	1	0	SH	7	0	0	0	3	0	0	0
125	AU::EBynEPKD1415988074583	mdkngh							im gespräch mit meinen Mann, habe immer ds Gefühl etwas falsch zu machen,	Unerwartete Fragen, nach meinen gESCHWISTERN; VERUNSICHERN MICH	Plötzlicher Sinnesswandel von anderen Personen	Der Tod meines ersten Mannes, brachte meine Gedanken immer wieder in Melankolie und Trauer			0		False	Für: Beruhigt, Ausgeglichener, Schlaflosigkeit verschwindet fast ganz, Ängste schwinden teilweise, Gegen: macht den Menschen antriebslos; man verliert Ausdauer; Gewichtszunahme, keinen Antrieb; perspektiv los; hat keine Energie; schläft viel; Vergesslichkeit steigert sich; kurzzeitiger Stress hat fatale Folgen; man kann nicht an angeregten Diskussionen teilnehmen (Black out); man ist schnell über…	ja; leide selbst ab und an daran - bekämpfe es aber ohne Medikamente; ein Familienmitglied ist seit 2 Jahren in Behandlung	Für: man lernt mit anderen Menschen wieder zusammen zu arbeiten; es werden Dinge in einem geweckt , die man noch nicht kannte; kurzzeitig wird wieder mehr Selbstvertrauen aufgebaut; es wird versucht einem zu helfen bzw. eigenverantwortung zu übernehmen. Beruflich werden andere Wege aufgezeichnet. Gegen: Man kann nicht alle Menschen gleich behandeln; manche reagieren gestresst auf zu viel Betreuun…	Verhaltenstherapie, Kliententherapie,	3	9	5	6	0	0	0	0	ja	ja	0	2	VHT, KT	5	4	0	0	3	11	0	0
126	AU::pgRBScDo1415988199521	ptkhgn	ich bin auf vegetarische ernährung umgestiegen ich wusste das ich genau wie jeder ander mensch etwas tun muss und umwelt, quälerei etc. nicht einfach unbeachtet lassen kann!	Schulabschlussprüfung ich war mir sicher dass ich es gut schaffe da ich alles vorhergesagte konnte											0		False	medikamente sind immer in irgendeiner form schädlich für den körper patient setzt sich nicht mit dem auslöser auseinander bekämpft nicht die ursache sondern blendet nur aus	nein	keine körperliche belastung durch medikamente lebenslange wirkung weil -lernen von richtigem verhalten -sich selbst kennenlernen und einschätzen -überwinden von vorher scheinbar unmöglichem	?	0	3	5	0	0	0	0	1	nein	nein	0	0		5	0	0	0	0	3	0	0
127	AU::Q6Omszq71415988927923	mdkngh																																	2	2
128	AU::lOkPtqyM1415988911735	mdkhgn																																	3	0
129	AU::fjs4XVxL1415989909850	mdkhgh																																	3	0
130	AU::hKPca2qj1415990072399	ptkhgh																																	4	3
131	AU::mG8WpLoL1415990587786	ptkngn																																	2	0
132	AU::sV1XM84K1415990811931	mdkngh																weiss ich nicht, ich habe auch hiervon keine Ahnung		weis ich nicht, ich habe keine Ahnung davon.															1	0
133	AU::Vb2uAjny1415991279735	mdkngn																																	0	0
134	AU::VKGgwphp1415991348586	mdkngh																																	0	0
135	AU::jXcEC63d1415991381256	mdkhgn																																	0	1
136	AU::NyjDgZbe1415991670641	ptkngh							Neuer Arbeitsbeginn. Ungewohnte Umgebung.	Freies Sprechen vor großen Gruppen. Nervosität, spreche nicht gern vor vielen Menschen.	Falsche Abfahrt im Urlaub in einen risikoreichen Bezirk genommen. Man fühlte sich unsicher wegen der Sittuation.				0		False	Für: Es hilft Stimmungsschwankungen zu reduzieren Gegen: Es reduziert stark die Gefühlsebene und kann einen Menschen zu einem Gefühlsrobotter machen.	Nein	Für: Es ist eine sehr gute Möglichkeit an den Problemen wirklich zu arbeiten. Gegen: Es ist nur gut, wenn der Therapeut gut ist.	Personenzentrierte, Gestalten,	1	1	1	1	0	0	0	0	nein	nein	0	1	GT	1	1	0	0	1	1	0	0
137	AU::8isiagh91415991696960	ptkngn																																	1	1
138	AU::mrduyZ1F1415991982458	ptkngh							War mir nicht sicher, wie ich meinem Familienangehörigen, der stark depressiv war, helfen sollte. Er lehnte jede Behandlung ab, durch Gespräche habe ich scheinbar nichts bei ihm erreicht.Eine Therapie begann er mit mir, wurde nach der 1. Sitzung abgebrochen. Es ist schwer, wenn man jemandem helfen will, der sich nicht helfen lassen will. Auch mit viel Liebe lässt sich da nichts machen, ich glaube…									Dafür: Bevor ein depressiver Mensch versucht, sich das Leben zu nehmen, ist es jedenfalls sinnvoll, Antidepressiva einzunehmen. Bevor ein depressiver Mensch u. U. auch andere mit in den Tod reißt, sollte er auch A. einnehmen. Dann muss auf jeden Fall noch eine Therapie folgen.		Habe in der eigenen Familie erfahren, wie eine unbehandelte Depression verlaufen kann. Mit Psychotherapie - gleich von Beginn an - wäre sie gewiss milder verlaufen. Man hätte das Problem gleich an der Wurzel packen können. Jetzt, nach über einem Jahrzehnt, ist vieles verschüttet und verkapselt. Verhaltensmuster haben sich dadurch ergeben, die man nicht mehr ändern kann.															3	0
139	AU::wquq9Agu1415992047792	ptkhgh																																	0	0
140	AU::z88nqP6e1415992167384	mdkhgn																																	3	0
141	AU::TfHuWYys1415992196438	ptkngn							Als Vater von 4 Kindern musste ich immer funktionieren.Am Anfang war ich immer ziemlich unsicher bei forderungen,von Sachen die mir zu stehen	Als ich auf gehört habe Alkohol zu konsumieren wurde ich immer Sicherer.Das einzige Problem war meine Geschiedene Frau die immer irgend was sagte	was dann zur Unsicherheit führte.Hat aber bei mir auch Wut aus gelöst.Nach dem Motto Probleme auf werfen aber selber keine Lösung finden				0		False	Antidepresiva hilft nicht sondern stellt nur Ruhig.Es bringt nichts was auf besserung hin deutet.Und wenn man Pech hat wie meine Mutter führt Antidepresiva da zu das man zur Dialyse muss weil die Nieren durch das ganze Zeug schlapp amchen	Ja	Ich finde Psychoterapie bei der Behandlung von Deprssionen gut,da die ;Menschen sich ihre Probleme und Ängste von der Seele reden können.Es gibt aber dabei auch ein Problem.Es ist nicht immer ein Ansprechpartner vorhanden.Ich fände es gut wenn es ,wie bei Trokenen Alkoholiker immer Menschen gibt die den Leuten zuhören.Sich als Ansprechpartner zur verfügung stellen	Keine Ahnung	0	3	2	1	0	0	0	0	ja	nein	0	0		2	1	0	0	0	3	0	0
142	AU::d3CFu6Kp1415992280225	ptkhgn	kennenlernen meines mannes und hochzeit	handball im tor zu spielen	trennung von meinem mann	wohnen in einer wg mit netten leuten	passenden therapeuten gefunden	notwendigkeit in eine psycho klinik zu gehen							0		False	anti ist unterstuetzend, jedoch muss man selber sehr sehr viel dafuer tun. nur medi sind nicht hilfreich, nur unterstuetzend.	tiefenpsychologische therapie, borderline, cymbalta	psycho ist unterstuetzend, wenn der patient effektiv mitarbeitet. es ist hilfreich seine negativen gedanken zu ordnen. es ist jedoch sehr wichtig den richtigen therapeut zu haben/finden.	klienten, gestaltung, verhaltens	1	1	3	0	0	0	0	0	nein	ja	0	3	KT, GT, VHT	2	1	0	0	1	2	0	0
143	AU::bFsTas8o1415992378103	mdkhgh																																	3	0
144	AU::GbEtNPUe1415992422569	ptkngh							Berufswahl, es war eine Sitation für die restliche Lebensplanung	Partnerwahl, ist das richtig gut was ich mache?	Urlaubswahl, ist das was ich mache wirklich entspannend?	Stammzellspende, ich wurde ausgewählt, aber versetze ich mich wirklich in eigene Gefahr durch Rückenmarkspunktion?			0		False	Für das Wohlbefinden werden solche Produkte angewendet	nein	Abhängigkeiten könnten entstehen	Verhaltenstherapie, Psychopharmaka	1	0	0	1	0	0	0	0	nein	nein	0	1	VHT	0	1	0	0	1	0	0	0
145	AU::yFvz1Sjf1415992469586	ptkhgn																																	0	0
146	AU::yXqTfY0P1415993087674	mdkngn							warum sind menchen gemand zu andere mench	gibt es wirklich gott								Antidepresive helf bei depression kranheiten		kommt auf hand wie der person umgehenmit die therapie, daher könnten die behandlung wirken															1	1
147	AU::9tSAB8RZ1415993563813	mdkhgh																																	1	1
148	AU::DINnvtDo1415993588986	ptkngn							wahl der ausbildung, unsicher für die Zukunft						0		False	wenn es hilft	nein	es hilft, wenn man darüber redet	weiß nicht	1	0	1	0	0	0	0	0	nein	nein	0	0		1	0	0	0	1	0	0	0
149	AU::yiC2BKXQ1415993587807	mdkhgh	Verstehe die Fragestellung nicht, was wollen Sie?												1	0	False	Siehe vorherige Antwort...		Woher soll ich das bitte wissen? Bin weder betroffen noch auf dem Gebiet studiert.	?	0	0	0	0	0	0	0	0	nein	nein	0	0		0	0	0	0	0	0	0	0
150	AU::hllbL2KN1415993928157	mdkhgn	Ich hatte mal darüber nachgedacht, wie es ist zu sterben. Ich war traurig und wollte es nicht wahr haben. Ich habe versucht meine Gedanken zu verwerfen.	Habe mir mal vorgestellt, wie es ist ohne Mutter zu Leben. Dieser harte Fakt brachte mich zum weinen, ich habe mich in die Gedanken hineingesteigert und wusste, wenn es dazu kommt, werde ich sehr viel weinen..	Ich habe mir einmal Gedanekn darüber gemacht wie es ist, wenn mein Freund feiern geht. Ich konnte mir nicht vorstellen, wie er tanzt, wusste aber das sich viele Mädchen an ihn ran machen werden. Ich hasste diese Vorstellung, jedoch konnte ich nichts dagegen tun weil er mit seinen Freunden ging und mich nicht fragte. Vielleicht schämt er sich ja für mich.. aber eins steht fest, er wird mir vor 2 U…										0		False	Für: - Es kann so fern ich weiß die Simmung ein wenig positiv verbessern Gegen: - wirkt nur so lange, wie die Pille nun mal wirkt, die Probleme bleiben jedoch trotzdem - ist meiner Meinung nach genauso wie mit Alkohol.. für einen Moment vermag es helfen, jedoch wird am nächsten Tag wieder alles sch**** sein - man sollte sich seinen Problemen stellen und versuchen diese zu "bekämpfen" anstatt Pill…	Meine Mutter nahm Antidepressiva.	Für: - man kann mit jemanden über seine Probleme reden - man kann Ratschläge bekommen - man kann sich vielleicht seinen Ängsten stellen - kann helfen, die Deprissionen zu verarbeiten Gegen: - man kann falsch verstanden werden - evtl. fühlt man sich unwohl und will gar keine hilfe - evtl. werden die Deprissionen schlimmer, weil man sich durch das reden über seine Probleme erst bewusst wird, was ma…	MAO-Hemmer?	1	4	4	3	0	0	0	0	ja	nein	1	0	MAO	4	3	0	0	1	3	0	0
151	AU::oB7cPcSi1415994082510	mdkhgn																ich denke schon, dass es gut ist		ich bin für eine Behandlung															0	1
152	AU::BupPtjaK1415997832524	ptkhgn																																	0	0
153	AU::XT7o563a1415994322530	ptkhgh																																	0	0
154	AU::IN0zLEQ31415994495093	mdkhgh																																	1	0
155	AU::26V6pr2c1415994767277	ptkngn																																	1	0
156	AU::3q3Z2JJA1415994876741	mdkhgn																																	1	0
157	AU::Td4O7r6r1415994885932	mdkhgh																																	1	0
158	AU::OibUkUf91415994921819	ptkngh																																	3	4
159	AU::NZcBOsR11415994932066	ptkngh																																	0	0
160	AU::N5gcWcQc1415995247266	mdkhgn																																	0	5
161	AU::WEy0F99O1415995318765	mdkngh																																	0	0
162	AU::Zcmi7v7b1415995527682	ptkhgh	cgul	txul	tuxl	tulx	txul	xtl							1	1	False	ytj		xzk	zirdix	0	0	0	0	0	0	0	0	nein	nein	0	0		0	0	0	0	0	0	0	0
163	AU::311MkthA1415995764393	ptkhgn	gibt es wirklich gott	warum sind menchen gemand											0		False	kommt auf hand wie wirksamt ist die behandlung	nein	die behandlung finde ich gut	Pysioterapie	0	0	1	0	0	0	0	0	nein	nein	0	0		0	0	1	0	0	1	0	0
164	AU::XAuTi74U1415996243185	mdkngn							Unfalltod des Kindes, konnte nicht damit umgehen	Tod der Mutter, war relativ plötzlich	Privates Umfeld, manchmal weiß ich nicht wie ich mit meinen Mitmenschen aufgrund ihres Benehmens umgehen soll	Arbeitsleben. Manchmal bin ich unsicher und überlege wie ich mit verschiedenen Situationen umgehen kann	Kinder. Gehe ich richtig mit meinen erwachsenen Kindern um	Wohnsituation. Ist es ok so wie wir leben				Antidepressiva machen abhängig. In einer akuten Situration ist es ok wenn sie eingenommen werden aber langfristig schadet es auch der Gesundheit. In einer akuten lage ist es allerding notwendig diese einzunehmen		Therapie ist optimal, da lernen die Menschen mit ihren Problemen umzugehen. Die Lösung wird nicht gesagt , nur durch hinterfragungen kommen sie von alleine auf die Lösung ihret Probleme. Der Weg den sie gehen ist sehr hart, prägt aber auch die Zukunft und hilft ihnen immer wieder im weiteren Leben															2	0
165	AU::WRkSzTjA1415996347709	ptkngn																																	1	0
166	AU::7sxrqsfb1415996706444	mdkhgh																ich halte nichts von chemiekeulen allerdings wenn es nicht anders geht dann sollte das RICHTIGE medikament verschrieben werden		für reden hilft mehr wie einfach nur pillen schlucken psychotherapeut agiert u.a. als coach dagegen finde ich nichts															0	0
167	AU::SagvWObX1415997409409	ptkngn							Unvorbereitetes, öffentliches Reden. Angst, Verwirrung, Unsicherheit						0		False	Pro: -Antidepressiva wirken sofort. Contra: -Greifen in den Hirnstoffwechsel ein -Lösen das zugrunde liegende Problem nicht	Nein	Pro: Nachhaltiger Erfolg ist möglich Keine Nebenwirkungen Contra: Eintritt der Wirkung dauert lange	Psychoanalyse, Verhaltenstherapie	1	2	2	1	0	0	0	1	nein	nein	0	2	PA, VHT	2	1	0	0	1	2	0	0
168	AU::yH9S3WG41415997421720	ptkhgh																																	1	0
169	AU::EYoTE8hK1415997566830	ptkngh													1	0	False	habe mich mit Antidepresiva noch nie beschäftigt, noch nie genommen und kenne auch niemanden, der es nimmt und somit habe ich überhaupt gar keine Ahnung davon		auch hierzu kann ich absolut nichts zu sagen	?????? kann mir kein einziges Wort merken	0	0	0	0	0	0	0	0	nein	nein	0	0		0	0	0	0	0	0	0	0
170	AU::Lqe7RYwe1415998164028	mdkhgh	in meinder beruflichen situation muss ich immer sehr sicher sein												0		False	ich würde erstmal auf naturheilkunde zurückgreifen, anstatt auf psychpharmaka	nur am Rande über Bekannte	ich hab keine	KANN mich nicht erinnern	0	1	0	0	0	0	0	0	ja	nein	0	0		0	0	0	0	0	1	0	0
171	AU::F0NoxnDO1415998579058	ptkngn							ich kann mich an keine Situation erinnern, in der meine Gedanken sehr unsicher gewesen wären	ach ja, beim Zusammentreffen von Leuten, die sich nicht mögen, in meiner Anwesenheit. Es fiel mir schwer, Gleichmut zu bewahren, war verlegen.					0		False	Für: - wenn sie wirksam sind, braucht man keinen Therapeuten - unkomplizierte und schnelle Handhabung - kein Zeitaufwand Gegen: - bewirken oft Gewichtszunahme - ich hätte das Gefühl, die Wirkung nicht steuern zu können - Einsamkeit wird wohl nicht verhindert	Eine Bekannte nimmt ein Mittel gg. Depressionen. Ich finde, ohne spürbaren Erfolg.	Für: - man hat einen kompetenten Gesprächspartner - man fühlt sich verstanden - man fühlt sich nicht alleingelassen - man bekommt vielleicht Lösungsansätze für Probleme Gegen: - man gibt viel von seinem Innenleben preis - man weiß ja nicht, inwieweit die Schweigepflicht gewahrt bleibt	Mao-Hemmer Trizyklische Antidepressiva Interpersonelle Therapie Psychoanalyse Tetrazyklische Antidepressiva	3	3	4	2	0	0	0	0	ja	nein	3	2	MAO, TZA, IPT, PA, TTA	4	2	0	0	3	3	0	0
172	AU::mKIsqzRD1415998946390	mdkngn							keine an die ich mich erinnere	habe ein ordentliches Selbstvertrauen	unsicher manchaml, aber SEHR unsicher nicht!!				1	0	False	gegen: Pillen lindern nur die Syptome aber nicht diue Ursache!	nein	für: darüber reden hilft immer, wenn das problem als Ursache erkannt wird kann man an einer Lösung arbeiten	gestalt therapie, Psycoterapie, Serotoninhemmer	0	1	2	0	0	0	0	0	nein	nein	1	1	GT, SH	2	0	0	0	0	1	0	0
173	AU::vpOMtOdB1415999189468	ptkngh							Was denken die Kollegen?	Wie geht es weiter?	Warum immer ich?	Wo sind die Vorteile?	Was denkt die Familie?	Immer das selbe!	0		False	Gefahr von Abhängigkeit schnelle Hilfe Nebenwirkungen auch positive Empfindungen werden gedämpft	ja	keine Nebenwirkungen lange Wartezeiten	Verhaltenstherapie, Psychoanalyse	1	3	1	1	0	0	0	1	nein	ja	0	2	VHT, PA	1	1	0	0	1	3	0	0
174	AU::fV9XkWNd1415999323261	ptkngn																																	0	0
175	AU::vWFxaICc1415999346693	ptkngn																																	1	0
176	AU::diHKK8OY1415999433925	mdkhgh	das war als ich mein neues auto gekauft habe	bei der geburt meines kindes											0		False	wen derjenige es nicht von sich aus möchte.		Wen der jenige es auch wirklich will	Monoamino-Oxidase-Hemmer,Schlafentzug,Elektrokrampftherapie,Lichttherapie	0	1	1	0	0	0	0	0	nein	nein	1	0	MAO	0	0	1	0	0	1	0	0
177	AU::eN7hvCpd1415999857836	mdkngh							Treffen mit einer Freundin, Befürchtung, abgelehntzu werden.	Prüfungssituation an der Uni - Befürchtung nicht zu bestehen.	Vorstellungsgespräch - sind meine Antworten diese, die erwartet oder gewünscht waren.	Situationen, die mir neu sind. Unbehagen in solchen Situationen.			0		False	Grundsätzlich habe ich gar keine Ahnung von dem Thema, ich denke allerdings, dass Antidepresiva lediglich die Symptome lindert, nicht die ursachen.		Evtl. wird der Ausgangspunkt gefunden.	Gestaltungstherapie, Psychoaanalyse	0	1	1	0	0	0	0	0	nein	nein	0	2	GT, PA	1	0	0	0	0	1	0	0
178	AU::Mew4M4Ud1416000074515	mdkhgh	Autokauf	Zusammenstellung eines Computers	Kennenlernen von anderen Kulturen	Partnerwahl	politische Einstellung	Lebenseinstellung							0		False	Dafür: Bei allen Depressionen die medizinische Ursachen haben z. Bsp.: manisch-depressiv Dagegen: Bei allen Depressionen, die durch Lebensituationen bedingt sind. (Angstzustände usw.)	ja, manisch-depressive Ex-Freundin	Dafür: Bei allen Depressionen die mit dem privaten Umfeld zu tun haben. Dagegen: Bei allen Depressionen die medizinische Ursachen haben z. Bsp.: manisch-depressiv	Psychoanalyse, Analytische Psychologie, Individualpsychologie, Gestaltchologie	1	1	1	1	0	0	0	0	ja	nein	0	2	PA,GT	1	1	0	0	1	1	0	0
179	AU::1wXSCthB1416000476075	mdkngn							vor Prüfungen, schaffe ich die Prüfung, habe ich genügend gelernt, zu viele Gedanken machen, durch dieses "Denken" wird Unsicherheit noch größer	Polizeikontrollen, obwohl ich weiß, dass ich mir nichts habe zu Schulden kommen lassen, starke Unsicherheit, wie die Polizisten auf mich reagieren	Arzttermine, bei Untersuchungsergebnissen mit bestimmten Diagnosen, Nervosität, Schwitzen, Unruhe	bei Unsicherheit: Gedankenfülle, Gedankenandrang, Denken verstärkt Unsicherheit, deshalb am besten Denken abstellen, Atmung in die Mitte gehen, dadurch	wird die Ruhe wieder größer					Für Antidepressiva spricht nichts Gegen Antidepressiva: sie lösen genau die Probleme aus, die sie angehen sollen, wenn vorher etwas schlimm war, wird es durch Antidressiva mehr und nicht weniger Antidepressiva angeblich Stimmungsaufheller, inzwischen gibt es jedoch immer mehr Berichte, dass sie auch plötzlich zum Tode führen können, Herzrhythmusstörungen etc. Etliche Nebenwirkungen	Ja, doch ist das Wort Depression nur ein Etikett, und die Resonanz wird durch Medienberichte noch gesteigert, wie z.B. Burn-Out	Für: Die Person beschäftigt sich mit ihren Blockaden Gegen: Durch Reden werden oft neue Probleme getriggert, was den Menschen nicht wirklich weiter bringt. Es gibt Methoden aus z.B. Yuen Methode, Matrix Energetics, Quantum Healing, die sehr viel mehr und viel schneller bei Depression (was nur ein Label, Etikett der Medizin ist) helfen	interpersonelle Therapie, Gestalttherapie, Verhaltenstherapie														3	0
180	AU::pkWlmBCn1416000570101	ptkhgh																																	2	0
181	AU::lK1yEma71416000896373	ptkhgh	Beruflich muss ich jeden Tag aufgrund von telefonischen Beschreibungen entscheiden, was das Problem für den Anrufer ist und wie ich das Problem lösöen kann. Hier bin ich mir oft sicher, die richtige Lösung zu finden - und wenn es einfach nur darum geht, den jenigen zu finden und zu benennen, der das Problem löst.	In meiner Freizeit segel ich. Dabei mache ich mir ständig Gedanken zu der Situation, in der ich mich derzeit befinde. Wenn ich mir meiner Gedanken nicht sicher bin, treffe ich am Ende möglicher Weise die falsche Entscheidung.											0		False	Ich denke, dass Antidepressiva am Anfang der Therapie sehr wichtig sind, damit man aus der Depression "herausgeholt werden" kann. Sie sind die Grundlage und der Beginn der Therapie. Sie sollten so lange wie nötig - aber auch so kurz wie möglich eingesetzt werden. Ohne eine gute Psychotherapie bekämpft man aber auch nur die Symptome. Es werden nur die Symptome behandelt. Ohne eine begleitende Ther…	Nein	Nicht jede traurige oder melancholische Phase ist eine Depression, die einer Behandlung bedarf. Aber eine Andauernde Depression bedarf einer Psychotherapie. Wenn man selbst mit seiner Situation nicht fertig wird, ist eine Psychotherapie abgeraten. Man muß sich freiwillig in die Therapie begeben, sonst denke ich, ist die Aussicht auf Erfolg nicht so groß.	Verhalgenstherapie, Klientenorientierte Therapie	3	2	2	1	1	0	0	0	nein	nein	0	2	VHT, KT	1	2	0	0	2	3	0	0
182	AU::UfYVaoZW1416000793281	mdkngn							Tod meiner Mutter						0		False	Hohe Gewichszunahme	nur kurz	Therapie sehr lang	weiss ich gerade nicht	0	1	0	1	0	0	0	0	nein	ja	0	0		0	1	0	0	0	1	0	0
183	AU::sH0d3q8n1416001237117	mdkngn																Gegen: dauerhafte medikamente für: stabilität der symptome		Für: langfristige Behandlung Dagegen: Nichts															3	1
184	AU::KABFn0cG1416001716749	ptkngh																																	0	0
185	AU::f5Suc8I61416002398620	mdkngn							Schlussmachen mit Partner	Wahl des Studienfaches	Auswahl des Laptops	Verzeihen eines Fehlers des Partners	Wahl von Möbeln	Wahl eines Geburtstagsgeschenkes	0		False	Antidepresiva sind nicht gut für die Nerven.	Ja	Ich bin gegen eine Psychotherapie, da es oft gar kein bisschen hilft.	Tetrazyklische	0	1	0	1	0	0	0	0	nein	ja	1	0	TTA	0	1	0	0	0	1	0	0
186	AU::jzNcx5PZ1416003246843	mdkhgn	meine mutter war anderer meinung	ich war sicher, dass ich recht hatte	ich konnte es nicht rüberbringen	für mich wußte ich, dass es richtig war	es bringt nichts	ich bin wütend							0		False	wirkt unterstützend, über längerer zeit sicher nicht so gut	meine tochter ist betroffen	ist wirksam, wenn der patient sich voll darauf einlassen kann, man braucht einen guten therapeuten, vertrauensbasis	habe ich mir nicht gemerkt	1	1	2	1	0	0	0	0	ja	nein	0	0		1	1	0	0	1	1	0	0
187	AU::nnz0Wg4L1416005351075	ptkngn							fliegen mit drachenflieger	schwimmen in Rhein	umgang mit dem tod	umgang mit behinderten kindern	paliative station	eltern wenn sie dement werden				#NAME?	beruflich teilweise	#NAME?	abc-def-gif-ijk-lmn-														0	0
188	AU::MeTeFosQ1416005427440	ptkhgh	asddf	asdf	asdf	asdf	asdf	asdf										dddd	asdf	ffffff	Verhaltenstherapie, Klientenzentrierte Therapie, interpersonelle Therapie														0	0
189	AU::QY1HH5nc1416005425935	mdkhgn																																	0	0
190	AU::du0IIFGs1416005889609	mdkhgn																nichts		Nichts															3	0
191	AU::QkpCDdZk1416007194743	ptkhgn	beim autofahren - ich bin immer fokussiert und lasse mich schwer ablenken. zur not muss der beifahrer mal kurz ruhig sein oder kriegt seine antwort sobald ich kann	bei einem fußballturnier als ich noch ein kind war. ich war mir sicher oben links ins eck zu schießen und habe den ball dort versenkt.	beim einkaufen - ich wusste was ich brauche und habe es gekauft :D	als ich bei der aok gekündigt und zur tk gewechselt bin - aok mitarbeiter blöd -> ich keine lust mehr auf den kram -> gekündigt									0		False	pro: helfen schnell die symptome zu senken. contra: langfristig keine lösung für mich. das problem muss behandelt werden. eventuelle nebenwirkungen emotionslosigkeit	ein freund hatte mal depressionen	pro: langfristige lösung eine therapie bekämpft das grundproblem contra: methode dauert länger mitarbeit ist gefordert	Psychoanalyse, Verhaltens...	1	4	2	2	0	0	0	0	ja	nein	0	2	PA, VHT	2	2	0	0	1	4	0	0
192	AU::cvuGaTyI1416016328242	mdkhgh																																	2	0
193	AU::5BBPtbC31416016413549	ptkngh																																	2	2
194	AU::vJ0KdBfu1416010422586	mdkngh							Unsicherheit im Personalgespräch - Gefühl ungerecht behandelt zu werden	Unsicherheit im Vorstellungsgespräch - Angespanntheit, Druck alles korrekt machen zu müssen, Versagensängste	Unsicherheit in Beziehungsfragen - Wie groß ist die Liebe zum Partner	Unsicherheit bei der Planung des weiteren Lebenswegs - Was interessiert mich wirklich, wo soll ich Schwerpunkte setzen			0		False	Für: - Hilfe, falls Depression auf chemisches Ungleichgewicht (Botenstoffe im Gehirn) zurückzuführen ist - Schnelle Wirkung Gegen: - Probleme bei der richtigen Dosierung / Einstellung des Patienten - Gefahr der Abhängigkeit bei bestimmten Medikamenten	nein	Für: - Traumatische Vorfälle verarbeiten / Störungen in der Entwicklung erkennen - ganzheitliche Herangehensweise - Praktische Hilfe bei Ängsten (Konfrontationstherapie etc.)	Verhaltenstherapie, Trizyklische Antidepressiva, Tetrazyklische Antidepressiva, Interpersonelle ...	2	2	4	0	0	0	0	0	nein	nein	2	2	VHT, TZA, TTA, IPT	3	0	0	0	2	2	0	0
195	AU::D1ekfZMH1416018811725	mdkngh							Bewerbungsgespräch bei der Bundeswehr. Ich wusste nicht, was auf mich zukommt und, v.a., was von mir erwartet werden würde. Anstatt ich selbst zu sein, versuchte ich so zu sein, wie die Offiziere um mich herum.	Immatrikulation. Es war einfach niemand da, der sagte, wie es weitergeht.	Erster Kuss. Ich wusste nicht, ob ich darf oder nicht. Also presste sie mich gegen die Wand, weil sie, wie sie später sagte, es einfach nicht mehr aushielt.	Jeden Tag. Soll man sich selbst treu bleiben odr mit dem Strom schwimmen. Mit Adorno: Soll man Ruderer sein, oder (angebundener) Kapitän. Was ist besser, da beides schlecht ist?	War meine Epiphanie echt?		0		False	Medikamente kaschieren nur, sie lösen nichts.	ja, ich selbst	Allein das Reden ist hilfreich. Ein anderer Blickwinkel hilt zu verstehen.	Psychoanalyse, interpersonelle	0	1	2	0	0	0	0	0	nein	ja	0	2	PA, IPT	1	0	0	0	0	1	0	0
196	AU::iMmw2R0W1416031454218	ptkngh																																	0	0
197	AU::1Z564E8F1416031830937	ptkhgn	Gespräche und Kontakte mit psychisch kranken Menschen												0		False	Es lässt sich viel Geld damit verdienen, den Menschen hilft es jedoch meist nur wenig; sie werden nur davon abhängig.	ein wenig	Ich denke, mit Psychotherapie und Antidepressiva lässt sich neute viel Geld verdienen. Meistens nutzen sie jedoch nur wenig.	Antidepressiva Psychoanalyse Verhaltenstherapie	0	3	0	2	0	0	0	0	nein	ja	0	2	PA, VHT	0	1	0	0	0	3	0	0
198	AU::XT53LQ8D1416032528353	ptkngh																weiss nicht		weiss nicht															0	0
199	AU::JFXEwGRv1416032964415	ptkhgh																																	1	4
200	AU::5GQ3aWPO1416035293131	ptkhgn																																	0	0
201	AU::xFlLWreQ1416038491266	mdkngn							Schuldzuweisung durch Arbeitgeber	Unfall beim Rafting	Überfall durch Jugendgruppe				0		False	-	nein	pro: Menschlicher Umgang Gespräche mit Menschen contra: keine	Verhaltenstherapie Gestaltungstherapie	0	0	2	0	0	0	0	0	nein	nein	0	2	VHT, GT	2	0	0	0	0	0	0	0
202	AU::wz6i2HUE1416038487014	ptkngn							Antritt erste Arbeitsstelle. "Bin ich der Situation gewachsen?"						0		False	Ich bin skeptisch, was die Wirkung von chemischen Medikamenten auf die menschliche Psyche angeht. Es werden oft nur Symptome behandelt.	Im Kollegenkreis	Psychotherapie fördert die Auseinandersetzung mit sich selbst. Reflexion, aktives Verarbeiten.	Gestaltterapie, Mao-Hemmer, Noradrenalin	0	2	3	0	0	0	0	0	ja	nein	2	1	GT, MAO, NH	2	0	0	0	0	1	0	1
203	AU::s59WNnq91416039112908	mdkngn																																	1	0
204	AU::wQukLHjM1416039316666	ptkhgn																Medikamentöse Behandlungen sind unnatürlich. Jeder Mensch sollte in der Lage sein, seinen Gefühlshaushalt auch ohne Medikamente zu regeln.		-															0	0
205	AU::1r1NeSY41416039877702	ptkngn							geldsorgen, die mir schlaflose nächte bereiten	mehrarbeit und bereitschaftsdienst lassen mich nicht gut schlafen	mein gewicht bereitet mir sorgen nd gesundheitliche probleme, aber ich bekomme es nicht in den griff	werde von einigen personen ausgenutzt und die denken auch noch , dass ich es nicht merke	habe mir ein älteres auto gekauft und jetzt bereitet es mir sorgen und kostet viel reparaturen. vielleicht hätte ich kein so altes auto kaufen sollen		0		False	Sie helfen langfristig und bieten wieder mehr Lebensqualität	meine frau leidet darunter	Für: bessere Lebensqualität Gegen: manchen Personen bleibt es nicht erspart Antidepressiva ein Leben lang zu nehmen. Es müsste bessere Methoden geben	gestaltpsychotherapie, verhaltenstherapie	2	0	1	1	0	0	0	1	ja	nein	0	2	GT, VHT	1	1	0	0	2	0	0	0
206	AU::kNuHZnA81416040699548	ptkhgh																damit habe ich mich noch nie beschäftigt, keine ahnung		weiß ich leider auch nicht															5	0
207	AU::K9KwPCrA1416042838262	ptkngn							Konnte keinen klaren Gedanken fassen in einer Drucksituation	Unordung im Kopf	Wunsch den gedanklichen Ausgang zu finden, eine klare Struktur zurückzugewinnen				0		False	+ Verbesserung der Lebensqualität + Berechenbarkeit, Planbarkeit des Lebens - Persönlichkeitsveränderung - gesundheitl. Belastung durch Medikamente	Ja	+ Verbesserung der Lebensqualiät + Selbsterforschung/Selbsterkenntnis + keine körperliche Belastung durch Medikamententherapie - Aufrühren verdrängter, eingekapselter Erfahrungen	Noradrenalintherapie Klientenzentrierte Therapie	3	2	4	1	0	0	0	1	nein	ja	0	1	KT	3	1	0	0	2	2	0	0
208	AU::nj4sAKql1416042954396	mdkhgn	heirat	der geburt meines kindes	die wahl meines arbeitspatzes	wenn ich mitz meiner famielie zusammen bin	entspanntes	entspanntes beisammen sein mit freunden							0		False	denk das antidepresiva in bestimmten situationen durchaus dem patienten helfen können die probleme zu lindern ,jedoch ist das risiko einer abhängigkeit natuerlich schnell gegeben	nein	finde eine therapie in dem zusammenhang für sehr nützlich ,um den patienten in dieser situATION NICHT ALLEIN ZU LASSEN UND IHN BERATEND UND WEGWEISEND zur seite.negative argumente kann ich nicht sehen	verhalten ,.medikatoes,	1	1	4	0	0	0	0	0	nein	nein	0	1	VHT	2	0	2	0	1	1	0	0
209	AU::3a7ZEP1M1416043508253	mdkngh																																	0	0
210	AU::vSRCG0zv1416045866570	ptkhgh	Hochzeit	Scheidung	einigen Käufen	Verhalten	Handeln	Aussagen										Gut, wenn man sich auch an die Begleitschrift oder ärrztliche Anweisung hält. Nicht geeignet und zu verwenden als Rauschmittel.		nur interessant mit Therapie, da sich sonst nichts ändert am Verhalten und nicht zu verwenden als Ersatzdroge.															0	0
211	AU::jua282IG1416046319916	ptkhgh	Betreten eines Zuges nach Vergewissern der richtigen Richtung in der Zuganzeige	Abschicken einer Bewerbung auf eine Stelle, die zu mir passt											0		False	Anidepressiva müssten hilfreich sein. Habe keine fundierte Basis für Erkenntnis.	Post-natale Depression der Ehefrau	Aufarbeitung im Gespräch müsste hilfreich sein. Habe keine fundierte Basis für Erkenntnis.	Serotin-Hemmer, MAO-Hemmer, Klientbezogene Therapie, Interpersonelle Threapie	1	0	1	0	0	0	0	0	ja	nein	2	2	SH, MAO, KT, IPT	1	0	0	0	1	0	0	0
212	AU::R3KjA96G1416047386262	mdkhgh	Anschaffung eines Laptops: Ich wusste genau welches Modell ich wollte und habe es mir auch gekauft	Anschaffung eines Smartphones: Wusste genau auf was ich achten will und bin auch nicht von meinen Anforderungen abgewichen											0		False	Dafür: Man kann bestimmte Dinge so besser unter kontrolle halten und den Menschen so ein "besseres" Gefühl geben. Dagegen: Keine wirkliche auseinandersetzung mit dem größeren Problem, da nur Tabletten gegeben werden	nein	Für eine Behandlung spricht das man evtl. gezielter das Problem angehen kann wenn es tieferliegend ist Dagegen spricht, das sich evtl. manche Leute nicht öffnen wollen und das ganze nicht sehr zielführend ist	Hemmer	2	1	2	2	0	0	0	0	nein	nein	0	0		1	1	0	0	2	1	0	0
213	AU::ZSacWzi91416048046198	ptkngn																																	3	0
214	AU::G7iydmCT1416048846156	ptkhgh	eheschließung,trennung	arbeitsplatz,verlust	gesundheit,dachte nie an eine krebserkrankung										0		False	medikament kann abhängig machen,	ja	man bekommt vertrauen,wird aufgebaut etwas wert zu sein,es beruhigt darüber zu reden	verhaltenstherapie	0	1	3	0	0	0	0	0	nein	ja	0	1	VHT	3	0	0	0	0	1	0	0
215	AU::Afgem5c91416048810921	mdkhgn																keine ahnung		keine ahnung															0	0
216	AU::v53R1I6P1416050450498	ptkngh							die geburt meiner Kinder	todesfall in der Familie	Vertrauen meinem Partner gegenüber	meine Lebenssituation	Unzufriedenheit meines aussehens	Probleme die nicht sofort gelöst werden konnten	0		False	ich denke das Antideressiva auf dauer abhänig machen und den Menschen unzurechungsfähig machen.	ja,im Bekanntenkreis	eine therapie kann im einzel fall etwas bringen.......jedoch finde ich es manchmal ein bißchen überzogen&überflüssig,weshalb so mancher eine therpie macht	ich habe die schlagworte vergessen	0	2	3	0	0	0	0	0	ja	nein	0	0		0	0	1	1	0	2	0	0
217	AU::wz7fTYXO1416050925504	ptkhgh																																	1	0
218	AU::jNkntChj1416051354147	ptkhgh	Heirat meiner Frau - gemeinsame Zukunft für den Rest meines Lebens	Jobwechsel - Überzeugt von der neuen Stelle	Auslandsaufenthalt - Volle Konzentration										0		False	GEGEN: Kontaminierung mit Pharmaka evtl. dauerhafte Abhängigkeit nicht unbedingt gezielt FÜR: schnelle Wirkung vermitteln evtl. gutes Gefühl	Nein.	FÜR gezielte Ansprache möglich gezielte Ursachenerkennung und daraufhin Therapieausrichtung das Erlernen, mit Ängsten umzugehen stetige Unterstützung auch in dunklen Phasen GEGEN Kostenfaktor Dauer evtl. zu unmittelbar	Verhaltenstherapie, Kliententherapie	2	3	4	3	0	0	0	0	nein	nein	0	2	VHT, KT	4	3	0	0	2	3	0	0
219	AU::OEt5pKKP1416052359852	ptkhgn													1	0	False	Dafür spricht eine effektive Unterdrückung von Ängsten und negativen Gedanken, die eine Therapie erleichtern kann. Dagegen sprechen eventuelle Nebenwirkungen und eine gewisse Gefahr einer Abhängigkeit.	Nein, allerdings Erfahrung mit Sozialphobie	Dafür spricht, dass man einen Menschen hat, mit dem man im besten Fall über alles reden kann und dem man voll und ganz vertrauen kann.	interpersonelle therapie, Verhaltenstherapie	2	2	2	0	1	0	0	0	nein	nein	0	2	IPT, VHT	1	0	0	0	2	2	0	0
220	AU::Kn0CjtV51416052901559	mdkngn							bei meiner ersten öffentlichen ansprache- starkes händezittern	beim selbstmord meiner schwägerin-totale leere im kopf	beim todeskampf meines bruders letztes jahr auf der intensivstation- ich dachte mir zieht es die beine weg				0		False	helfen mir dabei mit meinen ängsten zu leben machen leider oft abhängig	ja	find ich gut	trizyklonische, mao-hemmer verhaltenstherapie	1	1	1	0	0	0	0	0	nein	ja	2	1	TZA, MAO, VHT	0	0	1	0	1	1	0	0
221	AU::T2wcZQwo1416054389324	mdkngn							bei einer entscheidung zu Autokauf	Gespräche mit Arbeitsgeber	Vorsorgevollmacht für meine Mutter				0		False	ich bin gegen die Antidepresiva, weil die Nebenwirkung nicht richtig erforscht sind. Man kann nie sicherstellen wie weit die pysischen eingeschränkt wird.	nein	weiss nicht.	weiss nicht mehr	0	2	0	0	0	0	0	0	nein	nein	0	0		0	0	0	0	0	2	0	0
222	AU::utqZ3JHr1416054551601	ptkhgh	Autokauf: Vergleich der Angebote, finanzielle Möglichkeiten	Studiumaufname: gute Karrieremöglichkeiten, gute Verdienstmöglichkeiten, Freude am Thema	Kauf Dauerkarte für Fußball: Freude, Besonderheit										0		False	Unverträglichkeit, Nebenwirkungen	nein	keine Ahnung	MAO-Hemmer, Psychoanalyse, Tricyclische-Antidepressiva	0	2	0	0	0	0	0	0	nein	nein	2	1	MAO, PA, TZA	0	0	0	0	0	2	0	0
223	AU::o4Uo9C231416054564466	ptkngn																																	4	6
224	AU::Z2Y1SWyH1416055031382	mdkngn							kann mich nicht mehr erinnern									sie unterdrücken die Probleme nur		unterdrückt die Probleme nicht, je nach therapeutischer Orientierung wird dem Menschen direkt geholfen															2	0
225	AU::qdG16UWO1416055263914	mdkngh							Trennung vom Partner, ja oder nein	Umzug in Urlaubsresort, Unsicherheit, ob der Schritt der richtige war. War richtig!	Auswanderung (anfangs), erst vage dafür, jetzt Feuer und Flamme	neue Bindung?	Komme ich allein zurecht? Na klar!	wie sieht die finanzielle Situation nach dem Arbeitsleben aus?	0		False	eventuelle Abhängigkeit	nein	Kostenfaktor	Verhaltenstherapie, Gestaltstherapie,	0	1	0	1	0	0	0	0	nein	nein	0	2	VHT, GT	0	1	0	0	0	1	0	0
226	AU::lxi56g7i1416056699919	ptkhgn	ich liebe ihn, Schmetterlinge im Bauch, weiche Knie, kann nicht mehr klar denken, herzrasen, ich will die Zeit anhalten, schmerzfrei, erloest	scheiße Hilfe, hab eine Pistole an den Kopf gehalten bekommen, Angst, Todesangst, Herzrassen, hilflos, ausgeliefert, unfähig zu denken	bitte nicht, nein ich will nicht dass er stirbt, habe die Diagnose Krebs im Endstadium für meinen Vater erhalten, überfordert, Boden unter den Füßen verloren, hilflos,traurig, Angst, Belastung	ich will dass er endlich erloest wird, 2x Chemotherapie (mein Vater), quält sich seit 2 Jahren, keine Lebensfreude, Schmerzen, ständiges Bangen, strapaziert die Nerven									0		False	wirken nicht so gut, heftige Nebenwirkungen, reglmässige Einnahme, teuer, Wechselwirkungen, werden von den Ärzten viel zu arg in den Himmel gelobt, sexuelle Unlust mehr Antrieb, stabiler, evtl. Lebensfreude, belastbarer, entspannter, weniger Angst, sicherer, selbstbewußter, Linderung von Syntomen wie z. B. Niedergeschlagen, Nervsität, Traurigkeit, depressiv, weinen, Schmerzen, Stimmungsschwankung…	Ja, allerdings, bin seit Jahren in Behandlung und habe sämtliche Behandlungsformen durch, ohne Erfolg, soviel also zu den Studien, wär zu schoen um wahr zu sein	lange Wartezeit, zu wenig Psychologen, Vertrauensfrage, man wird in eine Schublade gesteckt, weite Anfahrtszeiten, falsche Ratschläge, häufig unqualifiziert, viele werden nicht von der Krankenkassen bezahlt,nach 60Std. Zwangspause, die meisten haben ihren Beruf verfehlt, man wird kränker therapiert, als man ist, typisches Psychogelabber, hilft nur wenigen Menschen, Psychologen haben leicht reden …	Verhaltenstherapie, Psychoanalyse,..	16	7	3	15	0	0	0	0	nein	ja	0	2	VHT, PA	3	13	0	0	6	8	0	0
227	AU::8zOXnN491416056841537	ptkhgn	Freizeitbad, schönes Erlebniss mit meinem Kind	Fernsehen, mein Kind soll nicht mehr als 1h am Tag wenn überhaupt fernsehen											0		False	Kann einem helfen Depressionen zu verarbeiten, hebt die Stimmung bei Depressionen, lässt negative Gedanken nicht mehr so nahe an einen ran Ist keine dauerlösung und nur in Verbindung mit einer Therapie langfristig wirkungsvoll, kann abhängig machen,	ja	Therapie langwierig je nach Schwere der Depression, hilft einem wieder festen Boden unter die Füße zu bekommen	Verhaltens Therapie	3	2	1	1	1	0	0	0	nein	ja	0	1	VHT	1	1	0	0	3	3	0	0
228	AU::81BNSuKG1416057016695	mdkhgh																																	1	1
229	AU::Et66qR6M1416058279010	ptkhgn																																	0	0
230	AU::uDqhjCrn1416059235249	ptkngn							bei beurteilung einer alkohlisierten hilflosen person	ich sollte einer bekannte einen gefallen tun der nicht in meinem interesse war	konnte ich eine geforderte Arbeitsaufgabe im geforderten zeitraum qualitativ erfüllen	ich sollte einen rat erteilen			0		False	antidepressiva sind starke künstliche medikamente die nur kurtzfristig effektiv helfen , aber langfristig starke nebenwirkungen haben und sehr stark abhängig machen	ja eine Bekannte wird seit über 20 jahren mit Antidepressiva behandelt und es bekommt ihr gar nicht	Psychotherapei ist sanft und ohne med. nebenwirkungen durch sie wird auf die psyche des menschen als persöhnlichkeit eingewirkt	interpersonelle Therapie	0	4	3	0	0	0	0	1	ja	nein	0	1	IPT	1	0	0	0	1	4	0	0
231	AU::Y6pMmlhX1416060140260	ptkhgh	hochzeit	kinder	geldanlege	urlaubsziel	freunde	risikobereitschaft							0		False	siehe vorher	nein	habe mich noch nie damit beschäftigt.....kann dazu keine Aussage machen	keine , erinnerung	0	0	0	0	0	0	0	0	nein	nein	0	0		0	0	0	0	0	0	0	0
232	AU::0nQGMoO51416060868628	mdkngh							zu viele Alternativen	Angst die falsche Wahl zu treffen	Hang zum Perfektionismus				0		False	Keine langfristige Änderung von GEdanken- oder VErhaltensmuster. Chemische Mittel	Nein	Denk und Verhaltensmuster werden erarbeitet und verändert. Keine chemischen Mittel	Klientel, verhaltens, interpersonelle	0	3	3	0	0	0	0	1	nein	nein	0	3	KT, VHT, IPT	3	0	0	0	0	2	0	0
233	AU::vJOU0za21416061209666	ptkhgn																																	0	0
234	AU::doOCb77o1416062728055	ptkhgn	keine Ahnung...ich bin mir selten sehr sicher												0		False	#NAME?	Ja, bin selbst in Behandlung- Psychotheraphie und medikamentös mit Serotoninwiederaufnahmehemmern	-Möglichkeit, sich mit jemandem über seine Probleme zu unterhalten und sich die "Seele frei reden" - Andere Sichtweisen eröffnet bekommen	Verhaltenstheraphie, Trizyklische Antidepressiva, Vorurteile	2	2	3	0	0	0	0	0	ja	nein	0	2	VHT, TZA	2	0	0	0	2	2	0	0
235	AU::WVYq9nck1416063423844	mdkngn																																	2	0
236	AU::56RQq4Rc1416064010491	mdkngh																Habe bisher keine Berührungspunkte mit diesem Thema, denke aber , dass Antidepressiva das Leben eines Depresiven wieder ein wenig lebenswerter machen. Ob sie dauerhaft nicht nur abhängig, sondern auch wirksam anhalten kann ich nicht beurteilen ;-(		Denke, dass Psychotherapie dauerhaft hilft, Ängste und psychische Probleme zu behebn bzw.zu lösen															3	0
237	AU::zcIyIFAF1416064145218	ptkngh							entscheidungen richtig oder falsch waren	selbstwert	panikattacken	verluste umgang mit Tod	wechsel der Arbeitsstelle	in der Erziehung meiner Kinder alles richtig gemacht zu haben	0		False	Antidrepressiva nur in der anfangsphase dann muss psychotherapie hinzu weil sonst urasche nicht behoben wird	ja mein bester freund,Klienten in meinem beruf	mit Psychopharmaka werden nur die begleiterscheinungen gemildert nicht die ursache behoben.Deshalb halte ich psychotherapie für wichtig	Verhaltenstherapie	1	1	1	0	1	0	0	1	ja	nein	0	1	VHT	0	0	0	0	0	2	0	0
238	AU::8pdkbDb11416065830171	ptkhgn																																	1	0
239	AU::fa5HCrjD1416066281892	ptkngh							Angst vor einer Pruefung zu scheitern.	Verantwortung gerecht werden.	Vortrag vor mehreren Teilnehmern.				0		False	Die Antidepresiva helfen nur fuer eine bestimmte Zeit.	Nein	Die Psychotherapie hilft Menschen, wieder auf neue Gedanken zu kommen. Der Betroffene merkt, dass man ihn ernsthaft helfen will. Nacher Psychotherapie ist der Betroffene wieder allein und muss versuchen, die Therapie weiter zu verfolgen.	Gestaltherapie, Verhaltenstherapie, Psychoanalyse	0	1	3	0	0	0	0	0	nein	nein	0	3	GT, VHT, PA	2	1	0	0	0	1	0	0
240	AU::cabTX7Qc1416069522216	mdkhgn																-																	2	0
241	AU::897zffpG1416069631655	mdkngn							Gewalt	Angst	Menschenmassen	Entschidungen	Dunkelheit	Beziehung				Sie unterstützen und helfen bei bestimmten Symptomen z.B. Angst- oder Panikattacken		In der Therapie kann man über dinge reden die einen belasten und die man zu verarbeiten hat.Man wird aufgefangen.Leider ist die Therapie auf 50min begrenzt.Meistens zu kurz,man muss mitten im Gespräch aufhören.															0	0
242	AU::c6WocOC71416070251312	mdkngn							Meine Gedanken sind klar und ausgeprägt	Bin sicher im denken und handeln	Mit dem obrigen Gedankenspiel kenne ich mich nicht aus	ansonsten kein Kommentar						Bei der Behandlung von Depressionen wird häufig Antidepressiva verschrieben. Gegenanzeigen weiß ich nicht		Bei einer Psychotherapie werden Gegenmaßnahmen für die Depression angezeigt Desweiteren kann ich nichts dazu sagen, da ich noch keine Depression hatte															4	0
243	AU::AhfZxlOD1416070422188	ptkngn							-	-	-	-	-	-	1	0	False	-	nein	-	-	0	0	0	0	0	0	0	0	nein	nein	0	0		0	0	0	0	0	0	0	0
244	AU::tfWco1ZN1416072861751	ptkhgn	???	???	???	???	???	???							1	0	False	???	???	???	???	0	0	0	0	0	0	0	0	nein	nein	0	0		0	0	0	0	0	0	0	0
245	AU::Lt4iSz7y1416072887789	ptkhgn	?															?		?															4	3
246	AU::UJHjyeeD1416074106316	mdkngh							Mir fällt keine Situation ein, in der ich sehr unsicher war. Vielleicht am ehesten eine Prüfungssituation, wie z.B. bei der Abiturprüfung.	Das war aber eher eine Art Nervosität. Also eine so richtige Art Unsicherheit habe ich nicht in Erinnerung.					0		False	Ich kenne mich mit Antidepressiva nicht aus. Ich würde aber die möglichen Nebenwirkungen als Argumente gegen Antidepressiva aufzählen. Wenn die Wirksamkeit eines Präparats nachgewiesen ist, spricht es aber für die Verwendung.	Nein	Meiner Meinung nach spricht nichts gegen eine Behandlung mittels Psychotherapie. Negativ ist nur die lange Wartezeit auf Psychotherapieangebote zu beurteilen, über die ich in letzter Zeit häufiger gelesen habe.	mir fällt keine Therapieform mehr ein	1	1	1	1	0	0	0	0	nein	nein	0	0		0	1	1	0	1	1	0	0
247	AU::fYArw4aH1416075014305	ptkhgh	beim Glücksspiel und Gewonnen	beim einschätzen von Menschen enteüscht worden														In bestimmten fällen gut		das die Leute irgendwie abgeschossen werden															0	0
248	AU::RMTJeUb91416076134593	mdkngn							krebserkrankung	depressionen bei angehörigem	operationen						True	stimmungsaufhellend, helfend abhängig	ja	erleichterung helfend	--l,-														0	0
249	AU::pyZFqvfG1416076208166	ptkngn							neuer job oder im alten bleiben	Geburtstagsgeschenke	Haus erneuern oder in den Urlaub fahren				0		False	Für: nächte sind nicht schlaflos Gegen: Grund wird nicht erforscht	ja	Für: sprechen hilft Gegen: falscher Therapeut	Verhaltenstherapie	1	1	1	1	0	0	0	0	nein	ja	0	1	VHT	1	1	0	0	1	1	0	0
250	AU::zZQTic7Q1416076673194	ptkngh							?????	?????	???????????	?????????????????????	????????????????????????????????	????????????????????????????????			True	?????????????????????????????????????????????	nee	??????????????????????????????????	???????????????ßßß														0	0
251	AU::RJO24cjt1416076734796	mdkhgn	habe keine ahnung was sie meinen. da bin ich sicher	5 minuten wofur, 5 situationen zu beshreiben? welche, warum, wofur?	ihre studie ist aber seltsam	und nicht besonders gut gemacht	zeimlich verwirrend ihr zeugs da. ich hab 5 min um was zu schreiben, und sie wollen sich nicht mal die zeit nehmen um richtig zu erkl'ren was da zu schreiben ist?	na ja, noch 2 minuten, da bin ich mir auch sicher. und ich bin sicher dass es mit tags nichts zu tun hat							0		False	unbekannte nebenwirkungen	ja	teuer besser menschenabh'ngig	gesellschaftstherapie, therapie, therapie, und therapie	0	1	1	1	0	0	0	0	nein	ja	0	0		2	1	0	0	0	1	0	0
252	AU::LLlUc4g11416077458248	mdkhgh	hochzeit	führerschein											0		False	für : heilchancen gegen abhändigkeit	nein	keine	depro	1	1	0	0	0	0	0	0	nein	nein	0	0		0	0	0	0	1	1	0	0
253	AU::64AWKtoM1416084971308	mdkngh							...						1	0	False	...		...	....	0	0	0	0	0	0	0	0	nein	nein	0	0		0	0	0	0	0	0	0	0
254	AU::QYkhfdEp1416087997521	ptkhgn	börsenvoraussagen	arbeit	entscheidungen treffen	schlechte geht immer vorbei									0		False	man soll positiv bleiben und dann braucht man keins		wer sich selber nicht helfen will, dem wird auch kein anderer helfen	dfgnfgn,hfghfhsaqe	0	1	0	1	0	0	0	0	nein	nein	0	0		0	0	0	1	0	0	0	1
255	AU::CByj4Xnu1416089047681	ptkngn							ich sprach mit einem sehr alten mann und wies ihm den Weg, er war mit sehr viel Gepäck auf dem Bahnsteig. Ich erklärte ihm was er wissen wollte , er bedankete sich , ich drehte mich für eine Sekunde weg und wieder zurück dann war er weg. Innerhalb von Sekunden war der Mann einfach verschwunden. Ich war entsetzt und überlegte ob dieser wirklich da war oder ob ich geträumt habe.So ein alter Mensch …									abhängigkeit, belastung, nebenwirkung, einsamkeit, aufsicht		zeitaufwand, öffnen gegenüber einer fremden person, verarbeitung durch kommunikation, wissen um hilfe, halt, schutz, langfristigkeit															2	1
256	AU::5Yx3O3NU1416089466335	mdkhgn	keine ahnung	weiß nicht	kein plan										1	0	False	weiß nicht	nein	weiß nicht	keine	0	0	0	0	0	0	0	0	nein	nein	0	0		0	0	0	0	0	0	0	0
257	AU::dJgfTqwZ1416090414315	mdkngh																-		--															0	0
258	AU::5qmxyScx1416098057938	ptkngh							keine ahnung	keine ahnung	keine ahnung	keine ahnung	keine ahnung	keine ahnung	1	0	False	keine ahnung	nö	keine ahnung	hab ich schon wieder alles vergessen	0	0	0	0	0	0	0	0	nein	nein	0	0		0	0	0	0	0	0	0	0
259	AU::Z6HaibZZ1416124018458	mdkngh							als ich sehr krank wurde	familienmitgleid gestorben	oma gestorben	streit und suchtprobleme in familie	trennung partner	beruf verloren	0		False	bei suizidgefahr und ängsten top	ja	bei allen psychischen problemen gut	mao hammer, antidepressiva, verhaltenstherapie, gesellschaft	2	0	1	0	0	0	0	0	nein	ja	1	1	MAO, VHT	0	0	1	0	2	0	0	0
260	AU::TE6XDRuf1416127958644	ptkngh							Geld anlegen	Meeting					0		False	Wenn es hilft, sollte man es nutzen	Nein, weder noch	Wenn es hilft, sollte man es nutzen!	keine	1	0	1	0	0	0	0	0	nein	nein	0	0		0	0	1	0	1	0	0	0
261	AU::FbWtsA7N1416132446255	ptkngh							ich habe nicht solche krankhaften symptome						1	0	False	das zeug hat garantiert übelste nebenwirkungen-deswegen nein	zum glück nicht	der versuch der behandlung ist wichtig-bei nichtanschlagen einer therapie einfach so lassen	schwachsinn	0	1	1	0	0	0	0	0	nein	nein	0	0		0	0	1	0	0	1	0	0
262	AU::iqlymWWR1416133318288	ptkhgh																																	3	3
263	AU::I8BKgxlB1416133878203	mdkngh																																	1	0
264	AU::A68QHPKR1416134101588	mdkngh							kshjklö jklöä klöä# jklö	dfghjk jkl	cvbnm	fghj	cvbnm	cfghjk				ka		ka															0	3
265	AU::CfVNABi71416134806723	mdkngh							Jobwechsel innerhalb des Konzerns, ist das wirklich die bessere Alternative als Kündigung und neuer Job	Hauskauf oder doch besser Miete	Noch ein viertes Kind, können wir uns das leisten				0		False	Für: kurzfristige Besserung Gegen: bei längerer Benutzung Abhängigkeit	Nein, das denke ich, war auch mein Problem mit dieser Umfrage.	Für: besser als Medikamente	interpersonelle Therapie	1	1	1	0	0	0	0	0	nein	nein	0	1	IPT	1	0	0	0	1	1	0	0
266	AU::HZaWgG5z1416135095249	ptkngh																ka		ka															1	1
267	AU::KjVevVqY1416135342738	ptkngh																																	3	1
268	AU::zgaYm4Z91416136250733	ptkngh
269	AU::Nymbeayn1416137116906	mdkhgn
270	AU::frPkBl3V1416137274961	mdkhgn
271	AU::V5ULy0dx1416137440437	ptkngn							Ich war mir sehr unsicher, als ich auf Wohnungssuche war. Da kam es häufiger vor, dass sich der Kopf leer anfühlte, man nicht mehr wusste, ob man sich dafür oder dagegen entscheiden sollte.						0		False	Für: - besonders hilfreich bei schweren Depressionen, die sich beispielsweise durch eine starke Antriebslosigkeit äußern - bei manifestierten Depressionen, bei denen Psychotherapie alleine nicht ausreicht Gegen: - Gefahr der Abhängigkeit - Nebenwirkungen - eventuell Risiko, dass Medikamente nicht selbständig und kontinuierlich durch den Patienten eingenommen werden	Ich arbeite als Ergotherapeutin und habe daher schon viele depressive Patienten kennengelernt.	Für: - hilft bei der Identifizierung der ursprünglichen Problematik (Medikamente können dies nicht) - langfristige, schrittweise Therapie ohne Nebenwirkungen o.ä. Gegen: - zeitlicher und ggf. finanzieller Aufwand ( je nach dem wie weit man fahren muss) - teilweise lange Wartezeiten - Erfolg stellt sich erst nach einigen Wochen bis Monaten ein	Verhaltenstherapie, Gestaltpsychotherapie	2	3	3	4	1	0	0	2	ja	nein	0	2	VHT, GT	3	4	0	0	2	3	0	0
272	AU::sjoAO7EO1416138043638	mdkhgn	?												1	0	False	?	?	`?	?	0	0	0	0	0	0	0	0	nein	nein	0	0		0	0	0	0	0	0	0	0
273	AU::popo8Sbr1416138572639	ptkhgn	als die wehen angefangen haben wusste ich, dass sehr sicher	als ich meine ausbildung ausgesucht habe	als ich meinen arbeitsplatz angeboten bekommen habe war ich sehr sicher, dass dies der richtige ist	als ich mit meinem freund zusammengezogen bin	als ich meine wohnung ausgesucht habe	das ich heiraten möchte										bei der behandlung von antidepresiva MUSS eine theraphie angeordnet werden ansonsten bringen sie auf das endergebnis schlimmere depressionen		die psychotherapie behandelt die depressionen mit der erkenntnis woher sie kommen sehr positiv
274	AU::bbt62j8u1416140451855	mdkhgh
275	AU::83uViRDl1416141464911	mdkngh							Eine Freundin erzählte mir von einem Job-Angebot. Leider war ich mir nicht sicher, ob ich mich für sie freuen sollte oder doch eher neidisch war.						0		False	Antidepressiva sind Stimmungsaufheller, die über seelische Tiefpunkte hinweghelfen. Ihre Wirkung tritt nach 2 bis 4 Wochen ein. Eine Suchtgefahr besteht durch die Einnahme von Antidepressiva nicht.	Ja.	Grundsätzlich hängt eine erfolgreiche Behandlung sowohl von dem Können des Psychotherapeuten als auch von der Anzahl kurzfristiger Termine ab. Gute Psychotherapeuten haben aber lange Wartezeiten und können mehrere Termine pro Woche nicht anbieten. Darüber hinaus ist nicht jeder Depressive in der Lage, eine Praxis aufzusuchen. Eine erfolgreiche Behandlung von Depressiven durch Psychotherapeuten ha…	Verhaltenstherapie, klientenzentrierte Psychotherapie, gesellschaftszentrierte Psychotherapie	3	0	0	5	0	0	0	0	nein	ja	0	2	VHT, KT	0	2	0	0	3	0	0	0
276	AU::HDmUkIu71416142538508	ptkhgn
277	AU::EOmYl5ox1416144222196	mdkhgh																Gegen: kann eher zu einem Rückfall führen,hilft nur in verbidung mit therapie, für: gute Unterstützung für Menschen mit problemen,		Für: man lernt seit problem zu verarbeiten und einzuordnen mit der unterstützung eines Therapeuten Gegen: hilft nur wenn man selber will und sich auch drauf einlassen kann,
278	AU::6I9IxIf01416145790517	mdkngh
279	AU::H5lhuTKQ1416146276672	mdkngh							bei meinem sohn	in meiner kindheit							True	weiß nicht		hilft die probleme besser zu verarbeiten	physiotherapie
280	AU::1R56xoPz1416148706765	mdkhgn
281	AU::fBsiFneu1416148937871	ptkngh							Bei der Krankheit meiner Frau	Beim Berufswunsch meiner Tochter	Kauf vom neuen Auto	Geldanlage in neue Aktien	Bei der Vermittlung eines Pflegehundes, sind die Leute wirklich gut zu dem Tier	Soll ich wirklich vor Weihnachten wieder etwas Spenden	0		False	Tabletten sind nicht immer gesund und daher sollte man damit vorsichtig sein	nein	habe hier keine Erfahrung	kan ich nicht mehr sagen	0	1	0	0	0	0	0	0	nein	nein	0	0		0	0	0	0	0	1	0	0
282	AU::EUdUw7wb1416149012085	mdkhgh
283	AU::AAVsRgAb1416149135640	ptkngn							in der Entscheidung beim Kauf einer Spülmaschine	die ersten Wochen im neuen Shop								man kann abhängig werden,Probleme werden nicht gelöst,nur kurzzeitige Besserung		sinnvoll als Begleittherapie,aufarbeitung weit zurueckliegender Probleme
284	AU::WybX1XCX1416150264194	ptkngn
285	AU::2PttDXTK1416151881888	ptkhgh
286	AU::Q7NG7bT41416154341938	ptkhgh
287	AU::KnPymzF91416155416701	mdkhgn																......		...
288	AU::cw97lqQW1416155938498	mdkhgh
289	AU::0UrjmRZD1416156994086	ptkngh							.............. ................ .....	.............. ....... ...........	............. ...............	..... ................ .................			1	0	False	....................... ...............		.................	............. ........................	0	0	0	0	0	0	0	0	nein	nein	0	0		0	0	0	0	0	0	0	0
290	AU::iKaAVIsP1416157375640	ptkngh							Meisterprüfung	Fort- und Weiterbildungskurse	---	---	---	---	0		False	------	denke nicht	-	ist, alles, wie, weggeblasen	0	0	0	0	0	0	0	0	nein	nein	0	0		0	0	0	0	0	0	0	0
291	AU::dRwc25uV1416157438805	ptkngh
292	AU::KRVm2Q6x1416158273698	mdkhgh	-												1	0	False	behandelt nur symptome, nicht die ursache	nein	nachhaltiger als Antidepressiva arbeitet eher an der ursache	Klientenzentrierte Behandlun	0	1	2	0	0	0	0	0	nein	nein	0	1	KT	2	0	0	0	0	1	0	0
293	AU::aKuqkTqH1416160145195	mdkhgn																k.A.		k.A.
294	AU::2uyUrBaX1416161690115	mdkngh
295	AU::yEJ0ESLI1416162810343	ptkngh							Ausbildungswahl - sozialer oder kaufmännischer Bereich	Physiotherapie - ja oder nein	Partnerschaft - Liebe oder Gewohnheit				0		False	#NAME?	Psychotherapie	+ aus persönlichen Erfahrungen, wurde ich posotiv davon überzeugt - Ängste sich "gehen" zu lassen	inpersonelle Therapie, verhaltenstherapie, klienteltherapie, psychoanalyse	1	1	1	0	0	0	0	0	nein	ja	0	4	IPT, VHT, PA, KT	1	1	0	0	1	1	0	0
296	AU::kZf4y7JO1416162959178	ptkngn																...		...
297	AU::cUm8uef21416164874240	mdkhgh	weiß nicht	weiß nicht	weiß nicht	weiß nicht	weiß nicht	weiß nicht									True	weiß nicht	nein	weiß nicht	weiß, nicht
298	AU::AYtJoHfm1416166849506	ptkhgn																Ich kann da nicht so viel dazu sagen, das ist nicht mein Fachgebiet.		Ich denke, daß ein sinnvolle Therapie eine Kombination aus beidem ist. Aber natürlich muß man immer den Einzelfall betrachten. Aber in der Regel wird sich beides gegenseitig ergänzen.
299	AU::bKwfoiR51416171431515	mdkhgn	sdffdg	dfg	dfg	dfg	dgdf	dfg										sdf		sdf
300	AU::NCnxneWV1416172579269	ptkhgh	Ich weiß leider überhaupt nicht auf was für Erlebnisse und Situationen Sie hinaus wollen.												1	0	False	Das ist ehrlichgesagt nicht mein Fachgebiet, ich kenne mich damit nicht wirklich aus. Ich dachte, in dieser Umfrage geht es darum, wie man Informationen im Internet findet. Oder ist das jetzt so gedacht, daß ich jetzt im Internet nach Argumenten dafür und dagegen suchen soll?	nein	Siehe vorige Frage	trizyklische Antidepressiva, tetrazyklische Antidepressive, MAO-Hemmer, Serotonin-Hemmer, Klientzentrierte Psychotherapie,Verhaltenstherapie, Psychoanalyse	0	0	0	0	0	0	0	0	nein	nein	4	3	TZA, TTA, MAO, SH, KT, VHT, PA	0	0	0	0	0	0	0	0
301	AU::RdsQFcZG1416172751103	mdkhgn
302	AU::2iilD5Dr1416173938369	mdkngh							Discothek: Ansprechen fremder weiblicher Personen	Schule: Unerlaubtes Fehlbleiben vom Unterreicht aufgrund einer vorgetäuschten Krankheit	Eltern: Persönliches Gespräch, wobei Informationen nicht offen dargelegt werden				0		False	#NAME?	Nein.	#NAME?	Selektive Serotonin-Wiederaufnahmehemmer	0	1	1	0	0	0	0	0	nein	nein	1	0	SH	1	0	0	0	0	1	0	0
303	AU::UZ7YZ2c81416177322107	ptkngn
304	AU::fexACYpk1416179519827	mdkngn
305	AU::oa47ZOoS1416182000529	mdkhgn	in einer Prüfung	bei einem Autounfall											0		False	+ wenn es keine andere - natürliche Methode gibt, dann sollte man es in Erwägung ziehen - kann Psychosen, Halluzinationen auslösen pure Chemie	ja	#NAME?	noradrenalin oder so... gestalt.. hemmar...	1	2	1	0	0	0	0	0	nein	ja	1	1	NH, GT	1	0	0	0	1	2	0	0
306	AU::D72NTbpr1416186144764	mdkngh
307	AU::Ln5qu7kH1416186861372	ptkhgn													1	1	False	kakakakakakakakak	ka	ka	bnm,	0	0	0	0	0	0	0	0	nein	nein	0	0		0	0	0	0	0	0	0	0
308	AU::hbf5rPtw1416196101888	ptkngh							Prüfungen, vor allem mündliche. schaffe ich das hier, wollen die mich reinlegen?	Vorträge, Referate: habe ich das Thema verständlich für alle dargestellt, bringe ich es interessant rüber?	Gespräche mit Vorgesetzten: Was genau wollen die von mir? Wie kann ich mich am besten darstellen?	Vorstellungsgespräche: Warum stellen die jetzt genau diese Frage? habe ich mich gut genug vorbereitet?			0		False	dafür: Leidendruck wird sofort gemindert Suizidtendenzen werden reduziert dagegen: können abhängig machen teilweise starke nebenwirkungen	bisher eher wenig	dafür: persönliche Betreung Änderungen der psyche können so schneller aufgeriffen werden dagegen: Wenn Therapeut und Klient nicht miteinander können, ist der Erfolg sehr gering	Verhaltenstherapie, Psychotherapie,	2	2	2	1	0	0	0	0	nein	nein	0	1	VHT	1	1	0	0	2	2	0	0
309	AU::DtJI6J3S1416206348369	mdkngh
310	AU::KoBrLmII1416206915326	ptkngn																kann ich sagen		ich kann nicht viel dazu sagen. Aber denke, das es "Zeug" nicht umsonst auf den Markt gibt
311	AU::LLPdnt2I1416208964486	ptkhgh	umzug nach berlin , zurück in die heimat , aberr auch große ängste, ob ich es nach der trennung alleine mit meinem kind schaffe m															- kfr. erfolg möglich - wenn das richtige medikament gefunden wurde, dann auch kaum nebenwirkungen - große hemmschwelle, diese art der medikamente zu nehmen		#NAME?
312	AU::vMLDRkde1416208992345	mdkhgn	duales studium zu beginnen	schulwechsel	auszug aus dem haus												True	für: schnelle wirkung	Nein	Für: kontakt	Antidepressiva
313	AU::i2DhFmH21416211362300	mdkhgn																Starke Nebenwirkungen -> Kontra Kurze Behandlung ist sinvoll und reduziert die Depression		-
314	AU::bcfS9wt21416215579431	mdkhgn	VOR meinem Suizidversuch - Entschlossenheit ist sicher eins der stärksten Wörter dabei. Dass es doch nicht so weit gekommen ist, habe ich trotz vielen Sitzungen immer noch nicht so ganz verstanden	allgemein vor Konzerten, bei denen ich auftrete - trotz einer gewissen Nervosität, bin ich mir immer sicher, dass ich das Geübte gut umsetzen kann	bei der Entscheidung nach Kanada zu gehen - nach meiner Ausbilung bin ich ins Ausland um Erfahrungen zu sammeln. Zweifel hatte ich bei dieser Entscheidung nie										0		False	Antidepressiva sind immer mit Risiken und Nebenwirkungen verbunden. Ihre Einnahme sollte daher nur unter strenger Aufsicht und nach (!) einer ausführlichen ersten sondierenden Therapiesitzung verschrieben werden. In der entsprechenden Dosis sind Antidepressiva sicherlich wirksam und können als Unterstützung zur konservativen Therapie angewandt werden. Ich finde aber, dass es nur über eine ausführ…	Ja. Behandlung durch ambulante Psychotherapie ohne Medikamente.	Es gibt im Grunde keine Argumente contra einer solchen Therapie. Sie hilft, ist beinahe ohne Risiken und Nebenwirkungen und wird in vielen Fällen sogar von der Krankenkasse bezahlt. Es ist schlichtweg Überwindung eine erste Sitzung zu besuchen. Hat man dann den richtigen Therapeuten gefunden, ist alles nur noch eine Frage der Zeit.	Serotonin-Hemmer, tetrazyklische und trizyklische Therapie, Mao-Hemmer	2	3	5	0	4	0	0	0	nein	ja	4	0	SH, TTA, TZA, MAO	4	1	0	0	2	5	0	0
315	AU::xleOBklA1416216124536	ptkhgh	Geburt des ersten Kindes, Glücksgefühl, Sicherheit, Liebe												0		False	Für: Beseitigung von Angstzuständen und/oder Schlaflosigkeit, Voraussetzung für Fähigkeit zur Psychotherapie Gegen: Nebenwirkungen (Agressivität, Verstärkung der Depression), falsche Medikation (falsches Medikament, falsche Dosierung), Abhängigkeit,	ja	Für: Hilfe durch qualifizierte Fachleute, bewusste kontinuierliche Auseinandersetzung mit dem Problem, objektiver Gesprächspartner, Erkennen der Ursachern und Folgen, Entwicklung von Strategien zur Bewältigung depressiver Phasen und Strategien zur Alltagsbewältigung sowie Notfallplänen Gegen: mangelnde Qualität des Therapeuten, falsche Strategien	Psychoanalyse, Gestalttherapie, Klientenzentrierte Therapie, Verhaltenstherapie	3	3	7	2	1	0	0	0	nein	ja	0	4	PA, GT, KT, VHT	6	2	0	0	3	5	0	0
316	AU::N2OVeRVx1416216244268	mdkngh
317	AU::1DYdgHws1416216325084	ptkhgh	Diese Frage verstehe ich nicht :(												1	0	False	* Medikamente könnten abhängig machen * Medikamente könnten nicht dauerhaft wirksam sein sondern nur während der Zeit der Anwendung (Rückfallrisiko) * Medikamente können Depressionen zeitweise unterdrücken, so dass der Patient sein Leben derartig ändern kann, dass er nicht rückfällig wird	-	* Patienten sind möglicherweise zu schüchtern, einige Details aus ihrem Leben zu erzählen	Verhaltenstherapie, MAO-Therapie, Serotonin, Antidepressiva	2	3	0	1	0	0	0	0	nein	nein	2	1	VHT, MAO, SH	0	1	0	0	1	3	0	0
318	AU::ORixk4ce1416216617051	mdkngn
319	AU::34SCU0jo1416216720165	mdkhgh																Ich kenne mich damit nicht aus und habe kene erfahrungen in diesem Bereich
320	AU::38ORzMS31416216824608	mdkhgh	kenn ich keine	habe keine erlebnise											1	0	False	man wird abhängig von tapletten.		weis nicht	weis nicht	0	1	0	0	0	0	0	0	nein	nein	0	0		0	0	0	0	0	1	0	0
321	AU::ltMhVKZk1416217034385	ptkngn
322	AU::m1xcjbiM1416217051123	ptkngn							--	-								Keine Ahnung, habe ich mich nicht mit beschäftigt.		Keine Angaben möglicj.
323	AU::jCQvgKJ61416217061855	mdkhgn	ich habe mir damals sofort gesagt ich muss und kann mit dieser neuen Situation fertig werden	und habe das auch durch meinen Willen geschafft	diesen Wllen auch bei anderen zu wecken habe ich mir zur Aufgabe gemacht, mit oft grossem Erfolg													Ich habe nach einem schweren Unfall mit Verletzungsmuster Querschnittlähmung ohne mein Wissen Antidepresiva verabreicht bekommen,habe diese nach Kenntnis sofort absetzen lassen.Ich bin der Meinung das Antidepresiva den gesamten Körper negativ beeinflussen und bin der Meinung das man mit gezielten Gesprächen mit Therapheuten und ähnlich betroffenen viel mehr erreicht.Vor allem mit Patienten die sc…		Die Gespräche mit den meisten Patienten geben mir meistens Recht ,das diese ,sei es mit gut ausgebildeten Therapheuten,oder mir als selbst Betroffenen mehr bringen als viele mit Medikamenten betriebene Rehabilation.
324	AU::P2wMGPkk1416217075156	ptkngn																FÜR : - schnelle Wirksamkeit WIDER : - Einnahme körperfremder Stoffe über längeren Zeitraum		FÜR :- keine vordringliche Einnahme von Medikamenten - es gint Hinweise, wie mit Depressionen umgegangen werden kann, auch wenn kein Psychothrapeut in de Nähe ist WIDER : - Gefahr des Missbrauchs von psychotherapeutischen Behandlungen für eigene Zwecke des Psychotherapeuten
325	AU::jaSLozdP1416217162915	mdkhgh	Gegenüber meiner Frau - Liebe	Gegenüber anderen - Freundschaft	Bei konzentrierter Arbeit - inhaltliche Gedanken zur Arbeit	Bei schwerer Erkrankung des Kindes - was zu tun ist. Vielleicht die schwierigste Entscheidung überhaupt, maber die Gedanken waren klar.	In Notfallsituationen waren die Gedanken an richtiges Handeln klar, es war niocht schwer, Ruhe zu bewaren								0		False	Wiederherstellung des normalen Befindens, um überhaupt eien threapeutische Behandlung möglich zu machen.	Ja	Pro: Aufarbeitung von eventuellen Ursachen der Depression. Pro Medikation: Wiederherstellung des "normalen" Befindens, als Grundlage einer möglichen Behandlung durch Therapie. "Durchbrechen des Kreises".	Verhaltenstherapie, Psychoanalyse	1	0	1	0	1	0	1	0	nein	ja	0	2	VHT, PA	1	0	0	0	2	0	0	0
326	AU::N6FbOGId1416217289410	mdkhgn	?????????? PRIFUNGANGST	!!!!!!! APROBATION	OOOOOOO	IIIIIIIIIIIIIIIIIIIII	NNNNNNNNNNNN	CCCCCCCCCCCCCCC							1	0	False	?????????	NEIN	!!!!!!!!!!!!	????????	0	0	0	0	0	0	0	0	nein	nein	0	0		0	0	0	0	0	0	0	0
327	AU::fQam9tOr1416217452449	ptkngh							hggg	hhhh	cgdfg	vfds	vdfsdg	bfdd	1	1	False	nbnbbhhbhjhvhgvvghjvgg	gggg	iknnnjkjnk	gggg, mmnn, nnbb	0	0	0	0	0	0	0	0	nein	nein	0	0		0	0	0	0	0	0	0	0
328	AU::nVZU9EMN1416217474187	mdkngh							Ein berufliches Angebot, ein Buch zu präsentieren, das mir nicht gefallen hat und auch der Autor war uninteressant	Eine Konfliktsituation in der Schule meines Sohnes - was sollte ich ihm empfehlen?	Schwere Krankheit einer Familienangehörigen - Entscheidung über die Therapie, die risikoreich war	Schwangerschaft mit einem nicht lebensfähigen Kind - zur Welt bringen und sterben lassen oder die Schwangerschaft beenden?	Alkoholabhängigkeit eines engen Freundes - kann man helfen oder nicht? Was sollte man in jeder konkreten Situation machen?					Ich würde mich auf einen Arzt verlassen nd falls mir Antidepressiva verschrieben werden, würde ich sie in der Hoffnung auf eine Besserung einnehmen. "Für" würde ich vor allem die Epfehlung des Arztes sehen, dann die Hoffnung auf dei Besserung und auf die Langfristigkeit des positiven Befindens. "Gegen" evtl. dass man davon abhängig werden könnte und dass die Medikamente auf Dauer unangenehme Nebe…		FÜR -gut für einsame Menschen, die verstanden werden möchten -gut für Menschen, denen schon allein das Reden helfen kann -gut für Menschen, die glauben, verarbeiten zu müssen -gut für Menschen, die gerne grübeln GEGEN: -zeitaufwendig -Nutzen fragwürdig -teuer -kann u. U. Situation noch verschlimmern, wenn kein Nutzen sichtbar ist -auf Regelmäßigkeit der Arbeitstreffens angewiesen, sonst sehr geri…	Psychoanalyse, Klienttherapie, Verhaltenstherapie
329	AU::qIDK5DFg1416217481508	ptkngh							Beziehungen, wirklich Zuneigung	berufliche Zukunft, Hobby als zweite berufliche Möglichkeit	Familiere Probleme, Streit	förderung meines Hobby, erfolg						Antidepressiva sind nicht alleine für eine Depreeeion sinnvoll. Zum Einstieg bei Depressionen unersetzlich		Es ist ein wichtiger Baustein zur Behandlung von Depressionen. Die persönliche Auseinandersetzung.
330	AU::JqVq2aIK1416217539780	mdkhgn	hausbau, sichere entscheidung, weg von miete, trotz viel arbeit richtige entscheidung, immer noch viel arbeit, aber glücklich												0		False	ich bin noch nie in Behandlung gewesen, daher keine Ahnung	nein	besser als Medikamente, wo eventuell nebenwirkungen auftreten können, flexible reaktion des behandelnden	viele	0	0	2	0	0	0	0	1	nein	nein	0	0		2	0	0	0	0	0	0	0
331	AU::8dQxJz9W1416217663992	ptkhgn																wirksame medikamente		psychoterapeutische behandlung
332	AU::jcTeZ0V41416217872055	mdkhgn	Auslandsaufenthalt Nepal- mutig, selbstbewusst, abenteuerlich	Auflandsaufenthalt Indien- aufregend, neu, anders	Präsentation	Sport	Fitnessübungen	Einkaufen gehen										FÜR: In akuten Fällen gut GEGEN: Chemie Cocktail, führt zu Abhängigkeit		FÜR: Beämpfung von Ängsten, Selbstsicherheit, Verhaltenstherapie, etc. GEGEN: Man ist in einer Art Abhängigkeit, vieles kann man sich auch selber beibringen, Zeitaufwand
333	AU::DPX5EN751416217848134	ptkhgh	fällt mir nichts ein															auch keine Ahnung		keine Ahnung
334	AU::Rcyoz6qC1416218042378	ptkngh							Bei der Einladung einer Freundin zu einem Date	Besuch beim Jobcenter	Einladung zu einem Lehrgang							Für: Schnelle Hilfe, einfache Handhabung Gegen: evtl. Abhängigkeit, Nachlassen der Wirkung		Für: wirksame Hilfe, langfristig wirksam Gegen: keine
335	AU::ireCAXDW1416219024777	mdkhgn
336	AU::Mp43Zw3d1416219127946	mdkhgn
337	AU::eumfUDuw1416219502097	mdkhgh
338	AU::REpl4qrB1416219787414	ptkngn
339	AU::wPH8J8gE1416220116627	mdkngh
340	AU::8gldmTPC1416220805603	mdkhgh	Als ich für meine Lebensgefährtin das perfekte Geburtstagsgeschenk gefunden habe.	Als ich 35 Meter in eine Baugrube gestürtz bin und ich ganz genau wusste das ich das ich nicht sterben würde obwohl ich jede sekunde wie Minuten erlebte und jede einzelne Sequens des Rollen, Rutschens und letzendlich dem Aufschlag.											0		False	Siehe vorherigen Text	ja	Empatie und die Erfahrungen des Therapeuten in Zusammenspiel mit der Einstellung beider Parteien sind ausschlaggebend für positive oder negative Resultate. Grundsätzlich ist eine Psycotherapie einer Pharmazeutischen Behandlung vorzuziehen. Pharmazeutika kann in Einzelfällen zur Unterstützung der Therapie eine positive Wirkung haben. Wegen der starken Nebenwirkungen und dem Einfluss auf die Psyche…	MAO-Hemmer, Tetraziund sonstwas -Hemmer.	0	0	3	0	0	0	1	3	nein	ja	1	0	MAO	2	1	0	0	1	3	0	0
341	AU::5fIHzUfP1416221211255	mdkhgn	entscheidung die ich beruflich treffen muss												0		False	Wenn jemand suicidale gedanken hat oder stark unter depression leidet ist es angebracht	ja	wenn jemand depressiv ist oder mit manche alltag situation nicht zurecht kommt	verhaltenstherapie	2	0	2	0	0	0	0	0	nein	ja	0	1	VHT	0	0	2	0	2	0	0	0
342	AU::Q21adW691416221260775	ptkngn
343	AU::CFvPDuad1416221629750	mdkhgn
344	AU::q4U59NiW1416221904584	mdkhgn
345	AU::UkZIglgf1416222089370	ptkhgn	beim Verlieben - gut war, dass dann die Gedanken nicht Übermacht bekommen und ich das Gefühl der Klarheit habe	bei der Fahrprüfung - ebenfalls Sicherheit und Klarheit im Kopf, dass ich die Prüfung bestehe, obwohl natürlich etwas Lampenfieber dabei war.											0		False	Für eine Behandlung mit Antidepressiva spricht m.E. nichts, da die Probleme nicht gelöst werden, sondern mit Drogen "niedergebügelt" werden. Außerdem hat jede Form von Medikation Nebenwirkungen. Die Pharmaindustrie hat auf alle Fälle etwas davon und die User wohl auch, sonst würden sie sich das "Zeug" nicht antun.	ja habe ich, eine Freundin von mir war mit kurzzeitiger Gabe von Antidepressiva zufrieden, für mich ist dieser Weg absolut "ungangbar", da ich meine Selbstbestimmung nicht Ärzten oder gar der Pharmaindustrie überlassen will	Sicher ist Psychotherapie der bessere Weg als Medikation. Doch mittlerweile gibt es viele andere Wege z.B. die in Deutschland noch nicht so bekannte Yuen-Methode	interpersonelle Therapie, klientenzentrierte Therapie, Psychoanalyse, Gestalttherapie	0	5	1	1	0	0	0	0	ja	nein	0	4	IPT, KT, PA, GT	1	1	0	0	0	3	0	2
346	AU::2LDuJqfm1416222363183	ptkhgn
347	AU::Q0tJLGVl1416222446711	mdkngn
348	AU::Mtqn2kxa1416222695504	ptkngn							Krankheit in der Familie	Krankheit bei meinen Katzen	Tod von Verwandten	Tod von Freunden	Unfall auf der Straße	Verlassen der Tochter (von ihrer Familie	0		False	depressionen können nur durch medikamente gemildert oder geheilt werden	ja bei mir selber	das beste ist die Mischung aus Psychothereapie und Medikamenten	kann nicht	1	0	1	0	0	0	1	0	nein	ja	0	0		1	0	0	0	1	0	0	0
349	AU::F8wvEp0C1416222839505	mdkngh							In Klausuren des Studiums	In der Situation wichtige Entscheidungen zu treffen					0		False	FÜR: - Anonymität mit eigener Depression gegeben GEGEN: - keine Unterstützung von auserhalb	-	FÜR: - positive Entwicklung im Umgang mit eigener Depression - vereinfachung der Lebensweise - besser als Anitdepressiver ("Pillenkur") GEGEN: - veröffentlichung eigener Depression	Psychoanalyse	1	1	3	1	0	0	0	1	nein	nein	0	1	PA	3	1	0	0	1	1	0	0
350	AU::ndB5jjXO1416223009995	mdkngh							dfthgzj	hk	lkn	sdghgjj	kjhkhj	fghfhg	1	1	False	dsfvghjn	Nein	dfxcghvbjnkml,	rdtzfguhij	0	0	0	0	0	0	0	0	nein	nein	0	0		0	0	0	0	0	0	0	0
351	AU::GdXm83w81416223410127	ptkhgh
352	AU::mCwM10iw1416223681996	mdkngh							mir fällt dazu nichts ein - gibt es ein Beispiel, was das sein könnte?!?						1	0	False	Antidepresiva wirken nur auf die Symptome - keine gesundheitliche Langzeitbesserung dadurch	nein	bei einer Psychotherapie wird der Ursache auf den Grund gegangen	Psychoanalyse	0	2	1	0	0	0	0	0	nein	nein	0	1	PA	1	0	0	0	0	2	0	0
353	AU::kDpyFTi61416224103367	mdkhgh	Entscheidung als Hausfrau tätig zu sein	Entscheidung bei bestimmten Einkäufen											0		False	Bestimmte Medikamente können evtl. abhängig machen		Medikamente können evtl. abhängig machen	Verhaltenstherapie, Psychoanalyse, mao-Hemmer, Antidepressiva, personenzentirierte Therapie, Zentrierte Therapie	0	1	0	0	0	0	0	1	nein	nein	1	2	VHT, PA, MAO,	1	0	0	0	0	1	0	0
354	AU::XZahG0QZ1416224187774	ptkhgh	zu heiraten das Gefühle bzw. der Gedanke an	glück	ruhe	gemeinsamkeiten	verständnis	humor							0		False	nehmen die Ängste auf Dauer der Einnahme Helfen nicht auf ewig	nein	man lernt damit umzugehen muss längere Zeit behandelt werden besser als pillen	Gestaltentherapie	1	1	0	0	0	0	0	0	nein	nein	0	1	GT	2	1	0	0	1	1	0	0
355	AU::OwGn5CA11416224428997	mdkngh																keine Ahnung, ich kenne mich mit dem Thema nicht aus.		keine Ahnung, ich kenne mich mit dem Thema nicht aus
356	AU::0eS9bDc91416224417389	ptkngn
357	AU::TyJ6ZWZM1416225873214	ptkhgh	beim Sport in Ruhe über etwas nachgedacht, war mir sicher eine beruflich unbefriedigende Situation zu beenden	eine geliebte Person im Arm gehalten, war mir meiner Gefühle sicher	eine gut vorbereitete Präsentation gegeben, war mir meiner Worte sehr bewusst und sicher	einen Bericht gelesen, war mir meiner Einschätzung sehr sicher												antidepresSiva können süchtig machen CONTRA haben nebenwirkungen CONTRA sind hilfroech bzw nötoig wenn Stoffwechselstörungen die Ursache sind PRO		keine Nebenwirkungen PRO Depression ist eine Krankheit, die ggf mit Medikamenten behandelt werden muss CONTRA	Klientenzentrierte Therapie, Verhaltenstherapie
358	AU::UKbqrhWD1416226248917	ptkhgn
359	AU::P2OSZYY81416226348437	mdkhgn	Hausbau - finanzielle Situation war ok.	Abtreibung - kein Bock auf Kind zu diesem Zeitpunkt, eher der Fall in ein tiefes Loch														Antidepressive helfen nur für den Moment der Einnahme. Das Problem wird eher unterdrückt bzw. unter den Wirkstoff des Medikaments gedrückt. Sobald die Wirkung des Medikaments nachlässt, ist das Problem immer noch da. Auf lange Sicht unwirksam.		Sich mit jemandem austauschen befreit. Tiefer liegende Symptome/Ängste/Wünsche werden evtl. aufgegriffen und besprochen. Das "Problem" wird an der "Wurzel" gepackt.
360	AU::z56tCN5i1416227198031	ptkngh
361	AU::31GFYBTS1416227235821	ptkhgh													1	0	False	keine Ahnung	nein	keine Ahnung	?	0	0	0	0	0	0	0	0	nein	nein	0	0		0	0	0	0	0	0	0	0
362	AU::DESdUSoy1416227597327	mdkhgn
363	AU::Od2Ywfal1416227922912	ptkhgn																Ich nehme selbst Antidepressiva. Mir hat es geholfen, wieder gelassener meinen Tag zu leben, die Panikattacken deutlich abzumildern, mehr Lebensqualität zu geben. Es ist natürlich eine Abhängigkeit davon da, das Wissen, dass ich ohne Medikamente wohl wieder in ein Loch fallen würde. Eine Therapie sollte auf jeden Fall begleitend stattfinden.		Schwer zu verallgemeinern, da es so unterschiedliche Ansätze gibt und die Therapeuten auch sehr unterschiedlich qualifiziert sind. Ich halte gar nichts von reiner Verhaltenstherapie, die nur Verhalten versucht umzupolen - jedenfalls nach meiner Erfahrung nicht tauglich bei Depressionen. Eine gute Therapie ist unbedingt bei Depressionen wichtig, um Verhaltensmuster wirklich nachhaltig ändern zu le…
364	AU::6KlPyFxf1416229354678	mdkhgh	Auszug nach dem Abitur in die Großstadt, Flucht vor meinem übermächtigen Vater. Ich musste ein unabhängiges Leben führen	Zusammenziehen mit meinem jetzigen Partner, obwohl davor schon einige Beziehungen gescheitert waren	Nach meinem Burn Out nicht mehr in meinen Beruf zurück kehren, Schritt in die Selbstständigkeit. Nur so konnte ich wieder ein lebenswertes Leben beginnen	Entscheidung für ein Leben mit mehreren Hunden									0		False	Mildert die Auswirkungen der Depression deutlich ab. Verführt dazu , sich nicht ausreichend mit den Ursachen und einer notwendigen Verhaltensänderung zu befassen	Ja, ich habe selbst Depressionen	Ich nehme selbst seit längerer Zeit Antidepressiva. Meine Panikattacken sind abgemildert, meine Konzentration wieder besser, ich komme wieder besser mit dem Alltag zurecht. Auf der anderen Seite Abhängigkeit davon, das Wissen, dass man ohne das Mittel wieder in ein Loch fallen würde	Verhaltenstherapie, Gestaltungstherapie	1	2	0	0	0	0	2	2	nein	ja	0	2	VHT, GT	0	0	0	0	3	2	0	0
365	AU::nKnmgQzZ1416230544733	ptkngn							tod eines angehörigen	trennung	lebensbedrohliche krankheit	autounfall			0		False	antidrepessiva können abhängig machen als notfall hilfe vielleicht akzeptabel	nein	aufarbeiten der probleme langfristige unterstützung ansprechpartner	verhaltenstherapie, psychoanalyse, gestalttherapie, klientenbezogene therapie,psychotherapie	1	1	3	0	0	0	0	0	nein	nein	0	4	VHT, PA, GT, KT	3	0	0	0	1	1	0	0
366	AU::q2RXqShb1416230825879	ptkngn																antidepresiva können den menschen so ruhig stellen das er seine umgebung kaum noch wahr nimmt, das ist der nachteil an antidepresiva. der vorteil ist ein leichtes depresivum kann wenn jemand an starker migräne leidet den migäneherd eindämmen		ich halte nur dann etwas von psychoterapie wen die person es wirklich für sich auch möchte
367	AU::emjaG1rb1416232209656	mdkngn							Ukrainekrise	Steuererklärung	Mobbing am Arbeitsplatz							Schaden dem Körper viel zu sehr.		Medikamente helfen hier aus meiner Sicht gar nicht. Wir haben einfach eine Überflutung an Reizen und Informationen.
368	AU::jrZtL42M1416232173140	ptkngn													1	0	False	bessere Lebensqualität, baut Ängste ab	Ja	bessere Lebensqualität, man kann sein Leben aufarbeiten, man hat jemanden zum reden	Psychotherapie	2	0	3	0	0	0	0	0	nein	ja	0	0		3	0	0	0	2	0	0	0
369	AU::LdJ3drpf1416232641242	ptkngn
370	AU::BymKgsP51416232661172	ptkngn																keine ahnung		keine ahnung
371	AU::p2SzSGoc1416232678773	mdkngn
372	AU::0ZuPbMQ01416233056628	ptkngh																keine ahnung		bei mir hat es ni gewirkt und keine verbesserungen geführt
373	AU::SrZXnQbB1416233357323	ptkhgn	ich möchte in wiesbaden weiter studieren	ich möchte ausziehen statt zu pendeln	ich möchte nächstes jahr wieder zum wacken open air auch wenn die karte für mich sehr viel geld kostet										0		False	Pro: schnelle hilfe con: mögliche gesundheitsrisiken oder abhängigkeit der patient bemüht sich unter umständen nicht mehr seine probleme langfristig zu überwinden	ja ein freund hatte depressionen	pro: sie hilft dem patieneten auch in zukunft probleme erfolgreicher zu lösen	gestaltdingens, verhaltenstherapie ...	1	3	2	0	0	0	0	0	ja	nein	0	2	GT, VHT	1	0	0	0	1	3	0	0
374	AU::bWDS7lqU1416233816357	ptkhgn
375	AU::Csyy1IgQ1416233870292	mdkhgn
376	AU::wtZ0WRvy1416234084378	ptkhgn																gegen: -Nebenwirkungen -die Ursache wird nicht behandelt für: -Symptome verschwinden schnell		für: -keine Nebenwirkungen -Ursache wird behandelt gegen: -keine schnelle Heilung
377	AU::ft5vpuEU1416234137922	mdkhgn	Keine Ahnung was hier gemeint ist	viel zu wenig Erläuterung	worum geht es hier?										1	0	False	Alle Antidepressiva sind derivate von Drogen. Deshalb stellt eine Einnahme immer ein hohes Risiko dar. Sehr viele werden langfristig abhängig von deren Einnahme. Ich habe noch niemals gelesen oder davon gehört das sich bei den betroffenen die zugrunde liegenden Probleme gelöst haben.	direkt betroffen	dafür: es hilft die einer Depression zugrubde liegenden Probleme als betroffener zu erkennen und zu verarbeiten. dagegen: die Therapie ist abhängig von der Erfahrung und dem Einfühlungsvermögen des Therpeuten	Gestalttherapie, Psychotherapie	0	4	2	2	0	0	0	0	nein	ja	0	1	GT	1	1	0	0	0	3	0	0
378	AU::RKz1v6re1416234313282	ptkngn							In einer wichtigen Abiturprüfung war ich etwas verunsichert,ob meine darin aufgestellten Thesen korrekt waren.Die Unsicherheit erwies sich als unnötig.Es lag nur an der leichten Nervosität.						0		False	Für Antidepressiva: -Behandlung von Angstzuständen,die die Lebensqualität einschränken können - Hilfe bei Depressionen die alleine mit Psychotherapie nicht bekämpft werden können. -evtl. Normalisierung des Alltags bei Depressiven die sich sonst von ihrer Umwelt abschotten Contra: -Medikamente,die Nebenwirkungen haben können -evtl. Suchtpotenzial durch regelmäßige Einnahme -Antidepressiva können S…	Nein.	Pro: -Depressive ,die keine Bezugsperson haben,können sich bei einem Therapeuten Hilfe und seelische Unterstützung holen - Anders als bei Medikamenten,entstehen keine negativen Nebenwirkung -Durch regelmäßige Therapien wird eine Routine in den Alltag gebracht,Betroffene verlassen ihre Wohnung und lernen evtl neue Leute kennen.Der Umgang mit Menschen wirkt förderlich bei Depressionen -Schöpfung vo…	Verhaltensmustertherapie,Psychoanalyse,	4	3	6	2	1	0	0	1	nein	nein	0	2	VHT, PA	3	2	0	0	3	3	0	0
379	AU::DLidcYGq1416235292276	mdkngn							Ich weiß nicht was das jetzt soll. Mit Medikamenten wird alles nur unterdrückt. Das kann nicht sehr hilfreich sein. Man hat keinen klaren Kopf mehr und das geht gar nicht.						1	0	False	Man tut sich da nichts gutes, wenn man Medikamente nimmt	Keine	Na m	Keine Ahnung	0	1	0	0	0	0	0	0	nein	nein	0	0		0	0	0	0	0	1	0	0
380	AU::WvNbqLTI1416236685411	mdkhgn	bei der Partnerwahl															es ist ein Medikament, somit gibt es Nebenwirkungen		es gibt keine negaiven Nebenwirkungen
381	AU::CYBPDOAp1416236825299	ptkngh							Vorstellungsgespräch - man weiß nie wie man ankommt	Prüfung - man weiß nie 100% was dabei herauskommt								Für: damit man schnell wieder produktiv für das Unternehmen wird ohne sich seinen eigenen Ängsten, Traumate oder was weiß ich stellen zu müssen. Die Zeit und den Aufwand für eine Psychotherapie spart man sich und/oder den Krankenkassen auch ein. Gegen: allerlei Nebenwirkungen, Beeinträchtigungen und mögliche Abhängigkeiten.		Für: den Kern der Ursache angehen Kontra: dauert und ist Zeit- und ggf. Geld aufwendig.	Kurzzeit-Therapie, Psychoanalyse
382	AU::uz6pCMx31416236831860	ptkngh							Geburt meiner Kinder.... unsicherheit mit Umgang des babys	Schwere Erkrankung meines Bruders.... Hilflosigkeit					0		False	Da ich keine Erfahrung habe mit der Anwendung von Antidepressiva.... kann ich mich nicht dazu äußern	Nein	Keine Erfahrung mit	MAO-Hemmer,	0	0	0	0	0	0	0	0	nein	nein	0	1	MAO	0	0	0	0	0	0	0	0
383	AU::WK5TDWsH1416236848302	mdkhgh
384	AU::kNSWytLs1416237272378	ptkngh							erstes Date: richtig angezogen?, über was rede ich?	erster Vortrag vor vielen Menschen: hoffentlich vergesse ich nichts	erster Besuch bei der Familie der Zukünftigen: hoffentlich mögen sie mich, hoffentlich erzähle ich keinen Unsinn				0		False	Antideperesiva behandeln nur die Sypmtome und nicht die Ursache.	ja	Psychotherapie behandelt die Ursache.	klientenbezogenetherapie, psychotherapie,	0	1	1	0	0	0	0	0	nein	ja	0	1	KT	1	0	0	0	0	1	0	0
385	AU::YUKXVyNp1416238426157	ptkhgn	?												1	0	False	bin selbst betroffen	ja	?	weiß nicht	0	0	0	0	0	0	0	0	nein	ja	0	0		0	0	0	0	0	0	0	0
386	AU::DqZVBQSQ1416239216032	ptkhgn	Vorstellungsgespräch: Unsicherheit darüber wie man ankommt	Prüfungen: Unsicherheit über das was rauskommt											0		False	Für: schnelle Wirksamkeit, weder zeit- noch sonstwie aufwendig, spart den Krankenkassen Geld und läßt die Aktien der Pharmaindustrie steigern Contra: Beeinträchtigungen im Alltag und Nebenwirkungen	Nur durch Berichte in den Medien und Erzählungen im Freundeskreis	Für: Ursachen angehen Kontra: teuer für die Krankenkassen, Unternemen und den Steuerzahlen, zeitaufwendig, Effektivität empirisch nicht 100% überprüfbar	Kurzzeit-Therapie, Klienten zentrierte Therapie,	3	2	1	4	0	0	0	0	ja	nein	0	1	KT	1	3	0	0	3	2	0	0
387	AU::UgCF7li81416239647747	mdkngh							keine	keine	keine	keine	keine	keine	1	0	False	weiß nicht	nein	weiß nicht	keine ahnung	0	0	0	0	0	0	0	0	nein	nein	0	0		0	0	0	0	0	0	0	0
388	AU::g8V8g0Tw1416239719859	mdkhgh	?	???	??????	?????	??	????							1	0	False	anitdepressica hallte icjh nicht immer für sinnvoll	mein	Man kann mit jemanden über seine Probleme sprechen und die Person kann einem fachmännisch helfen, die Probleme zu bekämpfen	Verhaltenstherapie	0	1	2	0	0	0	0	0	nein	nein	0	1	VHT	2	0	0	0	0	1	0	0
389	AU::DDyi5x881416239871162	mdkhgn	n	n	n	n	n	n							1	0	False	n	Ja	n	n	0	0	0	0	0	0	0	0	nein	ja	0	0		0	0	0	0	0	0	0	0
390	AU::04n1vWv31416240177304	mdkhgn
391	AU::XZQGRgyM1416241346229	mdkngn																habe ich keine		auch hier nicht
392	AU::hutTIAZ11416241470305	ptkhgh
393	AU::xj6bCfEi1416241482743	mdkngh							Ehrlichkeit vom Partner - kann ich ihm da vertrauen?	Gesundheitszustand der Eltern -Sorge das sie bald nicht mehr da sind	Arbeit- habe ich die richtige Entscheidung mit dieser Stelle gewählt				0		False	Ich denke das Antidepresiva die Probleme nur unterdrücken und nicht lösen	nein	Ich bin generell nicht für Medikamente , weil ich nicht daran glaube das es ein Problem löst eher unterdrückt. Psychotherapie ist denke ich effektiver	-	0	1	1	0	0	0	0	1	nein	nein	0	0		2	0	0	0	0	1	0	0
394	AU::MNVmJy9r1416242531761	ptkngn							?	?	?	?	?	?	1	1	False	keinen schimmer	nein	ich hab keinen schimmer was das hier soll	ich find das blöd das ich nicht abbrechen kann das ist für mich voll sch... und langweilig ich bin kein arzt	0	0	0	0	0	0	0	0	nein	nein	0	0		0	0	0	0	0	0	0	0
395	AU::EgKdTWEa1416242974137	ptkhgn	Verhandlungen mit Behörden bringen mich nicht aus der Ruhe auch wenn ich dadurch finanzielle Sanktionen zu erwarten habe	Vor mehreren Menschen zu sprechen macht mir nichts aus	Ich bewegen mich in der Ã–ffentlichkeit relativ selbstsicher										0		False	Antidepressiva sind meiner Meinung nach nur für die kurzfristige Behandlung von psychischen Störungen anzuwenden. Ich haben keinerlei persönliche Erfahrung mit derartigen Medikamenten, aber nachdem was ich in den Medien mitbekomme sind derartige Medikamente mit äußerster Vorsicht anzuwenden.	Ja, habe ich. Ich habe vor Jahren eine Klientenbezogene Gesprächstherapie gemacht	Ich selber war vor Jahren in Psychotherapie, Sie hat Angstzustände und Depression nachhaltig und dauerhaft beseitigt. Es mussten nach einem vorübergehenden Rückfall noch einige Therapiestunden genommen werden. Seitdem (ca. 30 Jahre her) ist kein Rückfall trotz jahrelanger starker, beruflicher Extrembelastung mehr eingetreten. Von daher ist eine Psychotherapie als optimale Behandlung von psychisch…	erinnere mich nicht mehr	1	1	3	0	0	0	0	1	nein	ja	0	0		4	0	0	0	0	1	0	0
396	AU::tUYu7Qn71416244244791	mdkhgn
397	AU::fIk3NDOC1416244405868	mdkhgn	Ich verstehen die Aufgabe leider nicht wirklich. Daher hier ein Versuch. Ich habe vor kurzem einer Kollegin klar und deutlich gesagt, dass Sie einen Kollegen nicht mit zu der Verabredung mitbringen soll, da ich nicht gewillt bin, ihn auf dem Heimweg mitzunehmen. Die Verabredung fand statt und die Kollegin hatte den Kollegen doch abgeholt. Nun gab es an dem Tag Streik bei der Bahn und als die Vera…												0		False	Ich bin für die Verwendung von Antidepresiva zur Behandlung von Depressionen da ich davon ausgehe, dass die tiefen Gefühlsauschläge nach unten unterdrückt werden und auch die schweren teilweise ja lebensbeendenden Gedankengänge durch die Medikamente unterdrückt werden. Ich glaub zwar nicht, dass so eine Pille eine "Egal"-Einstellung vermittelt, aber das übertriebene Leiden dürfte schon deutlich v…	ja	Depression kann nur mit der Psychotherapie langfristig und dauerhaft Verbessernd behandelt werden. Denn die Veränderung muss im Gespräch erarbeitet und verstanden/begriffen werden. Verhaltensmuster müssen durchbrochen werden, dies geht oftmals nur durch das Hinterfragen, hierzu braucht man aber eine geführte Anleitung, damit man sich die richtigen Fragen stellt und sich hinterfragt in seiner Art …	MAO-Therapie, trizyklientherapie, Personelletherapie, Psychotherapie	4	0	5	0	0	1	0	0	nein	ja	2	0	MAO, TZA	5	0	0	0	3	0	0	0
398	AU::RBdDzIQe1416245801392	ptkhgh
399	AU::RaQ0qPDw1416245876896	mdkhgh	Meiner Mutter in der Agonie mit Hilfe von Psychopharmaka ein humanes Ende zu schenken	Die Beatmung bei einem hirntoten Patienten zu beenden	Die Rettung eines narkotisierten Patienten bei Feuer vor dem Op-Trakt vor meiner eigenen	Die Therapieeinstellung beim präfinalen Patienten	Reanimation über 35 Minuten beim asystolischen, sonst gesunden Patienten	Die Beschwerde im Restaurant, wenn der Kellner statt 1 Flasche 5 Gläser berechnet							0		False	Antidepressiva verändern die Transmitterfunktion im ZNS - ändern an der Problematik kausal wenig. Sie haben multiple generalisierte Nebenwirkungen.	ja - ein Burnout führte zur Frühberentung	Sie kann strukturelle Veränderungen des ZNS bewirken und damit kausal wirken	Serotoninhemmer, mao-hemmer, psychotherapie, trizyklische AD	0	3	2	0	0	0	0	0	nein	ja	3	0	SH, MAO, TZA	1	0	0	0	0	2	0	0
400	AU::6KLRxpUy1416246013476	ptkhgh	...	....	....	...	...	....										........		.......
401	AU::uovF2Udq1416246836593	ptkhgn
402	AU::OFHRDHMb1416246844677	ptkhgn	bei Weisungen im privaten Bereich - Hausumbau / Handwerker	beim Kauf unseres Autos											0		False	für: Patienten werden ruhiger und ausgeglichener, gegen: Müdigkeit, Abhängigkeit	nein	sie unterstützt die medikamentöse Behandlung	Psychotherapie	1	2	1	0	0	0	1	0	nein	nein	0	0		1	0	0	0	1	2	0	0
403	AU::MYVUCibE1416246891440	mdkhgh	wurde der Fahrerflucht beschuldigt, obwohl ich keine begangen hatte												0		False	kenne mich nicht aus damit	weiß ich nicht	kenne mich nicht aus damit	Trizyklische, Tetrazyklische	0	0	0	0	0	0	0	0	nein	nein	2	0	TZA, TTA	0	0	0	0	0	0	0	0
404	AU::Gsrqp8Xg1416246718898	mdkhgn																starke nebenwirkung, einschränkung des eigenen willens, steigerung lebensqualität		bessere lebensqualität, weniger angst, weniger schmerzen, beeinflussung
405	AU::C3aztnzv1416247047214	ptkhgh	/	/	/	/	/	/							1	0	False	/	/	/	/	0	0	0	0	0	0	0	0	nein	nein	0	0		0	0	0	0	0	0	0	0
406	AU::lTNGTSsr1416247047782	ptkngh							es gab keine, weil ich der Meinung bin	dass es notwendig ist	wenn man bereits alles "schwarz" sieht, gibt es nur noch externe Hilfe, in diesem Fall von Medikamten,	um das Problem zu lösen.			1	0	False	gleiche frage wie davor		Weil es an für sich keiinen anderen ausweg aus dieser "sackgasse" gibt	Antidepressiva, Wiederaufnahmehemmer, Johanniskrautpräparate, Monoamino-Oxidase-Hemmer	0	0	1	0	0	0	0	0	nein	nein	1	0	MAO	1	0	0	0	0	0	0	0
407	AU::ZuBDDelo1416247050052	ptkhgh
408	AU::Cg95nIgB1416247063987	mdkhgn	Berufliche Entscheidungen die zum Erhalt von Arbeitsplätzen dienten. Nach erfolgtem Abschluß und der erfolgreichen Umsetzung war das ein "stolzes Ergebnis" das innerliche Freude aufkommen ließ.	Wenn ich bei Bankentreffen die anderen Beteiligten von der weiteren Vorgehensweise überzeugen kann löst das große innerliche Befriedigung und Stolz aus.	Wenn es in Besprechungen gelingt zerstrittene Parteien zu einer gemeinsamen Lösung zu bringen löst die Glücksgefühle aus.										0		False	Mein bisherigen Erfahrungen sprechen eindeutig für die Verwendung. Es ist aber regelmäßig zu überprüfen, ob der Körperhaushalt ansonsten richtig funktioniert oder negative Auswirkungen aufgrund der Medikamenteneinnahme auftreten.	Ja, seit 5 Jahren mit regelmäßiger Medikamentierung	Ich nehme diese selbst; es ist erforderlich, da mein Körper die benötigten Stoffe nich mehr bzw. nicht ausreichend herstellt. Beim Weglassen der Medikamente merke ich (und auch mein Umfeld) sehr schnell eine negative Entwicklung.	Psychotherapie, Antidepressivatherapie	3	1	0	0	0	0	1	1	nein	ja	0	0		0	0	0	0	3	1	0	0
409	AU::YlmbiMvO1416247066655	ptkhgn	mir fällt überhaupt KEINE Situation ein, in denen ich mir meiner Gedanken sehr sicher war. Beinahe immer, wenn ich mir "einer Sache" sehr sicher war, kam es anders als gedacht	Wann kann man sich überhaupt "seiner Gedanken sicher sein"? Seltsame Frage ...														Für eine Behandlung spricht doch der Erfolg, nämlich ein "Herausholen" aus der Depression. Argumente dagegen vielleicht: unangenehme Nebenwirkungen		auch hier spricht wieder der Erfolg der Behandlung durch Psychotherapie; Argumente dagegen kann ich nicht bringen
410	AU::s4sMoYaX1416247133420	mdkngh							Durch Verlust eines geliebten Menschen. Wie komme ich damit zurecht.	Durch Verlust der Arbeit. Neuordnung meines Tagesablaufs wurde notwendig.	Durch negative Einstellungen meines Partners. Neue Kraft aufzubauen um dem entgegenzustehen.	Unzufriedenheit mit meinem Leben. Neuorientierung und tägliche Freude am Leben erhalten.	Kleine positive Freuden sehen, aufschreiben und sich so auch später darüber freuen können.	Ein Glückstagebuch führen und eine Wunschbox für Schönes anlegen und eine Erfüllungsbox für die erfüllten Wünsche. Ab und an mal dort hineinschauen.	0		False	Es hilft das eigene Leben wieder besser in den Griff zu bekommen und neue Denkansätze zu bekommen. Meinungen können neu geordnet und üverdacht werden.	ja	Ich finde das Angebot einer Psychotherapie sollte jeder nutzen der Rat von Außen braucht. Psychotherapie zeigt neue Wege der eigenen Betrachtung auf und verändert so das eigene Tun.	Verhaltenstherapie -	3	0	3	0	0	0	0	0	nein	ja	0	1	VHT	3	0	0	0	2	0	0	0
411	AU::Cq5OTfu61416247147541	ptkngh							---	---------	---------	--------	--------	-------------	1	0	False	----	---	---	----	0	0	0	0	0	0	0	0	nein	nein	0	0		0	0	0	0	0	0	0	0
412	AU::RPheT4ee1416247195742	ptkhgn	jjj	jjjj	jjjj	jjjj	jjj	jjj							1	1	False	jjj	kl	jjj	ggg	0	0	0	0	0	0	0	0	nein	nein	0	0		0	0	0	0	0	0	0	0
413	AU::jC28VFuJ1416247308295	ptkngh																Hilfe		Hilfe
414	AU::Lbma04TJ1416247320950	ptkhgn	Hochzeit	Operation	Kleidungskauf	Filmauswahl	Möbelkauf	Kochen										Dafür spricht die Möglichkeit, den Serotoninspiegel zu verbessern. Dagegen sprechen Nebenwirkungen.		Für die Psychotherapie spricht die Möglichkeit mit jemandem zu sprechen. Gegen eine Psychotherapie spricht die Möglichkeit der ungerechtfertigten Einflussnahme.
415	AU::Qey0nWr41416247492563	mdkhgh	Dies Umfrage ist wie Wasser, flüssig, genauer gesagt überflüssig												1	0	False	Die Mittel wirken unmittelbar und verändern das Verhalten derjenigen die soetwas einnehmen.	Ja, wir bilden aus u.a. Leute mit Depressionen	nix	nix	2	0	0	0	0	0	0	0	ja	nein	0	0		0	0	0	0	2	0	0	0
416	AU::va1YAI8A1416247508940	mdkhgh
417	AU::yFfQZBu41416247570718	mdkngh							Ich hatte vor vielen Jahren das Problem unter anderem durch Überforderung usw. Depressionen zu bekommen. . Leider kam mir dadurch auch die Flasche nahe.	Als dann Selbstmordgedanken dazu kamen hatte ich die Polizei um Hilfe gebeten die eine sofortige Behndlung einleitete.					0		False	Ich denke es ist häufig so das Menschen erst durch die Einnahme fähig sind an einer Psychtherapie teilzunehmen. Die Selbstmordversuche werden dadurch vermindert .	Ja	auf längere Sicht ist diese häufig nötig um wieder stabil zu werden	Gestaltungstherapie Verhaltenstherapie P.....therapie	2	0	1	0	1	0	0	0	nein	ja	0	2	GT, VHT	3	0	0	0	2	0	0	0
418	AU::fRHow0z61416247683587	mdkhgh	ich weiß nicht in welcher Beziehung das gemeint ist.	Entscheidung morgens arbeiten zu gehen?	einkaufen zu gehen?	Haushalt zu erledigen?	Meine Termine wahr zu nehmen?	Planung fürs Wochenende							0		False	ich bin immer gegen Medikamente. Für mich ist ein Medikament die ALLerletzte Möglichkeit	nein	ich glaube das Psychotherapien immer helfen. Wichtig ist, das die Chemie zwischen Therapeut und Patient stimmen muss und das der Patient freiwillig die Therapie aufsucht.	ich bin doch kein Mediziner. Habe ich vergessen, die ganzen einzelnen Psychotherapie Formen	0	1	2	0	0	0	0	0	nein	nein	0	0		2	0	0	0	0	0	0	2
419	AU::7RfJXI1O1416247796984	mdkngh							Die Entscheidung ob ich das falsche studiere und eigentlich eine ganz andere Ausbildung machen sollte	Nebenjobauswhl - tue ich das richtige?	Bevor ich einen Vortrag/Präsentation halten muss - währendessen meist nicht.				0		False	Gegen: hilft nur bedingt	nein	Für Es hilft den Betroffenen	Verhaltenstherapie, KLientenzentrierte Therapie	0	1	1	0	0	0	0	0	nein	nein	0	2	VHT, KT	1	0	0	0	0	1	0	0
420	AU::qvupVRxu1416247811094	ptkhgn	Bin mir kaum sicher												1	0	False	Für: Hilft depressiven Menschen über schwere Zeiten, verringert Selbstmordgedanken Gegen: Nebenwirkungen z.B. Leberschäden	Ja	Gegen: Es ist nicht einfach sich einem Fremden zu öffnen Für: Hilft vielen Menschen Probleme zu bewältigen, reduzeirt event. Medikamentengabe	Verhaltenstherapie, Gestalttherapie, Psychotherapie	2	1	1	2	0	0	0	1	nein	ja	0	2	VHT, GT	2	1	0	0	2	2	0	0
421	AU::KmULJEJF1416247844665	ptkngn							Verlust geliebter Menschen	Ableisten großer Prüfungen								Dagegen: man kann leicht abhängig werden ich denke nicht, dass es hilft die depressionen auf dauer zu verringern sondern nur dass es gut ist solange man sie nimmt dafür: solange man antidepressiva nimmt		Dafür: in der therapie werden einem meist die ursachen erst bewusste, durch die die depression entsanden sind. man kann diese ursachen dann bekäpmfen
422	AU::DLiheADn1416247966634	mdkngh
423	AU::NE6FY6gq1416247994951	ptkhgn	nichts															nein		nichts
424	AU::fu9aV88n1416248204534	mdkhgn	Eignungsprüfung	Bewerbung	Praktikum	Abiprüfung	Freundin								0		False	#NAME?	nein	#NAME?	Verhaltenstherapie	0	0	0	0	0	0	0	0	nein	nein	0	1	VHT	0	0	0	0	0	0	0	0
425	AU::V8Zyz2Gl1416248220484	ptkngn							soll ich meinem Partner alles erzählen oder Geheimnisse haben?	wie wird meine berufliche Zukunft aussehen? Soll ich meinen Job kündigen, wenn er mir nicht mehr gefällt?	soll ich immer die Wahrheit sagen (zu Freunden beispielsweise)	wie kann ich meine Gefühle ausdrücken?	Warum bin ich immer so nachdenklich und kontrolliert?		0		False	Ängste reduzieren, bipolare Störungen ausgleichen, ein berechenbares leben zu führen - Abhängigkeit, Müdigkeit, Teilnahmslosigkeit und Niedergeschlagenheit durch zu viele Medikamente	ja	Dafür: einen Zuhörer haben, der helfen kann, einen festen Termin und Platz zu haben, um HIlfe zu bekommen, ernst genommen zu werden, verstanden zu werden, Fragen stellen zu können dagegen: teuer, Abhängigkeit vom Therapeuten,zus sehr auf Therapeuten fixiert anstatt selbst aktiv zu werden	Tetrazyklische Therapie Verhaltenstherapie trizyklische Therapie	3	4	5	3	0	0	0	0	nein	ja	2	1	TZA, VHT, TTA	3	3	0	0	3	4	0	0
426	AU::5nkcPSzv1416248290614	ptkngh
427	AU::pX77tmhb1416248319328	ptkngn
428	AU::0Z1cyilJ1416248310768	ptkhgn
429	AU::jwiQqpfV1416248350444	ptkngh
430	AU::DkJGiCLZ1416248404698	mdkhgh	Ich war im Hermes Paketshop und wollte ein Paket abgeben, das ich bereits fertig beschriftet hatte, den auf der Hermes Webpage angegebenen Richtlinien zufolge korrekt. Die Verkäuferin meinte beim Anblick des Kartons nur: "Ne!" Sie sagte, meine Art des Addressierens sei falsch. Ich wusste jedoch, was ich im Netz gelesen hatte, weswegen eine kleine Diskussion zwischen uns beiden erfolgte.	Das letzte Telefonat mit meinem Opa: er wollte erfragen, ob er meine alte Ski-Ausrüstung verschenken darf, musste mir zuvor aber unbedingt ein schlechtes Gewissen machen, dass ich diese nicht mehr nutze. Dessen war ich mir sicher.											0		False	DAFÜR: - dem Namen zufolge wirken sie wohl Depressionen entgegen - das Risiko, das ein Kranker beim Einnehmen eines Medikaments auf sich nimmt, ist wahrscheinlich geringer (da leichter zu kalkulieren) als das, das er durch die direkte Behandlung durch einen Arzt bzw. Therapeuten eingeht - ein menschlicher Geist plus ein Stück Chemie vs. zwei zusammenwirkende Menschen, die einander zu Anfang nicht…	Ich hatte zwar ein schwieriges Leben bisher und neige wohl etwas mehr zur Melancholie als der Durchschnittsmensch, besitze aber auch viele Charaktereigenschaften, die dies ausgleichen und bin deswegen noch nie zu tief abgerutscht ... also eher nein. In meinem Bekannten- und Verwandtenkreis gibt es auch keine Betroffenen.	DAFÜR: - man kann seinen seelischen Ballast mit jemandem teilen, der auf jeden Fall geduldig zuhört (weil schließlich Geld im Spiel ist) und sich so erleichtern - man erhält eine neue Perspektive auf die eigene Person (die Perspektive des Psychologen), was die eigene Sichtweise aufwerten und beim Treffen von besseren Entscheidungen helfen kann DAGEGEN: - da man sich einem praktisch fremden Mensch…	Psychoanalyse, Klientenzentrierte Therapie, Gestalt...therapie (?) und zwei bis drei weitere - ich habe nicht alle Tags angeklickt.	2	2	4	6	0	1	0	0	nein	nein	0	3	PA, KT, GT	2	4	0	0	2	2	0	0
431	AU::TDpiy0Wj1416248414141	ptkhgh	mir fällt dazu gar nichts ein												1	0	False	Antidepressiva verhelfen zu einem erholdamen Schlaf und wirken sich positiv auf die Stimmung aus.	ja	Sich alles von der Seele reden hilft viel und wirkt sich positiv aus	klientenzentriert,psychotherapie	2	0	2	0	0	0	0	0	nein	ja	0	1	KT	2	0	0	0	2	0	0	0
432	AU::RSIojM6V1416248600788	ptkngh
433	AU::EPhN9eJa1416248606190	ptkhgh
434	AU::7pmcjLLf1416248626663	mdkngh
435	AU::N5CTyTAM1416248652942	ptkngh
436	AU::M0geJGUa1416248746921	ptkngn
437	AU::SvV03YeN1416248773822	mdkngn
438	AU::bykoehwl1416248821860	ptkhgh	Todesfall innerhalb der Familie er hat es geschafft	zweiter Todesfall innerhalb der Familie sie hat es geschafft	eine plötzliche schwere, jetzt überstandene Erkrankung, meinerseits ich schaffe das	Prüfung am Ende meiner Ausbildung	Meine Hochzeit Gedanken wir schaffen alles gemeinsam								0		False	Für : Schnelle Besserung der Beschwerden, meistens schon nach 2 Wochen Gegen : Ursche wird nicht ergründet,	nein	Für : Medikamenteneinnahme kann vermieden, bezw. reduziert werden. unerwünschte Nebenwirkungen durch Medikamenteneinnahme wird reduziert Ursache der Depression wird durch Psychtherapie vielleicht gefunden und endgültig beseitigt, so dass der Patient gesundet Gegen : Wirkung - Besserung wird erst nach mehreren Sitzungen bemerkbar in akuten Fällen reicht Psychotherapie nicht aus, um Suizid auszusch…	Verhaltenstherapie,Inter....	1	1	3	3	0	0	1	2	nein	nein	0	1	VHT	3	3	0	0	1	1	0	0
439	AU::cJPnoHvL1416248847828	mdkhgh
440	AU::mig68w2r1416248971422	ptkngn							FEhler unterstellt worden, den ich nicht gemacht habe. Mich klein gefühlt									WEnn sie nicht voreilig und zu schnell verschrieben wird, fined ich es eine gute Sache, da es das auf und ab im Kopf etwas lindert		viel zu lange Wartezeiten bis dahon wird es schlimmer, oer hat sich in anderen Fällen erledigt. Durch immer wieder Absagen keien TErmine, monatelange WArtezeit, oder gar nicht erst Termine mehr frei, fühlt man sich zusetzlich verletzt und nicht ernstgenommen
441	AU::JZRntyR21416248985423	ptkngh							Prüfung	Arbeitsvertrag unterschreiben	Dates				0		False	CHEMIE!!!!!!!!!!!	nein	-	verhaltenstherapie	0	1	0	0	0	0	0	0	nein	nein	0	1	VHT	0	0	0	0	0	1	0	0
442	AU::Zr0rGjtG1416248975957	mdkngh
443	AU::t900LIsw1416249023416	mdkngn
444	AU::0lCyCxrd1416249098368	ptkngn							beim Arbeitsamt Mensch untersterste Stufe	wenn man mit Sanktionen bedroht wird vom Arbeitsamt	Angst vorm Sterben. Angst vor Krebs	wenn man putzen soll als Beruf, was einen runterzeiht, obwohl man Facharbeiterbrief hat	wenig Geld zum Leben	reicht kaum fürs Essen im Monat, man kann niemanden besuchen	0		False	man ist immer etwas vergesslich	ja Medikamente	Angstzustände werden reduziert	Verhaltenstherapie	0	1	1	0	0	0	0	0	nein	ja	0	1	VHT	1	0	0	0	0	1	0	0
445	AU::MbWCTkGT1416249163815	mdkngn							? Frage unverständlich									helfen gegen z.B angst		`???
446	AU::MsVMYIjU1416249168749	mdkngn																Abhängigkeit, Krankheit durch Einnahme, nützen nichts, Krankheit kommt durch die Seele Für: positivere Stimmung, man kann seiner Arbeit nachgehen		Für: besser als Medikamente, manche Menschen möchten darüber reden Gegen: macht nur die Therapeuten reich, nutzt nichts, kommt von innen und kann nicht von außen beeinflußt werden
447	AU::9gQgSxay1416249248095	ptkngh							Vorstellungsgespräch	Mutter`s Tod	krankes Kind	kein Geld	krank	Krieg	0		False	Für: effektiv Gegen: Chemie	ja	FÜR : keine Medikamente GEGEN : Angst	keine Ahnung	1	1	1	1	0	0	0	1	nein	ja	0	0		1	1	0	0	1	1	0	0
448	AU::yLMQDgYu1416249300682	ptkngn
449	AU::QGat862S1416249345392	mdkhgh	Prüfung	Habe gelernt	War mir sicher	war gut vobereitet	habe trotzdem Angst	bin geschwitzt							0		False	habe keine Argumente	nein	ich kann keine Argumente nennen	Psychoanalyse	0	0	0	0	0	0	0	0	nein	nein	0	1	PA	0	0	0	0	0	0	0	0
450	AU::GJUFp04K1416249349088	mdkngh
451	AU::UD2R2Rm41416249591948	ptkhgn
452	AU::wWcX3n861416249668218	mdkhgn	eine Familie zu gründen, obwohl kritische Stimmen aus meinem Umfeld kamen,	ein eigenes Haus zu bauen, obwohl finanziell nicht die besten Veraussetzungen waren	Prioritäten im Leben gesetzt, z.B. das Geld ist knapp, aber ich will mit meinem Partner unbedingt diesen einen bestimmten Urlau machen, habe es auch getan	mich von bestimmten Menschen getrennt, weil ich gemerkt habe, dass sie mir nicht gut tun, Freunde haben das nicht verstanden, aber ich hab es duchgezogen												- wenn es notwendig ist, halte ich es für gut - Die Medikamte werden meiner Meinung nach jedoch auch viel zu schnell verabreicht - Patienten werden so ruhig gestellt - Der Patient verlässt sich auf seine Medikamente , ist nicht mehr konfliktfähig, verg		zum Glück hatte ich noch keine Berührungspunkte mit dem Thema Psychotherapie Eine Kollegin jedoch, deshalb habe ich folgende Argumente - generell halte ich sie für gut - jedoch sollte nicht sofort und jeder, der Probleme hat sofort zur Psychotherapie geschickt werden - vorab sollte versucht werden, auf einfacheren Weg die Probleme zu klären und somit Hilfe anzubieten - ich denke, dass sich Medizi…
453	AU::PhDolYph1416249705723	mdkhgh	ich versteh die Frage leider nicht genau... ich bin mir meistens meiner Gedanken sicher.															Wenn ich mein Leben selber nicht mehr in den griff bekomme, dann ist es besser auf Antidepressiva zurück zu greifen! Es besteht die Gefahr, dass man abhängig wird und denkt dass man ohne Medikamente nicht mehr zurecht kommt.		Gut ist, dass nicht direkt Medikamente verabreicht werden. Man bekommt aktiv Hilfe sich mit seiner Situation auseinander zu setzen! Ich denke jeder mit schweren Depressionen sollte in Psychotherapie gehen!
454	AU::yMyYHoGA1416249766868	ptkhgh	im Job, fühlte mich gut und war sicher Recht zu haben												0		False	machen süchtig, nützen nichts, machen dick und unlustig	ja	nützen nichts, machen nur die Ärzte reich	keine Ahnung	0	4	2	0	0	0	0	0	nein	ja	0	0		0	0	0	0	0	4	0	0
455	AU::QGcD8CKZ1416249874421	ptkhgh
456	AU::FsviFrTL1416250272289	ptkhgn
457	AU::ZWPpGI0y1416250283609	ptkhgn	ich verstehe die frage nicht so recht	siehe oben	siehe oben	siehe oben	siehe oben	siehe oben							1	0	False	ich glaube, antidepressive unterdrücken das eigentlich problem nur (symptomatisch)	Ja	damit kenne ich mich nicht aus.	gestaltherapie, psychoanalyse	0	1	0	0	0	0	0	0	nein	ja	0	2	GT,PA	0	0	0	0	0	1	0	0
458	AU::FsQPBFy61416250349518	ptkngn							dfndf sdf	ne fmnsdw	anamsf jbnkjb b				0		False	sd sdnf sd fsdf dsf dfdsf dfsdf dfdf dsfd	bk n j jk kj ,mkjn	msdf fmf sdff sdfjsdf sfdsnf sdfksfd	s asmsd, sfkanda,sa asdsad, sadasd	0	0	0	0	0	0	0	0	nein	nein	0	0		0	0	0	0	0	0	0	0
459	AU::3J48SdM31416250817030	mdkngn							Nutzen öffentlicher Verkehrsmittel	Sprechen mit fremden Menschen	Behördengänge	Banktermine	Bewerbungen	Alleine sein	0		False	In einer Akutphase sind Antidepressiva eine gute Wahl.	Ich leider unter rezividierenden Depressionen, Borderline und dissoziativen Zuständen.	Weis ich nicht.	Fällt mir grad nicht mehr ein. Achso, doch, Verhaltenstherapie.	1	0	0	0	0	0	0	0	nein	ja	0	1	VHT	0	0	0	0	1	0	0	0
460	AU::t043wuCR1416250988458	ptkngn							prüfungen									tod		psyche	keine Ahnung
461	AU::CBgb4pJ31416251443603	mdkngn
462	AU::xyegVGAi1416251492455	mdkngn							beim Arzt. Hatte Angst, eine schlimme Diagnose zu bekommen	mündliche Verteidigung im Studium --> kenn ich mich mit dem Thema wirklich aus?	Ist das wirklich der richtige Partner an meiner Seite?							- Antidepressiva bei neurologischer Störung - Antidepressiva bei suizidalem Verhalten oder Vorhaben - kein Antidepressivum bei nicht fachgerecht diagnostizierter Depression - kein Antidepressivum bei Suchtgefahr - kein klinische Depression sondern "nur"		#NAME?
463	AU::gCQEd62o1416251663485	ptkngn							Bei der Entscheidungen - für oder gegen ein Kind	Im Gespräch mit Vorgesetzten					0		False	Es gibt keine Argumente dagegen - ausschließlich dafür. soziale Isoltaion wird verhindert ein "normales" Leben kann wieder möglich werden eine verschlimmerung der Erkrankung bzw. eine sich daraus entwickelnde ander psychische Störung kann verhinder werden Abrutsch in Abhängigkeiten kann verhindert werden - da oft verucht wird sich zu betäuben	Familie und Bekanntenkreis	Dafür - Sie hilft: der Isolation entkommen einen neutralen Gesprächspartner zu haben sie unterstützt dabei, dass das soziale Umfeld nicht komplett weg bricht gibt Denkanstösse ist notwendig um die Medikation zu überwachen und einem Missbrauch der Medikamente zu verhindern Dagegen: Mir fallen keine Argumente ein	Psychoanalyse, Verhaltenstherapie, Medikamentöse Behandlung	5	0	5	0	0	0	0	1	ja	nein	0	2	PA, VHT	5	0	0	0	4	0	0	0
464	AU::VwUelayI1416251624470	ptkngn
465	AU::2SMXjtcj1416251821030	ptkngn
466	AU::v7Mb8Int1416252003984	mdkngn
467	AU::DAKTfcrj1416252345285	mdkngh							Prüfungsangst	Angst etwas falsches zu sagen	unsicher wie zu reagieren	Blackout	Fluchtverlangen, Panik	Unbehagen	0		False	Unterdrücken das Problem. Helfen nur zeitlich begrenzt. Lösen das Problem nicht.	Nein	Behandelt die Ursache. Kann heilen.	Psychoanalyse, Verhaltenstherapie, Kommunikationsverhalten	0	3	2	0	0	0	0	0	nein	nein	0	2	PA, VHT	2	0	0	0	0	3	0	0
468	AU::IFEzq79e1416252347784	mdkhgh	Ich weiß nicht, um welche Erlebnisse und Situationen es sich handeln soll, weil ich mir meiner Gedanken immer sicher bin.	Leider fällt mir hierzu nichts weiter ein.	Erlebnisse und Situationen hat man schließlich jeden Tag.	Aber speziell irgendwelche zu nennen, wüßte ich nicht.	Auf was soll das hinausführen?	Gleich geht es weiter.							1	0	False	Antidepressiva können bei einer Psychotherapie unterstützend helfen, da sie einem sicherlich gewisse Ängste nehmen können.	Ja.	Es ist wichtig, seine Probleme, Sorgen und Ängste einer neutralen (Psychotherapeut) mitteilen zu können, da diese mich nicht subjektiv beurteilt, weil sie mich eigentlich nicht kennt.	Psychotherapie, Verhaltenstherapie, Interpersonelle Therapie, Gestalttherapie, Psychoanalyse	2	0	3	0	0	0	0	0	nein	ja	0	4	VHT, IPT, GT, PA	3	0	0	0	2	0	0	0
469	AU::rbxubbNi1416252404622	mdkngn
470	AU::U3906A8p1416252462318	ptkhgn
471	AU::JBqpRxAA1416252498265	mdkhgh	ist das der richtige partner an meiner Seite	Bekomme ich eine schlimme Diagnose vom Arzt?	Ich versage in meiner Prüfung	bin ich glücklich?									0		False	#NAME?	Psychotherapie	- ist ein Medikament, was in die Psyche eingreift - muss fachlich diagnostiziert werden und bei Notwendigkeit gegeben werden	Gestltotherapie, Psychoanalyse, Interpersonelle Therapie, klienzisierte Therapie	0	0	0	0	1	0	0	1	nein	ja	0	4	GT, PA,IPT, KT	1	1	0	0	0	0	0	0
472	AU::hDMVs6Od1416252554395	ptkhgh																keine Ahnung		keine Ahnung
473	AU::jz82WFea1416252556476	mdkhgh	ka															ka		ka
474	AU::bxjPAYp01416252663470	mdkhgn
475	AU::8pkaBRcb1416252772176	mdkngn							Richtig unsicher war ich noch nie, ich weiss fast immer was ich will und das macht nicht unsicher	Wenn ich mal nicht weiter weiß, wende ich mich an meine Mutter	Mit ihr zusammen komme ich dann auch fast immer auf den Punkt, weil sie mich anschubst, rauszufiltern was ich will	So kann ich immer auf das hinarbeiten was für mich wichtig ist	was soll ich jetzt noch schreiben	im großen und ganzen bin ich zufrieden mit dem was ich bin	0		False	Die echten Depressionen sind schwere psychiatrische Krankheiten. Dagegen helfen Antidepressiva.	nein, mein Bruder hat eine Schizophrenie	Ich denke dass die psychoterapeutische Behandlung im Zusammenspiel mit Medikamenten die Krankheit in den Hintergrund gehen lassen	Gestalttherapie, Pschotherapie, Psychoanalyse	1	0	1	0	0	0	1	0	ja	nein	0	2	GT,PA	1	0	0	0	1	0	0	0
476	AU::ZCYdLAW81416252821636	ptkngh							bei derTrennung wie geht es weiter, klappen die vorhandenen Pläne	bei ganz plötzlichem Jobverlust, Zukunftsangst, woher bekome ich in derSituation Geld, bekomme ich in dem Altere einen neuen Job, dermir auch Spaß macht	Geldmangel durch Jobverlust, Panik	plötzliche Existenzangst ; Angst, dass es wieder passieren kann			0		False	Antidepressiva ermöglichen Linderung in den akuten Phasen sie unterdrücken nur die momentane Situation und beheben nicht die Ursache	ja	grundlegende Probleme aufarbeiten, tieferliegende Probleme erkennen, Stabilität erarbeiten, Selbstbewusstsein stärken evtl vorhanden psychosomatische Symptome lindern für mich gibt es keine Gegenargumente	Verhaltenstherapie, Medienberichte, Psychotherapie, Psychanalyse, Serotonin,MAO Hemmer, Trizyklische Antidrpressiva, Tetrazyklische Antidepressiva	1	2	4	0	0	0	0	0	nein	ja	4	2	VHT, PA, SH, MAO, TZA, TTA	5	0	0	0	1	1	0	0
477	AU::dLn4lJgN1416252900477	ptkngh							Beziehungsfragen	Manchmal wenn ich im Supermarkt vor einem Regal stehe und die Auswahl zu groß ist, bin ich mir sehr unsicher, was ich denn nun nehmen soll.	Bei größeren Anschaffungen, ob es nun richtig ist, dafür so viel Geld auszugeben oder nicht.				0		False	Argumente dafür sind, dass Antidepressiva eine gewisse Stabilität bei den Patienten erzeugen und das Risiko in eine tiefere Depression zurückzufallen (z.B. bei rez. Depressionen) reduzieren. Außerdem kann dadurch die Lebensqualität der Patienten verbessert werden. Argumente dagegen sind oft die Nebenwirkungen wie z.B. Gewichtszunahme, Mundtrockenheit, Magen-Probleme und Veränderung des Blutbildes.	ja sowohl eigene Erfahrungen mit Psychotherapie und mit verschiedenen Antidepressiva	Vor allem mit der Verhaltenstherapie können bestimmte Denk- und Verhaltensmuster durchbrochen bzw. geändert werden.	Interpersonelle Therpie, Verhaltenstherapie, Klientzentrierte Therapie, Psychoanalyse	3	4	2	0	0	0	0	0	nein	ja	0	4	IPT, VHT, KT, PA	2	0	0	0	3	4	0	0
478	AU::YRT1fEvk1416252922951	ptkhgn	Ich bin nicht depressiv												1	0	False	...	nein	...	...	0	0	0	0	0	0	0	0	nein	nein	0	0		0	0	0	0	0	0	0	0
479	AU::O9DkKozv1416252998306	mdkhgh	Beseitigung falscher Menschen oder Situationen	das erste Gefühl bei einem Date	meine politische Haltung										0		False	süchtig machend, Probleme werden vorübergehend gemildert aber nicht behoben	ja	Selbstliebe, Steigerung des Selbstbewußtseins, Abbau von Ängsten, Auswegsuche aus persönlichen Situationen	Sexualtherapie, Persönlichkeitstherapie, Familientherapie	1	2	4	0	0	0	0	0	nein	ja	0	0		4	0	0	0	1	2	0	0
480	AU::UpT4PooS1416253241533	mdkhgh
481	AU::JcgYTdoK1416253269476	ptkngh							Wenn ich in eine Gruppe komme - fühle ich mich unwohl, weil ich nicht weiß, wie ich mich richtig verhalten soll.	wenn ich jemanden treffe, der mir vom Aussehen her gefällt, verhalte ich mich immer sehr verlegen, weil ich denke, man könne es mir anmerken	Wenn ich den Kontakt zu jemandem abbreche, denke ich immer, was wäre wenn und probier doch noch mal	die entscheidung meinen Hund wegzugeben	wenn ich alleine draußen herumlaufe, denke ich oftmals, ich werde verfolgt	generell entscheidungen zu treffen, weil ich nie weiß, ob sie richtig oder falsch sind.	0		False	Für - Schnelle Hilfe, ohne lange Wartezeiten. Gegen - Keine Aufarbeitung der Probleme	Nein.	Für - andauernde Hilfe, da die Probleme aufgearbeitet werden. Gegen - zu lange Wartezeiten	verhaltenstherapie, internationale Therapie, gestaltstherapie, psychoanlyse	2	1	2	1	0	0	0	0	nein	nein	0	4	VHT, IPT, GT, PA	2	1	0	0	2	1	0	0
482	AU::0dyEwiXP1416253292826	mdkngh							vor dem Traualtar; ist das das Richtige?	Trauer; wie ohne den nahen Menschen weiterleben?	Kirche; austreten, weil das doch nur ein Wirtschaftsladen ist?	Geburt der Kinder; wie deren Leben absichern?	Hauskauf; ist dieses Objekt das Richtige?	Börse; sind das die aussichtsreichen Aktien, die ich mir da ausgesucht habe?	0		False	Ich habe keine Ahnung, da ich mit Depressionen noch nie irgendwas zu tun hatte. Gefühlsmäßig würde ich Antidepresiva tendenziell ablehnen.	nein - soweit lasse ich es weder bei mir noch bei meinem Umfeld kommen. Da rede ich vorher und spreche klar an.	Die Sichtweise eines anderen zu hören kann die eigene Sichtweise beeinflussen. Ich stelle mir da eine Situation vor, in der jemand seinen Zustand offen vortragen kann, ohne dass dies die engeren soz. Bezugspersonen sind. Ist eine Frage des Vertrauens zwischen Therapeuthen und dem Leidenden.	kann mich nicht erinnern	0	1	1	1	0	0	0	0	nein	nein	0	0		1	1	0	0	0	1	0	0
483	AU::uz1YFD5L1416253415061	mdkngn
484	AU::8S8DWX4J1416253482296	ptkngn							Meine Nachbarin schreit manchmal (für mich grundlos) laut herum. Einmal fragte ich mich, ob sie das wirklich ist, oder ob ich es bin und ich mir einbilde, sie sei es.	Wenn ich in der Ausbildung etwas zu erledigen habe, bin ich mir teilweise unsicher, ob es richtig ist, was ich tue und führe dann ein innerliches Konfliktgespräch.	Im Falle eines Deja-vus bin ich mir manchmal unsicher, ob ich die Situation gerade wirklich erlebe oder nicht				0		False	für: - Wirksamkeit bestätigt - erfolgreiche Verdrängung von Problemen und Erinnerungen gegen: - Nebenwirkungen - Einnahme ist regelmäßig und darf nicht vergessen werden - regelmäßige Arztbesuche zur erneuten Verschreibung des Mittels	Ich bin in der Ausbildung zur Gesundheits- und Krankenpflegerin, wobei ich vor kurzem ein sechswöchiges Praktikum auf der geschlossenen Psychiatrie absolvierte. Dabei erlebte ich die Depression bei Patienten.	für: - Aufarbeitung von Problemen - häufige Betreuung - Gefühl des Verstandenwerdens - rechtzeitige Erkennung von Rückfällen gegen: - Informationen über Krankheit von einer Person, die selbst nicht betroffen ist (unglaubwürdig) - ständige Termine müssen gemacht und eingehalten werdenn - alte Probleme werden ständig wieder aufgewühlt, statt verdrängt werden zu können	Noradrenalin-Hemmer, Vorurteile, Gruppentherapie	2	3	4	3	0	0	0	0	ja	nein	1	0	NH	4	3	0	0	2	3	0	0
485	AU::IdJBK64w1416253665820	ptkhgh	verstehe die Frage nicht	-	-	-	-	-							0		False	für: -machen das Leben erträglich -hilft Stimmungen auf einem konstanten Kontinuum zu halten gegen: -macht abhängig -greift in den Hormonhaushalt ein - man muss täglich ans Tabletten schlucken denken	betroffene im bekanntenkreis und ich bin vermutlich selbst betroffen	für: - behandelt die persönlichen Probleme - beugt Selbstmord vor - hilft den Alltag zu bewältigen gegen: - nimmt Zeit in Anspruch - ist eventuell nicht das Richtige für den Betroffenen - kostet Geld und wir zum Teil nicht von der Krankenkasse übernommen	Verhaltenstherapie	2	3	3	3	0	0	0	0	ja	ja	0	1	VHT	3	3	0	0	2	3	0	0
486	AU::pIIlYLch1416253807926	ptkngn							bei Streit zwischen partner						0		False	wenn mann auch körperlich darunter leidet		ok	ok	1	0	0	0	0	0	0	0	nein	nein	0	0		0	0	0	0	1	0	0	0
487	AU::5Bc0AAlu1416254087484	ptkngh													1	0	False	----------	nein	weiß nicht	Mao-Hemmer, Psychoterapie, Antidepressiva	0	0	0	0	0	0	0	0	nein	nein	1	0	MAO	0	0	0	0	0	0	0	0
488	AU::bGLVG4ZA1416254091721	mdkhgn	Kauf des Autos	Umzug in eine bestimmte Stadt	Kauf der Wohnung	Trotz Schwierigkeiten eine Reise angetreten	Richtige Einschätzung einiger Mitmenschen und dementsprechendes handeln meinerseits								0		False	Für: unterstützt wahrscheinlich das Verhalten des Patienten ruhiger zu werden Gegen: macht abghängig andere negative Nebenwirkungen	Ja, selbst und Bekannte	Für: endlich in Worte fassen zu können, was einen belastet jemand, der zuhört Erfahrungen austauschen bzw. eine andere Sicht auf die Dinge bekommen Gegen: alles kann wieder hochkommen	Psychoterapie, Interpersonelle Therapie, Verhaltenstherapie	1	2	3	1	0	0	0	0	ja	ja	0	2	IPT, VHT	3	1	0	0	1	2	0	0
489	AU::gHx9Z65W1416254220791	mdkngh																Durch Antidepressiva wird eine Persönlichkeitsveränderung vorgenommen. Als Depressiver mag man das wollen, allerdings nur in einem eng begrenzten Bereich.		Die Behandlung ist sehr langwidrig und der Nutzen nicht garantiert.
490	AU::2AUgo1Dj1416254274853	ptkhgn	keine ahnung	weiß nicht														weiß nicht		weißn icht	....
491	AU::S6xdmWDa1416254292566	ptkhgh	so ein Quatsch												1	1	False	-	nee so ein Quatsch	die haben doch alle einen an der Klatsche	wie dämlich	0	0	0	0	0	0	0	0	nein	nein	0	0		0	1	0	0	0	0	0	0
492	AU::wxijstMv1416254409789	mdkhgn	kauf den ich vorher gut überlegt hatte												0		False	...	ja	...	verhaltenstherapie	0	0	0	0	0	0	0	0	nein	ja	0	1	VHT	0	0	0	0	0	0	0	0
493	AU::SFQ71dm51416254424472	mdkngh							Bei der Begegnung mit Krankheit	Unsicherheit	Gefühl sich falsch zu verhalten				0		False	Für: hilft bei Depressionen Gegen: nur bei Wechselwirkung mit anderen Medikamenten	nein	Für: Gespräche können helfen Gegen: .-.	Psycho Analyse	1	1	1	0	0	0	0	0	nein	nein	0	1	PA	1	0	0	0	1	1	0	0
494	AU::VlstPMrW1416254623106	ptkhgn	beim tanzen	beim lernen	auf der arbeit	in der freizeit wenn man die natur genießen kann	mit familienmitgliedern	mit freundinnen									True	Nebenwirkungen wirkung nicht bewiesen bzw. bei jedem anders	nein	das persönliche gespräch istbegleitent zur medikamentösen bahandlung ser erfolgreich	tabletten
495	AU::5Gupmv5S1416254653858	mdkngn							Wenn ich auf Arbeit eine neue Aufgabe erledigen muss. Mir ging oft durch den Kopf das ich was falsch mache und andere meinen Fehler ausbügeln müssen. Ich will keinen zur Last fallen.	Beim einkaufen von Geschenken.					0		False	Dagegen: Man kann schnell abhängig werden.	nein	Für: Besser mit Psychotherapie als mit Medikamenten. Ist gesünder. Dagegen: Dauert länger	kann ich mir nicht merken	0	1	2	1	0	0	0	1	nein	nein	0	0		1	1	0	0	0	1	0	0
496	AU::aspyvPoR1416255013286	ptkngn
497	AU::7DUKINfH1416255076880	ptkhgh	wenn ich einen arbeitsschritt sicher weiß	beim einkaufen, wo ich sicher weiß was ich brauche,	in der schula beim gedicht aufsagen	weiß nicht mehr	weiß nicht mehr								0		False	Für: Wenn es dem patienten sichtlich schlecht geht, und er mehrere symptome aufzeigt, die mit antidepressiva behandelt werden können, welche wiederum mit einer therapie begleitet werden. bei selbstmordgedanken bin ich dafür, da schnell eine wirkung erzielt werden muss. Dagegen: Wenn zu schnell und voreilig medikamente verschrieben werden, auch wenn es noch andere möglichkeiten geben würde.	nein	für: ich denke es ist wichtig, das dem patienten durch gespräche geholfen wird. Zudem fühlt sich der patient wahrscheinlich ernst genommen. Gegen: eigentlich keine.	Kliententherapie, Psychotherpie, Verhaltenstherapie	3	2	2	0	1	0	0	0	nein	nein	0	2	KT, VHT	2	0	0	0	2	1	0	0
498	AU::uDSQ9hPC1416255138141	ptkhgh	die frage welchen beruf ich erlernen möchte	das kennenlernen mit meinem mann	die antwort auf den heiratsantrag - ja er und niemand anders	die auswahl des kleides-das ist es	die frage ob ich wirklich eine selbstständigkeit führen möchte-ja das wollte ich schon immer	bei dem gedanken was ich zum mittag essen möchte-nudeln							0		False	ich finde da gibt es keine argumente dafür. nur dagegen.	nein	ich kenne mich zwar nicht damit aus,aber ich denke antidepressiva machen nur müde und deshalb ist eine psychotherapie besser. sie macht nicht müde oder süchtig ...was ich als gegenargument sehe ist die tatsache as man sich darauf komplett einlassen muss um ein ziel zu erreichen	Verhaltensterapie	0	1	2	1	0	0	0	2	nein	nein	0	1	VHT	2	1	0	0	0	1	0	0
499	AU::bbdWUaJC1416255185937	ptkhgn	Ich verstehe die Aufgabenstellung nicht, wann ist man sich seiner Gedanken denn nicht sicher?												1	0	False	Pro: sofortige starke Wirkung (bei Notfällen gut?) medizinische Wirkung, auch kurzfristig kostengünstiger ? Contra: kein persönlicher Ansprechpartner, kein menschlicher Kontakt Nebenwirkungen Gewöhnungserscheinungen wirken nicht langfristig, keine nachhaltige Bewältigungsstrategie wird entwickelt	Einzelfälle im weiteren Bekanntenkreis	Pro: ich denke nachhaltig persönlicher Ansprechpartner Vertrauen in Psychotherapeut Notfallhilfe keine Nebenwirkungen Contra: evtl nicht jederzeit verfügbar keine Schulmedizinische Wirkung?	Psychotherapie, Klientenzentrierte Therapie	3	5	5	2	0	0	0	1	ja	nein	0	1	KT	5	2	0	0	3	4	0	0
500	AU::GyCOcGvv1416255544895	ptkngh																FÜR: Kurzfristige Hilfe für den Betroffenen, Erster Schritt, um das Leben bei Depression zu erleichtern GEGEN: Keine Lösung der Auslöser für Depression, Nicht langfristig hilfreich, Gefahr der Abhängigkeit,		FÜR: Individuell angepasst auf den Betroffenen; Gibt die Möglichkeit Auslöser zu erkennen, um sie später zu vermeiden; Langfristiger anwendbar als Antidepressiva GEGEN: Langfristige Dauer bis Wirkung eintritt; Wirkung kann nicht sichergestellt werden; Geeignete Therapeuten sind nur schwer zu finden bzw. ist es schwer einen Termin zu bekommen
501	AU::BesIm4gU1416255796225	ptkhgh
502	AU::RrAswhqe1416255815380	ptkngn							Das erste mal vor einer großen GRuppe referieren	mache ich alles richtig?	dumm id dumm	diedeldei	tanteratei	schnupsidoodle	1	0	False	Ging diese Umfrage nicht gerade noch um Tags? Ich habe keine Ahnung. Bisher brauchte ich sowas nichgt	nein	Brauch ich nicht	weiß ich nicht	0	0	0	0	0	0	0	0	nein	nein	0	0		0	0	0	0	0	0	0	0
503	AU::ZVFFOto61416255976921	mdkngn							Erste Mal Sex	Entscheidung fällen, was ich nach dem Abitur machen soll	Liebe gestehen	Freunden von psychischen Problemen erzählen	bei mündlichen und theoretischen Prüfungen	Während des FSJ: beim Wickeln von Kindern, bzw Pflege von Kindern (besonders Rollstuhlekinder/geistige Behinderung)	0		False	Für: - man kommt mit den Meikamenten aus der Depression und kann den Alltag bewältigen Gegen: - Nebenwirkungen - man überschätzt sich, weil die Medikamente einem "vorspielen" dass alles in bester Ordnung ist - Sind nur eine Symptombehandlung und keine eigentliche Problembehandlung	Ja	Für: - keine Nebenwirkungen durch Medikamente - man versteht sich besser selber - man kann reflektiert reden - lernt seine Grenzen besser kennen Gegen: - man kommt vielleicht ohne Medikamente nicht aus, kann den Alltag nicht bewältigen	Verhaltenstherapie, Psycholanalyse	2	3	4	2	0	0	1	1	nein	ja	0	2	VHT, PA	4	1	0	0	1	3	0	0
504	AU::w5EzbiSk1416256060559	ptkngn							hää?	???	?	?	?	?	1	1	False	wofür? bin zu müde :D	keine	warum?	hö?	0	0	0	0	0	0	0	0	nein	nein	0	0		0	0	0	0	0	0	0	0
505	AU::JnjGkHtX1416256240922	ptkngh							Soziale Phopie- Angst vor anderen Menschen,bin oft sehr Unsicher	Bin oft sehr Traurig und abgeschlagen, ziehe mich immer mehr zurück,dann denke Ich wie soll alles nur weitergehen	Angstzustände im allgemeinen mit sehr starker Unruhe ,zittern,Herzrasen bis zu Panikattacken				0		False	Für: -als unterstützung zur Theraphie gegen:- Nebenwirkungen -evt.Tablettenabhängigkeit	Ja, nehme seit 2005 Antideppressiva ,bin beim Psychater in Behandlung , Tagesklinik und stationäre Behandlung für Psychosomatik	Für: -Auferarbeitung -Über das Problem sprechen zu lernen -Verhaltensstrategien zu erlernen - Notfallplan erarbeiten -Rollenspiele u.s.w.	Psychotherapie, Verhaltensstrategie, Mao- Hemmer, andere Anti- depresiva,	1	2	5	0	1	0	0	0	nein	ja	1	0	MAO	5	0	0	0	1	2	0	0
506	AU::6nZUClIt1416256552854	mdkngh
507	AU::umHo9tOA1416256684511	mdkngh							Mutter an Krebs erkrankt, Verlustängste, Zukunftsangst	Selbstmordversuch der besten Freundin, Angst, Verzweiflung, Vorwürfe, Schuldgefühle, Hilflosigkeit	Selbstverletzendes Verhalten am eigenen Körper, Selbsthass, Abscheu, Minderwertigkeitsgefühl	Aufsuchen einer Beratungseinrichtung - erster persönlicher Kontakt, Unsicherheit über mein Handeln, Was möchte ich eigentlich?	Entscheidung der Studienwahl nach dem Abitur, Unsicherheit, Angst das falsche Angebot zu wählen und es später zu bereuen		0		False	Gegen die Behandlung von Depressionen mit Depressiva spricht, dass diese die Stimmung stark beeinflussen. Zwar mögen Antidepressiva dazu in der Lage sein, die Betroffenen vor "depressiven Löchern" zu bewahren, dennoch fangen Sie natürlich nicht ausschließlich die negativen Emotionen ab, sondern auch die positiven. Die führt dazu, dass sich die Patienten unentwegt in einer weder guten noch schlech…	Freundeskreis, persönlich leichte Depressionen im Jugendalter	Psychotherapie hat viele positive Aspekte. Zum Einen kann man sich einer völlig neutralen und fachkundigen Person anvertrauen, welche nicht im privaten Umfeld oder gar im Konflikt steckt, der einen belastet. Man erhält so einen externen Vertrauten, bei welchem man sich sicher sein kann, dass man von dieser Person nicht verurteilt wird wenn man sich ihr mit evtl. aus der eigenen Sicht absurden Äng…	Klientenzentrierte Therapie, Gestalttherapie	1	4	6	0	0	0	0	0	ja	ja	0	2	KT, GT	5	0	0	0	0	1	0	0
508	AU::sDzV5kAX1416257004167	mdkhgh
509	AU::WnR5Va3q1416257177265	mdkhgn	erziehungsfragen	auseinandersetzungen	veränderungen privater und beruflicher natur	veränderungen äusseres	einschätzung fremder	todesfälle verwandte und freunde							0		False	FÜR: -schnelle besserung im gegensatz zu langwieriger pt -oft lange wartezeit für pt -notwendige stabilisierung oft vorraussetzung für pt -hilft gegen schlaf-, appetitlosigkeit GEGEN: -nebenwirkungen auf organe -gewichtszunahme -libidoverlust -diverse nebenwirkungen -kosten	ja	FÜR: -aufarbeitung -stabilisierung -patient wird regelmässig von fachmann gesehen CONTRA: -wenig Kontrolle der therapien und therapeuten -fixierung auf therapeuten -kreisen um sich selbst, kreisen um die immer gleichen themen	gestalttherapie, klientenzentrierte therapie, interpersonelle therapie, psychoanalyse	4	5	3	3	1	2	0	0	nein	ja	0	4	GT, KT, IPT, PA	3	3	0	0	5	5	0	0
510	AU::9rQiLLUY1416257672744	mdkhgh	TV-Berichte über die ISIS: völliges Unverständnis und Verwirrung über das Verhalten und warum im Westen sozialisierte Menschen Terroristen werden können												0		False	Medikamente unterstützen die Therapie	keine	Psychotherapie hilft nachweislich	Interpersonelle Therapie, Klientenzentrierte Therapie, Verhaltenstherapie, Psychoanalyse	1	0	1	0	1	0	0	0	nein	nein	0	4	IPT, KT, VHT, PA	1	0	0	0	1	0	0	0
511	AU::bsyNIhyp1416257824441	mdkngn
512	AU::d85ETCrh1416257840557	ptkngn							wenn ich Entscheidungen treffen muss, bin ich sehr unsicher und kann Gedanken und Gefühle schwer unterscheiden						0		False	es ist ein relativ schneller Erfolg möglich nach dem Asetzen fällt man in alte Muster zurück können die Lebensqualität enorm verbessern	Ja, ich nehme Antidepressiva	der Erfolg ist fraglich es ist schwer, Termine zu bekommen man muss den passenden Therapeuten finden	Verhaltenstherapie	2	1	0	3	0	0	0	0	nein	ja	0	1	VHT	0	3	0	0	2	1	0	0
513	AU::5WYdCmJA1416257936868	ptkngh							Tod der Mutter. Fragen nach dem "Warum", Selbstvorwürfe	Kontakt zu Süchtigen, das Bedürfnis zu helfen, aber ohnmächtig zu sein. Den "Absturz" mit ansehen zu müssen, zieht einen selbst mit.					0		False	für: unterstützt die Psychotherapie wirkt gegen negative Symptome der Depression können zur Langzeittherapie eingesetzt werden gegen: jedes Medikament kann unerwünschte Nebenwirkungen hervorrufen	ja	Für: Symptome wie Angst, Rückzug können besser erkannt werden Psychotherapie kann medikamentöse Therapie unterstützen keine Nebenwirkungen keine Abhängigkeit gegen: keine	INTERPERSONELLE, klientenzentriert, MAO-Hemmer,	3	1	4	0	1	0	1	2	nein	ja	1	2	IPT, KT, MAO	4	0	0	0	3	1	0	0
514	AU::JGIAR7h61416257937089	mdkngh
515	AU::mx91xEEz1416258072859	mdkngn
516	AU::vQhqfsv91416258207848	mdkhgn
517	AU::BrKvGQER1416258336246	mdkhgn	Partner	Urlaub														geben Hilfestellung negativ: Gewöhnungseffekt		hilft unterstützend	Klientenbezogen, tetrazyklisch, MAo
518	AU::PeRXVr2E1416258573057	mdkngn							nach dem selbstmordversuch unseres sohnes	bei der selbstangeregten einweisung zu beginn meiner depression	in der zeit der sterbephase meiner mutter	am tag als ich unsere tochter in die universitätsklinik brachte uns sie auf der geschlossenen aufnahmestation war	alles was zu meiner ehe führte	jede entscheidung die unseren sohn an neue betreuungsorte führte				medikamente verändern den gehirnstoffwechsel		im tief ist hilfe überlebensnotwendig.
519	AU::btyOnQB51416258949370	ptkhgh																kkk		kkk
520	AU::cvkB60kv1416259195343	ptkhgh
521	AU::bIu9T3Ru1416259296858	mdkngn
522	AU::hsZoG9vq1416259338623	ptkhgh
523	AU::2eD9XiC11416259376123	mdkhgn
524	AU::rGSe5bge1416304911087	mdkngh
525	AU::WoJ1JwwY1416305381649	mdkhgh
526	AU::1yfaExUN1416305584593	ptkhgh	weiß nicht	kann mich nicht erinnern														weiß nicht, habe keine Erfahrungen damit		weiß nicht, keine Erfahrung
527	AU::N9GzBb1p1416306069251	ptkngn							Als meine erste Eher zerbrach, fühlte ich mich unsicher. Ich wußte nicht, ob ich so wie bisher weiter leben sollte, oder einen Neuanfang wagen sollte.						0		False	Da ich selbst nicht unter Depressionen leide, kann ich nur annehmen, ob Antidepresiva wirksam sind. Ich kenne allerdings Menschen, die diese Medikamente nehmen, oder genommen haben. Von ihnen weiss ich, dass diese Mittel sehr gut gegen Depressionen helfen, dass man sich aber wie in Trance fühlt. Wäre ich depressiv, würde ich mich für Antidepresiva entscheiden.	Drei Betroffene im Bekanntenkreis	Meiner Meinung nach hilft eine Psychotherapie nur, wenn der Psychologe/Psychiater so gut ist, dass er zum Patienen *vordringen* kann. Es nützt nichts, wenn man zu einer Sitzung geht und der Psychologe es nicht schafft, dem Patienten glaubhaft zu machen, dass seine Ratschläge helfen werden.	MAO-Hemmer,	2	1	1	1	0	0	0	0	ja	nein	1	0	MAO	1	1	0	0	1	1	1	0
528	AU::4T9MZcpW1416306840511	mdkhgh	Heiratsantrag, als mein Freund mich fragte, ob ich ihn heiraten möchte, gab es für mich nur das eine, Ja! zu sagen	Studiumswahl, ich wusste genau was ich machen will, als die Zusage der Uni kam, war ich mir zu 100% sicher, dass ich diesen Studiengang belegen möchteq	Als ich einen 3 1/2 monatigen Auslandsaufenthalt machte. Als die Entscheidung stand, gab es für mich nur noch eines, ab in den Flieger und los gehts										0		False	Bei der Behandlung mit Antidepresiva kann es zum Missbrauch der Tabletten kommen. Der Patient muss sehr gut "eingestellt" werden, was viel Zeit und AUfwand in Anspruch nimmt.	Btroffende im Bekanntenkreis	Pschotherapie ist persönlich, es kann auf verschiedene Aspekte eingegangen. Im Vergleich zur Behandlung mit Antidepressiva kann der Therapeut auf mehr eingehen. Es können schneller Veränderungen erfasst und behandelt werden. Wenn der Patient nicht mit dem Therapeuten zurecht kommt, bringt eine Therapie gar nichts	Verhaltenstherapie, Psychoanalyse	0	2	3	1	0	0	0	1	ja	nein	0	2	VHT, PA	3	1	0	0	0	2	0	0
529	AU::JEI5Om9V1416308383112	mdkhgh	Sport / Erfolg durch den richtigen Wurf	Schule in verschiedenen Fächern Sicherheit bei Aufgaben	Im privaten, man erinnert sich an Dinge und ist sich sicher													Hilft schnell		Keine Ängste mehr
