# Supplementary material for: How Confidence in Prior Attitudes, Social Tag Popularity, and Source Credibility Shape Confirmation Bias Toward Antidepressants and Psychotherapy in a Representative German Sample: Randomized Controlled Web-Based Study
Source: J Med Internet Res. 2019 Apr 23;21(4):e11081. doi: 10.2196/11081 (PMC6658248; doi:10.2196/11081)
Supplement: Multimedia Appendix 2 [file jmir_v21i4e11081_app2.zip › Multimedia_Apendix/tagging03_reportcompact_1-529.csv]

study	version	run	user	usernr	condition	conf-high_conf1	conf-high_conf2	conf-high_conf3	conf-high_conf4	conf-high_conf5	conf-high_conf6	conf-low_conf1	conf-low_conf2	conf-low_conf3	conf-low_conf4	conf-low_conf5	conf-low_conf6	consent-confirmation	demografie-ausb	demografie-clicked	demografie-cloudknown	demografie-source	demografie-stud_beruf	demografie-tagcloudsite	demografie-tagged	demografie-tagknown	demografie-tagsite	demografie2-libknown	demografie2-tcsource	demografie2-tmeaning	kommentare-delete	kommentare-feedback	manipcheck-CrediCheck_1	manipcheck-CrediCheck_2	manipcheck-CrediCheck_3	manipcheck-CrediCheck_4	manipcheck-CrediCheck_5	manipcheck-conflictcheck_1	manipcheck-conflictcheck_2	manipcheck-conflictcheck_3	manipcheck-conflictcheck_4	med_arg-med_arg	ncc-ncc_1	ncc-ncc_2	ncc-ncc_3	ncc-ncc_4	ncc-ncc_5	ncc-ncc_6	ncc-ncc_7
tagging03	1.0700000000000001	1	AU::PKsZjSVh1415957414529	1	ptkhgh	Oftsmals beim Tischtennis, wenn ich an die Platte gehe beim Punktspiel und ich merke im Spielverlauf - auch wenn es knapp wird auf einmal - dass ich nur gewinnen kann heute.Das verändert das Selbstbewusstsein kurz und eine gewisse Selbstverständlichkeit tritt auf	Sehr sicher war ich mir auch, als die Frage aufkam, ob ich in dem Vereinsvorstand miteintreten will. Es kann nur besser werden, dachte ich mir.											True	2	2	0	0	Student	nein	5	1	facebook,twitter,instagram	0	5	6	False		3	5	4	4	4	7	5	4	6	Dafür dass man schnell was erreichen kann, dagegen dass es chemie ist und eigentlich nicht gut für den Körper sein kann, zudem besteht eine gewisse Abhängigkeit bei manchen Patienten danach...	3	5	5	4	3	5	4
tagging03	1.0700000000000001	2	AU::9JSyZgat1415957713282	1	ptkhgh	Verstehe die Aufgabe nicht												True	1	3	0	1	Schülerin	Nein	3	1	Facebook, Twitter	0	5	1	True		5	5	5	5	5	7	6	4	5	Kann keine Argumente geben, ich kenne mich mit diesem Thema zu wenig aus	3	4	3	3	4	4	4
tagging03	1.0700000000000001	3	AU::HREhQoTX1415957319612	1	mdkngn							Arbeit: Kunde ruft an und ist sauer, ich weiß nicht warum, es geht um ein Problem, wo ich die Grundlage nicht kenne und mich erst einlesen muss. Kunde hat daher das Gefühl, ich habe keine Ahnung und vergleicht mich mit meiner Vorgängerin	Bauernhof von Freunden: Neben dem Kaninchenstall sind Enten. Diese sind zwar eingesperrt, aber ich kann sie sehen und hören	Umbau zu Hause: Das Bad soll neu gemacht werden. Ich entscheide, wie, bin aber nicht sicher, da es eine weitreichende Entscheidung ist	Hauskauf: Ich habe ein gutes Angebot bekommen, Oma würde mit einziehen, ich bin unsicher, ob das eine gute Entscheidung ist			True	3	6	1	1	Bürokauffrau	--	5	1	dashitradio.de	0	4	3	False	--	6	6	6	6	6	7	5	5	4	Pro: Schnelle Hilfe, effektiv Contra: Anhängigkeit, Chemie	3	3	4	4	2	2	5
tagging03	1.0700000000000001	4	AU::JDIv5Wu11415957887390	1	ptkhgn	Leiter steigen ging sehr gut.	Aufzug nehmen mache keine Schwierigkeiten.	Leute ansprechen ging ganz leicht.	reden vor Publikum ging sehr gut.	raus gehen macht mir Freude.	nicht über alles nachdenken sondern mal spontan sein ging sehr gut.							True	1	1	0	1	Notarfachangestellte	nein	1	1	nein	0	1	6	False	Es war eine sehr interesante Umfrage, an der ich sehr gerne teilgenommen habe.	6	7	7	7	7	2	5	6	4	Dafür spricht, dass sich die Patienten nach und nach besser fühlen. Dagegen spricht, dass man durch manche Antidepressiva leider auch an Gewicht zunimmt.	1	3	2	4	1	1	1
tagging03	1.0700000000000001	5	AU::wYPfzP1R1415958198922	1	ptkhgh	keine												True	1	2	0	1	arbeitsuchend	keine	3	1	ebay	0	1	6	False		4	5	5	4	4	6	5	5	4	nebenwirkungen	2	4	4	3	2	4	3
tagging03	1.0700000000000001	6	AU::KNAJ98Ov1415958474624	1	mdkngh							Erinnerungen						True	2	4	0	1	Student	Nein	4	1	Ja	1	5	1	False		4	4	4	4	4	6	6	6	6	-	4	1	1	1	1	1	1
tagging03	1.0700000000000001	7	AU::rbOg0Ask1415958446223	1	mdkngh													True
tagging03	1.0700000000000001	8	AU::HtybsVCR1415959196464	1	mdkhgn	Meine Familie ging vor einigen monaten stark in die Brüche und mein Mann war stets unterwegs. Ich fühlte mich irgendwie alleine gelassen und das niemand für mich da war. Es wurde von mal zu mal schlimmer. Schließlich ging ich zum Arzt und bekam Antidepressiva verschrieben. Dadurch wurde mein seelisches Wohlbefinden zwar besser, aber auf dauer half es mir auch nicht.	Andere Situationen fallen mir nicht ein.											True	1	1	0	1	Kaufmann für Bürokommunikation	Nein	1	1	Nein	0	2	2	False		3	5	6	6	2	8	7	8	5	Pro: Gute Behandlung Contra: Abhängikeit	5	3	4	5	4	3	2
tagging03	1.0700000000000001	9	AU::8udVHek11415959488859	1	ptkngn							entscheidungen						True	1	5	0	1	Kinderbetreeung	nein	5	0	nein	0	1	6												nur bei essionenganz starken depr
tagging03	1.0700000000000001	10	AU::2b2MKACF1415960164817	1	ptkngh							Abitur: Welche Möglichkeiten gibt es? Schaffe ich es?....	Erste eigene Wohnung: Auf was muss ich achten?	Krankheit in der Familie: Was kann man tun? Wie kann man helfen? Hilflosigkeit				True	2	6	0	1	Studium	nein	1	1	nein	0	4	3	False		6	5	4	4	5	6	3	5	5	FÜR: Antidepressiva können helfen, damit man leichter mit seinem Alltag umgehen kann; keine Überwältigung der Emotionen GEGEN: Antidepressova sind keine langfristige Lösung zur Problembewältigung wenn man nicht weiß, wie man mit seinen Depressionen umgehen soll, helfen Antidepressiva nicht, sie unterdrücken nur	5	5	5	4	1	3	4
tagging03	1.0700000000000001	11	AU::ly8cpcvw1415960583767	1	ptkngn							Hund kaufen - Schaffe ich das, vernachlässige ich ihn	Partner verlassen - Schaffen wir es nochmal neu anzufangen oder geht es wieder schief	Auto kaufen - Soll ich mir eine Auto kaufen oder reicht der Bus, bist du zu bequem geworden	Bist du hübsch - Sehe ich hübsch aus, muss ich abnehmen	Soll ich es erzählen - Was denken die anderen darüber, Wie fassen sie es auf, Mögen sie mich dann noch	War es falsch wie ich reagiert habe - Soll ich mich entschuldigen, soll ich nachgeben	True	1	1	0	1	Gesundheits- und Krankenpflegerin	nein	1	0	nein	0	1	4	False		7	7	7	7	7	6	7	6	1	FÜR Antidepressiva helfen dem Pat. Einfache Möglichkeit um aus Depression herauszukommen GEGEN regelmäßige Medikamenteneinnahme PAt. muss Medi regelmäßig nehmen PAt. muss mit Einnahme einverstanden sein In akutphasen tritt Antriebssteigernde Wirkung schneller ein als Sttimmungsaufhellende Wirkung - Suizidgefahr	1	6	6	6	1	3	1
tagging03	1.0700000000000001	12	AU::wWIbEqNy1415960596018	1	ptkhgn													True	2	2	1	1	angestellte	nein	2	1	faceboook
tagging03	1.0700000000000001	13	AU::fMcl5JFr1415960953339	1	mdkngh							Neue Aufgaben bei Arbeitgebern	Unvorhergesehene / hektische Situationen	Reden halten vor Publikum				True	1	1	0	1	Kaufmann im Einzelhandel	nein	1	0	nein	0	1	1	False	Diese Untersuchung oder Befragung ist insoweit "besser" gemacht, als andere, da man hier noch "sich bedingt" frei äußern kann zum Abschluss, was bei vielen Untersuchungen oder Befragungen leider fehlt. Teilweise musste man extrem scharf aufpassen, um überhaupt zu verstehen, was nun von einem gefordert wird. Das manche Angaben erzwungen wurden, damit man überhaupt weiterkommt ist frustrierend; da …	4	4	3	4	4	5	5	5	5	Leider kann ich hier nur sagen, dass durch die Adps die Pharmaindustrie verdient, oft durch sehr gute Lobbyarbeiten. Dadurch wird die Schulmedizin unterstützt und von den Krankenkassen bzw. deren Beitragszahlern finanziert. Ich sehe die Schwierigkeit darin, dass leider die Homöopathie in diesem Falle einfach nicht beachtet wird und dies ist ein Teil des Skandals. Auf die Quellen auf welche ich zu…	6	6	6	6	6	6	6
tagging03	1.0700000000000001	14	AU::SqsphX7K1415961584625	1	mdkngh
tagging03	1.0700000000000001	15	AU::Wd023mob1415961647257	1	ptkngn							Keine						True	3	7	1	0	Altenpfleger	Nein	7	1	Nein	0	5	2	False	Nein	4	4	5	5	4	7	7	6	7	Keine	2	4	5	5	5	4	5
tagging03	1.0700000000000001	16	AU::QdpJrNLE1415962703181	1	mdkhgh	ich war mir sehr sicher das ich Kinder wollte	ich war mir sehr sicher das ich mich scheiden lassen wollte	ich war mir sehr sicher das ich wieder heiraten wollte	ich war mir sehr sicher das ich was ganz neues anfangen wollt									True	1	1	0	1	verkäuferin	nein	1	0	nein	0	1	6	False	finde es eigentlich schade das ich meine Zeit nun so unnütz verschwendet habe ;-))	6	6	4	5	5	9	8	7	6	wenn die Lebensqualität sehr darunter leidet, sollte man die Hilfe annehmen. Man sollte aber nicht immer gleich zu Tabletten greifen, weil schon die Gefahr der Abhängigkeit besteht. ich hab damit keine Erfahrung, könnte mir aber vorstellen das schon viele Leute das als einfachen weg sehn und wahllos alles schlucken nur um wieder besser drauf zu sein . Ist vielleicht einfach der einfachere Weg um …	5	4	3	4	2	5	5
tagging03	1.0700000000000001	17	AU::VtzVjpjt1415963643036	1	ptkhgn													True	1	1	0	1	Maurer	nein weis keine	1	0	nein weis keine	0	1	2
tagging03	1.0700000000000001	18	AU::sOQJ7hPf1415963733425	1	mdkngh							Habe 4 Jahre mit meinem Bruder nicht gesprochen, letztens rief er an und wollte das klären, bin aber nicht ans Telefon gegangen. Nach 4 Jahren auf die Idee zu kommen es zu klären fand ich auch nicht ok. Später war ich mir nicht mehr sicher, ob diese Entscheidung nun richtig war.						True	1	5	0	1	Hausfrau	nein	1	1	weiss nicht	0	5	3	False		6	6	7	7	6	5	6	5	3	die Medikamente helfen Betroffenen aus ihren Tiefs in einen besseren Gemütszustand zu kommen	1	4	4	3	1	2	1
tagging03	1.0700000000000001	19	AU::bwLyTjaX1415963795421	1	mdkhgh	Bei meiner Hochzeit, gut und sicheres Gefühl, ich liebe ihn und er mich	Bei meiner Entschiedung auszuwandern, gut und sicheres Gefühl, ich wollte von vorne anfangen	Bei der Beerdigung meiner Mutter, negative aber sicher der Gedank dass ich sie nie wieder sehen wurden	Als meine Bruder im Krankenhaus lag, negative und sicher über das Angst dass ihm etwas schlimmer hätte passieren können									True	0	4	0	1	Vertriebsmitarbeiter	nein	4	1	Ja	0	1	3	False		5	5	4	4	5	8	5	5	5	Für: Schnelle Lösung Gegen: Erhöhtes Rückfall Risiko nach Absetzen	2	4	3	4	2	4	2
tagging03	1.0700000000000001	20	AU::W95XOSJN1415964155940	1	mdkhgn	Auf der Arbeit bei Erledigung von Aufgaben	Auf dem Sportplatz beim Fußball	In privaten Diskussionen	beim Vertreten von Meinungen im Ehrenamt									True	3	1	0	1	Entwicklungs-Ingenieur	k.A.	1	1	k.A.	0	4	6	False	sehr umfangreich, aber sehr gut strukturiert	7	6	6	7	7	7	9	8	6	FÜR: schnelle Hilfe, in übler Situation kann es schnell Hoffnung geben GEGEN: Gesundheit	1	4	4	5	1	2	2
tagging03	1.0700000000000001	21	AU::zBc5rrno1415964560337	1	mdkngn													True
tagging03	1.0700000000000001	22	AU::vje0IEVk1415965786007	1	mdkngn							ahtte ich bisher noch nicht						True	3	3	0	1	beamter	nein	1	1	nein	0	5	6	False		5	6	6	6	6	7	7	5	3	bieten sicherheit ohne zu viele nebenwirkungen, erleichtern das taggeschäft	3	3	3	3	1	1	3
tagging03	1.0700000000000001	23	AU::4KaerjtT1415966188760	1	ptkhgn	scheidung ja	kind verliert papa da er für kinder nichts übrig hat	op ja	neuer mann in meinem leben	er ist gut zu meiner tochter	trennung von meinem ex mann war das beste							True	1	1	0	1	zeitungsausträger	weiß nicht	1	1	weiß nicht	0	1	6	False	danke war sehr interessant	7	7	7	7	7	9	9	9	1	muss immer eingenommen werden ohne abzusetzen	2	6	4	6	4	4	1
tagging03	1.0700000000000001	24	AU::nUrjxWPf1415966259830	1	mdkngn													True	0	4	0	1	rentnerin	nein	1	1	nein	0	1	6												abhängigkeit
tagging03	1.0700000000000001	25	AU::kCXviKOX1415966692493	1	mdkngn													True	3	7	0	1	IT Projektleiter	nein	7	1	Heise, FB, Twitter, alle	0	4	2	False		6	5	2	5	6	7	7	4	2	Für Gegen:	4	5	3	6	4	4	4
tagging03	1.0700000000000001	26	AU::hd01BzTB1415968315907	1	mdkhgh	keine												True	1	1	0	1	Lagerist	nein	1	0	nein	0	1	6	False	keine	4	3	3	3	3	3	3	3	3	ich bin gesund und brauche es nicht	5	5	5	5	5	5	5
tagging03	1.0700000000000001	27	AU::KOyhAIBU1415969082484	1	mdkhgh	Mir fällt nichts ein.												True	2	1	0	1	arbeitslos	nein	1	0	nein	0	1	6	False	Hätte merken sollen, das es um die Tags geht. *schmunzel*	5	5	4	4	4	3	5	5	5	Da ich selbst Antidepresiva nehme kann ich dazu sagen, das sie mir dabei helfen nicht so viel zu grübeln. Man darf nicht zu viel nehmen, sonst wird es gefährlich. Wenn die Depresion nicht zu ausgeprägt ist, sind die Depressiva gut geeignet.	4	6	6	6	3	5	4
tagging03	1.0700000000000001	28	AU::wORVHDho1415969497139	1	mdkhgh	im allgemeinen kann ich	bis auf eine einzige sitation	in meinem leben	meinem kopf vollständig	trauen. für eine vernünftige art, auszfüllen	bezahlen sie vernünftig.							True	0	5	1	0	keine	amazon beta	1	1	pr0gramm.de	0	4	2	False	leider recht uninteressante fragen, welche aufmerksamkeit bei der tag cloud geschichte verlangen, die ich nicht bereit war, zu geben. der umfang war okay, aber das 5 minuten zeitlimit, uninteressanten, hahnebüchenen mist lesen zu müssen, unangebracht.	3	2	2	2	2	5	6	4	5	mehr chemie soll also helfen, ja? für eine ausreichende einzelmeinung bezahlen sie mich bitte vernünftig.	3	5	5	4	2	6	2
tagging03	1.0700000000000001	29	AU::uEqviHsu1415970114690	1	ptkhgn	in urlaub zu sein	meer und sonne											True	3	7	1	2	cio	google	7	1	microsoft	1	5	1	False	ok	5	5	6	6	6	7	8	8	8	nicht sicher	2	4	5	5	4	5	5
tagging03	1.0700000000000001	30	AU::7v5wBYUY1415970174027	1	mdkhgh	keine idee												True	1	4	0	1	Vermessungstechniker	keine	4	1	keine	0	1	6	False	alles ok	5	5	5	5	5	4	7	5	5	keine idee	2	2	2	3	2	2	3
tagging03	1.0700000000000001	31	AU::gewpBy4i1415970805482	1	ptkngh							beim vorstellungsgespräch	bei der abschlußprüfung	bei der fahrprüfung	am 1. arbeitstag	vor der 1. entbindung		True	1	4	0	1	hausfrau	nein	4	0	nein	0	1	6	False	war eine ziemlich andere umfrage als sonst. irgendwie seriöser, wissenschaftlicher.	6	6	6	6	6	8	8	7	3	dafür: sollen die Botenstoff im gehirm wieder herstellen. dagegen: die nebenwirkungen	5	5	5	6	4	5	3
tagging03	1.0700000000000001	32	AU::dHK8QRXM1415970874919	1	ptkngh													True
tagging03	1.0700000000000001	33	AU::YNaWz1bX1415970974382	1	mdkngn							ich habe oft im dunkel angst vor dingen die auf mich zukommen.	tagsüber geht es besser					True	1	4	0	1	angestellt	nein	4	1	nein	0	5	3	False	die umfrge hat mir sehr ut gefallen!	6	6	5	6	6	4	4	6	3	antidepresiva können helfen probleme mit sic selbsst wieder in den griff zu bekommen.alleddings nie ohne ärztlichen rat	2	5	6	5	4	4	4
tagging03	1.0700000000000001	34	AU::jYVdmTez1415971021121	1	ptkngn													True
tagging03	1.0700000000000001	35	AU::vemgGOTC1415971014548	1	ptkhgn	Im Moment bin ich mir meines Gedankens SEHR sicher, dass mich diese Umfrage nervt, und mich gar nicht interessiert.	5 Minuten Wartezeit sind eine Zumutung.											True	2	1	0	1	Mediengestalter Bild & Ton	nein	1	1	Twitter	0	1	6												Manche Leute brauchen diese Hilfe.
tagging03	1.0700000000000001	36	AU::gbDhw4Ku1415971116668	1	mdkhgn
tagging03	1.0700000000000001	37	AU::HED43ULc1415971127054	1	ptkhgh	Wissen, was ich wollte, war entscheidungsfreudig, gutes Gefühl												True	2	2	0	1	Disponent	nein	2	1	nein	0	5	1	False		6	6	6	6	6	6	5	5	5	Nebenwirkungen, Regelmäßige Einnahme nötig, teuer?	3	3	3	3	3	3	3
tagging03	1.0700000000000001	38	AU::jLIYa9mH1415971137637	1	ptkhgn	Ausbildung	Fußball spielen aufhören eher unsicher											True	2	1	0	0	duales studium	nein	1	0	nein	0	4	3												Für: Schnelle Wirkung Gegen: Nebenwirkungen, Gewöhnung
tagging03	1.0700000000000001	39	AU::0uUmELP51415971271052	1	ptkngh													True	1	1	0	1	Kauffrau im Einzelhandel	nein	1	0	nein	0	1	6
tagging03	1.0700000000000001	40	AU::SuLC5xMr1415971338312	1	ptkhgh													True	1	5	0	1	Teamassistentin	?	5	0	?	0	1	6												?
tagging03	1.0700000000000001	41	AU::iWuapa4A1415971465874	1	mdkhgh													True	3	2	0	1	Doktorand	nein	1	1	youtube	0	1	6
tagging03	1.0700000000000001	42	AU::ShQB3LHG1415971969140	1	ptkngn
tagging03	1.0700000000000001	43	AU::cv0cLoPv1415971840445	1	ptkngh													True	0	3	0	1	Ausbildung	Nein	1	1	Twitter	0	5	3
tagging03	1.0700000000000001	44	AU::yHtFst5k1415971883692	1	mdkngn													True	1	5	1	0	Rentner	Amazon	3	1	Amazon	0	5	1												ANTIDEPRESIVA ist für Menschen die mit ihrem Leben nicht klar kommen und irgendwie davor weglaufen wollen.
tagging03	1.0700000000000001	45	AU::Vz1tOiuA1415971922426	1	mdkngn							...	...	...	...	...	...	True	3	1	0	1	Projektmanager	nein	1	1	nein	0	1	6												keine Erfahrung mit dem Thema
tagging03	1.0700000000000001	46	AU::Yks3aMXk1415972397155	1	ptkhgn	als ich in eine frau verliebt war und sie schluß gemacht hat												True	2	6	0	1	gebietsleiter	nein	5	1	nein	0	5	6	False	kam kaum mit dem thema klar, obwohl ich schon mal betroffen war	6	6	6	6	6	8	8	4	6	gegen: nebenwirkungen für: kann leben retten	2	5	6	5	5	5	5
tagging03	1.0700000000000001	47	AU::Hf5bRNK31415972447616	1	mdkngh							keine dieser situationen erlebt						True	1	4	1	2	Informatikkaufmann	Twitter	4	1	Twitter	0	4	3	False		5	5	5	5	5	7	7	7	7	es giebt wenig gründe für antidepressiva	3	4	4	5	5	4	5
tagging03	1.0700000000000001	48	AU::3cbVZed91415972545475	1	ptkngn							schlecht vorbereitete Prüfungen / Angst zu versagen	Kontakt mit freilaufendem Tier / Angst vor Verletzung	Probleme anderer / Angst sich falsch zu verhalten	Vertragsabschlüsse / Angst vor einer Fehlinvestition oder Betrug	Ansprechen von attraktiven Frauen / Angst vor falschem Anfang	Lange Reisen / Angst etwas wichtiges zu vergessen	True	3	5	0	1	Lehrer (Gymnasium)	nein	6	1	blogger.com, hamburg.schulcommsy.de	0	1	2	False		6	6	6	6	5	7	4	5	4	Pro * Zeitersparnis Contra * Nebenwirkung * Kein aktives Auseinandersetzen mit dem Problem	3	4	4	4	3	3	3
tagging03	1.0700000000000001	49	AU::2ImpJUda1415972680544	1	ptkhgh	Kauf von Büchern												True	3	1	0	1	Lehrer / Hausfrau	nein	1	1	nein	0	1	6	False	-	5	4	5	5	5	6	3	5	3	Für: lindert die Beschwerden Gegen: Nebenwirkungen, Abhängigkeit (je nach Präparat)	2	5	5	4	5	4	5
tagging03	1.0700000000000001	50	AU::6gi2qS4v1415972739840	1	ptkhgh	ich bin mir nie "sehr sicher", da auch ich nur ein Mensch bin und mich daher auch irren kann.												True	1	1	0	1	Konstrukteur	nein	1	1	jetzt auf Anhieb nicht	0	1	4	False		4	4	5	4	4	5	5	5	5	erleichter den Beginn der Behandlung, da damit das allgemeine Wohlbefinden etwas gebessert wird	5	5	4	6	1	2	5
tagging03	1.0700000000000001	51	AU::vhuHLIiJ1415973119459	1	mdkngh							keine	keine	keine	keine	keine	keine	True	1	1	0	1	rentner	nein	1	0	nein	0	1	6	False	kein kommentar	4	4	4	4	4	5	5	5	5	weiss nicht	3	4	4	4	4	4	4
tagging03	1.0700000000000001	52	AU::Dmr2eDxR1415973108240	1	ptkhgh	bei meiner hochzeit	bei dem gedanken und planung an kinder zu bekommen	bei meiner berufsauswahl	bei einem autokauf	urlaubsplanung	renten und altersplanung							True	1	4	1	2	verkauf	wikipedia	4	1	instagram	0	5	3	False	ich fand alles ok und habe keine weiteren anmerkungen	6	6	6	6	6	4	5	5	4	ich bin nicht sicher , ob alles dementsprechend ausgereift ist	2	4	3	3	3	3	4
tagging03	1.0700000000000001	53	AU::RxcVUft51415973237593	1	mdkngh							Meinung in einer Führungskräfte-Gesprächsrunde	Nachfrage an einen Facharzt					True	1	4	0	1	Angestellte	nein	7	1	google	0	1	6	False	Interessant	5	5	5	5	5	4	7	6	5	FÜR: Hilft vielleicht gegen körperliche Symptome GEGEN: - Hilft nicht gegen die bei der geistigen Verarbeitung. - Chemie im Körper	3	5	5	4	2	5	1
tagging03	1.0700000000000001	54	AU::Sc14AWnX1415973501290	1	ptkngn							fällt so spontan nichts dazu ein						True	3	1	0	1	arbeitssuchend	nein	1	0	nein	0	1	6	False		4	4	4	4	4	5	5	5	5	lieber ohne chemie, wenn es geht, sonst ist es nur geldmacherei für die pharmaindustrie etc. Naturheilmittel sind besser.	6	4	6	6	3	3	4
tagging03	1.0700000000000001	55	AU::hnCD0gMK1415973743116	1	ptkhgh													True	3	5	1	0	Beruf Abteilungsleiter Landesumweltamt	faz.net, sueddeutsche.de	4	1	spiegel.de, faz.net	0	5	3
tagging03	1.0700000000000001	56	AU::ivo43No91415973916223	1	mdkhgn	hochzeit	geburt meiner kinder	beim sport und ausdauertraining	beim arbeiten	bei meiner geburt								True	1	3	0	1	küchenleitung	.	3	0	..	0	1	6	False		6	6	4	5	5	2	5	7	3	abhänigkeit von tabletten ect	2	3	4	2	5	2	3
tagging03	1.0700000000000001	57	AU::UsGdH3A61415973964199	1	mdkhgh													True	3	5	1	0	Abteilungsleiter Landesumweltamt	faz.net, zeit.de, amazon.de	4	1	spiegel.de, faz.net	0	5	3
tagging03	1.0700000000000001	58	AU::rFwJKpOa1415974053950	1	ptkngh							Wenn ich einen Vortrag halten soll vor einer Menge Menschen, die mir unbekannt sind...	Wenn ich in ein Streitgespräch gerate	Erziehungsmomente mit meiner Teenager - Tochter	Unsicher bin ich auch manchmal im Umgang mit einem Kunden	Unsicherheit überkommt mich, wenn ich für jemanden mehr empfinde, als ich sollte...	Wenn ich eingeladen bin und dort niemanden kenne...	True	3	7	1	2	Freiberuflerin/Selbständig	twitter, etc.	7	1	twitter, spiegelonline, nachrichtenmagazine, etc.	0	5	3	False	Viele Fragen konnte ich nicht "korrekt" beantworten - manchmal fehlte der "weiß ich nicht" Button, bzw. der "Kann ich nicht beurteilen" Schalter.	4	3	5	4	4	9	9	9	1	FÜR eine Behandlung mit Antidepressiva sprechen wohl die Argumente, dass es wohl Personen gibt, die unter einer Art Stoffwechselstörung im Gehirn leiden. Sicher ist da eine medikamentöse Therapie sinnvoll. GEGEN eine Behandlung mit Antidepressiva spricht meiner Meinung nach nichts...	1	3	1	4	1	1	1
tagging03	1.0700000000000001	59	AU::MqAmlBKu1415974077172	1	ptkngh													True	1	2	1	1	Versorgungstechniker	nein	2	1	nein	0	1	6
tagging03	1.0700000000000001	60	AU::wuXM6MNd1415974089743	1	ptkngn							Antrittsrede als Abteilungsleiter	Widerspruch durch Mitarbeiter	Gespräch mit Arzt über Ursachen von Schlafstörungen	Verteilung von Beförderungsmöglichkeiten auf Mitarbeiter	Versuch, das Rauchen abzugewöhnen	Gestaltung des Geburtstages	True	3	5	1	0	Abteilungsleiter	zeit.de faz.net amazon.de	4	1	spiegel.de zeit.de kicker.de wikipedia.de	0	5	3	False	Befragung war originell, spannend, überraschend	6	5	5	5	6	8	7	7	4	Argumente dafür: rasche, wirksame Hilfe, positive Effekte sind durch Forschungen belegt. Argumente dagegen: Gefahr der Abhängigkeit, Nebenwirkungen nicht ausreichend erforscht, Nebenwirkungen können gravierend sein, eigentliche Ursachen der Depression werden nicht angepackt	3	6	6	5	1	5	4
tagging03	1.0700000000000001	61	AU::3RScjRIk1415974513994	1	mdkhgn	ich war mir meiner gedanken noch nie sicher												True	0	3	0	1	unternehmerin	keine	3	0	keine	0	1	2	False	war nicht uninteressant	7	7	4	5	6	6	7	7	5	antidepresiva werden meiner meinung nach nur verschrieben um ruhe vor den patienten zu bekommen	2	6	6	5	1	6	1
tagging03	1.0700000000000001	62	AU::G38VQdZb1415975038664	1	mdkngh							Abitur nach holen ja oder nein. Versagensängste angst zu scheitern und als dumm dazustehen	Beziehung beenden. Angst vordem Alleine sein niemanden mehr haben	Umzug. Wieder mal von vorne anfangen zu müssen. Neue freunde etc. ....	Beruf. Ist es wirklich das richtige lohnt sich das alles???	sehr oft beim einkaufen. Soziale ökologische Fragen. Mache ich das richtige für mich und meine Umwelt. Zwiespalt bei sachen die diese anforderung nicht erfüllen		True	1	5	0	1	Schüler (Abitur)	Nein	2	1	You Tube, Online Shops	0	5	1	False		4	4	4	4	4	3	5	6	4	Abhängigkeit, schnelle erste Hilfe, veränderungen im Körper	5	3	2	6	3	2	3
tagging03	1.0700000000000001	63	AU::h8jOp5sK1415975095925	1	mdkngh							Impuls das Leid eines Menschen zu beenden	Trauer wegen Tod eines nahen Verwandten	Verlust	Scheidung	Betrug	Angst	True	1	5	1	0	Hausfrau	nein	5	0	Facebook	0	3	2	False	War sehr interessant Teilweise hatte ich das Gefühl einer versuchten Manipulation	6	6	5	6	6	3	7	8	7	Veränderung der Persönlichkeit Abhängigkeit Einschränkung des normalen Tagesablaufs Veränderte Libido	2	5	5	3	1	2	1
tagging03	1.0700000000000001	64	AU::485pzhNM1415975198306	1	mdkhgh	Meistens												True	2	5	1	2	Techn.Projektleiter		2	1	Spur0 Mein Hobby	0	4	2	False		6	6	7	7	7	6	6	5	2	Nebenwirkungen, Wirksamkeit nur während Einnahme	2	1	2	1	1	1	4
tagging03	1.0700000000000001	65	AU::G1zUP20O1415975353634	1	ptkhgh	bei der Arbeit	beim Autofahren	im Gespräch mit den Kindern	im Gespräch mit Vorgesetzten	im Gespräch mit Kunden	beim Rechnen							True	2	6	1	2	Versicherungskaufmann	Samsung	5	1	Twitter	1	4	1	False	Ich hätte ein griffigeres Grundthema gewählt	6	5	5	6	7	2	6	7	3	Für: kostengünstig schnell wirksam gegen: bekämpfen Symthome nicht Ursachen	1	2	2	1	1	2	4
tagging03	1.0700000000000001	66	AU::utsvbxja1415975386859	1	mdkhgh													True
tagging03	1.0700000000000001	67	AU::JQd3DIO81415975779536	1	ptkhgn	weiß nichts	keine											True	3	5	1	2	lehrer	weiß nicht	5	1	facebook	1	1	6	False		4	4	4	4	4	6	6	6	6	weiß nicht	1	6	6	6	6	6	6
tagging03	1.0700000000000001	68	AU::gXs4q73w1415975792462	1	mdkhgn	das mann es mit seinem mann nicht aushält und weis das frau irgendwann geht	das ich gewissen menschen nicht mehr begegnen werde	das ich wieder alleine von vorne anfange	das ich das auch schaffe	das ich menschen erkenne die nur oberflächlich sind	das ich mir sicher bin , einige wenige gute freunde zu haben							True	2	1	0	2	Medizinsche Angestellte	nein	1	1	neine	0	1	6	False	okay	7	7	7	7	7	5	9	5	1	gegen müdigkeit appatie, ängste unterdrücken	3	1	1	1	1	1	6
tagging03	1.0700000000000001	69	AU::wyPvPyTN1415975879675	1	ptkngn							Operation an der Hüfte. Hilflosigkeit war damit verbunden. Daher sehr unsicher, ob die Entscheidung zu dieser Operation richtig war.	Umzug in eine 600 kilometer entfernte Stadt. Der Gedanke, ob dieser Schritt richtig war, entstand immer wieder. Das Gefühl der Einsamkeit kam dadurch.					True	2	1	0	1	Kaufm. Angestellte	nein	1	1	nein	0	1	6	False		4	6	7	6	5	5	4	5	4	Ich kann dazu nichts sagen, da ich persönlich damit keine Erfahrung habe	5	5	6	5	2	5	5
tagging03	1.0700000000000001	70	AU::0tFc3fxj1415975940091	1	ptkhgh	In Entscheidungssituationen der persönlichen Lebensführung war ich mir sicher. Die Gedanken, die dann auch Taten wurden, waren da sehr aktiv.												True	3	4	1	1	Diplomphysiker	nein	1	1	nein	0	1	1	False		4	5	5	5	5	4	5	5	4	es gibt viele Leute, denen diese Mittel helfen unter Umständen werden dadurch nicht die grundlegenden Probleme behandelt	2	4	3	4	3	3	4
tagging03	1.0700000000000001	71	AU::GHjKfd9s1415976357851	1	ptkhgn	Kämpfen egal wie, aber nicht fallenlassen, ob mich jemand verletzt oder nicht	Hauskauf, war das die richtige Entscheidung? Ja definitiv und es findet sich immer eine Lösung	Trennung vom Elternhaus, ja richtig ohne denen geht es mir besser. Es gibt genug andere Menschen die mich lieben.	Kündige ich meinen job? Ja die richtige Basis ist in diesem Unternehmen nicht gegeben									True	1	1	1	2	Kfm. Angestellte	Facebook	1	1	Twitter	0	5	5	False	Ein Patient muss wollen und die Ärzte müssen einfach runter von den klassischen ich verschreibe was! Woher kommt es was kann ich für den Patienten tun? sollte die devise sein! Ich habe in den Stunden klarer gesehen und habe alles überstanden und ohne Medikamente alles gut verarbeitet. Mir geht es gut. Nachbarn usw. leider schaffen die den Weg nicht ohne Medikamente und werden immer wieder rückfäl…	4	4	4	4	4	3	5	5	5	Antidepressiva schlagen auf die organe, körper und das wesen! Habe sehr gute Erfahrungen mit Homoöpathie in der Richtung gemacht. Heuattacken wie abgeschnitten ohne Chemie nehmen zu müssen. Medikamente (Antidepressiva) also ohne mich!	2	3	2	2	1	5	2
tagging03	1.0700000000000001	72	AU::n2QnBQ7T1415976579529	1	ptkhgn													True	1	4	0	1	Montagearbeiter	-	4	1	-	0	1	6												Ich kann gegen diese Mordinstrumente nur Negatives sagen. Deren Grundstoffe wurden von Naziwissenschaftlern im 3.Reich entwickelt. Und an Gefangenen in den Konzentrationslagern getestet. Welche damit zu Tode gequält wurden. Unsere sog. Demokratie, sollte sich wass schämen diese Dinge heute noch einzusetzen. Um Menschen die an der Gesellschaft erkrankt sind, gefügig und systemtreu zu machen.
tagging03	1.0700000000000001	73	AU::mVp3SLsO1415976711393	1	mdkngn							Ängste vor Arbeitslosigkeit	Geldnot	Ängste um eigene Kinder	Wohnungssituation	Gedanken um Freunde	k	True	1	5	0	1	Parfumeriefachverkäuferin	b	5	0	b	0	1	6	False		5	5	5	5	5	4	5	6	3	ÄNgste, Selbstmordgedanken,Schlaflosigkeit	4	5	2	5	2	2	2
tagging03	1.0700000000000001	74	AU::ummbzbyj1415976734328	1	mdkngn													True	3	2	0	1	Koch	xxx	2	1	xxx	0	4	1												Kein Kommentar!
tagging03	1.0700000000000001	75	AU::uppDeyvK1415977169286	1	mdkngn													True
tagging03	1.0700000000000001	76	AU::QJysUYgV1415977277708	1	mdkngh							Entscheidungen über Beziehungen	mündliche Prüfungen	tz	tz	tz	tz	True	2	5	0	0	Studium	nein	4	1	nein	0	5	3	False	tz	3	3	4	4	3	4	2	3	4	tz	3	5	5	3	1	2	3
tagging03	1.0700000000000001	77	AU::VftKYGco1415977570911	1	ptkhgn	weiß nicht / keine												True	2	3	0	1	student	nein	3	1	nein	0	1	6	False		4	3	3	5	5	6	4	4	6	keine ahnung	4	4	3	4	5	4	4
tagging03	1.0700000000000001	78	AU::HdjMX9vm1415978846169	1	mdkhgn													True	1	3	0	0	Schreiner	Nein	3	1	Nein	0	5	4
tagging03	1.0700000000000001	79	AU::bMKetlrH1415979102884	1	ptkngh													True	1	1	0	1	Produktmanager	Nein	1	0	Nein	0	1	6												keine ist nicht mein Thema , breche hier ab
tagging03	1.0700000000000001	80	AU::1HrDYIZD1415979113084	1	mdkhgn	Bei einem verschuldeten Verkehrsunfall ,schuldig	Der Tag meiner Hochzeit ,glücklich	Bestandene Prüfungen ,geschafft	Nach einem gewonnenem Gerichtsverfahren, doch Recht behalten									True	1	3	1	0	Schreiner	nein	3	1	Nein	0	5	4	False		6	6	4	6	5	3	7	6	3	innere Ängste zu verarbeiten	2	2	3	2	1	5	2
tagging03	1.0700000000000001	81	AU::Bo7kuAQg1415979317845	1	mdkngn							jo						True	2	5	1	2	it	1	6	1	1	1	5	5	False		5	4	5	5	5	8	9	7	7	ja	3	5	5	5	4	4	4
tagging03	1.0700000000000001	82	AU::CICSHFoU1415979355943	1	ptkngh													True	3	4	0	1	Maschinenbau-Techniker	nein	4	0	nein	0	1	6
tagging03	1.0700000000000001	83	AU::nTAYYsxA1415979644230	1	ptkhgn													True
tagging03	1.0700000000000001	84	AU::pGeZCvSq1415979754112	1	ptkhgn
tagging03	1.0700000000000001	85	AU::K39pDqge1415979822545	1	mdkhgn	erhalt des ablehnungsbescheides der bachelorarbeit, meine gedanken waren: ich kann es nicht fassen, wieso nur ich?	gewinnen eines talentewettbewerbes, ich war sehr glücklich und habe mich unheimlich gefreut	streit mit der schwester, ich habe mir gedachtk, ich kann ihre haltung einfach nicht nachvollziehen, warum macht siie das nur so	ähnlich streit mit dem partner: gedanke: warrum versteht er mich denn nicht, ich habe dloch Recht...									True	2	4	0	1	studium	nein	3	1	facebook	0	4	3	False		4	5	6	5	5	7	5	5	5	dafür spricht eine schnelle lösung im akutfall, dagegen spricht für mich, dass diese antidepressiva dafür "bekannt" sind, die Symptome nur zu unterdrücken und den Patienten müde machen, aber keine effektive Lösung bereithalten sondern nur die Wahrnehmung abschwächen	2	4	4	4	2	4	3
tagging03	1.0700000000000001	86	AU::PD8Fq7se1415979878217	1	ptkhgh													True	1	1	0	1	Selbstständig	nein	1	1	nein	0	1	6
tagging03	1.0700000000000001	87	AU::vVWOuF981415980302101	1	ptkngh							Bedenken Entscheidungen allein zu treffen und der Partner sagt dann hab ich doch gleich gesagt und dann Schuld an der Situation zu sein						True	1	1	0	1	Verkäuferin	nein	1	0	nein	0	1	1												Ich hätte Angst mich abhängig zu machen
tagging03	1.0700000000000001	88	AU::Q3ewrmHV1415980634640	1	ptkhgn	keine												True	2	1	0	1	gesundheitspflege	nein	1	0	nein	0	5	1	False	ja gut	4	5	3	5	6	3	5	6	6	können gute unterstutzung sein dagegen sprechen die nebenwirkungen	6	6	6	6	1	3	1
tagging03	1.0700000000000001	89	AU::cOBUpNho1415980701088	1	mdkhgh													True
tagging03	1.0700000000000001	90	AU::jS5YM4RG1415980892274	1	mdkhgh	keine Ahnung	ebenfalls keine Ahnung	ebenfalls keine Ahnung	ebenfalls keine Ahnung	ebenfalls keine Ahnung	ebenfalls keine Ahnung							True	1	1	0	1	nein	nein	1	1	nein	0	5	6	False	schwere Umfrage, war nicht mein Fall	4	4	4	4	4	9	9	5	9	keine Ahnung	2	3	2	6	2	5	5
tagging03	1.0700000000000001	91	AU::lQXJBkSH1415981171456	1	ptkngh							bei Prüfungen: Weiß ich das Erforderliche; Was ist, wenn ich versage	Bewerbungsgespräch: Was wollen die anderen hören; Bin ich gut vorbereitet	Erstes Date: Was wird sie wohl meinen; Worüber soll ich reden; Was spreche ich lieber nicht an				True	3	1	0	1	Angestellter	nein	1	0	nein	0	1	6	False		7	7	7	7	7	6	6	5	3	Für: - helfen im Tagesablauf - vorübergehende Beruhigung Gegen: - lösen nicht das Problem - Betroffener kann niicht einschätzen, ob es ihm besser geht oder wie sein Zustand ist; keine reale Beurteilung	2	2	2	2	2	5	2
tagging03	1.0700000000000001	92	AU::wfe6n12Z1415981433694	1	mdkhgn													True	3	4	0	1	Ingenieur	nein	4	0	nein	0	1	6												?
tagging03	1.0700000000000001	93	AU::8pycK90a1415981496600	1	mdkhgh	Als ich meinen Ausbildungsvertrag zugeschickt bekommen hab war ich sicher dass ich diesen Unterschreiben weil dies mein Wunsch war.	Dass ich einen Motorradführerschein machen wollte, was für mich schon seit Kindheitstagen feststand.	Eine eigene Wohnung zu haben wenn ich ausgelernt habe, weil ich einfach Ruhe haben wollte.										True	3	1	0	1	Beruf	Nein	1	0	Nein	0	2	6	False		1	1	3	3	3	9	9	4	9	Für: Kann den Menschen aus dem "Loch" rausholen und positiver denken lassen. Dagegen: Es ist immer schlecht wenn man Medikamente dauerhaft einnehmen muss.	5	5	5	4	1	2	2
tagging03	1.0700000000000001	94	AU::9nILvZ5n1415981968737	1	ptkhgh	Hochzeit	Berufswahl	als ich Vegetarier wurde	als ich begann solche Online Umfragen zu machen	Umzug in andere Stadt								True	1	2	0	1	Krankenpfleger	???	2	1	Facebook	0	3	2	False		7	6	5	5	6	4	5	5	4	Antid. hat zu viele Nebenwirkungen. Die Chemie überlagert die Probleme nur und nach absetzen wird es nur noch schlimmer! Psychot. und Antid. wären zusammen sinnvoll.	1	2	2	2	1	4	3
tagging03	1.0700000000000001	95	AU::sQYLDuzK1415982546910	1	ptkngn							scheiß bundeswehr						True	2	3	0	1	ingenieur	nein	3	1	twitter	1	2	2	False	alles gut	6	5	6	6	5	8	7	7	8	alle spricht dagegen	4	5	5	4	4	5	4
tagging03	1.0700000000000001	96	AU::bBKSEM5X1415982958872	1	mdkhgh													True	2	1	0	1	Pflegekraft	nein	1	0	nein	0	1	6
tagging03	1.0700000000000001	97	AU::5PRrYttc1415983202144	1	ptkhgn													True	1	1	0	1	Verkausfahrer	Nein	1	1	Nein	0	1	3
tagging03	1.0700000000000001	98	AU::qQDT6uXw1415983296157	1	mdkngn
tagging03	1.0700000000000001	99	AU::C1cpR2ks1415983574816	1	mdkngh													True	2	1	0	1	Rentnerin	nein	1	0	nein
tagging03	1.0700000000000001	100	AU::loDNgQa31415983941565	1	mdkhgn	ich kann an Situationen, in denen meiner Gedanken sicher war, nicht erinnern												True	3	4	0	1	Kraftfahrer	nein	4	1	nein	0	1	5	False		7	7	7	7	7	9	9	5	5	ich kann dies nicht beurteilen	2	3	4	2	2	3	6
tagging03	1.0700000000000001	101	AU::QZfWepga1415984102786	1	ptkhgn	Hass gegenüber meiner Tante	Geburten der Kinder waren richtig und wichtig	Pflege eines Angehörigen	zu arbeiten	Hauskauf	Haustiere							True	1	2	1	2	Vorarbeiter im Gesundheitswesen	Flickr	1	1	nein	0	1	6												Ich hab noch nie welche gehabt......wie soll ich da für und wieder aufschreiben?? Man sollte jedoch nicht für jedes Zipperlein und Gemütsschwankungen gleich zu Chemiebombe greifen-Langzeitstudien????
tagging03	1.0700000000000001	102	AU::lkAP8OgJ1415984189983	1	mdkhgn													True
tagging03	1.0700000000000001	103	AU::hkKKBFFw1415984444936	1	mdkhgh													True	1	1	0	1	Mechaniker	nein	1	0	nein	0	1	6
tagging03	1.0700000000000001	104	AU::mufJvXiG1415984531601	1	mdkhgh	keine ahnung	keine ahnung	keine ahnung	keine ahnung	keine ahnung	keine ahnung							True	1	1	0	1	sachbearbeiter	nee	1	1	nee	0	1	6	False		6	6	6	6	6	5	6	6	4	kann helfen, macht abhängig	2	5	3	3	3	4	3
tagging03	1.0700000000000001	105	AU::k7q890701415984541364	1	mdkngh							Begegnung mit fremden Personen	Auto fahren					True	1	1	0	1	Großhandelskaufmann	nein	1	0	nein	0	1	6	False	Ziemlich wirr.....	2	2	4	4	3	6	5	6	4	Linderung, Heilung.... Chemie Verbesserung der Lebensqualität Nebenwirkungen	3	4	1	2	1	4	3
tagging03	1.0700000000000001	106	AU::id82gwBd1415985579208	1	mdkngn							Bei der Scheidung von meinem 2. Mann verlor ich unseren Sohn. mein Exmann entfremdete ihn mir völlig. Ich zweifelte ernsthaft an meinen mütterlichen Fähigkeiten. Ich fragte mich ständig, welche Fehler ich gemacht hatte, was ich hätte besser machen können.						True	0	3	0	1	Hausfrau	nein	3	1	nein	0	1	6	False		6	6	6	6	6	3	3	5	4	Pro: Je nach Antidepressiva unterschiedlich. Contra: Vorerkrankungen, die eine Behandlung mit Antidepressiva ausschließen.	3	6	2	5	2	3	3
tagging03	1.0700000000000001	107	AU::asBXVotF1415985700869	1	ptkhgh													True	3	1	0	1	Toningeneur	nein	1	0	nein	0	1	6
tagging03	1.0700000000000001	108	AU::PIsHXhmK1415986167895	1	ptkngn							Vorstellungsgespräch-angstschweiss	Neuer Arbeitsplatz-versagensängste	Veränderungen-kontrollverlusst				True	1	1	1	2	Bürokaufmann	nein	1	1	nein	0	1	1	False	keine	4	4	4	4	4	5	5	5	5	Genesung und Verbesserung der eigenen Gesundheit, Umgang mit sich selbst und Famielie, Umgang mit anderen Menschen	4	3	3	3	3	3	3
tagging03	1.0700000000000001	109	AU::oIbKoehA1415986193907	1	ptkhgn
tagging03	1.0700000000000001	110	AU::9fyj4ZwH1415986211190	1	ptkngh							Schwere Krankheit der Partnerin	Tod eines nahen Verwandten	Allgemeine Unsicherheit durch Häufung von negativen Ereignissen	Berichterstattungen darüber, wie schlecht es anderen Menschen auf der Welt geht oder wie wir in der Konsumgesellschaft mit der Natur und Rohstoffen umgehen			True	3	1	0	1	IT Management	nein	1	0	nein	0	1	6	False		3	3	4	4	4	5	5	5	5	machen süchtig helfen ggf. nebenwirkungen	2	2	3	4	2	3	3
tagging03	1.0700000000000001	111	AU::eMSaueeU1415986289734	1	mdkhgh	???												True	1	4	0	1	Angestellter	nein	4	0	nein	0	1	6												gegen: Antidepresiva sind starke Medikamente und können abhängig machen. für: Lindern die Probleme und beruhigen die Personen
tagging03	1.0700000000000001	112	AU::qLTgrzCw1415986534791	1	ptkhgh
tagging03	1.0700000000000001	113	AU::tBVANenY1415986657756	1	ptkhgn													True	2	1	1	1	Ruhestand	nein	1	1	nein	0	1	6												Nicht jede depression spricht auf Psychotherapie an. Die Kunst ist, aus der Vielzahl der Antidepressiva das richtige herauszuufinden.
tagging03	1.0700000000000001	114	AU::due91VbM1415986836747	1	mdkngn													True	1	7	0	1	Rentnerin	???	7	0	???	0	1	6
tagging03	1.0700000000000001	115	AU::pYTNk1eh1415987092428	1	ptkhgn	nie, man kann sich niemals seinen Gedanken komplett sicher sein.												True	1	5	0	1	Versicherungskaufmann	nein	5	1	Youtube	0	1	3	False		6	6	6	6	7	4	7	8	4	Pro: Vermeidung von traumatischen Zustände (z.B. Ängste) höhere Lebensqualität mit Antidepressiva arbeitsfähig Contra Wirklungsweise unklar Abhängigkeit Nebenwirkungen Antidepressiva statt notweniger stationärer Aufenthalt	1	5	4	4	1	2	3
tagging03	1.0700000000000001	116	AU::LPlJiixn1415987312008	1	mdkhgh	Wenn es darum geht einem anderen Menschen zu helfen weiß ich genau was zu tun ist.	Im Umgang mit Tieren.	Bei der Wahl eines Partners										True	0	3	0	0	Pferdewirtschaft	Facebook	3	1	facebook	0	5	3	False		7	7	7	7	6	2	2	5	4	antidepressiva helfen bei der Therapie, können sie jedoch nicht ersetzen. Ich finde es schwierig das viele anscheinend denken das man bei psychischen Krankheiten einfach eine Pille schlucken kann wie gegeN kopfschmerzen.	3	5	4	5	1	3	3
tagging03	1.0700000000000001	117	AU::EBPUQ4VR1415987422082	1	mdkngn													True	1	5	0	0	Kaufmann	Facebook	5	1	Facebook	1	5	3												Wie zuvor geschrieben.
tagging03	1.0700000000000001	118	AU::PHgT7UXK1415987529908	1	ptkhgn
tagging03	1.0700000000000001	119	AU::hS0JadRK1415987557659	1	mdkngh													True	1	5	0	1	Bürokauffrau	nein	1	1	nein	0	1	4
tagging03	1.0700000000000001	120	AU::ls8ytl8l1415987741861	1	mdkhgn	Kündigung meiner alten Arbeitsstelle, Verbesserung der allg. Lebenssituation												True	1	1	0	1	Buchhalterin	nein	1	0	nein	0	1	6												Antidepresiva unterdrücken nur die Symthome
tagging03	1.0700000000000001	121	AU::hgXlwhOI1415987759125	1	mdkngn													True
tagging03	1.0700000000000001	122	AU::IrXycE2U1415987894182	1	ptkngh													True	1	1	0	1	arbeitsuchend	nein	1	0	nein	0	5	6												unterstützende Wirkung, können abhängig machen,
tagging03	1.0700000000000001	123	AU::uMEk9g781415987942014	1	ptkhgn	Eine gewisse Unsicherheit besteht immer	Aber ich habe gelernt, aus dieser "Schwäche" eine Stärke zu machen											True	1	4	1	0	Kaufmann	Facebook, Lovelybooks	4	1	Facebook, Lovelybooks	0	5	3	False		4	4	4	4	4	6	6	6	6	Für: ein besseres Leben Gegen: eine Bewusstseinsveränderung.	4	3	3	3	1	2	2
tagging03	1.0700000000000001	124	AU::r206DCnr1415988007465	1	mdkhgn	entscheidungen treffen	verbote aussprechen	kündigung einreichen	ehepartner verlassen	neues auto kaufen								True	1	1	0	1	Bauschlosser	nein	1	0	nein	0	1	6	False		2	7	4	5	1	7	5	9	4	suizidgefahr senken lebensqualität steigern agessionen abbauen	3	6	5	5	1	4	2
tagging03	1.0700000000000001	125	AU::EBynEPKD1415988074583	1	mdkngh							im gespräch mit meinen Mann, habe immer ds Gefühl etwas falsch zu machen,	Unerwartete Fragen, nach meinen gESCHWISTERN; VERUNSICHERN MICH	Plötzlicher Sinnesswandel von anderen Personen	Der Tod meines ersten Mannes, brachte meine Gedanken immer wieder in Melankolie und Trauer			True	1	1	0	1	kaufmännische Angestellte	nein	1	1	nein	0	1	6	False	jetzt bin ich etwas verwirrt und frage mich: wozu das ganze	5	5	5	3	3	1	8	5	5	Für: Beruhigt, Ausgeglichener, Schlaflosigkeit verschwindet fast ganz, Ängste schwinden teilweise, Gegen: macht den Menschen antriebslos; man verliert Ausdauer; Gewichtszunahme, keinen Antrieb; perspektiv los; hat keine Energie; schläft viel; Vergesslichkeit steigert sich; kurzzeitiger Stress hat fatale Folgen; man kann nicht an angeregten Diskussionen teilnehmen (Black out); man ist schnell über…	1	6	6	6	6	6	6
tagging03	1.0700000000000001	126	AU::pgRBScDo1415988199521	1	ptkhgn	ich bin auf vegetarische ernährung umgestiegen ich wusste das ich genau wie jeder ander mensch etwas tun muss und umwelt, quälerei etc. nicht einfach unbeachtet lassen kann!	Schulabschlussprüfung ich war mir sicher dass ich es gut schaffe da ich alles vorhergesagte konnte											True	0	3	0	1	schüler	?	1	1	?	0	5	3	False	man kann die fragen nicht immer treffend mit den gegebenen antworten beantworten	6	6	6	6	6	7	5	5	4	medikamente sind immer in irgendeiner form schädlich für den körper patient setzt sich nicht mit dem auslöser auseinander bekämpft nicht die ursache sondern blendet nur aus	4	4	5	5	2	4	3
tagging03	1.0700000000000001	127	AU::Q6Omszq71415988927923	1	mdkngh
tagging03	1.0700000000000001	128	AU::lOkPtqyM1415988911735	1	mdkhgn													True	1	1	0	1	kaufmännische Angestellte	nein	1	0	nein	0	1	6
tagging03	1.0700000000000001	129	AU::fjs4XVxL1415989909850	1	mdkhgh													True	1	1	0	1	--------	++++++++++++	1	0	-------	0	1	6
tagging03	1.0700000000000001	130	AU::hKPca2qj1415990072399	1	ptkhgh													True
tagging03	1.0700000000000001	131	AU::mG8WpLoL1415990587786	1	ptkngn													True
tagging03	1.0700000000000001	132	AU::sV1XM84K1415990811931	1	mdkngh													True	2	5	0	1	Kaufmännische Angestellter	nein	5	1	nein	0	1	6												weiss ich nicht, ich habe auch hiervon keine Ahnung
tagging03	1.0700000000000001	133	AU::Vb2uAjny1415991279735	1	mdkngn													True	3	4	0	1	Beamtin	nein	1	1	nein	0	5	1
tagging03	1.0700000000000001	134	AU::VKGgwphp1415991348586	1	mdkngh													True	2	2	1	2	Elektroniker	ja	2	1	ja	0	1	3
tagging03	1.0700000000000001	135	AU::jXcEC63d1415991381256	1	mdkhgn													True	0	1	0	1	verkäuferin	nein	1	0	nein
tagging03	1.0700000000000001	136	AU::NyjDgZbe1415991670641	1	ptkngh							Neuer Arbeitsbeginn. Ungewohnte Umgebung.	Freies Sprechen vor großen Gruppen. Nervosität, spreche nicht gern vor vielen Menschen.	Falsche Abfahrt im Urlaub in einen risikoreichen Bezirk genommen. Man fühlte sich unsicher wegen der Sittuation.				True	0	1	0	1	Sachbearbeiter	Twitter	1	1	Twitter	0	1	3	False	Das muss dringend kürzer und interessanter gemacht werden. Viel zu viel Text... Das kann man vielleicht verpflichtend mit Stundenten machen für ein paar €, aber nicht für Menschen, die ab und zu mal eine interessante Umfrage mitmachen möchten.	2	5	6	6	4	7	5	5	3	Für: Es hilft Stimmungsschwankungen zu reduzieren Gegen: Es reduziert stark die Gefühlsebene und kann einen Menschen zu einem Gefühlsrobotter machen.	2	5	3	4	2	4	3
tagging03	1.0700000000000001	137	AU::8isiagh91415991696960	1	ptkngn													True
tagging03	1.0700000000000001	138	AU::mrduyZ1F1415991982458	1	ptkngh							War mir nicht sicher, wie ich meinem Familienangehörigen, der stark depressiv war, helfen sollte. Er lehnte jede Behandlung ab, durch Gespräche habe ich scheinbar nichts bei ihm erreicht.Eine Therapie begann er mit mir, wurde nach der 1. Sitzung abgebrochen. Es ist schwer, wenn man jemandem helfen will, der sich nicht helfen lassen will. Auch mit viel Liebe lässt sich da nichts machen, ich glaube…						True	1	1	1	1	Hauswirtschafterin	Nein	1	0	Nein	0	1	6												Dafür: Bevor ein depressiver Mensch versucht, sich das Leben zu nehmen, ist es jedenfalls sinnvoll, Antidepressiva einzunehmen. Bevor ein depressiver Mensch u. U. auch andere mit in den Tod reißt, sollte er auch A. einnehmen. Dann muss auf jeden Fall noch eine Therapie folgen.
tagging03	1.0700000000000001	139	AU::wquq9Agu1415992047792	1	ptkhgh													True
tagging03	1.0700000000000001	140	AU::z88nqP6e1415992167384	1	mdkhgn													True
tagging03	1.0700000000000001	141	AU::TfHuWYys1415992196438	1	ptkngn							Als Vater von 4 Kindern musste ich immer funktionieren.Am Anfang war ich immer ziemlich unsicher bei forderungen,von Sachen die mir zu stehen	Als ich auf gehört habe Alkohol zu konsumieren wurde ich immer Sicherer.Das einzige Problem war meine Geschiedene Frau die immer irgend was sagte	was dann zur Unsicherheit führte.Hat aber bei mir auch Wut aus gelöst.Nach dem Motto Probleme auf werfen aber selber keine Lösung finden				True	1	1	1	2	Reinigungsfachkraft	Nein	1	1	Nein	0	5	3	False		6	4	7	7	6	5	7	8	3	Antidepresiva hilft nicht sondern stellt nur Ruhig.Es bringt nichts was auf besserung hin deutet.Und wenn man Pech hat wie meine Mutter führt Antidepresiva da zu das man zur Dialyse muss weil die Nieren durch das ganze Zeug schlapp amchen	1	2	1	4	1	1	5
tagging03	1.0700000000000001	142	AU::d3CFu6Kp1415992280225	1	ptkhgn	kennenlernen meines mannes und hochzeit	handball im tor zu spielen	trennung von meinem mann	wohnen in einer wg mit netten leuten	passenden therapeuten gefunden	notwendigkeit in eine psycho klinik zu gehen							True	1	4	0	1	rentnerin	???	4	0	???	0	1	6	False	war sehr informativ	6	6	6	6	6	2	7	7	2	anti ist unterstuetzend, jedoch muss man selber sehr sehr viel dafuer tun. nur medi sind nicht hilfreich, nur unterstuetzend.	2	4	4	4	3	6	3
tagging03	1.0700000000000001	143	AU::bFsTas8o1415992378103	1	mdkhgh
tagging03	1.0700000000000001	144	AU::GbEtNPUe1415992422569	1	ptkngh							Berufswahl, es war eine Sitation für die restliche Lebensplanung	Partnerwahl, ist das richtig gut was ich mache?	Urlaubswahl, ist das was ich mache wirklich entspannend?	Stammzellspende, ich wurde ausgewählt, aber versetze ich mich wirklich in eigene Gefahr durch Rückenmarkspunktion?			True	3	6	0	0	Lehrer	k.A.	3	1	Ebay	0	5	4	False		5	6	6	4	6	7	7	6	8	Für das Wohlbefinden werden solche Produkte angewendet	2	4	4	3	5	5	4
tagging03	1.0700000000000001	145	AU::yFvz1Sjf1415992469586	1	ptkhgn													True
tagging03	1.0700000000000001	146	AU::yXqTfY0P1415993087674	1	mdkngn							warum sind menchen gemand zu andere mench	gibt es wirklich gott					True	3	4	1	1	Angestellter	google	4	1	postbank	0	2	5												Antidepresive helf bei depression kranheiten
tagging03	1.0700000000000001	147	AU::9tSAB8RZ1415993563813	1	mdkhgh													True
tagging03	1.0700000000000001	148	AU::DINnvtDo1415993588986	1	ptkngn							wahl der ausbildung, unsicher für die Zukunft						True	3	6	0	1	cta	nein	3	1	nein	0	1	2	False		4	4	4	4	4	6	5	5	5	wenn es hilft	3	3	5	5	4	3	5
tagging03	1.0700000000000001	149	AU::yiC2BKXQ1415993587807	1	mdkhgh	Verstehe die Fragestellung nicht, was wollen Sie?												True	2	3	1	0	Bürojob	Ja	1	1	Viele	0	1	1	False		4	4	4	4	4	5	5	5	5	Siehe vorherige Antwort...	4	4	3	4	3	4	3
tagging03	1.0700000000000001	150	AU::hllbL2KN1415993928157	1	mdkhgn	Ich hatte mal darüber nachgedacht, wie es ist zu sterben. Ich war traurig und wollte es nicht wahr haben. Ich habe versucht meine Gedanken zu verwerfen.	Habe mir mal vorgestellt, wie es ist ohne Mutter zu Leben. Dieser harte Fakt brachte mich zum weinen, ich habe mich in die Gedanken hineingesteigert und wusste, wenn es dazu kommt, werde ich sehr viel weinen..	Ich habe mir einmal Gedanekn darüber gemacht wie es ist, wenn mein Freund feiern geht. Ich konnte mir nicht vorstellen, wie er tanzt, wusste aber das sich viele Mädchen an ihn ran machen werden. Ich hasste diese Vorstellung, jedoch konnte ich nichts dagegen tun weil er mit seinen Freunden ging und mich nicht fragte. Vielleicht schämt er sich ja für mich.. aber eins steht fest, er wird mir vor 2 U…										True	2	6	0	0	Student	Nein	5	1	Instagram	1	5	3	False		7	6	6	4	5	7	6	6	3	Für: - Es kann so fern ich weiß die Simmung ein wenig positiv verbessern Gegen: - wirkt nur so lange, wie die Pille nun mal wirkt, die Probleme bleiben jedoch trotzdem - ist meiner Meinung nach genauso wie mit Alkohol.. für einen Moment vermag es helfen, jedoch wird am nächsten Tag wieder alles sch**** sein - man sollte sich seinen Problemen stellen und versuchen diese zu "bekämpfen" anstatt Pill…	6	6	6	5	2	6	2
tagging03	1.0700000000000001	151	AU::oB7cPcSi1415994082510	1	mdkhgn													True	1	4	0	1	Busfahrer	telekom	4	0	nein	0	1	6												ich denke schon, dass es gut ist
tagging03	1.0700000000000001	152	AU::BupPtjaK1415997832524	1	ptkhgn
tagging03	1.0700000000000001	153	AU::XT7o563a1415994322530	1	ptkhgh													True
tagging03	1.0700000000000001	154	AU::IN0zLEQ31415994495093	1	mdkhgh													True	1	1	0	0	Verkäufer	Nein	1	1	Nein	0	4	2
tagging03	1.0700000000000001	155	AU::26V6pr2c1415994767277	1	ptkngn													True
tagging03	1.0700000000000001	156	AU::3q3Z2JJA1415994876741	1	mdkhgn
tagging03	1.0700000000000001	157	AU::Td4O7r6r1415994885932	1	mdkhgh													True	3	7	0	1	Angestellter	google	4	0	postbank	0	1	5
tagging03	1.0700000000000001	158	AU::OibUkUf91415994921819	1	ptkngh													True	1	1	0	1	-	-	1	0	-	0	1	6
tagging03	1.0700000000000001	159	AU::NZcBOsR11415994932066	1	ptkngh
tagging03	1.0700000000000001	160	AU::N5gcWcQc1415995247266	1	mdkhgn													True
tagging03	1.0700000000000001	161	AU::WEy0F99O1415995318765	1	mdkngh
tagging03	1.0700000000000001	162	AU::Zcmi7v7b1415995527682	1	ptkhgh	cgul	txul	tuxl	tulx	txul	xtl							True	1	7	0	2	hvgjkgb	rkisix	7	1	rxzirsxi	0	5	2	False	ytj	2	2	2	2	2	4	4	4	4	ytj	5	2	2	2	2	2	2
tagging03	1.0700000000000001	163	AU::311MkthA1415995764393	1	ptkhgn	gibt es wirklich gott	warum sind menchen gemand											True	3	7	0	1	Angestellter	google	7	0	google	1	1	5	False	ich kann nur sagen spanned	1	4	7	7	7	9	1	6	6	kommt auf hand wie wirksamt ist die behandlung	1	6	6	6	6	6	6
tagging03	1.0700000000000001	164	AU::XAuTi74U1415996243185	1	mdkngn							Unfalltod des Kindes, konnte nicht damit umgehen	Tod der Mutter, war relativ plötzlich	Privates Umfeld, manchmal weiß ich nicht wie ich mit meinen Mitmenschen aufgrund ihres Benehmens umgehen soll	Arbeitsleben. Manchmal bin ich unsicher und überlege wie ich mit verschiedenen Situationen umgehen kann	Kinder. Gehe ich richtig mit meinen erwachsenen Kindern um	Wohnsituation. Ist es ok so wie wir leben	True	1	1	0	1	Servicekraft und Küchenhilfe	nein	1	1	nein	0	1	6												Antidepressiva machen abhängig. In einer akuten Situration ist es ok wenn sie eingenommen werden aber langfristig schadet es auch der Gesundheit. In einer akuten lage ist es allerding notwendig diese einzunehmen
tagging03	1.0700000000000001	165	AU::WRkSzTjA1415996347709	1	ptkngn													True	3	1	0	1	Marktforscherin	nein	1	1	nein	0	1	4
tagging03	1.0700000000000001	166	AU::7sxrqsfb1415996706444	1	mdkhgh													True	0	6	0	1	Personalfachkauffrau	k.a.	4	1	k.a.	0	1	3												ich halte nichts von chemiekeulen allerdings wenn es nicht anders geht dann sollte das RICHTIGE medikament verschrieben werden
tagging03	1.0700000000000001	167	AU::SagvWObX1415997409409	1	ptkngn							Unvorbereitetes, öffentliches Reden. Angst, Verwirrung, Unsicherheit						True	3	6	0	1	Dipl. KfM	nein	5	1	Twitter	0	4	4	False		4	6	6	5	4	3	5	3	4	Pro: -Antidepressiva wirken sofort. Contra: -Greifen in den Hirnstoffwechsel ein -Lösen das zugrunde liegende Problem nicht	5	4	5	5	5	2	4
tagging03	1.0700000000000001	168	AU::yH9S3WG41415997421720	1	ptkhgh
tagging03	1.0700000000000001	169	AU::EYoTE8hK1415997566830	1	ptkngh													True	1	1	0	1	technische Zeichnerin	nein	1	0	nein	0	1	6	False		4	4	4	4	4	9	5	5	5	habe mich mit Antidepresiva noch nie beschäftigt, noch nie genommen und kenne auch niemanden, der es nimmt und somit habe ich überhaupt gar keine Ahnung davon	2	4	3	4	1	2	3
tagging03	1.0700000000000001	170	AU::Lqe7RYwe1415998164028	1	mdkhgh	in meinder beruflichen situation muss ich immer sehr sicher sein												True	3	3	0	1	Projektleitung im Bauwesen	nein	3	1	nein	0	1	4	False		4	4	4	4	4	5	5	5	5	ich würde erstmal auf naturheilkunde zurückgreifen, anstatt auf psychpharmaka	4	2	2	4	3	4	5
tagging03	1.0700000000000001	171	AU::F0NoxnDO1415998579058	1	ptkngn							ich kann mich an keine Situation erinnern, in der meine Gedanken sehr unsicher gewesen wären	ach ja, beim Zusammentreffen von Leuten, die sich nicht mögen, in meiner Anwesenheit. Es fiel mir schwer, Gleichmut zu bewahren, war verlegen.					True	1	2	0	1	Pflegehelferin	nein	1	0	nein	0	5	6	False	keine, alles o.k.!	6	6	6	6	6	7	7	5	2	Für: - wenn sie wirksam sind, braucht man keinen Therapeuten - unkomplizierte und schnelle Handhabung - kein Zeitaufwand Gegen: - bewirken oft Gewichtszunahme - ich hätte das Gefühl, die Wirkung nicht steuern zu können - Einsamkeit wird wohl nicht verhindert	3	2	2	2	1	5	4
tagging03	1.0700000000000001	172	AU::mKIsqzRD1415998946390	1	mdkngn							keine an die ich mich erinnere	habe ein ordentliches Selbstvertrauen	unsicher manchaml, aber SEHR unsicher nicht!!				True	1	2	0	1	Einkauf IT	nein	2	1	-	0	1	6	False		5	5	4	5	5	7	6	5	3	gegen: Pillen lindern nur die Syptome aber nicht diue Ursache!	2	6	4	5	2	1	4
tagging03	1.0700000000000001	173	AU::vpOMtOdB1415999189468	1	ptkngh							Was denken die Kollegen?	Wie geht es weiter?	Warum immer ich?	Wo sind die Vorteile?	Was denkt die Familie?	Immer das selbe!	True	1	2	0	1	Ausbilder	nein	2	1	Facebook	0	1	3	False		6	6	6	6	6	6	5	5	3	Gefahr von Abhängigkeit schnelle Hilfe Nebenwirkungen auch positive Empfindungen werden gedämpft	2	4	2	2	1	1	1
tagging03	1.0700000000000001	174	AU::fV9XkWNd1415999323261	1	ptkngn													True
tagging03	1.0700000000000001	175	AU::vWFxaICc1415999346693	1	ptkngn													True	0	1	0	1	Betreuungsassistentin auf Arbeitssuche	nein	1	0	nein	0	1	6
tagging03	1.0700000000000001	176	AU::diHKK8OY1415999433925	1	mdkhgh	das war als ich mein neues auto gekauft habe	bei der geburt meines kindes											True	1	1	0	1	gärtner	nein	1	0	nein	0	1	6	False		5	4	3	6	3	3	4	5	7	wen derjenige es nicht von sich aus möchte.	4	5	4	3	4	3	5
tagging03	1.0700000000000001	177	AU::eN7hvCpd1415999857836	1	mdkngh							Treffen mit einer Freundin, Befürchtung, abgelehntzu werden.	Prüfungssituation an der Uni - Befürchtung nicht zu bestehen.	Vorstellungsgespräch - sind meine Antworten diese, die erwartet oder gewünscht waren.	Situationen, die mir neu sind. Unbehagen in solchen Situationen.			True	2	4	1	0	Erzieher	Soundcloud	2	1	Tauschbörsen	0	5	3	False	Die Umfrage war sehr komplex und anspruchsvoll. Viel Erfolg, ich hoffe, es war einiges hilfreich.	4	5	4	5	4	9	7	5	3	Grundsätzlich habe ich gar keine Ahnung von dem Thema, ich denke allerdings, dass Antidepresiva lediglich die Symptome lindert, nicht die ursachen.	3	5	6	4	2	5	4
tagging03	1.0700000000000001	178	AU::Mew4M4Ud1416000074515	1	mdkhgh	Autokauf	Zusammenstellung eines Computers	Kennenlernen von anderen Kulturen	Partnerwahl	politische Einstellung	Lebenseinstellung							True	1	4	0	1	arbeitssuchend	nein	3	1	Twitter	0	1	4	False	Nein, ist so in Ordnung	1	4	4	5	2	9	3	6	7	Dafür: Bei allen Depressionen die medizinische Ursachen haben z. Bsp.: manisch-depressiv Dagegen: Bei allen Depressionen, die durch Lebensituationen bedingt sind. (Angstzustände usw.)	2	4	3	6	1	2	1
tagging03	1.0700000000000001	179	AU::1wXSCthB1416000476075	1	mdkngn							vor Prüfungen, schaffe ich die Prüfung, habe ich genügend gelernt, zu viele Gedanken machen, durch dieses "Denken" wird Unsicherheit noch größer	Polizeikontrollen, obwohl ich weiß, dass ich mir nichts habe zu Schulden kommen lassen, starke Unsicherheit, wie die Polizisten auf mich reagieren	Arzttermine, bei Untersuchungsergebnissen mit bestimmten Diagnosen, Nervosität, Schwitzen, Unruhe	bei Unsicherheit: Gedankenfülle, Gedankenandrang, Denken verstärkt Unsicherheit, deshalb am besten Denken abstellen, Atmung in die Mitte gehen, dadurch	wird die Ruhe wieder größer		True	2	4	0	0	Selbständig	Nein	1	1	Facebook	0	1	6			6	6	6	6	6	5	5	5	7	Für Antidepressiva spricht nichts Gegen Antidepressiva: sie lösen genau die Probleme aus, die sie angehen sollen, wenn vorher etwas schlimm war, wird es durch Antidressiva mehr und nicht weniger Antidepressiva angeblich Stimmungsaufheller, inzwischen gibt es jedoch immer mehr Berichte, dass sie auch plötzlich zum Tode führen können, Herzrhythmusstörungen etc. Etliche Nebenwirkungen	4	6	3	6	1	4	1
tagging03	1.0700000000000001	180	AU::pkWlmBCn1416000570101	1	ptkhgh													True
tagging03	1.0700000000000001	181	AU::lK1yEma71416000896373	1	ptkhgh	Beruflich muss ich jeden Tag aufgrund von telefonischen Beschreibungen entscheiden, was das Problem für den Anrufer ist und wie ich das Problem lösöen kann. Hier bin ich mir oft sicher, die richtige Lösung zu finden - und wenn es einfach nur darum geht, den jenigen zu finden und zu benennen, der das Problem löst.	In meiner Freizeit segel ich. Dabei mache ich mir ständig Gedanken zu der Situation, in der ich mich derzeit befinde. Wenn ich mir meiner Gedanken nicht sicher bin, treffe ich am Ende möglicher Weise die falsche Entscheidung.											True	1	5	1	2	EDV Techniker / staatl. gepr. Informatiker	nw-news.de	3	1	nw-news.de	0	5	3	False		5	6	5	6	6	5	6	5	4	Ich denke, dass Antidepressiva am Anfang der Therapie sehr wichtig sind, damit man aus der Depression "herausgeholt werden" kann. Sie sind die Grundlage und der Beginn der Therapie. Sie sollten so lange wie nötig - aber auch so kurz wie möglich eingesetzt werden. Ohne eine gute Psychotherapie bekämpft man aber auch nur die Symptome. Es werden nur die Symptome behandelt. Ohne eine begleitende Ther…	3	3	1	4	1	2	3
tagging03	1.0700000000000001	182	AU::UfYVaoZW1416000793281	1	mdkngn							Tod meiner Mutter						True	3	2	1	0	Öffentlicher Dienst	nein	2	1	nin	0	5	1	False	etwas zu lang	7	7	6	6	6	5	5	5	5	Hohe Gewichszunahme	3	3	2	3	1	2	2
tagging03	1.0700000000000001	183	AU::sH0d3q8n1416001237117	1	mdkngn													True	2	3	0	1	Student	nein	1	1	nein	0	1	6												Gegen: dauerhafte medikamente für: stabilität der symptome
tagging03	1.0700000000000001	184	AU::KABFn0cG1416001716749	1	ptkngh													True
tagging03	1.0700000000000001	185	AU::f5Suc8I61416002398620	1	mdkngn							Schlussmachen mit Partner	Wahl des Studienfaches	Auswahl des Laptops	Verzeihen eines Fehlers des Partners	Wahl von Möbeln	Wahl eines Geburtstagsgeschenkes	True	2	7	0	2	Student	Nein. Kenne keine	7	1	Ja	1	5	1	False	Alles GUT!	4	4	4	4	4	5	5	5	5	Antidepresiva sind nicht gut für die Nerven.	4	3	3	3	3	3	3
tagging03	1.0700000000000001	186	AU::jzNcx5PZ1416003246843	1	mdkhgn	meine mutter war anderer meinung	ich war sicher, dass ich recht hatte	ich konnte es nicht rüberbringen	für mich wußte ich, dass es richtig war	es bringt nichts	ich bin wütend							True	1	4	0	1	mitarbeiter	nein	3	1	facebook	0	1	6	False	keine anmerkung	5	6	6	6	6	5	3	4	4	wirkt unterstützend, über längerer zeit sicher nicht so gut	3	5	5	5	5	6	4
tagging03	1.0700000000000001	187	AU::nnz0Wg4L1416005351075	1	ptkngn							fliegen mit drachenflieger	schwimmen in Rhein	umgang mit dem tod	umgang mit behinderten kindern	paliative station	eltern wenn sie dement werden	True	3	6	1	2	Hotelmanager	Twitter	6	1	Twitter	1	5	1			5	6	6	6	6	8	8	8	8	-es sind zu wenig langzeitstudien bekannt wie hilfreich solche mittel sind -sie sollten nicht nur zur ruhigstellung dienen	2	6	5	6	5	5	6
tagging03	1.0700000000000001	188	AU::MeTeFosQ1416005427440	1	ptkhgh	asddf	asdf	asdf	asdf	asdf	asdf							True	2	7	1	1	Selbsttändig	nein	1	1	Facebook	0	1	6			1	1	1	1	1	1	1	1	1	dddd	6	1	1	1	1	1	1
tagging03	1.0700000000000001	189	AU::QY1HH5nc1416005425935	1	mdkhgn													True	1	2	0	1	Chemiemeister	nein	2	0	nein	0	1	6
tagging03	1.0700000000000001	190	AU::du0IIFGs1416005889609	1	mdkhgn													True	1	6	1	0	Koch	nöö	6	1	nöö	0	5	1												nichts
tagging03	1.0700000000000001	191	AU::QkpCDdZk1416007194743	1	ptkhgn	beim autofahren - ich bin immer fokussiert und lasse mich schwer ablenken. zur not muss der beifahrer mal kurz ruhig sein oder kriegt seine antwort sobald ich kann	bei einem fußballturnier als ich noch ein kind war. ich war mir sicher oben links ins eck zu schießen und habe den ball dort versenkt.	beim einkaufen - ich wusste was ich brauche und habe es gekauft :D	als ich bei der aok gekündigt und zur tk gewechselt bin - aok mitarbeiter blöd -> ich keine lust mehr auf den kram -> gekündigt									True	0	2	0	1	keine	-	1	1	-	0	5	1	False	umfrage ist etwas langwierig und gerade das thema recht heikel. daher wird das ganze etwas gezogen.	5	4	4	4	4	6	4	4	5	pro: helfen schnell die symptome zu senken. contra: langfristig keine lösung für mich. das problem muss behandelt werden. eventuelle nebenwirkungen emotionslosigkeit	3	4	2	4	2	1	1
tagging03	1.0700000000000001	192	AU::cvuGaTyI1416016328242	1	mdkhgh
tagging03	1.0700000000000001	193	AU::5BBPtbC31416016413549	1	ptkngh
tagging03	1.0700000000000001	194	AU::vJ0KdBfu1416010422586	1	mdkngh							Unsicherheit im Personalgespräch - Gefühl ungerecht behandelt zu werden	Unsicherheit im Vorstellungsgespräch - Angespanntheit, Druck alles korrekt machen zu müssen, Versagensängste	Unsicherheit in Beziehungsfragen - Wie groß ist die Liebe zum Partner	Unsicherheit bei der Planung des weiteren Lebenswegs - Was interessiert mich wirklich, wo soll ich Schwerpunkte setzen			True	3	4	1	2	Projektmanager	nicht spontan	2	1	Amazon, Blogs (wie Klonblog.de u.v.a.)	0	5	6	False		4	4	4	4	4	6	5	5	5	Für: - Hilfe, falls Depression auf chemisches Ungleichgewicht (Botenstoffe im Gehirn) zurückzuführen ist - Schnelle Wirkung Gegen: - Probleme bei der richtigen Dosierung / Einstellung des Patienten - Gefahr der Abhängigkeit bei bestimmten Medikamenten	2	4	4	3	1	3	3
tagging03	1.0700000000000001	195	AU::D1ekfZMH1416018811725	1	mdkngh							Bewerbungsgespräch bei der Bundeswehr. Ich wusste nicht, was auf mich zukommt und, v.a., was von mir erwartet werden würde. Anstatt ich selbst zu sein, versuchte ich so zu sein, wie die Offiziere um mich herum.	Immatrikulation. Es war einfach niemand da, der sagte, wie es weitergeht.	Erster Kuss. Ich wusste nicht, ob ich darf oder nicht. Also presste sie mich gegen die Wand, weil sie, wie sie später sagte, es einfach nicht mehr aushielt.	Jeden Tag. Soll man sich selbst treu bleiben odr mit dem Strom schwimmen. Mit Adorno: Soll man Ruderer sein, oder (angebundener) Kapitän. Was ist besser, da beides schlecht ist?	War meine Epiphanie echt?		True	2	1	0	1	Student	-	1	1	-	0	1	2	False		5	5	4	6	5	6	5	2	5	Medikamente kaschieren nur, sie lösen nichts.	3	4	4	3	1	4	3
tagging03	1.0700000000000001	196	AU::iMmw2R0W1416031454218	1	ptkngh													True
tagging03	1.0700000000000001	197	AU::1Z564E8F1416031830937	1	ptkhgn	Gespräche und Kontakte mit psychisch kranken Menschen												True	1	1	0	1	Erwerbsunfähigkeitsrentnerin	nein	1	0	nein	0	2	6	False		4	5	3	4	5	4	6	5	6	Es lässt sich viel Geld damit verdienen, den Menschen hilft es jedoch meist nur wenig; sie werden nur davon abhängig.	6	6	4	6	3	6	5
tagging03	1.0700000000000001	198	AU::XT53LQ8D1416032528353	1	ptkngh													True	1	1	0	1	arbeitslos	nein	1	0	nein	0	1	6												weiss nicht
tagging03	1.0700000000000001	199	AU::JFXEwGRv1416032964415	1	ptkhgh													True	3	1	0	1	KFZ Mechaniker	nein	1	0	nein	0	1	6
tagging03	1.0700000000000001	200	AU::5GQ3aWPO1416035293131	1	ptkhgn													True
tagging03	1.0700000000000001	201	AU::xFlLWreQ1416038491266	1	mdkngn							Schuldzuweisung durch Arbeitgeber	Unfall beim Rafting	Überfall durch Jugendgruppe				True	1	4	1	2	Verlagskaufmann	nein	1	1	nein	0	4	1	False		6	6	6	6	6	8	6	6	3	-	5	5	5	4	2	4	4
tagging03	1.0700000000000001	202	AU::wz6i2HUE1416038487014	1	ptkngn							Antritt erste Arbeitsstelle. "Bin ich der Situation gewachsen?"						True	3	3	1	2	Vertriebsleiter	gourmet-magazin.de	2	1	gourmet-magazin.de	0	4	2	False		5	5	3	4	6	7	6	4	5	Ich bin skeptisch, was die Wirkung von chemischen Medikamenten auf die menschliche Psyche angeht. Es werden oft nur Symptome behandelt.	1	4	1	3	1	6	3
tagging03	1.0700000000000001	203	AU::s59WNnq91416039112908	1	mdkngn													True
tagging03	1.0700000000000001	204	AU::wQukLHjM1416039316666	1	ptkhgn													True	2	1	0	1	Mathematik Student	-	1	1	Youtube, Twitter	0	1	6												Medikamentöse Behandlungen sind unnatürlich. Jeder Mensch sollte in der Lage sein, seinen Gefühlshaushalt auch ohne Medikamente zu regeln.
tagging03	1.0700000000000001	205	AU::1r1NeSY41416039877702	1	ptkngn							geldsorgen, die mir schlaflose nächte bereiten	mehrarbeit und bereitschaftsdienst lassen mich nicht gut schlafen	mein gewicht bereitet mir sorgen nd gesundheitliche probleme, aber ich bekomme es nicht in den griff	werde von einigen personen ausgenutzt und die denken auch noch , dass ich es nicht merke	habe mir ein älteres auto gekauft und jetzt bereitet es mir sorgen und kostet viel reparaturen. vielleicht hätte ich kein so altes auto kaufen sollen		True	2	1	0	1	agrartechniker	nein	1	0	nein	0	1	6	False		5	5	5	5	5	7	7	6	4	Sie helfen langfristig und bieten wieder mehr Lebensqualität	3	5	5	5	2	4	3
tagging03	1.0700000000000001	206	AU::kNuHZnA81416040699548	1	ptkhgh													True	3	1	0	1	Angestellte	nein	1	1	Twitter, Facebook	0	4	4												damit habe ich mich noch nie beschäftigt, keine ahnung
tagging03	1.0700000000000001	207	AU::K9KwPCrA1416042838262	1	ptkngn							Konnte keinen klaren Gedanken fassen in einer Drucksituation	Unordung im Kopf	Wunsch den gedanklichen Ausgang zu finden, eine klare Struktur zurückzugewinnen				True	2	4	0	1	Freiberufl.	?	3	1	Zeit	0	4	6	False		5	6	5	6	6	9	7	4	7	+ Verbesserung der Lebensqualität + Berechenbarkeit, Planbarkeit des Lebens - Persönlichkeitsveränderung - gesundheitl. Belastung durch Medikamente	3	4	5	3	1	4	1
tagging03	1.0700000000000001	208	AU::nj4sAKql1416042954396	1	mdkhgn	heirat	der geburt meines kindes	die wahl meines arbeitspatzes	wenn ich mitz meiner famielie zusammen bin	entspanntes	entspanntes beisammen sein mit freunden							True	1	5	1	2	landschaftsgärtner	vodafone,tcom,base,e plus	2	1	twitter,facebook,	0	1	1	False	war sehr interessant	6	7	6	7	7	8	8	8	6	denk das antidepresiva in bestimmten situationen durchaus dem patienten helfen können die probleme zu lindern ,jedoch ist das risiko einer abhängigkeit natuerlich schnell gegeben	2	5	5	4	2	4	3
tagging03	1.0700000000000001	209	AU::3a7ZEP1M1416043508253	1	mdkngh
tagging03	1.0700000000000001	210	AU::vSRCG0zv1416045866570	1	ptkhgh	Hochzeit	Scheidung	einigen Käufen	Verhalten	Handeln	Aussagen							True	3	1	0	1	Werkzeugmacher, Informatiker	nein	1	0	neun	0	1	6												Gut, wenn man sich auch an die Begleitschrift oder ärrztliche Anweisung hält. Nicht geeignet und zu verwenden als Rauschmittel.
tagging03	1.0700000000000001	211	AU::jua282IG1416046319916	1	ptkhgh	Betreten eines Zuges nach Vergewissern der richtigen Richtung in der Zuganzeige	Abschicken einer Bewerbung auf eine Stelle, die zu mir passt											True	3	2	1	0	Leitender Angestellter	pinterest	2	1	kiva.org, pinterest	0	4	4	False		5	6	5	5	5	8	6	6	3	Anidepressiva müssten hilfreich sein. Habe keine fundierte Basis für Erkenntnis.	1	4	2	1	2	3	3
tagging03	1.0700000000000001	212	AU::R3KjA96G1416047386262	1	mdkhgh	Anschaffung eines Laptops: Ich wusste genau welches Modell ich wollte und habe es mir auch gekauft	Anschaffung eines Smartphones: Wusste genau auf was ich achten will und bin auch nicht von meinen Anforderungen abgewichen											True	2	5	0	1	Student	Nein	5	1	Facebook	0	1	3	False		4	5	5	3	4	5	6	6	5	Dafür: Man kann bestimmte Dinge so besser unter kontrolle halten und den Menschen so ein "besseres" Gefühl geben. Dagegen: Keine wirkliche auseinandersetzung mit dem größeren Problem, da nur Tabletten gegeben werden	5	4	4	3	5	4	3
tagging03	1.0700000000000001	213	AU::ZSacWzi91416048046198	1	ptkngn													True
tagging03	1.0700000000000001	214	AU::G7iydmCT1416048846156	1	ptkhgh	eheschließung,trennung	arbeitsplatz,verlust	gesundheit,dachte nie an eine krebserkrankung										True	0	2	0	1	arbeitslos	nein	2	1	facebook	0	1	1	False	keine	4	5	5	5	6	8	8	6	6	medikament kann abhängig machen,	3	2	6	6	4	6	3
tagging03	1.0700000000000001	215	AU::Afgem5c91416048810921	1	mdkhgn													True	1	4	0	1	arbeitslos	nein	4	1	Ebay	0	1	6												keine ahnung
tagging03	1.0700000000000001	216	AU::v53R1I6P1416050450498	1	ptkngh							die geburt meiner Kinder	todesfall in der Familie	Vertrauen meinem Partner gegenüber	meine Lebenssituation	Unzufriedenheit meines aussehens	Probleme die nicht sofort gelöst werden konnten	True	1	1	0	1	Einzelhandel	nein	1	0	nein	0	1	6	False	ich fand diese umfrage für einen laien zu schwer	4	4	4	4	4	5	5	5	5	ich denke das Antideressiva auf dauer abhänig machen und den Menschen unzurechungsfähig machen.	1	4	6	6	6	5	6
tagging03	1.0700000000000001	217	AU::wz7fTYXO1416050925504	1	ptkhgh													True	0	1	0	1	Immobilienverwalter	nein	1	1	nein	0	5	4
tagging03	1.0700000000000001	218	AU::jNkntChj1416051354147	1	ptkhgh	Heirat meiner Frau - gemeinsame Zukunft für den Rest meines Lebens	Jobwechsel - Überzeugt von der neuen Stelle	Auslandsaufenthalt - Volle Konzentration										True	3	1	1	0	Teamleiter	nein	1	1	nein	0	5	4	False		5	5	5	5	5	6	6	6	6	GEGEN: Kontaminierung mit Pharmaka evtl. dauerhafte Abhängigkeit nicht unbedingt gezielt FÜR: schnelle Wirkung vermitteln evtl. gutes Gefühl	3	4	4	3	2	2	2
tagging03	1.0700000000000001	219	AU::OEt5pKKP1416052359852	1	ptkhgn													True	1	2	0	1	Technischer Assistent für Agrar- und Umweltanalytik	-	3	1	Tumblr, Wordpress	0	5	4	False		3	5	5	5	4	7	4	4	4	Dafür spricht eine effektive Unterdrückung von Ängsten und negativen Gedanken, die eine Therapie erleichtern kann. Dagegen sprechen eventuelle Nebenwirkungen und eine gewisse Gefahr einer Abhängigkeit.	4	6	6	5	3	6	3
tagging03	1.0700000000000001	220	AU::Kn0CjtV51416052901559	1	mdkngn							bei meiner ersten öffentlichen ansprache- starkes händezittern	beim selbstmord meiner schwägerin-totale leere im kopf	beim todeskampf meines bruders letztes jahr auf der intensivstation- ich dachte mir zieht es die beine weg				True	1	4	0	0	angestellte	wikipedia	3	1	google	0	5	1	False	interessantes thema das oft in unserer gesellschaft verschwiegen wird	6	6	5	6	7	7	7	5	2	helfen mir dabei mit meinen ängsten zu leben machen leider oft abhängig	1	4	4	5	2	3	1
tagging03	1.0700000000000001	221	AU::T2wcZQwo1416054389324	1	mdkngn							bei einer entscheidung zu Autokauf	Gespräche mit Arbeitsgeber	Vorsorgevollmacht für meine Mutter				True	1	5	0	1	Tischler	weiss nicht	5	1	Facebook	0	1	1	False		1	2	2	2	1	8	2	1	9	ich bin gegen die Antidepresiva, weil die Nebenwirkung nicht richtig erforscht sind. Man kann nie sicherstellen wie weit die pysischen eingeschränkt wird.	5	4	4	6	3	5	3
tagging03	1.0700000000000001	222	AU::utqZ3JHr1416054551601	1	ptkhgh	Autokauf: Vergleich der Angebote, finanzielle Möglichkeiten	Studiumaufname: gute Karrieremöglichkeiten, gute Verdienstmöglichkeiten, Freude am Thema	Kauf Dauerkarte für Fußball: Freude, Besonderheit										True	3	1	0	1	Chemiker	nein	1	0	nein	0	1	6	False	Wiederholung der gleichen Fragen war nervig	3	6	6	6	5	6	5	5	6	Unverträglichkeit, Nebenwirkungen	5	5	5	5	2	3	3
tagging03	1.0700000000000001	223	AU::o4Uo9C231416054564466	1	ptkngn													True	2	4	0	1	Studentin	nein	3	1	tumblr
tagging03	1.0700000000000001	224	AU::Z2Y1SWyH1416055031382	1	mdkngn							kann mich nicht mehr erinnern						True	2	1	1	2	Student	Instagram	1	1	Twitter	0	5	6												sie unterdrücken die Probleme nur
tagging03	1.0700000000000001	225	AU::qdG16UWO1416055263914	1	mdkngh							Trennung vom Partner, ja oder nein	Umzug in Urlaubsresort, Unsicherheit, ob der Schritt der richtige war. War richtig!	Auswanderung (anfangs), erst vage dafür, jetzt Feuer und Flamme	neue Bindung?	Komme ich allein zurecht? Na klar!	wie sieht die finanzielle Situation nach dem Arbeitsleben aus?	True	3	5	0	1	Rentner	nein	2	1	nein	0	4	3	False		7	5	3	2	5	8	7	7	5	eventuelle Abhängigkeit	6	6	5	6	1	1	1
tagging03	1.0700000000000001	226	AU::lxi56g7i1416056699919	1	ptkhgn	ich liebe ihn, Schmetterlinge im Bauch, weiche Knie, kann nicht mehr klar denken, herzrasen, ich will die Zeit anhalten, schmerzfrei, erloest	scheiße Hilfe, hab eine Pistole an den Kopf gehalten bekommen, Angst, Todesangst, Herzrassen, hilflos, ausgeliefert, unfähig zu denken	bitte nicht, nein ich will nicht dass er stirbt, habe die Diagnose Krebs im Endstadium für meinen Vater erhalten, überfordert, Boden unter den Füßen verloren, hilflos,traurig, Angst, Belastung	ich will dass er endlich erloest wird, 2x Chemotherapie (mein Vater), quält sich seit 2 Jahren, keine Lebensfreude, Schmerzen, ständiges Bangen, strapaziert die Nerven									True	0	1	0	1	Hausfrau	nein	1	0	Facebook	0	1	6	False		7	3	1	1	2	8	8	1	9	wirken nicht so gut, heftige Nebenwirkungen, reglmässige Einnahme, teuer, Wechselwirkungen, werden von den Ärzten viel zu arg in den Himmel gelobt, sexuelle Unlust mehr Antrieb, stabiler, evtl. Lebensfreude, belastbarer, entspannter, weniger Angst, sicherer, selbstbewußter, Linderung von Syntomen wie z. B. Niedergeschlagen, Nervsität, Traurigkeit, depressiv, weinen, Schmerzen, Stimmungsschwankung…	6	6	6	6	4	5	2
tagging03	1.0700000000000001	227	AU::8zOXnN491416056841537	1	ptkhgn	Freizeitbad, schönes Erlebniss mit meinem Kind	Fernsehen, mein Kind soll nicht mehr als 1h am Tag wenn überhaupt fernsehen											True	1	2	0	1	Bürokauffrau	nein	2	1	Twitter, Facebook	0	4	1	False		5	5	4	5	4	6	5	5	5	Kann einem helfen Depressionen zu verarbeiten, hebt die Stimmung bei Depressionen, lässt negative Gedanken nicht mehr so nahe an einen ran Ist keine dauerlösung und nur in Verbindung mit einer Therapie langfristig wirkungsvoll, kann abhängig machen,	3	4	3	4	2	4	2
tagging03	1.0700000000000001	228	AU::81BNSuKG1416057016695	1	mdkhgh													True	2	1	0	1	kaufm. angestellter	nein	1	0	nein	0	1	1
tagging03	1.0700000000000001	229	AU::Et66qR6M1416058279010	1	ptkhgn													True	2	1	0	1	keine	nein	1	0	nein	0	1	6
tagging03	1.0700000000000001	230	AU::uDqhjCrn1416059235249	1	ptkngn							bei beurteilung einer alkohlisierten hilflosen person	ich sollte einer bekannte einen gefallen tun der nicht in meinem interesse war	konnte ich eine geforderte Arbeitsaufgabe im geforderten zeitraum qualitativ erfüllen	ich sollte einen rat erteilen			True	1	1	0	1	Angestellte	nein	1	0	nein	0	1	6	False	ist sehr Interessant aber ich habe mich noch nicht ausfühlich mit dem Thema beschäftigt nur so als "Aussenstehende"	7	6	7	6	7	5	3	7	5	antidepressiva sind starke künstliche medikamente die nur kurtzfristig effektiv helfen , aber langfristig starke nebenwirkungen haben und sehr stark abhängig machen	2	6	5	6	1	2	4
tagging03	1.0700000000000001	231	AU::Y6pMmlhX1416060140260	1	ptkhgh	hochzeit	kinder	geldanlege	urlaubsziel	freunde	risikobereitschaft							True	1	1	0	1	laborant	nein	1	0	nein	0	1	6	False	diese Umfrage war zu nervig, Umfragen sollten "lustig" und unterhaltsam sein !!!	3	3	3	3	3	8	5	3	8	siehe vorher	2	3	3	3	1	2	2
tagging03	1.0700000000000001	232	AU::0nQGMoO51416060868628	1	mdkngh							zu viele Alternativen	Angst die falsche Wahl zu treffen	Hang zum Perfektionismus				True	3	3	0	1	BusinessProcess Architect		2	1		0	4	3	False		5	5	4	5	5	7	6	4	3	Keine langfristige Änderung von GEdanken- oder VErhaltensmuster. Chemische Mittel	4	5	5	5	1	2	2
tagging03	1.0700000000000001	233	AU::vJOU0za21416061209666	1	ptkhgn													True	1	1	0	0	Industriemechaniker	Nein	1	1	Nein	0	4	2
tagging03	1.0700000000000001	234	AU::doOCb77o1416062728055	1	ptkhgn	keine Ahnung...ich bin mir selten sehr sicher												True	3	6	1	2	Zollsachbearbeiterin	livejournal	3	1	tumblr, livejournal	0	4	4	False		3	5	5	5	5	1	5	5	3	- Stimmungsaufhellung hilft bei der Bewältigung von Alltag und Problemen - Nebenwirkungen - Ggf. Entwicklung einer psychologischen Abhängigkeit	4	5	4	6	1	4	2
tagging03	1.0700000000000001	235	AU::WVYq9nck1416063423844	1	mdkngn
tagging03	1.0700000000000001	236	AU::56RQq4Rc1416064010491	1	mdkngh													True	1	1	0	1	kfm.Angestellte	-,-	1	0	-,-	0	1	6												Habe bisher keine Berührungspunkte mit diesem Thema, denke aber , dass Antidepressiva das Leben eines Depresiven wieder ein wenig lebenswerter machen. Ob sie dauerhaft nicht nur abhängig, sondern auch wirksam anhalten kann ich nicht beurteilen ;-(
tagging03	1.0700000000000001	237	AU::zcIyIFAF1416064145218	1	ptkngh							entscheidungen richtig oder falsch waren	selbstwert	panikattacken	verluste umgang mit Tod	wechsel der Arbeitsstelle	in der Erziehung meiner Kinder alles richtig gemacht zu haben	True	1	4	0	1	altenpflegerin	nein	1	0	nein	0	1	6	False	ich fand dieses thema sehr interresant da die erkrankung depression im vormarch ist	2	2	2	2	2	4	6	5	3	Antidrepressiva nur in der anfangsphase dann muss psychotherapie hinzu weil sonst urasche nicht behoben wird	2	2	4	2	1	5	2
tagging03	1.0700000000000001	238	AU::8pdkbDb11416065830171	1	ptkhgn													True	1	1	0	1	Hausfrau	keine	1	0	keine
tagging03	1.0700000000000001	239	AU::fa5HCrjD1416066281892	1	ptkngh							Angst vor einer Pruefung zu scheitern.	Verantwortung gerecht werden.	Vortrag vor mehreren Teilnehmern.				True	1	1	0	1	Industriemechaniker	Nein	1	1	Nein	0	3	2	False	Eine sehr interessante Studie.	5	7	6	5	6	9	7	8	2	Die Antidepresiva helfen nur fuer eine bestimmte Zeit.	3	4	4	3	4	3	4
tagging03	1.0700000000000001	240	AU::cabTX7Qc1416069522216	1	mdkhgn													True	1	4	0	1	Verwaltungsfachangestellte	nein	4	1	nein	0	5	6												-
tagging03	1.0700000000000001	241	AU::897zffpG1416069631655	1	mdkngn							Gewalt	Angst	Menschenmassen	Entschidungen	Dunkelheit	Beziehung	True	1	6	1	0	Medizinische Fachangestellte	-	6	1	Facebook	0	5	2												Sie unterstützen und helfen bei bestimmten Symptomen z.B. Angst- oder Panikattacken
tagging03	1.0700000000000001	242	AU::c6WocOC71416070251312	1	mdkngn							Meine Gedanken sind klar und ausgeprägt	Bin sicher im denken und handeln	Mit dem obrigen Gedankenspiel kenne ich mich nicht aus	ansonsten kein Kommentar			True	3	2	0	1	Krankenschwester	nein	2	0	nein	0	1	6												Bei der Behandlung von Depressionen wird häufig Antidepressiva verschrieben. Gegenanzeigen weiß ich nicht
tagging03	1.0700000000000001	243	AU::AhfZxlOD1416070422188	1	ptkngn							-	-	-	-	-	-	True	3	1	1	0	Studentische Hilfskraft	-	1	1	-	0	5	3	False		4	4	4	4	4	5	5	5	5	-	2	4	4	5	1	4	1
tagging03	1.0700000000000001	244	AU::tfWco1ZN1416072861751	1	ptkhgn	???	???	???	???	???	???							True	1	4	0	1	Kundenbetreuerin	???	4	0	???	0	1	6	False	???	4	4	4	4	4	5	5	5	5	???	4	3	3	3	3	3	3
tagging03	1.0700000000000001	245	AU::Lt4iSz7y1416072887789	1	ptkhgn	?												True	0	1	0	1	Angestellter	nein	1	0	nein	0	1	6												?
tagging03	1.0700000000000001	246	AU::UJHjyeeD1416074106316	1	mdkngh							Mir fällt keine Situation ein, in der ich sehr unsicher war. Vielleicht am ehesten eine Prüfungssituation, wie z.B. bei der Abiturprüfung.	Das war aber eher eine Art Nervosität. Also eine so richtige Art Unsicherheit habe ich nicht in Erinnerung.					True	2	2	0	1	Softwareentwickler	nein	1	1	ebay, amazon twitter	0	1	6	False		7	5	5	6	6	3	4	3	3	Ich kenne mich mit Antidepressiva nicht aus. Ich würde aber die möglichen Nebenwirkungen als Argumente gegen Antidepressiva aufzählen. Wenn die Wirksamkeit eines Präparats nachgewiesen ist, spricht es aber für die Verwendung.	2	5	3	5	2	4	3
tagging03	1.0700000000000001	247	AU::fYArw4aH1416075014305	1	ptkhgh	beim Glücksspiel und Gewonnen	beim einschätzen von Menschen enteüscht worden											True	1	5	0	1	Lagerist-Metzger	nein	5	0	Techno Markt eBay	0	1	6												In bestimmten fällen gut
tagging03	1.0700000000000001	248	AU::RMTJeUb91416076134593	1	mdkngn							krebserkrankung	depressionen bei angehörigem	operationen				True	1	2	0	1	facharbeiterin	-.	2	0	-.-	0	1	1	True		6	6	6	6	6	7	7	5	5	stimmungsaufhellend, helfend abhängig	2	2	2	3	2	2	3
tagging03	1.0700000000000001	249	AU::pyZFqvfG1416076208166	1	ptkngn							neuer job oder im alten bleiben	Geburtstagsgeschenke	Haus erneuern oder in den Urlaub fahren				True	1	1	0	1	Bürokauffrau	nein	1	0	nein	0	1	6	False		6	6	5	6	5	7	7	6	4	Für: nächte sind nicht schlaflos Gegen: Grund wird nicht erforscht	3	4	3	3	4	5	4
tagging03	1.0700000000000001	250	AU::zZQTic7Q1416076673194	1	ptkngh							?????	?????	???????????	?????????????????????	????????????????????????????????	????????????????????????????????	True	0	1	0	1	----------------	nein	1	0	nein	0	1	6	True		1	1	1	1	1	9	9	9	9	?????????????????????????????????????????????	3	4	4	4	4	4	4
tagging03	1.0700000000000001	251	AU::RJO24cjt1416076734796	1	mdkhgn	habe keine ahnung was sie meinen. da bin ich sicher	5 minuten wofur, 5 situationen zu beshreiben? welche, warum, wofur?	ihre studie ist aber seltsam	und nicht besonders gut gemacht	zeimlich verwirrend ihr zeugs da. ich hab 5 min um was zu schreiben, und sie wollen sich nicht mal die zeit nehmen um richtig zu erkl'ren was da zu schreiben ist?	na ja, noch 2 minuten, da bin ich mir auch sicher. und ich bin sicher dass es mit tags nichts zu tun hat							True	3	4	1	0	beruf	nein	5	1	twitter	0	5	2	False	unklar, unlogisch, kompliziert, macht keinen spass	3	7	6	5	6	4	7	8	6	unbekannte nebenwirkungen	3	6	5	4	2	5	3
tagging03	1.0700000000000001	252	AU::LLlUc4g11416077458248	1	mdkhgh	hochzeit	führerschein											True	1	4	0	1	verkäufer	nein	4	1	facebook	0	1	6	False	klarere aufgaben	4	4	4	3	3	5	5	6	6	für : heilchancen gegen abhändigkeit	1	5	4	4	4	4	3
tagging03	1.0700000000000001	253	AU::64AWKtoM1416084971308	1	mdkngh							...						True	2	6	1	2	---	---	5	1	---	0	4	4	False		4	5	6	5	5	4	6	6	4	...	3	3	4	3	4	3	4
tagging03	1.0700000000000001	254	AU::QYkhfdEp1416087997521	1	ptkhgn	börsenvoraussagen	arbeit	entscheidungen treffen	schlechte geht immer vorbei									True	2	1	0	1	bademeister	nein	1	0	nein	0	5	2	False		4	4	4	4	4	7	5	5	5	man soll positiv bleiben und dann braucht man keins	4	4	2	5	4	6	5
tagging03	1.0700000000000001	255	AU::CByj4Xnu1416089047681	1	ptkngn							ich sprach mit einem sehr alten mann und wies ihm den Weg, er war mit sehr viel Gepäck auf dem Bahnsteig. Ich erklärte ihm was er wissen wollte , er bedankete sich , ich drehte mich für eine Sekunde weg und wieder zurück dann war er weg. Innerhalb von Sekunden war der Mann einfach verschwunden. Ich war entsetzt und überlegte ob dieser wirklich da war oder ob ich geträumt habe.So ein alter Mensch …						True	1	6	0	1	dekorateur	nein	4	1	google	0	1	6												abhängigkeit, belastung, nebenwirkung, einsamkeit, aufsicht
tagging03	1.0700000000000001	256	AU::5Yx3O3NU1416089466335	1	mdkhgn	keine ahnung	weiß nicht	kein plan										True	2	2	0	1	keiner	nein	1	1	nein	0	4	3	False		4	4	4	4	4	5	5	5	5	weiß nicht	5	4	3	5	3	2	4
tagging03	1.0700000000000001	257	AU::dJgfTqwZ1416090414315	1	mdkngh													True	3	6	1	2	-	-	6	1	-	1	1	3												-
tagging03	1.0700000000000001	258	AU::5qmxyScx1416098057938	1	ptkngh							keine ahnung	keine ahnung	keine ahnung	keine ahnung	keine ahnung	keine ahnung	True	1	1	0	1	Hotelfachmann	nö	1	1	nö	0	1	6	False		4	4	4	4	4	5	5	5	5	keine ahnung	3	3	4	3	4	3	4
tagging03	1.0700000000000001	259	AU::Z6HaibZZ1416124018458	1	mdkngh							als ich sehr krank wurde	familienmitgleid gestorben	oma gestorben	streit und suchtprobleme in familie	trennung partner	beruf verloren	True	1	1	0	1	med.dok	nein	1	0	nein	0	1	6	False	manches sollte genauer erklärt werden, bzw. einfacher, nicht jeder kennt sich mit den dingen aus	5	5	5	5	5	5	5	5	5	bei suizidgefahr und ängsten top	3	4	4	4	3	3	4
tagging03	1.0700000000000001	260	AU::TE6XDRuf1416127958644	1	ptkngh							Geld anlegen	Meeting					True	1	2	0	1	Referent HR Marketing	nein	1	1	Facebook, Twitter	0	1	2	False	Es fehlte oft die Auswahlmöglichkeit: Kenne ich nicht oder weiß ich nicht. Z.B. bei den gefragten Medikamenten kannte ich kein einziges.!	4	6	6	6	5	8	6	7	4	Wenn es hilft, sollte man es nutzen	2	4	3	4	5	3	5
tagging03	1.0700000000000001	261	AU::FbWtsA7N1416132446255	1	ptkngh							ich habe nicht solche krankhaften symptome						True	1	1	1	0	Angestellter	nein	1	1	nein	0	5	1	False	wer noch nicht verückt war ist es jetzt-vielen Dank!	5	7	1	1	7	8	7	9	9	das zeug hat garantiert übelste nebenwirkungen-deswegen nein	5	6	3	6	2	6	4
tagging03	1.0700000000000001	262	AU::iqlymWWR1416133318288	1	ptkhgh													True	1	1	0	1	Bürokauffrau	Nein.	1	1	Nein	0	1	6
tagging03	1.0700000000000001	263	AU::I8BKgxlB1416133878203	1	mdkngh
tagging03	1.0700000000000001	264	AU::A68QHPKR1416134101588	1	mdkngh							kshjklö jklöä klöä# jklö	dfghjk jkl	cvbnm	fghj	cvbnm	cfghjk	True	1	4	0	1	Restaurantfachmann	ka	4	0	ka	0	1	6												ka
tagging03	1.0700000000000001	265	AU::CfVNABi71416134806723	1	mdkngh							Jobwechsel innerhalb des Konzerns, ist das wirklich die bessere Alternative als Kündigung und neuer Job	Hauskauf oder doch besser Miete	Noch ein viertes Kind, können wir uns das leisten				True	0	4	0	1	Kaufmann / Fachhochschulreife	nein	1	1	Twitter, Facebook.....	0	4	2	False	Wie gesagt, mein Problem hier war, dass ich keinerlei Ahnung betreffend des Themas hatte.	5	5	5	5	5	9	9	1	1	Für: kurzfristige Besserung Gegen: bei längerer Benutzung Abhängigkeit	2	3	4	4	2	5	3
tagging03	1.0700000000000001	266	AU::HZaWgG5z1416135095249	1	ptkngh													True	1	4	0	1	ji	bnm,	4	0	k	0	1	6												ka
tagging03	1.0700000000000001	267	AU::KjVevVqY1416135342738	1	ptkngh
tagging03	1.0700000000000001	268	AU::zgaYm4Z91416136250733	1	ptkngh
tagging03	1.0700000000000001	269	AU::Nymbeayn1416137116906	1	mdkhgn
tagging03	1.0700000000000001	270	AU::frPkBl3V1416137274961	1	mdkhgn													True
tagging03	1.0700000000000001	271	AU::V5ULy0dx1416137440437	1	ptkngn							Ich war mir sehr unsicher, als ich auf Wohnungssuche war. Da kam es häufiger vor, dass sich der Kopf leer anfühlte, man nicht mehr wusste, ob man sich dafür oder dagegen entscheiden sollte.						True	3	4	1	0	Ergotherapeutin	Twitter	3	1	Facebook	0	5	1	False		5	6	6	6	5	6	5	6	2	Für: - besonders hilfreich bei schweren Depressionen, die sich beispielsweise durch eine starke Antriebslosigkeit äußern - bei manifestierten Depressionen, bei denen Psychotherapie alleine nicht ausreicht Gegen: - Gefahr der Abhängigkeit - Nebenwirkungen - eventuell Risiko, dass Medikamente nicht selbständig und kontinuierlich durch den Patienten eingenommen werden	4	5	5	5	1	4	3
tagging03	1.0700000000000001	272	AU::sjoAO7EO1416138043638	1	mdkhgn	?												True	2	1	0	1	Bankkaufmann	?	1	0	?	0	5	2	False	?	4	4	4	4	4	5	5	5	5	?	3	3	4	4	4	3	4
tagging03	1.0700000000000001	273	AU::popo8Sbr1416138572639	1	ptkhgn	als die wehen angefangen haben wusste ich, dass sehr sicher	als ich meine ausbildung ausgesucht habe	als ich meinen arbeitsplatz angeboten bekommen habe war ich sehr sicher, dass dies der richtige ist	als ich mit meinem freund zusammengezogen bin	als ich meine wohnung ausgesucht habe	das ich heiraten möchte							True	1	1	0	1	beruf	nein	1	0	nein	0	1	6			7	7	7	7	7	1	2	5	1	bei der behandlung von antidepresiva MUSS eine theraphie angeordnet werden ansonsten bringen sie auf das endergebnis schlimmere depressionen
tagging03	1.0700000000000001	274	AU::bbt62j8u1416140451855	1	mdkhgh													True	3	4	0	2	laborantin	appnexus	4	1	appnexus
tagging03	1.0700000000000001	275	AU::83uViRDl1416141464911	1	mdkngh							Eine Freundin erzählte mir von einem Job-Angebot. Leider war ich mir nicht sicher, ob ich mich für sie freuen sollte oder doch eher neidisch war.						True	2	2	0	1	Bürotätigkeit	nein	2	1	Twitter	0	1	6	False		6	6	6	6	6	2	5	5	2	Antidepressiva sind Stimmungsaufheller, die über seelische Tiefpunkte hinweghelfen. Ihre Wirkung tritt nach 2 bis 4 Wochen ein. Eine Suchtgefahr besteht durch die Einnahme von Antidepressiva nicht.	3	5	4	5	2	5	4
tagging03	1.0700000000000001	276	AU::HDmUkIu71416142538508	1	ptkhgn
tagging03	1.0700000000000001	277	AU::EOmYl5ox1416144222196	1	mdkhgh													True	2	2	0	1	Tischler Azubi	Nein	5	1	Nein	0	1	3												Gegen: kann eher zu einem Rückfall führen,hilft nur in verbidung mit therapie, für: gute Unterstützung für Menschen mit problemen,
tagging03	1.0700000000000001	278	AU::6I9IxIf01416145790517	1	mdkngh													True
tagging03	1.0700000000000001	279	AU::H5lhuTKQ1416146276672	1	mdkngh							bei meinem sohn	in meiner kindheit					True	1	4	0	1	Schlosser	nein	3	1	weiß nicht	0	5	3	True		6	5	4	5	6	7	6	7	8	weiß nicht	2	4	4	4	5	4	3
tagging03	1.0700000000000001	280	AU::1R56xoPz1416148706765	1	mdkhgn													True	2	1	0	1	Bäckerreifachverkäuferin	nein	1	0	nein	0	1	6
tagging03	1.0700000000000001	281	AU::fBsiFneu1416148937871	1	ptkngh							Bei der Krankheit meiner Frau	Beim Berufswunsch meiner Tochter	Kauf vom neuen Auto	Geldanlage in neue Aktien	Bei der Vermittlung eines Pflegehundes, sind die Leute wirklich gut zu dem Tier	Soll ich wirklich vor Weihnachten wieder etwas Spenden	True	1	3	0	1	Rentner	nein	3	1	Ebay	0	1	4	False		3	3	3	2	2	4	4	4	3	Tabletten sind nicht immer gesund und daher sollte man damit vorsichtig sein	2	4	3	4	4	3	4
tagging03	1.0700000000000001	282	AU::EUdUw7wb1416149012085	1	mdkhgh
tagging03	1.0700000000000001	283	AU::AAVsRgAb1416149135640	1	ptkngn							in der Entscheidung beim Kauf einer Spülmaschine	die ersten Wochen im neuen Shop					True	2	1	0	1	Bäckereifachverkäuferin	nein	1	0	nein	0	1	6			5	5	4	5	5	6	6	5	5	man kann abhängig werden,Probleme werden nicht gelöst,nur kurzzeitige Besserung
tagging03	1.0700000000000001	284	AU::WybX1XCX1416150264194	1	ptkngn
tagging03	1.0700000000000001	285	AU::2PttDXTK1416151881888	1	ptkhgh													True
tagging03	1.0700000000000001	286	AU::Q7NG7bT41416154341938	1	ptkhgh													True	1	2	0	0	Steuerfachangstellter	weiß doch net was das ist!!!!	1	0	weiß doch net was das ist!!!!
tagging03	1.0700000000000001	287	AU::KnPymzF91416155416701	1	mdkhgn													True	1	1	0	1	Beruf	nein	1	0	nein	0	1	6												......
tagging03	1.0700000000000001	288	AU::cw97lqQW1416155938498	1	mdkhgh													True
tagging03	1.0700000000000001	289	AU::0UrjmRZD1416156994086	1	ptkngh							.............. ................ .....	.............. ....... ...........	............. ...............	..... ................ .................			True	3	3	1	1	Beamter	....	3	1	....	0	5	6	False	.........	5	5	5	5	5	6	3	5	5	....................... ...............	2	4	3	3	2	3	2
tagging03	1.0700000000000001	290	AU::iKaAVIsP1416157375640	1	ptkngh							Meisterprüfung	Fort- und Weiterbildungskurse	---	---	---	---	True	3	1	1	0	Industriemeister	-	1	1	-	0	5	6	False	---	6	6	6	6	6	3	5	7	3	------	3	5	4	5	2	4	4
tagging03	1.0700000000000001	291	AU::dRwc25uV1416157438805	1	ptkngh													True
tagging03	1.0700000000000001	292	AU::KRVm2Q6x1416158273698	1	mdkhgh	-												True	1	4	0	1	Netzwerkadministrator	-	2	1	youtube	0	5	6	False		5	5	5	5	5	5	5	5	5	behandelt nur symptome, nicht die ursache	5	5	5	5	2	4	4
tagging03	1.0700000000000001	293	AU::aKuqkTqH1416160145195	1	mdkhgn													True	3	6	1	2	k.A.	nö	5	1	nö	0	1	6												k.A.
tagging03	1.0700000000000001	294	AU::2uyUrBaX1416161690115	1	mdkngh													True
tagging03	1.0700000000000001	295	AU::yEJ0ESLI1416162810343	1	ptkngh							Ausbildungswahl - sozialer oder kaufmännischer Bereich	Physiotherapie - ja oder nein	Partnerschaft - Liebe oder Gewohnheit				True	2	5	1	2	praxisintegriertes Sozialwesen	apple	6	1	twitter, instagram	0	4	3	False	Hätte nicht gedacht, dass einige Informationen verändert waren, da ich es ähnlich eingeschäzt hätte. Es waren einige interessante Punkte dabei	6	6	6	6	5	5	8	8	6	- Medizin mit Nebenwirkungen + Hilfe für die Momente	3	5	3	4	3	5	4
tagging03	1.0700000000000001	296	AU::kZf4y7JO1416162959178	1	ptkngn													True	1	4	0	1	Kaufmann	....	1	1	....	0	1	6												...
tagging03	1.0700000000000001	297	AU::cUm8uef21416164874240	1	mdkhgh	weiß nicht	weiß nicht	weiß nicht	weiß nicht	weiß nicht	weiß nicht							True	1	1	0	1	kfz-mechatroniker service-techniker	weiß nicht	1	0	weiß nicht	0	1	6	True	überhaupt nichts für mich!	2	2	2	2	2	9	9	9	9	weiß nicht	4	3	2	2	3	3	4
tagging03	1.0700000000000001	298	AU::AYtJoHfm1416166849506	1	ptkhgn													True	3	1	0	1	Zahnärztin	nein, keine Ahnung	1	1	Twitter	0	1	6												Ich kann da nicht so viel dazu sagen, das ist nicht mein Fachgebiet.
tagging03	1.0700000000000001	299	AU::bKwfoiR51416171431515	1	mdkhgn	sdffdg	dfg	dfg	dfg	dgdf	dfg							True	1	4	0	0	uij	ghj	4	0	ghj	0	4	3												sdf
tagging03	1.0700000000000001	300	AU::NCnxneWV1416172579269	1	ptkhgh	Ich weiß leider überhaupt nicht auf was für Erlebnisse und Situationen Sie hinaus wollen.												True	3	1	0	1	Zahnärztin	nein, keine Ahnung	1	1	Twitter	0	1	6	False		6	6	6	6	6	6	2	1	5	Das ist ehrlichgesagt nicht mein Fachgebiet, ich kenne mich damit nicht wirklich aus. Ich dachte, in dieser Umfrage geht es darum, wie man Informationen im Internet findet. Oder ist das jetzt so gedacht, daß ich jetzt im Internet nach Argumenten dafür und dagegen suchen soll?	3	3	4	5	1	4	4
tagging03	1.0700000000000001	301	AU::RdsQFcZG1416172751103	1	mdkhgn													True
tagging03	1.0700000000000001	302	AU::2iilD5Dr1416173938369	1	mdkngh							Discothek: Ansprechen fremder weiblicher Personen	Schule: Unerlaubtes Fehlbleiben vom Unterreicht aufgrund einer vorgetäuschten Krankheit	Eltern: Persönliches Gespräch, wobei Informationen nicht offen dargelegt werden				True	2	6	1	2	Beamter	Facebook	6	1	Google	1	4	3	False		5	4	5	6	5	7	6	4	5	- zu starke Medikamente	2	4	3	4	5	5	4
tagging03	1.0700000000000001	303	AU::UZ7YZ2c81416177322107	1	ptkngn													True
tagging03	1.0700000000000001	304	AU::fexACYpk1416179519827	1	mdkngn													True
tagging03	1.0700000000000001	305	AU::oa47ZOoS1416182000529	1	mdkhgn	in einer Prüfung	bei einem Autounfall											True	0	1	0	1	Personalfachkauffrau	k.a.	1	0	k.a.	0	5	3	False		6	6	4	6	6	6	6	5	4	+ wenn es keine andere - natürliche Methode gibt, dann sollte man es in Erwägung ziehen - kann Psychosen, Halluzinationen auslösen pure Chemie	5	4	5	5	4	3	6
tagging03	1.0700000000000001	306	AU::D72NTbpr1416186144764	1	mdkngh													True
tagging03	1.0700000000000001	307	AU::Ln5qu7kH1416186861372	1	ptkhgn													True	1	4	0	1	refa	ak	4	0	ka	0	2	6	False	ja	4	4	4	4	4	5	5	5	5	kakakakakakakakak	4	3	3	3	4	4	3
tagging03	1.0700000000000001	308	AU::hbf5rPtw1416196101888	1	ptkngh							Prüfungen, vor allem mündliche. schaffe ich das hier, wollen die mich reinlegen?	Vorträge, Referate: habe ich das Thema verständlich für alle dargestellt, bringe ich es interessant rüber?	Gespräche mit Vorgesetzten: Was genau wollen die von mir? Wie kann ich mich am besten darstellen?	Vorstellungsgespräche: Warum stellen die jetzt genau diese Frage? habe ich mich gut genug vorbereitet?			True	3	4	0	0	lehrer	nein	3	1	twitter	0	5	4	False		5	5	6	5	4	4	4	7	5	dafür: Leidendruck wird sofort gemindert Suizidtendenzen werden reduziert dagegen: können abhängig machen teilweise starke nebenwirkungen	3	5	4	4	3	3	4
tagging03	1.0700000000000001	309	AU::DtJI6J3S1416206348369	1	mdkngh
tagging03	1.0700000000000001	310	AU::KoBrLmII1416206915326	1	ptkngn													True	1	1	0	1	disponentin	nein	1	1	nein	0	1	6												kann ich sagen
tagging03	1.0700000000000001	311	AU::LLPdnt2I1416208964486	1	ptkhgh	umzug nach berlin , zurück in die heimat , aberr auch große ängste, ob ich es nach der trennung alleine mit meinem kind schaffe m												True	3	1	0	1	angestellter	nein	1	1	twitter	0	1	6												- kfr. erfolg möglich - wenn das richtige medikament gefunden wurde, dann auch kaum nebenwirkungen - große hemmschwelle, diese art der medikamente zu nehmen
tagging03	1.0700000000000001	312	AU::vMLDRkde1416208992345	1	mdkhgn	duales studium zu beginnen	schulwechsel	auszug aus dem haus										True	2	1	0	1	duales studium	nein	1	0	appy geek	0	1	1	True	Bitte bessere Themen als Depressionen oder überhaupt Krankheiten nutzen um herauszufinden ob Tags nützlich sind.	4	4	4	4	4	5	5	5	5	für: schnelle wirkung	5	5	5	6	5	2	6
tagging03	1.0700000000000001	313	AU::i2DhFmH21416211362300	1	mdkhgn													True	0	5	0	1	Azubi	-.-	4	1	Facebook, Twitter, Instagram	0	4	3												Starke Nebenwirkungen -> Kontra Kurze Behandlung ist sinvoll und reduziert die Depression
tagging03	1.0700000000000001	314	AU::bcfS9wt21416215579431	1	mdkhgn	VOR meinem Suizidversuch - Entschlossenheit ist sicher eins der stärksten Wörter dabei. Dass es doch nicht so weit gekommen ist, habe ich trotz vielen Sitzungen immer noch nicht so ganz verstanden	allgemein vor Konzerten, bei denen ich auftrete - trotz einer gewissen Nervosität, bin ich mir immer sicher, dass ich das Geübte gut umsetzen kann	bei der Entscheidung nach Kanada zu gehen - nach meiner Ausbilung bin ich ins Ausland um Erfahrungen zu sammeln. Zweifel hatte ich bei dieser Entscheidung nie										True	1	6	0	1	Koch	Nein	3	1	Twitter, Facebook	0	1	3	False	Sehr gute Studie. Solche Möglichkeiten, die Leute bewusst zu manipulieren um deren Aufmerksamkeit zu bestimmten Themen zu sensibiliseren, sollte es öfter geben.	6	6	7	7	6	7	3	4	6	Antidepressiva sind immer mit Risiken und Nebenwirkungen verbunden. Ihre Einnahme sollte daher nur unter strenger Aufsicht und nach (!) einer ausführlichen ersten sondierenden Therapiesitzung verschrieben werden. In der entsprechenden Dosis sind Antidepressiva sicherlich wirksam und können als Unterstützung zur konservativen Therapie angewandt werden. Ich finde aber, dass es nur über eine ausführ…	2	3	3	3	1	3	1
tagging03	1.0700000000000001	315	AU::xleOBklA1416216124536	1	ptkhgh	Geburt des ersten Kindes, Glücksgefühl, Sicherheit, Liebe												True	3	2	1	1	PR-Berater	nein	1	1	nein	0	4	6	False	Der Hauptteil zum Lesen der Texte (wie viele?, alle?) war etwas unklar formuliert	7	5	6	7	7	7	5	6	1	Für: Beseitigung von Angstzuständen und/oder Schlaflosigkeit, Voraussetzung für Fähigkeit zur Psychotherapie Gegen: Nebenwirkungen (Agressivität, Verstärkung der Depression), falsche Medikation (falsches Medikament, falsche Dosierung), Abhängigkeit,	3	5	3	5	3	5	4
tagging03	1.0700000000000001	316	AU::N2OVeRVx1416216244268	1	mdkngh													True
tagging03	1.0700000000000001	317	AU::1DYdgHws1416216325084	1	ptkhgh	Diese Frage verstehe ich nicht :(												True	3	4	0	0	Softwareentwickler	-	2	1	Twitter	0	4	4	False	-	6	5	6	6	6	6	5	5	3	* Medikamente könnten abhängig machen * Medikamente könnten nicht dauerhaft wirksam sein sondern nur während der Zeit der Anwendung (Rückfallrisiko) * Medikamente können Depressionen zeitweise unterdrücken, so dass der Patient sein Leben derartig ändern kann, dass er nicht rückfällig wird	2	4	4	3	2	5	4
tagging03	1.0700000000000001	318	AU::ORixk4ce1416216617051	1	mdkngn													True	1	4	0	1	Produktmanager	nein	1	1	nein
tagging03	1.0700000000000001	319	AU::34SCU0jo1416216720165	1	mdkhgh													True	2	5	0	1	Art Director		5	1	Facebook, INstagram, Twitter, Pinterst	0	5	3												Ich kenne mich damit nicht aus und habe kene erfahrungen in diesem Bereich
tagging03	1.0700000000000001	320	AU::38ORzMS31416216824608	1	mdkhgh	kenn ich keine	habe keine erlebnise											True	0	1	0	1	industrienäherin	nein	1	0	nein	0	1	6	False		1	2	7	7	7	6	6	5	7	man wird abhängig von tapletten.	1	6	6	6	6	6	6
tagging03	1.0700000000000001	321	AU::ltMhVKZk1416217034385	1	ptkngn													True
tagging03	1.0700000000000001	322	AU::m1xcjbiM1416217051123	1	ptkngn							--	-					True	1	5	0	1	Azubi	-	5	1	Facebook, Instagram, Twitter	0	4	3												Keine Ahnung, habe ich mich nicht mit beschäftigt.
tagging03	1.0700000000000001	323	AU::jCQvgKJ61416217061855	1	mdkhgn	ich habe mir damals sofort gesagt ich muss und kann mit dieser neuen Situation fertig werden	und habe das auch durch meinen Willen geschafft	diesen Wllen auch bei anderen zu wecken habe ich mir zur Aufgabe gemacht, mit oft grossem Erfolg										True	2	1	0	1	Rentner	nein	1	1	nein	0	1	6												Ich habe nach einem schweren Unfall mit Verletzungsmuster Querschnittlähmung ohne mein Wissen Antidepresiva verabreicht bekommen,habe diese nach Kenntnis sofort absetzen lassen.Ich bin der Meinung das Antidepresiva den gesamten Körper negativ beeinflussen und bin der Meinung das man mit gezielten Gesprächen mit Therapheuten und ähnlich betroffenen viel mehr erreicht.Vor allem mit Patienten die sc…
tagging03	1.0700000000000001	324	AU::P2wMGPkk1416217075156	1	ptkngn													True	3	3	1	1	Selbständig	dropbox	3	1	nein	0	1	2												FÜR : - schnelle Wirksamkeit WIDER : - Einnahme körperfremder Stoffe über längeren Zeitraum
tagging03	1.0700000000000001	325	AU::jaSLozdP1416217162915	1	mdkhgh	Gegenüber meiner Frau - Liebe	Gegenüber anderen - Freundschaft	Bei konzentrierter Arbeit - inhaltliche Gedanken zur Arbeit	Bei schwerer Erkrankung des Kindes - was zu tun ist. Vielleicht die schwierigste Entscheidung überhaupt, maber die Gedanken waren klar.	In Notfallsituationen waren die Gedanken an richtiges Handeln klar, es war niocht schwer, Ruhe zu bewaren								True	3	5	1	0	Abteilungsleiter Marketing	Google	5	1	Social Media	1	5	4	False		5	5	5	5	5	7	6	5	5	Wiederherstellung des normalen Befindens, um überhaupt eien threapeutische Behandlung möglich zu machen.	2	5	5	5	5	5	5
tagging03	1.0700000000000001	326	AU::N6FbOGId1416217289410	1	mdkhgn	?????????? PRIFUNGANGST	!!!!!!! APROBATION	OOOOOOO	IIIIIIIIIIIIIIIIIIIII	NNNNNNNNNNNN	CCCCCCCCCCCCCCC							True	3	6	1	0	PENSIONER/RENTNER	???????	4	1	???????	0	3	2	False		6	7	7	7	7	2	6	4	2	?????????	2	2	3	2	6	4	2
tagging03	1.0700000000000001	327	AU::fQam9tOr1416217452449	1	ptkngh							hggg	hhhh	cgdfg	vfds	vdfsdg	bfdd	True	1	2	1	2	beamter	icloud	2	1	m	0	4	3	False	mm	4	5	4	4	5	3	3	5	3	nbnbbhhbhjhvhgvvghjvgg	4	5	5	5	4	5	5
tagging03	1.0700000000000001	328	AU::nVZU9EMN1416217474187	1	mdkngh							Ein berufliches Angebot, ein Buch zu präsentieren, das mir nicht gefallen hat und auch der Autor war uninteressant	Eine Konfliktsituation in der Schule meines Sohnes - was sollte ich ihm empfehlen?	Schwere Krankheit einer Familienangehörigen - Entscheidung über die Therapie, die risikoreich war	Schwangerschaft mit einem nicht lebensfähigen Kind - zur Welt bringen und sterben lassen oder die Schwangerschaft beenden?	Alkoholabhängigkeit eines engen Freundes - kann man helfen oder nicht? Was sollte man in jeder konkreten Situation machen?		True	3	2	0	1	Dozentin für Musik, Literatur und Kunst	nein	2	1	nein	0	1	6			4	4	4	4	4	5	6	9	7	Ich würde mich auf einen Arzt verlassen nd falls mir Antidepressiva verschrieben werden, würde ich sie in der Hoffnung auf eine Besserung einnehmen. "Für" würde ich vor allem die Epfehlung des Arztes sehen, dann die Hoffnung auf dei Besserung und auf die Langfristigkeit des positiven Befindens. "Gegen" evtl. dass man davon abhängig werden könnte und dass die Medikamente auf Dauer unangenehme Nebe…
tagging03	1.0700000000000001	329	AU::qIDK5DFg1416217481508	1	ptkngh							Beziehungen, wirklich Zuneigung	berufliche Zukunft, Hobby als zweite berufliche Möglichkeit	Familiere Probleme, Streit	förderung meines Hobby, erfolg			True	3	6	1	1	Ärztin	nein	6	1	facebook.com	0	4	5												Antidepressiva sind nicht alleine für eine Depreeeion sinnvoll. Zum Einstieg bei Depressionen unersetzlich
tagging03	1.0700000000000001	330	AU::JqVq2aIK1416217539780	1	mdkhgn	hausbau, sichere entscheidung, weg von miete, trotz viel arbeit richtige entscheidung, immer noch viel arbeit, aber glücklich												True	3	4	1	2	Sachverständiger	amazon	3	1	facebook	0	5	4	False		6	6	5	5	6	4	4	6	6	ich bin noch nie in Behandlung gewesen, daher keine Ahnung	3	3	4	4	4	5	5
tagging03	1.0700000000000001	331	AU::8dQxJz9W1416217663992	1	ptkhgn													True	0	3	0	1	arbeiter	nein	1	1	heck24	0	5	5												wirksame medikamente
tagging03	1.0700000000000001	332	AU::jcTeZ0V41416217872055	1	mdkhgn	Auslandsaufenthalt Nepal- mutig, selbstbewusst, abenteuerlich	Auflandsaufenthalt Indien- aufregend, neu, anders	Präsentation	Sport	Fitnessübungen	Einkaufen gehen							True	1	4	1	1	Student	Nein	4	1	Nein	0	4	3			4	4	4	5	5	6	6	6	6	FÜR: In akuten Fällen gut GEGEN: Chemie Cocktail, führt zu Abhängigkeit
tagging03	1.0700000000000001	333	AU::DPX5EN751416217848134	1	ptkhgh	fällt mir nichts ein												True	2	1	0	1	kaufmännische Assistentin	nein	1	1	Twitter, Facebook	0	1	6												auch keine Ahnung
tagging03	1.0700000000000001	334	AU::Rcyoz6qC1416218042378	1	ptkngh							Bei der Einladung einer Freundin zu einem Date	Besuch beim Jobcenter	Einladung zu einem Lehrgang				True	1	4	0	0	Kaufmann	nein	1	1	nein	0	5	2												Für: Schnelle Hilfe, einfache Handhabung Gegen: evtl. Abhängigkeit, Nachlassen der Wirkung
tagging03	1.0700000000000001	335	AU::ireCAXDW1416219024777	1	mdkhgn													True	3	4	1	2	Nein	Nein	3	1	Nein	1	4	3
tagging03	1.0700000000000001	336	AU::Mp43Zw3d1416219127946	1	mdkhgn													True	3	4	1	0	NEIN	NEIN	3	1	NEIN	0	4	3
tagging03	1.0700000000000001	337	AU::eumfUDuw1416219502097	1	mdkhgh													True	1	1	0	1	altenpflege	nein	1	0	nein	0	1	6
tagging03	1.0700000000000001	338	AU::REpl4qrB1416219787414	1	ptkngn													True
tagging03	1.0700000000000001	339	AU::wPH8J8gE1416220116627	1	mdkngh
tagging03	1.0700000000000001	340	AU::8gldmTPC1416220805603	1	mdkhgh	Als ich für meine Lebensgefährtin das perfekte Geburtstagsgeschenk gefunden habe.	Als ich 35 Meter in eine Baugrube gestürtz bin und ich ganz genau wusste das ich das ich nicht sterben würde obwohl ich jede sekunde wie Minuten erlebte und jede einzelne Sequens des Rollen, Rutschens und letzendlich dem Aufschlag.											True	1	3	0	1	Eventmanagement	?	1	1	?	0	1	6	False	Das einzige was ich an dieser Umfrage wieder mal unmöglich fand das der vorangekündigte Zeitaufwand von ca. 10 min. um ein so hohen Maß überschritten wurde.	4	5	2	4	4	4	6	6	7	Siehe vorherigen Text	1	4	5	4	1	2	3
tagging03	1.0700000000000001	341	AU::5fIHzUfP1416221211255	1	mdkhgn	entscheidung die ich beruflich treffen muss												True	1	1	0	1	krankenschwester	nein	1	0	nein	0	1	6	False		7	7	7	7	7	1	1	5	5	Wenn jemand suicidale gedanken hat oder stark unter depression leidet ist es angebracht	6	1	1	1	4	4	2
tagging03	1.0700000000000001	342	AU::Q21adW691416221260775	1	ptkngn
tagging03	1.0700000000000001	343	AU::CFvPDuad1416221629750	1	mdkhgn													True
tagging03	1.0700000000000001	344	AU::q4U59NiW1416221904584	1	mdkhgn													True	3	1	0	1	Ingenieur	nein	1	0	nein
tagging03	1.0700000000000001	345	AU::UkZIglgf1416222089370	1	ptkhgn	beim Verlieben - gut war, dass dann die Gedanken nicht Übermacht bekommen und ich das Gefühl der Klarheit habe	bei der Fahrprüfung - ebenfalls Sicherheit und Klarheit im Kopf, dass ich die Prüfung bestehe, obwohl natürlich etwas Lampenfieber dabei war.											True	2	6	0	0	selbständig	nein	1	1	Facebook	0	1	6	False	Es waren sehr viele Informationen, irgendwann schaltete ich ab und mir war egal, wie gut ich diese Umfrage beende. Sie erschien mir als sehr anstrengend	2	3	3	2	3	2	2	1	7	Für eine Behandlung mit Antidepressiva spricht m.E. nichts, da die Probleme nicht gelöst werden, sondern mit Drogen "niedergebügelt" werden. Außerdem hat jede Form von Medikation Nebenwirkungen. Die Pharmaindustrie hat auf alle Fälle etwas davon und die User wohl auch, sonst würden sie sich das "Zeug" nicht antun.	4	4	4	2	1	2	1
tagging03	1.0700000000000001	346	AU::2LDuJqfm1416222363183	1	ptkhgn													True	1	1	0	1	Medizintechniker	nein	1	0	nein	0	1	6
tagging03	1.0700000000000001	347	AU::Q0tJLGVl1416222446711	1	mdkngn													True	1	2	0	1	Sditionskaufmann	%	1	1	%	0	1	6
tagging03	1.0700000000000001	348	AU::Mtqn2kxa1416222695504	1	ptkngn							Krankheit in der Familie	Krankheit bei meinen Katzen	Tod von Verwandten	Tod von Freunden	Unfall auf der Straße	Verlassen der Tochter (von ihrer Familie	True	3	1	0	1	selbständig	weiß nicht	1	0	weiß nicht	0	1	6	False		6	6	6	6	6	3	5	7	3	depressionen können nur durch medikamente gemildert oder geheilt werden	6	6	6	6	1	6	1
tagging03	1.0700000000000001	349	AU::F8wvEp0C1416222839505	1	mdkngh							In Klausuren des Studiums	In der Situation wichtige Entscheidungen zu treffen					True	2	3	0	1	Student	-	2	1	-	0	2	6	False	-	4	5	5	5	4	5	6	5	4	FÜR: - Anonymität mit eigener Depression gegeben GEGEN: - keine Unterstützung von auserhalb	2	4	4	4	2	3	4
tagging03	1.0700000000000001	350	AU::ndB5jjXO1416223009995	1	mdkngh							dfthgzj	hk	lkn	sdghgjj	kjhkhj	fghfhg	True	3	6	1	2	Student	Viele	7	1	Twitter; Insta	1	4	3	False		6	6	7	7	7	9	9	8	8	dsfvghjn	2	5	6	6	5	5	6
tagging03	1.0700000000000001	351	AU::GdXm83w81416223410127	1	ptkhgh													True
tagging03	1.0700000000000001	352	AU::mCwM10iw1416223681996	1	mdkngh							mir fällt dazu nichts ein - gibt es ein Beispiel, was das sein könnte?!?						True	3	1	0	1	Selbständig	weiß nicht	1	1	weiß nicht	0	1	1	False		1	6	6	6	6	4	4	5	3	Antidepresiva wirken nur auf die Symptome - keine gesundheitliche Langzeitbesserung dadurch	3	3	3	5	2	2	5
tagging03	1.0700000000000001	353	AU::kDpyFTi61416224103367	1	mdkhgh	Entscheidung als Hausfrau tätig zu sein	Entscheidung bei bestimmten Einkäufen											True	1	2	0	1	Hausfrau	nein	1	0	nein	0	1	6	False		6	6	5	5	5	6	5	5	5	Bestimmte Medikamente können evtl. abhängig machen	5	5	5	5	3	3	5
tagging03	1.0700000000000001	354	AU::XZahG0QZ1416224187774	1	ptkhgh	zu heiraten das Gefühle bzw. der Gedanke an	glück	ruhe	gemeinsamkeiten	verständnis	humor							True	1	6	1	1	Industriekfm	d	6	1	amazon	0	5	2	False		4	4	4	4	4	6	7	7	4	nehmen die Ängste auf Dauer der Einnahme Helfen nicht auf ewig	2	2	3	3	2	6	2
tagging03	1.0700000000000001	355	AU::OwGn5CA11416224428997	1	mdkngh													True	2	1	0	1	bürokauffrau	nein	1	0	nein	0	1	6												keine Ahnung, ich kenne mich mit dem Thema nicht aus.
tagging03	1.0700000000000001	356	AU::0eS9bDc91416224417389	1	ptkngn													True
tagging03	1.0700000000000001	357	AU::TyJ6ZWZM1416225873214	1	ptkhgh	beim Sport in Ruhe über etwas nachgedacht, war mir sicher eine beruflich unbefriedigende Situation zu beenden	eine geliebte Person im Arm gehalten, war mir meiner Gefühle sicher	eine gut vorbereitete Präsentation gegeben, war mir meiner Worte sehr bewusst und sicher	einen Bericht gelesen, war mir meiner Einschätzung sehr sicher									True	3	3	1	1	Promotionsstudent	nein	2	1	facebook	0	5	4			2	4	4	4	4	4	5	4	3	antidepresSiva können süchtig machen CONTRA haben nebenwirkungen CONTRA sind hilfroech bzw nötoig wenn Stoffwechselstörungen die Ursache sind PRO
tagging03	1.0700000000000001	358	AU::UKbqrhWD1416226248917	1	ptkhgn													True	1	2	0	1	verkäuferin	nein	1	0	nein	0	1	6
tagging03	1.0700000000000001	359	AU::P2OSZYY81416226348437	1	mdkhgn	Hausbau - finanzielle Situation war ok.	Abtreibung - kein Bock auf Kind zu diesem Zeitpunkt, eher der Fall in ein tiefes Loch											True	1	5	0	1	Verwaltungsfachwirt	nein	1	1	Twitter, Facebook	0	5	4												Antidepressive helfen nur für den Moment der Einnahme. Das Problem wird eher unterdrückt bzw. unter den Wirkstoff des Medikaments gedrückt. Sobald die Wirkung des Medikaments nachlässt, ist das Problem immer noch da. Auf lange Sicht unwirksam.
tagging03	1.0700000000000001	360	AU::z56tCN5i1416227198031	1	ptkngh
tagging03	1.0700000000000001	361	AU::31GFYBTS1416227235821	1	ptkhgh													True	2	1	0	1	selbständig	nein	1	0	nein	0	1	6	False		4	4	4	4	4	8	6	7	6	keine Ahnung	4	3	3	4	2	4	3
tagging03	1.0700000000000001	362	AU::DESdUSoy1416227597327	1	mdkhgn													True
tagging03	1.0700000000000001	363	AU::Od2Ywfal1416227922912	1	ptkhgn													True	3	6	1	0	Selbständig	Momentag fällt mir keine ein	3	1	Chefkoch	1	5	4												Ich nehme selbst Antidepressiva. Mir hat es geholfen, wieder gelassener meinen Tag zu leben, die Panikattacken deutlich abzumildern, mehr Lebensqualität zu geben. Es ist natürlich eine Abhängigkeit davon da, das Wissen, dass ich ohne Medikamente wohl wieder in ein Loch fallen würde. Eine Therapie sollte auf jeden Fall begleitend stattfinden.
tagging03	1.0700000000000001	364	AU::6KlPyFxf1416229354678	1	mdkhgh	Auszug nach dem Abitur in die Großstadt, Flucht vor meinem übermächtigen Vater. Ich musste ein unabhängiges Leben führen	Zusammenziehen mit meinem jetzigen Partner, obwohl davor schon einige Beziehungen gescheitert waren	Nach meinem Burn Out nicht mehr in meinen Beruf zurück kehren, Schritt in die Selbstständigkeit. Nur so konnte ich wieder ein lebenswertes Leben beginnen	Entscheidung für ein Leben mit mehreren Hunden									True	3	5	1	0	Selbstständig	Momentan nicht	4	1	Chefkoch	1	5	4	False		4	6	6	6	4	5	6	5	5	Mildert die Auswirkungen der Depression deutlich ab. Verführt dazu , sich nicht ausreichend mit den Ursachen und einer notwendigen Verhaltensänderung zu befassen	3	4	5	5	2	4	5
tagging03	1.0700000000000001	365	AU::nKnmgQzZ1416230544733	1	ptkngn							tod eines angehörigen	trennung	lebensbedrohliche krankheit	autounfall			True	3	1	0	1	lehrerin	nein	1	0	nein	0	1	6	False	ich frage mich, ob eine solche untersuchung wirklich sinn macht	6	6	5	5	6	3	5	5	3	antidrepessiva können abhängig machen als notfall hilfe vielleicht akzeptabel	3	4	4	5	2	4	3
tagging03	1.0700000000000001	366	AU::q2RXqShb1416230825879	1	ptkngn													True	1	3	1	2	gastronomie	nein	2	1	facebook	0	4	6												antidepresiva können den menschen so ruhig stellen das er seine umgebung kaum noch wahr nimmt, das ist der nachteil an antidepresiva. der vorteil ist ein leichtes depresivum kann wenn jemand an starker migräne leidet den migäneherd eindämmen
tagging03	1.0700000000000001	367	AU::emjaG1rb1416232209656	1	mdkngn							Ukrainekrise	Steuererklärung	Mobbing am Arbeitsplatz				True	2	3	0	1	Verkäuferin	Nein	3	1	Facebook	0	1	1												Schaden dem Körper viel zu sehr.
tagging03	1.0700000000000001	368	AU::jrZtL42M1416232173140	1	ptkngn													True	1	1	0	1	Hausfrau	nein	1	0	Nein	0	1	6	False		7	7	7	7	7	2	3	5	2	bessere Lebensqualität, baut Ängste ab	5	6	6	6	4	6	2
tagging03	1.0700000000000001	369	AU::LdJ3drpf1416232641242	1	ptkngn
tagging03	1.0700000000000001	370	AU::BymKgsP51416232661172	1	ptkngn													True	2	1	0	1	rentner	nein	1	0	nein	0	1	6												keine ahnung
tagging03	1.0700000000000001	371	AU::p2SzSGoc1416232678773	1	mdkngn													True	1	3	0	1	Arbeitsuchend	Nein	3	1	Nein	0	1	6
tagging03	1.0700000000000001	372	AU::0ZuPbMQ01416233056628	1	ptkngh													True	1	1	0	1	rentner	nein	1	1	nein	0	1	6												keine ahnung
tagging03	1.0700000000000001	373	AU::SrZXnQbB1416233357323	1	ptkhgn	ich möchte in wiesbaden weiter studieren	ich möchte ausziehen statt zu pendeln	ich möchte nächstes jahr wieder zum wacken open air auch wenn die karte für mich sehr viel geld kostet										True	2	4	0	1	kommunikationsdesign studium	nein	1	1	facebook	0	1	1	False		5	6	6	6	5	7	3	4	4	Pro: schnelle hilfe con: mögliche gesundheitsrisiken oder abhängigkeit der patient bemüht sich unter umständen nicht mehr seine probleme langfristig zu überwinden	4	4	5	2	2	2	1
tagging03	1.0700000000000001	374	AU::bWDS7lqU1416233816357	1	ptkhgn
tagging03	1.0700000000000001	375	AU::Csyy1IgQ1416233870292	1	mdkhgn													True	2	1	0	1	Betreuerin Grundschule	nein	1	0	nein	0	1	6
tagging03	1.0700000000000001	376	AU::wtZ0WRvy1416234084378	1	ptkhgn													True	3	1	0	1	Steuerfachwirt	nein	1	0	nein	0	1	6												gegen: -Nebenwirkungen -die Ursache wird nicht behandelt für: -Symptome verschwinden schnell
tagging03	1.0700000000000001	377	AU::ft5vpuEU1416234137922	1	mdkhgn	Keine Ahnung was hier gemeint ist	viel zu wenig Erläuterung	worum geht es hier?										True	1	5	1	0	Consultant	nein	5	1	Google	0	5	4	False	keine	6	6	6	6	6	3	5	5	5	Alle Antidepressiva sind derivate von Drogen. Deshalb stellt eine Einnahme immer ein hohes Risiko dar. Sehr viele werden langfristig abhängig von deren Einnahme. Ich habe noch niemals gelesen oder davon gehört das sich bei den betroffenen die zugrunde liegenden Probleme gelöst haben.	4	4	5	5	3	5	3
tagging03	1.0700000000000001	378	AU::RKz1v6re1416234313282	1	ptkngn							In einer wichtigen Abiturprüfung war ich etwas verunsichert,ob meine darin aufgestellten Thesen korrekt waren.Die Unsicherheit erwies sich als unnötig.Es lag nur an der leichten Nervosität.						True	2	5	1	2	Aushilfe	Facebook,Twitter,Myspace	5	1	Facebook, Twitter,Myspace	0	1	2	False		6	4	6	6	6	5	5	5	2	Für Antidepressiva: -Behandlung von Angstzuständen,die die Lebensqualität einschränken können - Hilfe bei Depressionen die alleine mit Psychotherapie nicht bekämpft werden können. -evtl. Normalisierung des Alltags bei Depressiven die sich sonst von ihrer Umwelt abschotten Contra: -Medikamente,die Nebenwirkungen haben können -evtl. Suchtpotenzial durch regelmäßige Einnahme -Antidepressiva können S…	3	2	2	2	1	4	1
tagging03	1.0700000000000001	379	AU::DLidcYGq1416235292276	1	mdkngn							Ich weiß nicht was das jetzt soll. Mit Medikamenten wird alles nur unterdrückt. Das kann nicht sehr hilfreich sein. Man hat keinen klaren Kopf mehr und das geht gar nicht.						True	1	6	0	1	Transport	keine bekannt	1	0	Keine bekannt	0	1	6	False	Ich Ich konnte mit der Studie nichts anfangen, da der Text nicht über die ganze Seite lief. Also leider nicht verwertbar.	4	4	4	4	4	2	7	2	8	Man tut sich da nichts gutes, wenn man Medikamente nimmt	2	4	5	5	5	5	4
tagging03	1.0700000000000001	380	AU::WvNbqLTI1416236685411	1	mdkhgn	bei der Partnerwahl												True	2	5	0	1	Studentin	nein	5	1	ja	0	5	4			6	5	6	6	6	6	6	5	4	es ist ein Medikament, somit gibt es Nebenwirkungen
tagging03	1.0700000000000001	381	AU::CYBPDOAp1416236825299	1	ptkngh							Vorstellungsgespräch - man weiß nie wie man ankommt	Prüfung - man weiß nie 100% was dabei herauskommt					True	3	6	1	2	Angestellter	Ebay	7	1	Twitter	1	4	3			3	3	1	2	3	3	2	1	9	Für: damit man schnell wieder produktiv für das Unternehmen wird ohne sich seinen eigenen Ängsten, Traumate oder was weiß ich stellen zu müssen. Die Zeit und den Aufwand für eine Psychotherapie spart man sich und/oder den Krankenkassen auch ein. Gegen: allerlei Nebenwirkungen, Beeinträchtigungen und mögliche Abhängigkeiten.
tagging03	1.0700000000000001	382	AU::uz6pCMx31416236831860	1	ptkngh							Geburt meiner Kinder.... unsicherheit mit Umgang des babys	Schwere Erkrankung meines Bruders.... Hilflosigkeit					True	1	2	0	1	Informationselektroniker für Bürosystemtechnik	nein	2	1	nein	0	4	2	False		6	6	5	5	6	7	7	5	5	Da ich keine Erfahrung habe mit der Anwendung von Antidepressiva.... kann ich mich nicht dazu äußern	4	5	4	5	4	4	4
tagging03	1.0700000000000001	383	AU::WK5TDWsH1416236848302	1	mdkhgh													True	1	1	0	1	Arzthelferin	nein	1	0	nein	0	1	6
tagging03	1.0700000000000001	384	AU::kNSWytLs1416237272378	1	ptkngh							erstes Date: richtig angezogen?, über was rede ich?	erster Vortrag vor vielen Menschen: hoffentlich vergesse ich nichts	erster Besuch bei der Familie der Zukünftigen: hoffentlich mögen sie mich, hoffentlich erzähle ich keinen Unsinn				True	1	4	0	1	Produktmanager	nein	1	1	nein	0	1	6	False	-	7	5	4	4	4	5	5	5	5	Antideperesiva behandeln nur die Sypmtome und nicht die Ursache.	4	4	5	4	1	4	3
tagging03	1.0700000000000001	385	AU::YUKXVyNp1416238426157	1	ptkhgn	?												True	1	1	0	1	rentner	nein	1	1	nein	0	1	6	False		4	4	4	4	4	7	7	3	4	bin selbst betroffen	3	4	3	4	4	3	3
tagging03	1.0700000000000001	386	AU::DqZVBQSQ1416239216032	1	ptkhgn	Vorstellungsgespräch: Unsicherheit darüber wie man ankommt	Prüfungen: Unsicherheit über das was rauskommt											True	3	7	1	2	Angestellte	Ebay	7	1	Amazon	1	4	1	False	Technisch war der Test sehr aufwendig und langatmig, einwandfrei hat er technisch auch nicht funktioniert, irgendwann ging es nicht mehr weiter und ich musste ärgerlicherweise wieder vob vorne anfangen.	1	1	1	1	1	5	3	1	9	Für: schnelle Wirksamkeit, weder zeit- noch sonstwie aufwendig, spart den Krankenkassen Geld und läßt die Aktien der Pharmaindustrie steigern Contra: Beeinträchtigungen im Alltag und Nebenwirkungen	1	3	1	3	1	4	6
tagging03	1.0700000000000001	387	AU::UgCF7li81416239647747	1	mdkngh							keine	keine	keine	keine	keine	keine	True	1	1	0	1	angestellt	nein	6	1	nein	0	1	6	False		4	4	4	4	4	9	1	4	5	weiß nicht	4	4	5	5	3	3	5
tagging03	1.0700000000000001	388	AU::g8V8g0Tw1416239719859	1	mdkhgh	?	???	??????	?????	??	????							True	1	5	1	1	Verwaltungsmitarbeitr	?	5	1	Facebook	0	2	6	False		7	7	7	7	7	5	6	5	4	anitdepressica hallte icjh nicht immer für sinnvoll	3	4	3	5	1	2	4
tagging03	1.0700000000000001	389	AU::DDyi5x881416239871162	1	mdkhgn	n	n	n	n	n	n							True	1	6	0	1	Apothekenhelferin	n	1	1	n	0	1	6	False		5	5	5	5	5	5	5	5	5	n	4	3	5	5	3	5	3
tagging03	1.0700000000000001	390	AU::04n1vWv31416240177304	1	mdkhgn
tagging03	1.0700000000000001	391	AU::XZQGRgyM1416241346229	1	mdkngn													True	2	1	0	1	Physiklaborantin	nein	1	1	nein	0	1	1												habe ich keine
tagging03	1.0700000000000001	392	AU::hutTIAZ11416241470305	1	ptkhgh													True	3	6	0	1	nein	nein	6	0	facebook,mingle,	0	1	6
tagging03	1.0700000000000001	393	AU::xj6bCfEi1416241482743	1	mdkngh							Ehrlichkeit vom Partner - kann ich ihm da vertrauen?	Gesundheitszustand der Eltern -Sorge das sie bald nicht mehr da sind	Arbeit- habe ich die richtige Entscheidung mit dieser Stelle gewählt				True	1	1	0	1	Lagerarbeiterin	nein	1	0	nein	0	1	6	False		7	7	7	7	7	6	5	5	3	Ich denke das Antidepresiva die Probleme nur unterdrücken und nicht lösen	1	4	2	4	2	6	3
tagging03	1.0700000000000001	394	AU::MNVmJy9r1416242531761	1	ptkngn							?	?	?	?	?	?	True	1	1	0	1	technisch kraft in der kita	nein	1	0	nein	0	1	6	False	die volle zeitverschwendung	4	4	4	4	4	9	1	1	9	keinen schimmer	6	6	4	4	3	2	4
tagging03	1.0700000000000001	395	AU::EgKdTWEa1416242974137	1	ptkhgn	Verhandlungen mit Behörden bringen mich nicht aus der Ruhe auch wenn ich dadurch finanzielle Sanktionen zu erwarten habe	Vor mehreren Menschen zu sprechen macht mir nichts aus	Ich bewegen mich in der Öffentlichkeit relativ selbstsicher										True	1	4	0	1	Segelmacher	nein	2	1	google	0	1	6	False	Die Umfrage war eindeutig zu lang.	6	6	7	6	7	7	7	5	2	Antidepressiva sind meiner Meinung nach nur für die kurzfristige Behandlung von psychischen Störungen anzuwenden. Ich haben keinerlei persönliche Erfahrung mit derartigen Medikamenten, aber nachdem was ich in den Medien mitbekomme sind derartige Medikamente mit äußerster Vorsicht anzuwenden.	5	6	2	3	2	4	1
tagging03	1.0700000000000001	396	AU::tUYu7Qn71416244244791	1	mdkhgn													True	1	1	1	0	Mediengestalter	Foren	1	1	twitter	0	5	2
tagging03	1.0700000000000001	397	AU::fIk3NDOC1416244405868	1	mdkhgn	Ich verstehen die Aufgabe leider nicht wirklich. Daher hier ein Versuch. Ich habe vor kurzem einer Kollegin klar und deutlich gesagt, dass Sie einen Kollegen nicht mit zu der Verabredung mitbringen soll, da ich nicht gewillt bin, ihn auf dem Heimweg mitzunehmen. Die Verabredung fand statt und die Kollegin hatte den Kollegen doch abgeholt. Nun gab es an dem Tag Streik bei der Bahn und als die Vera…												True	1	5	0	0	Kauffrau	nein	4	0	facebook	0	1	6	False		6	6	5	6	6	7	7	5	3	Ich bin für die Verwendung von Antidepresiva zur Behandlung von Depressionen da ich davon ausgehe, dass die tiefen Gefühlsauschläge nach unten unterdrückt werden und auch die schweren teilweise ja lebensbeendenden Gedankengänge durch die Medikamente unterdrückt werden. Ich glaub zwar nicht, dass so eine Pille eine "Egal"-Einstellung vermittelt, aber das übertriebene Leiden dürfte schon deutlich v…	2	3	3	4	1	4	5
tagging03	1.0700000000000001	398	AU::RBdDzIQe1416245801392	1	ptkhgh													True
tagging03	1.0700000000000001	399	AU::RaQ0qPDw1416245876896	1	mdkhgh	Meiner Mutter in der Agonie mit Hilfe von Psychopharmaka ein humanes Ende zu schenken	Die Beatmung bei einem hirntoten Patienten zu beenden	Die Rettung eines narkotisierten Patienten bei Feuer vor dem Op-Trakt vor meiner eigenen	Die Therapieeinstellung beim präfinalen Patienten	Reanimation über 35 Minuten beim asystolischen, sonst gesunden Patienten	Die Beschwerde im Restaurant, wenn der Kellner statt 1 Flasche 5 Gläser berechnet							True	3	1	0	1	Arzt	nein	1	0	nein	0	1	6	False		7	7	7	7	7	1	1	5	1	Antidepressiva verändern die Transmitterfunktion im ZNS - ändern an der Problematik kausal wenig. Sie haben multiple generalisierte Nebenwirkungen.	2	5	5	5	1	5	2
tagging03	1.0700000000000001	400	AU::6KLRxpUy1416246013476	1	ptkhgh	...	....	....	...	...	....							True	0	1	0	1	Arbeitsuchend	...	1	1	...	0	5	3												........
tagging03	1.0700000000000001	401	AU::uovF2Udq1416246836593	1	ptkhgn													True
tagging03	1.0700000000000001	402	AU::OFHRDHMb1416246844677	1	ptkhgn	bei Weisungen im privaten Bereich - Hausumbau / Handwerker	beim Kauf unseres Autos											True	3	3	0	1	Hausfrau	nein	3	1	facebook	0	5	1	False	es war eine interessante Befragung	7	7	7	7	7	6	6	6	6	für: Patienten werden ruhiger und ausgeglichener, gegen: Müdigkeit, Abhängigkeit	2	4	3	3	3	2	3
tagging03	1.0700000000000001	403	AU::MYVUCibE1416246891440	1	mdkhgh	wurde der Fahrerflucht beschuldigt, obwohl ich keine begangen hatte												True	2	3	0	1	Student	nein	1	1	Facebook, Instagram, Twitter	0	1	6	False		5	5	3	4	5	9	6	3	8	kenne mich nicht aus damit	3	5	5	5	2	5	4
tagging03	1.0700000000000001	404	AU::Gsrqp8Xg1416246718898	1	mdkhgn													True	1	3	0	2	bürokauffrau	keine	1	1	keine	0	1	3												starke nebenwirkung, einschränkung des eigenen willens, steigerung lebensqualität
tagging03	1.0700000000000001	405	AU::C3aztnzv1416247047214	1	ptkhgh	/	/	/	/	/	/							True	0	2	0	1	/	/	2	1	/	0	4	1	False	/	5	5	6	5	6	7	7	6	7	/	2	5	5	5	5	5	5
tagging03	1.0700000000000001	406	AU::lTNGTSsr1416247047782	1	ptkngh							es gab keine, weil ich der Meinung bin	dass es notwendig ist	wenn man bereits alles "schwarz" sieht, gibt es nur noch externe Hilfe, in diesem Fall von Medikamten,	um das Problem zu lösen.			True	2	6	1	2	Ingeneur	Apple	7	1	Facebook	1	4	2	False		4	6	6	5	6	8	5	6	7	gleiche frage wie davor	2	4	5	4	5	4	5
tagging03	1.0700000000000001	407	AU::ZuBDDelo1416247050052	1	ptkhgh													True	2	1	0	1	Sekretärin/Teamassistentin	nein	1	0	nein	0	1	6
tagging03	1.0700000000000001	408	AU::Cg95nIgB1416247063987	1	mdkhgn	Berufliche Entscheidungen die zum Erhalt von Arbeitsplätzen dienten. Nach erfolgtem Abschluß und der erfolgreichen Umsetzung war das ein "stolzes Ergebnis" das innerliche Freude aufkommen ließ.	Wenn ich bei Bankentreffen die anderen Beteiligten von der weiteren Vorgehensweise überzeugen kann löst das große innerliche Befriedigung und Stolz aus.	Wenn es in Besprechungen gelingt zerstrittene Parteien zu einer gemeinsamen Lösung zu bringen löst die Glücksgefühle aus.										True	2	1	0	0	Bankdirektor	nein	1	1	krine	0	1	6	False	sollte mehr solche "Umfragen" geben	7	7	6	7	6	1	8	8	2	Mein bisherigen Erfahrungen sprechen eindeutig für die Verwendung. Es ist aber regelmäßig zu überprüfen, ob der Körperhaushalt ansonsten richtig funktioniert oder negative Auswirkungen aufgrund der Medikamenteneinnahme auftreten.	2	3	4	3	3	5	3
tagging03	1.0700000000000001	409	AU::YlmbiMvO1416247066655	1	ptkhgn	mir fällt überhaupt KEINE Situation ein, in denen ich mir meiner Gedanken sehr sicher war. Beinahe immer, wenn ich mir "einer Sache" sehr sicher war, kam es anders als gedacht	Wann kann man sich überhaupt "seiner Gedanken sicher sein"? Seltsame Frage ...											True	1	1	0	0	Verwaltungsangestellte	nein	1	1	twitter	0	5	6												Für eine Behandlung spricht doch der Erfolg, nämlich ein "Herausholen" aus der Depression. Argumente dagegen vielleicht: unangenehme Nebenwirkungen
tagging03	1.0700000000000001	410	AU::s4sMoYaX1416247133420	1	mdkngh							Durch Verlust eines geliebten Menschen. Wie komme ich damit zurecht.	Durch Verlust der Arbeit. Neuordnung meines Tagesablaufs wurde notwendig.	Durch negative Einstellungen meines Partners. Neue Kraft aufzubauen um dem entgegenzustehen.	Unzufriedenheit mit meinem Leben. Neuorientierung und tägliche Freude am Leben erhalten.	Kleine positive Freuden sehen, aufschreiben und sich so auch später darüber freuen können.	Ein Glückstagebuch führen und eine Wunschbox für Schönes anlegen und eine Erfüllungsbox für die erfüllten Wünsche. Ab und an mal dort hineinschauen.	True	1	2	0	1	pädagogische Mitarbeiterin	nein	2	1	nein	0	1	6	False		4	4	4	4	4	5	5	5	5	Es hilft das eigene Leben wieder besser in den Griff zu bekommen und neue Denkansätze zu bekommen. Meinungen können neu geordnet und üverdacht werden.	2	2	4	3	2	3	3
tagging03	1.0700000000000001	411	AU::Cq5OTfu61416247147541	1	ptkngh							---	---------	---------	--------	--------	-------------	True	2	7	1	0	Studium	...	7	1	google	1	5	2	False	----	6	6	6	6	6	8	8	8	8	----	2	1	1	1	1	1	1
tagging03	1.0700000000000001	412	AU::RPheT4ee1416247195742	1	ptkhgn	jjj	jjjj	jjjj	jjjj	jjj	jjj							True	3	1	0	0	jj	jj	1	0	jj	0	5	2	False	dfg	3	3	3	3	3	5	5	5	5	jjj	3	4	5	5	5	5	5
tagging03	1.0700000000000001	413	AU::jC28VFuJ1416247308295	1	ptkngh													True	2	1	1	1	Kriminalbeamter	nein	1	1	nein	0	1	6												Hilfe
tagging03	1.0700000000000001	414	AU::Lbma04TJ1416247320950	1	ptkhgn	Hochzeit	Operation	Kleidungskauf	Filmauswahl	Möbelkauf	Kochen							True	3	1	0	1	Ärztin	nein	1	1	nein	0	1	6												Dafür spricht die Möglichkeit, den Serotoninspiegel zu verbessern. Dagegen sprechen Nebenwirkungen.
tagging03	1.0700000000000001	415	AU::Qey0nWr41416247492563	1	mdkhgh	Dies Umfrage ist wie Wasser, flüssig, genauer gesagt überflüssig												True	1	2	1	0	Ausbilder für Fachinformatiker	nein	2	1	Twitter, Facebook	0	5	2	False		6	6	6	6	6	5	5	5	5	Die Mittel wirken unmittelbar und verändern das Verhalten derjenigen die soetwas einnehmen.	1	5	3	5	2	4	5
tagging03	1.0700000000000001	416	AU::va1YAI8A1416247508940	1	mdkhgh													True
tagging03	1.0700000000000001	417	AU::yFfQZBu41416247570718	1	mdkngh							Ich hatte vor vielen Jahren das Problem unter anderem durch Überforderung usw. Depressionen zu bekommen. . Leider kam mir dadurch auch die Flasche nahe.	Als dann Selbstmordgedanken dazu kamen hatte ich die Polizei um Hilfe gebeten die eine sofortige Behndlung einleitete.					True	1	2	0	1	Rente	...	2	1	Twitter, Instagram	0	1	5	False	...	6	6	4	5	5	7	5	5	9	Ich denke es ist häufig so das Menschen erst durch die Einnahme fähig sind an einer Psychtherapie teilzunehmen. Die Selbstmordversuche werden dadurch vermindert .	1	5	5	4	1	4	1
tagging03	1.0700000000000001	418	AU::fRHow0z61416247683587	1	mdkhgh	ich weiß nicht in welcher Beziehung das gemeint ist.	Entscheidung morgens arbeiten zu gehen?	einkaufen zu gehen?	Haushalt zu erledigen?	Meine Termine wahr zu nehmen?	Planung fürs Wochenende							True	1	1	0	1	Fachangestellte für Arbeitsförderung	nein	1	0	nein	0	1	6	False	Wie ich schon vorher erwähnte, waren die Fragen für Personen die auf diesem Gebiet absolute Laien sind, schwierig gewesen. A uch wenn Sie zum Schluss gesagt haben, dass alles frei erfunden wurde und vermutlich gerade uns Laien testen wollte. Ein Mediziner vom Fach, wäre es bestimmt sofort aufgefallen, das es getürkte Fragen waren. Aber wenn es der Wissenschaft dient, warum nicht.	6	4	5	5	5	5	5	5	5	ich bin immer gegen Medikamente. Für mich ist ein Medikament die ALLerletzte Möglichkeit	5	5	6	5	3	5	5
tagging03	1.0700000000000001	419	AU::7RfJXI1O1416247796984	1	mdkngh							Die Entscheidung ob ich das falsche studiere und eigentlich eine ganz andere Ausbildung machen sollte	Nebenjobauswhl - tue ich das richtige?	Bevor ich einen Vortrag/Präsentation halten muss - währendessen meist nicht.				True	2	4	0	0	Student	nein	3	1	twitter	1	5	1	False		6	6	5	6	6	8	6	6	6	Gegen: hilft nur bedingt	3	6	5	5	2	5	2
tagging03	1.0700000000000001	420	AU::qvupVRxu1416247811094	1	ptkhgn	Bin mir kaum sicher												True	2	1	0	1	Rentnerin	nein	1	0	nein	0	1	6	False	Bin betroffen	5	6	6	5	6	8	5	7	2	Für: Hilft depressiven Menschen über schwere Zeiten, verringert Selbstmordgedanken Gegen: Nebenwirkungen z.B. Leberschäden	6	6	6	6	1	6	1
tagging03	1.0700000000000001	421	AU::KmULJEJF1416247844665	1	ptkngn							Verlust geliebter Menschen	Ableisten großer Prüfungen					True	3	4	0	1	Rechtsreferendarin	-	5	1	INSTRAGRAM	0	1	6			6	4	5	6	6	3	6	5	7	Dagegen: man kann leicht abhängig werden ich denke nicht, dass es hilft die depressionen auf dauer zu verringern sondern nur dass es gut ist solange man sie nimmt dafür: solange man antidepressiva nimmt
tagging03	1.0700000000000001	422	AU::DLiheADn1416247966634	1	mdkngh
tagging03	1.0700000000000001	423	AU::NE6FY6gq1416247994951	1	ptkhgn	nichts												True	1	1	0	1	Techn. Angesteller	twitter	1	1	Twitter	0	5	1												nein
tagging03	1.0700000000000001	424	AU::fu9aV88n1416248204534	1	mdkhgn	Eignungsprüfung	Bewerbung	Praktikum	Abiprüfung	Freundin								True	2	7	1	1	Studium	nein	6	1	Facebook, Twitter; diverse Foren	1	1	4	False		4	4	4	4	4	5	5	5	5	- nichts	3	4	2	3	1	3	2
tagging03	1.0700000000000001	425	AU::V8Zyz2Gl1416248220484	1	ptkngn							soll ich meinem Partner alles erzählen oder Geheimnisse haben?	wie wird meine berufliche Zukunft aussehen? Soll ich meinen Job kündigen, wenn er mir nicht mehr gefällt?	soll ich immer die Wahrheit sagen (zu Freunden beispielsweise)	wie kann ich meine Gefühle ausdrücken?	Warum bin ich immer so nachdenklich und kontrolliert?		True	3	3	0	1	angestellte	nein	2	1	facebook	0	5	1	False	teilweise waren die Fragen schwer verständlich ´, Aufgaben nicht so leicht zu lösen, ohne Fachwissen zu haben. Aber letzlich ging es ja darum auch gar nicht, wie ich gerade erfahren habe	6	6	5	6	6	7	4	5	6	Ängste reduzieren, bipolare Störungen ausgleichen, ein berechenbares leben zu führen - Abhängigkeit, Müdigkeit, Teilnahmslosigkeit und Niedergeschlagenheit durch zu viele Medikamente	2	2	3	3	1	3	1
tagging03	1.0700000000000001	426	AU::5nkcPSzv1416248290614	1	ptkngh													True
tagging03	1.0700000000000001	427	AU::pX77tmhb1416248319328	1	ptkngn													True
tagging03	1.0700000000000001	428	AU::0Z1cyilJ1416248310768	1	ptkhgn													True	2	6	1	0	Bibliothekarin	flickr, adobe	6	1	facebook, whats app,xing	1	5	2
tagging03	1.0700000000000001	429	AU::jwiQqpfV1416248350444	1	ptkngh													True	3	2	0	1	Erzieherin	nein	2	1	nein	0	1	6
tagging03	1.0700000000000001	430	AU::DkJGiCLZ1416248404698	1	mdkhgh	Ich war im Hermes Paketshop und wollte ein Paket abgeben, das ich bereits fertig beschriftet hatte, den auf der Hermes Webpage angegebenen Richtlinien zufolge korrekt. Die Verkäuferin meinte beim Anblick des Kartons nur: "Ne!" Sie sagte, meine Art des Addressierens sei falsch. Ich wusste jedoch, was ich im Netz gelesen hatte, weswegen eine kleine Diskussion zwischen uns beiden erfolgte.	Das letzte Telefonat mit meinem Opa: er wollte erfragen, ob er meine alte Ski-Ausrüstung verschenken darf, musste mir zuvor aber unbedingt ein schlechtes Gewissen machen, dass ich diese nicht mehr nutze. Dessen war ich mir sicher.											True	2	2	0	1	Studentin	nein	3	1	lablue, Etsy, Ebay	0	5	6	False		5	5	5	6	4	8	5	5	4	DAFÜR: - dem Namen zufolge wirken sie wohl Depressionen entgegen - das Risiko, das ein Kranker beim Einnehmen eines Medikaments auf sich nimmt, ist wahrscheinlich geringer (da leichter zu kalkulieren) als das, das er durch die direkte Behandlung durch einen Arzt bzw. Therapeuten eingeht - ein menschlicher Geist plus ein Stück Chemie vs. zwei zusammenwirkende Menschen, die einander zu Anfang nicht…	2	4	4	3	1	2	3
tagging03	1.0700000000000001	431	AU::TDpiy0Wj1416248414141	1	ptkhgh	mir fällt dazu gar nichts ein												True	0	1	0	1	arbeitslos	nein	1	0	nein	0	1	6	False		3	6	6	6	2	4	5	6	5	Antidepressiva verhelfen zu einem erholdamen Schlaf und wirken sich positiv auf die Stimmung aus.	3	5	4	5	2	4	3
tagging03	1.0700000000000001	432	AU::RSIojM6V1416248600788	1	ptkngh													True
tagging03	1.0700000000000001	433	AU::EPhN9eJa1416248606190	1	ptkhgh
tagging03	1.0700000000000001	434	AU::7pmcjLLf1416248626663	1	mdkngh													True
tagging03	1.0700000000000001	435	AU::N5CTyTAM1416248652942	1	ptkngh
tagging03	1.0700000000000001	436	AU::M0geJGUa1416248746921	1	ptkngn
tagging03	1.0700000000000001	437	AU::SvV03YeN1416248773822	1	mdkngn													True	2	1	0	1	Bankkaufmann	nein	1	0	nein	0	1	6
tagging03	1.0700000000000001	438	AU::bykoehwl1416248821860	1	ptkhgh	Todesfall innerhalb der Familie er hat es geschafft	zweiter Todesfall innerhalb der Familie sie hat es geschafft	eine plötzliche schwere, jetzt überstandene Erkrankung, meinerseits ich schaffe das	Prüfung am Ende meiner Ausbildung	Meine Hochzeit Gedanken wir schaffen alles gemeinsam								True	1	5	1	1	im Ruhestand	you tube	5	1	blogger, you tube	0	5	6	False		4	4	4	4	4	6	5	5	4	Für : Schnelle Besserung der Beschwerden, meistens schon nach 2 Wochen Gegen : Ursche wird nicht ergründet,	1	1	2	2	1	2	1
tagging03	1.0700000000000001	439	AU::cJPnoHvL1416248847828	1	mdkhgh													True	1	1	1	2	Therapeutin	nein	1	1	nein
tagging03	1.0700000000000001	440	AU::mig68w2r1416248971422	1	ptkngn							FEhler unterstellt worden, den ich nicht gemacht habe. Mich klein gefühlt						True	1	4	1	2	Verkäuferin	nein, aber private Blogs	4	1	Google+	0	1	6												WEnn sie nicht voreilig und zu schnell verschrieben wird, fined ich es eine gute Sache, da es das auf und ab im Kopf etwas lindert
tagging03	1.0700000000000001	441	AU::JZRntyR21416248985423	1	ptkngh							Prüfung	Arbeitsvertrag unterschreiben	Dates				True	2	1	0	1	Fachkraft für Lagerlogistik	nein	1	1	twitter facebook	0	5	4	False	.	3	4	2	3	3	6	6	6	4	CHEMIE!!!!!!!!!!!	3	3	3	3	2	5	5
tagging03	1.0700000000000001	442	AU::Zr0rGjtG1416248975957	1	mdkngh
tagging03	1.0700000000000001	443	AU::t900LIsw1416249023416	1	mdkngn													True
tagging03	1.0700000000000001	444	AU::0lCyCxrd1416249098368	1	ptkngn							beim Arbeitsamt Mensch untersterste Stufe	wenn man mit Sanktionen bedroht wird vom Arbeitsamt	Angst vorm Sterben. Angst vor Krebs	wenn man putzen soll als Beruf, was einen runterzeiht, obwohl man Facharbeiterbrief hat	wenig Geld zum Leben	reicht kaum fürs Essen im Monat, man kann niemanden besuchen	True	1	1	0	1	arbeitssuchend	keine	1	0	keine	0	1	6	False	alles war gut	7	7	7	7	7	9	6	5	5	man ist immer etwas vergesslich	6	6	6	6	5	6	4
tagging03	1.0700000000000001	445	AU::MbWCTkGT1416249163815	1	mdkngn							? Frage unverständlich						True	1	4	0	1	mtla	nein	4	0	nein	0	1	6												helfen gegen z.B angst
tagging03	1.0700000000000001	446	AU::MsVMYIjU1416249168749	1	mdkngn													True	2	4	0	1	Assistent	nein	1	1	nein	0	5	3												Abhängigkeit, Krankheit durch Einnahme, nützen nichts, Krankheit kommt durch die Seele Für: positivere Stimmung, man kann seiner Arbeit nachgehen
tagging03	1.0700000000000001	447	AU::9gQgSxay1416249248095	1	ptkngh							Vorstellungsgespräch	Mutter`s Tod	krankes Kind	kein Geld	krank	Krieg	True	3	2	1	1	arbeutslos	nein	2	1	nein	0	1	4	False	Ein Arzt darf kein Business machen, sondern behandeln.	4	4	2	2	3	3	3	2	7	Für: effektiv Gegen: Chemie	3	3	2	4	2	4	5
tagging03	1.0700000000000001	448	AU::yLMQDgYu1416249300682	1	ptkngn
tagging03	1.0700000000000001	449	AU::QGat862S1416249345392	1	mdkhgh	Prüfung	Habe gelernt	War mir sicher	war gut vobereitet	habe trotzdem Angst	bin geschwitzt							True	2	1	0	1	Projektleiter	nein	1	0	nein	0	1	6	False		1	2	3	3	3	9	1	1	9	habe keine Argumente	1	6	4	6	5	6	4
tagging03	1.0700000000000001	450	AU::GJUFp04K1416249349088	1	mdkngh
tagging03	1.0700000000000001	451	AU::UD2R2Rm41416249591948	1	ptkhgn													True	2	6	1	0	Bibliothekarin	flickr	5	1	facebook	1	5	2
tagging03	1.0700000000000001	452	AU::wWcX3n861416249668218	1	mdkhgn	eine Familie zu gründen, obwohl kritische Stimmen aus meinem Umfeld kamen,	ein eigenes Haus zu bauen, obwohl finanziell nicht die besten Veraussetzungen waren	Prioritäten im Leben gesetzt, z.B. das Geld ist knapp, aber ich will mit meinem Partner unbedingt diesen einen bestimmten Urlau machen, habe es auch getan	mich von bestimmten Menschen getrennt, weil ich gemerkt habe, dass sie mir nicht gut tun, Freunde haben das nicht verstanden, aber ich hab es duchgezogen									True	1	1	0	1	kaufmännische Angestellte	*	1	0	*	0	1	6												- wenn es notwendig ist, halte ich es für gut - Die Medikamte werden meiner Meinung nach jedoch auch viel zu schnell verabreicht - Patienten werden so ruhig gestellt - Der Patient verlässt sich auf seine Medikamente , ist nicht mehr konfliktfähig, vergräbt sich in seiner durch Medikamente geschönte Welt und kommt oft ohne diese nicht mehr klar im Leben
tagging03	1.0700000000000001	453	AU::PhDolYph1416249705723	1	mdkhgh	ich versteh die Frage leider nicht genau... ich bin mir meistens meiner Gedanken sicher.												True	2	1	0	1	Studium	nein	1	1	nein	0	5	1												Wenn ich mein Leben selber nicht mehr in den griff bekomme, dann ist es besser auf Antidepressiva zurück zu greifen! Es besteht die Gefahr, dass man abhängig wird und denkt dass man ohne Medikamente nicht mehr zurecht kommt.
tagging03	1.0700000000000001	454	AU::yMyYHoGA1416249766868	1	ptkhgh	im Job, fühlte mich gut und war sicher Recht zu haben												True	2	1	0	0	assistent	nein	1	1	nein	0	5	2	False		4	7	7	4	4	8	2	4	6	machen süchtig, nützen nichts, machen dick und unlustig	2	1	2	1	1	5	6
tagging03	1.0700000000000001	455	AU::QGcD8CKZ1416249874421	1	ptkhgh
tagging03	1.0700000000000001	456	AU::FsviFrTL1416250272289	1	ptkhgn													True
tagging03	1.0700000000000001	457	AU::ZWPpGI0y1416250283609	1	ptkhgn	ich verstehe die frage nicht so recht	siehe oben	siehe oben	siehe oben	siehe oben	siehe oben							True	0	1	0	1	Selbstständig	nein	1	1	nein	0	1	6	False	-	4	4	4	4	4	5	5	5	5	ich glaube, antidepressive unterdrücken das eigentlich problem nur (symptomatisch)	3	5	5	5	1	3	5
tagging03	1.0700000000000001	458	AU::FsQPBFy61416250349518	1	ptkngn							dfndf sdf	ne fmnsdw	anamsf jbnkjb b				True	3	6	1	2	Tax	sdcsdv	6	1	adas asdas dsasad	0	5	2	False	-	6	6	6	6	6	8	7	7	2	sd sdnf sd fsdf dsf dfdsf dfsdf dfdf dsfd	2	4	5	5	2	5	4
tagging03	1.0700000000000001	459	AU::3J48SdM31416250817030	1	mdkngn							Nutzen öffentlicher Verkehrsmittel	Sprechen mit fremden Menschen	Behördengänge	Banktermine	Bewerbungen	Alleine sein	True	0	2	0	1	Berufsunfähgig	Nein	1	1	FAcebook	0	1	6	False		4	5	5	5	5	7	7	5	7	In einer Akutphase sind Antidepressiva eine gute Wahl.	6	6	6	6	5	6	4
tagging03	1.0700000000000001	460	AU::t043wuCR1416250988458	1	ptkngn							prüfungen						True	3	2	0	1	Lehrer	?	5	1	amazon	0	1	6			6	4	3	6	6	8	8	8	8	tod
tagging03	1.0700000000000001	461	AU::CBgb4pJ31416251443603	1	mdkngn													True
tagging03	1.0700000000000001	462	AU::xyegVGAi1416251492455	1	mdkngn							beim Arzt. Hatte Angst, eine schlimme Diagnose zu bekommen	mündliche Verteidigung im Studium --> kenn ich mich mit dem Thema wirklich aus?	Ist das wirklich der richtige Partner an meiner Seite?				True	3	5	0	1	Selbständig	nein	1	1	nein	0	4	1												- Antidepressiva bei neurologischer Störung - Antidepressiva bei suizidalem Verhalten oder Vorhaben - kein Antidepressivum bei nicht fachgerecht diagnostizierter Depression - kein Antidepressivum bei Suchtgefahr - kein klinische Depression sondern "nur" depressive Verstimmungen --> kein Antidepressivum
tagging03	1.0700000000000001	463	AU::gCQEd62o1416251663485	1	ptkngn							Bei der Entscheidungen - für oder gegen ein Kind	Im Gespräch mit Vorgesetzten					True	1	3	0	1	Kaufmännische Sachbearbeiterin	Nein	3	1	Nein	0	4	2	False		7	6	6	6	7	2	3	3	3	Es gibt keine Argumente dagegen - ausschließlich dafür. soziale Isoltaion wird verhindert ein "normales" Leben kann wieder möglich werden eine verschlimmerung der Erkrankung bzw. eine sich daraus entwickelnde ander psychische Störung kann verhinder werden Abrutsch in Abhängigkeiten kann verhindert werden - da oft verucht wird sich zu betäuben	2	4	5	4	1	2	3
tagging03	1.0700000000000001	464	AU::VwUelayI1416251624470	1	ptkngn													True	2	6	1	0	Bibliothekarin	flickr	3	1	adobe, flickr	1	5	4
tagging03	1.0700000000000001	465	AU::2SMXjtcj1416251821030	1	ptkngn
tagging03	1.0700000000000001	466	AU::v7Mb8Int1416252003984	1	mdkngn
tagging03	1.0700000000000001	467	AU::DAKTfcrj1416252345285	1	mdkngh							Prüfungsangst	Angst etwas falsches zu sagen	unsicher wie zu reagieren	Blackout	Fluchtverlangen, Panik	Unbehagen	True	3	5	0	0	Hausfrau	Nein	5	1	Nein	0	4	4	False		4	3	3	3	3	7	6	6	2	Unterdrücken das Problem. Helfen nur zeitlich begrenzt. Lösen das Problem nicht.	3	4	5	4	2	4	5
tagging03	1.0700000000000001	468	AU::IFEzq79e1416252347784	1	mdkhgh	Ich weiß nicht, um welche Erlebnisse und Situationen es sich handeln soll, weil ich mir meiner Gedanken immer sicher bin.	Leider fällt mir hierzu nichts weiter ein.	Erlebnisse und Situationen hat man schließlich jeden Tag.	Aber speziell irgendwelche zu nennen, wüßte ich nicht.	Auf was soll das hinausführen?	Gleich geht es weiter.							True	0	1	0	1	Arztsekretärin	nein	1	0	nein	0	1	6	False	keine Anmerkungen	6	6	6	6	6	6	6	6	6	Antidepressiva können bei einer Psychotherapie unterstützend helfen, da sie einem sicherlich gewisse Ängste nehmen können.	2	3	3	3	1	5	2
tagging03	1.0700000000000001	469	AU::rbxubbNi1416252404622	1	mdkngn
tagging03	1.0700000000000001	470	AU::U3906A8p1416252462318	1	ptkhgn
tagging03	1.0700000000000001	471	AU::JBqpRxAA1416252498265	1	mdkhgh	ist das der richtige partner an meiner Seite	Bekomme ich eine schlimme Diagnose vom Arzt?	Ich versage in meiner Prüfung	bin ich glücklich?									True	3	5	1	2	Selbständig	nein	1	1	nein	0	5	1	False	Leider stockte die Studie zwischendrin und ich musste von vorn anfangen. Sehr ärgerlich. Bitte das nächste Mal irgendwie eine "Memory"-Funktion einbauen.	6	6	6	6	6	5	4	5	5	- psyhotherapie wirkt langfristig	3	5	5	5	2	5	3
tagging03	1.0700000000000001	472	AU::hDMVs6Od1416252554395	1	ptkhgh													True	2	1	0	1	Geschäftsführer	nein	1	0	nein	0	1	6												keine Ahnung
tagging03	1.0700000000000001	473	AU::jz82WFea1416252556476	1	mdkhgh	ka												True	1	1	0	1	Notariatsfachangestellte	ka	1	0	ka	0	1	6												ka
tagging03	1.0700000000000001	474	AU::bxjPAYp01416252663470	1	mdkhgn													True
tagging03	1.0700000000000001	475	AU::8pkaBRcb1416252772176	1	mdkngn							Richtig unsicher war ich noch nie, ich weiss fast immer was ich will und das macht nicht unsicher	Wenn ich mal nicht weiter weiß, wende ich mich an meine Mutter	Mit ihr zusammen komme ich dann auch fast immer auf den Punkt, weil sie mich anschubst, rauszufiltern was ich will	So kann ich immer auf das hinarbeiten was für mich wichtig ist	was soll ich jetzt noch schreiben	im großen und ganzen bin ich zufrieden mit dem was ich bin	True	1	1	0	1	Köchin	keine Ahnung	1	1	nirgendwo?	0	1	6	False	ich glaube, dass man eine solche Umfrage mit weniger "Fachchinesisch" hinbekommen kann.	6	5	5	5	6	6	6	1	6	Die echten Depressionen sind schwere psychiatrische Krankheiten. Dagegen helfen Antidepressiva.	3	5	4	3	1	4	4
tagging03	1.0700000000000001	476	AU::ZCYdLAW81416252821636	1	ptkngh							bei derTrennung wie geht es weiter, klappen die vorhandenen Pläne	bei ganz plötzlichem Jobverlust, Zukunftsangst, woher bekome ich in derSituation Geld, bekomme ich in dem Altere einen neuen Job, dermir auch Spaß macht	Geldmangel durch Jobverlust, Panik	plötzliche Existenzangst ; Angst, dass es wieder passieren kann			True	1	6	0	1	Aussendienst	nein	4	1	Google, Facebook	0	1	1	False	mag sein, dass die ein oder andere Beschreibung für einen Leser ohne medizinische Vorkenntnisse etwas schwierig zuverstehen ist	7	7	7	7	7	1	5	5	1	Antidepressiva ermöglichen Linderung in den akuten Phasen sie unterdrücken nur die momentane Situation und beheben nicht die Ursache	3	2	5	3	1	6	1
tagging03	1.0700000000000001	477	AU::dLn4lJgN1416252900477	1	ptkngh							Beziehungsfragen	Manchmal wenn ich im Supermarkt vor einem Regal stehe und die Auswahl zu groß ist, bin ich mir sehr unsicher, was ich denn nun nehmen soll.	Bei größeren Anschaffungen, ob es nun richtig ist, dafür so viel Geld auszugeben oder nicht.				True	1	3	0	0	kaufmännischer Angestellter	nein	1	1	weiß nicht	0	4	3	False		7	6	6	6	7	4	5	4	2	Argumente dafür sind, dass Antidepressiva eine gewisse Stabilität bei den Patienten erzeugen und das Risiko in eine tiefere Depression zurückzufallen (z.B. bei rez. Depressionen) reduzieren. Außerdem kann dadurch die Lebensqualität der Patienten verbessert werden. Argumente dagegen sind oft die Nebenwirkungen wie z.B. Gewichtszunahme, Mundtrockenheit, Magen-Probleme und Veränderung des Blutbildes.	3	4	3	5	1	3	3
tagging03	1.0700000000000001	478	AU::YRT1fEvk1416252922951	1	ptkhgn	Ich bin nicht depressiv												True	1	1	1	0	Angestellte	nein	1	1	nein	0	5	1	False		4	7	7	7	7	8	8	6	6	...	4	4	4	6	5	5	5
tagging03	1.0700000000000001	479	AU::O9DkKozv1416252998306	1	mdkhgh	Beseitigung falscher Menschen oder Situationen	das erste Gefühl bei einem Date	meine politische Haltung										True	1	1	0	1	Hausfrau	nein	3	1	www.neobooks.de	0	3	2	False		4	7	6	7	4	6	6	6	6	süchtig machend, Probleme werden vorübergehend gemildert aber nicht behoben	6	6	6	6	6	6	1
tagging03	1.0700000000000001	480	AU::UpT4PooS1416253241533	1	mdkhgh													True	3	2	0	1	krankenschwester	keine	6	0	keine	0	1	1
tagging03	1.0700000000000001	481	AU::JcgYTdoK1416253269476	1	ptkngh							Wenn ich in eine Gruppe komme - fühle ich mich unwohl, weil ich nicht weiß, wie ich mich richtig verhalten soll.	wenn ich jemanden treffe, der mir vom Aussehen her gefällt, verhalte ich mich immer sehr verlegen, weil ich denke, man könne es mir anmerken	Wenn ich den Kontakt zu jemandem abbreche, denke ich immer, was wäre wenn und probier doch noch mal	die entscheidung meinen Hund wegzugeben	wenn ich alleine draußen herumlaufe, denke ich oftmals, ich werde verfolgt	generell entscheidungen zu treffen, weil ich nie weiß, ob sie richtig oder falsch sind.	True	0	5	0	2	Arbeitslos	/	7	1	Twitter, Instagram	0	4	2	False		6	6	6	6	6	8	8	8	1	Für - Schnelle Hilfe, ohne lange Wartezeiten. Gegen - Keine Aufarbeitung der Probleme	6	5	6	6	6	6	1
tagging03	1.0700000000000001	482	AU::0dyEwiXP1416253292826	1	mdkngh							vor dem Traualtar; ist das das Richtige?	Trauer; wie ohne den nahen Menschen weiterleben?	Kirche; austreten, weil das doch nur ein Wirtschaftsladen ist?	Geburt der Kinder; wie deren Leben absichern?	Hauskauf; ist dieses Objekt das Richtige?	Börse; sind das die aussichtsreichen Aktien, die ich mir da ausgesucht habe?	True	1	1	0	1	Selbständig tätig	nein	1	1	nein	0	1	6	False	leider führte mich die Thematik in ein Gebiet, auf dem mir nahezu jede Erfahrung fehlt.	5	5	5	5	5	9	1	5	5	Ich habe keine Ahnung, da ich mit Depressionen noch nie irgendwas zu tun hatte. Gefühlsmäßig würde ich Antidepresiva tendenziell ablehnen.	2	3	3	3	1	1	4
tagging03	1.0700000000000001	483	AU::uz1YFD5L1416253415061	1	mdkngn													True	2	5	1	0	Bibliothekarin	flickr	3	1	flickr, adobe	1	5	3
tagging03	1.0700000000000001	484	AU::8S8DWX4J1416253482296	1	ptkngn							Meine Nachbarin schreit manchmal (für mich grundlos) laut herum. Einmal fragte ich mich, ob sie das wirklich ist, oder ob ich es bin und ich mir einbilde, sie sei es.	Wenn ich in der Ausbildung etwas zu erledigen habe, bin ich mir teilweise unsicher, ob es richtig ist, was ich tue und führe dann ein innerliches Konfliktgespräch.	Im Falle eines Deja-vus bin ich mir manchmal unsicher, ob ich die Situation gerade wirklich erlebe oder nicht				True	2	3	0	1	Ausbildung	nein	1	1	nein	0	1	6	False	Mich irritierten Rechtschreib- und Grammatikfehler. Teilweise waren Fragen unklar und verwirrend gestellt. Insgesamt bin ich nun verwirrt, was nun stimmt, was ich weiß, und was nicht. Wirklich verstörend.	5	3	4	4	5	2	5	5	3	für: - Wirksamkeit bestätigt - erfolgreiche Verdrängung von Problemen und Erinnerungen gegen: - Nebenwirkungen - Einnahme ist regelmäßig und darf nicht vergessen werden - regelmäßige Arztbesuche zur erneuten Verschreibung des Mittels	6	3	3	5	3	3	5
tagging03	1.0700000000000001	485	AU::IdJBK64w1416253665820	1	ptkhgh	verstehe die Frage nicht	-	-	-	-	-							True	2	1	0	1	Studium	-	1	1	-	0	2	4	False		5	5	6	6	6	4	4	6	2	für: -machen das Leben erträglich -hilft Stimmungen auf einem konstanten Kontinuum zu halten gegen: -macht abhängig -greift in den Hormonhaushalt ein - man muss täglich ans Tabletten schlucken denken	6	5	5	6	5	5	6
tagging03	1.0700000000000001	486	AU::pIIlYLch1416253807926	1	ptkngn							bei Streit zwischen partner						True	3	5	0	1	zahnärztin	nein	4	1	nein	0	1	4	False		5	4	3	4	4	7	6	5	5	wenn mann auch körperlich darunter leidet	2	4	4	4	4	4	4
tagging03	1.0700000000000001	487	AU::5Bc0AAlu1416254087484	1	ptkngh													True	1	1	0	1	MTRA	------------	1	0	------------	0	1	1	False	ich weiß nicht, was ich sagen soll	7	7	7	7	7	9	9	9	3	----------	1	3	3	3	2	2	6
tagging03	1.0700000000000001	488	AU::bGLVG4ZA1416254091721	1	mdkhgn	Kauf des Autos	Umzug in eine bestimmte Stadt	Kauf der Wohnung	Trotz Schwierigkeiten eine Reise angetreten	Richtige Einschätzung einiger Mitmenschen und dementsprechendes handeln meinerseits								True	1	2	0	1	Bürokauffrau	nein	1	1	nein	0	1	6	False	Die Fragestellungen waren oftmals nicht genau genug.	5	4	4	5	5	5	4	7	4	Für: unterstützt wahrscheinlich das Verhalten des Patienten ruhiger zu werden Gegen: macht abghängig andere negative Nebenwirkungen	2	3	3	2	2	5	4
tagging03	1.0700000000000001	489	AU::gHx9Z65W1416254220791	1	mdkngh													True	3	1	0	1	Beamter	nein	1	0	nein	0	1	6												Durch Antidepressiva wird eine Persönlichkeitsveränderung vorgenommen. Als Depressiver mag man das wollen, allerdings nur in einem eng begrenzten Bereich.
tagging03	1.0700000000000001	490	AU::2AUgo1Dj1416254274853	1	ptkhgn	keine ahnung	weiß nicht											True	2	3	0	1	gestaltungstechnische assistentin	nein	2	1	facebook	0	5	3			4	4	3	4	4	5	5	5	5	weiß nicht
tagging03	1.0700000000000001	491	AU::S6xdmWDa1416254292566	1	ptkhgh	so ein Quatsch												True	3	5	0	1	Finanzbuchhalter	nein	5	1	Facebook	0	5	1	False	das war die komischste Umfrage der letzten Jahre Viel Spaß beim Psychiater.	3	4	4	4	3	3	3	3	4	-	4	3	4	4	3	2	2
tagging03	1.0700000000000001	492	AU::wxijstMv1416254409789	1	mdkhgn	kauf den ich vorher gut überlegt hatte												True	2	4	1	0	Studium	twitter	2	1	tumblr, facebook, twitter	0	4	3	False	sehr verwirrend, ich fühle mich dumm	5	3	4	5	5	7	7	5	4	...	4	3	4	5	1	4	1
tagging03	1.0700000000000001	493	AU::SFQ71dm51416254424472	1	mdkngh							Bei der Begegnung mit Krankheit	Unsicherheit	Gefühl sich falsch zu verhalten				True	1	1	0	1	Rentner	n	1	1	n	0	5	1	False	Wissensgebiet war bisher völlig unbekannt und auch unint. Deshalb Fragen teilweise völlig unverständlich	4	4	4	4	4	9	8	2	9	Für: hilft bei Depressionen Gegen: nur bei Wechselwirkung mit anderen Medikamenten	3	5	5	4	2	4	5
tagging03	1.0700000000000001	494	AU::VlstPMrW1416254623106	1	ptkhgn	beim tanzen	beim lernen	auf der arbeit	in der freizeit wenn man die natur genießen kann	mit familienmitgliedern	mit freundinnen							True	3	1	0	1	Ausbildung	nein	1	0	nein	0	2	1	True	die untersuchung ist sehr lang	3	4	3	5	5	8	3	4	5	Nebenwirkungen wirkung nicht bewiesen bzw. bei jedem anders	6	2	1	3	3	1	1
tagging03	1.0700000000000001	495	AU::5Gupmv5S1416254653858	1	mdkngn							Wenn ich auf Arbeit eine neue Aufgabe erledigen muss. Mir ging oft durch den Kopf das ich was falsch mache und andere meinen Fehler ausbügeln müssen. Ich will keinen zur Last fallen.	Beim einkaufen von Geschenken.					True	2	7	1	2	Handel	nein	5	1	web.de	1	4	2	False		1	3	4	6	4	9	3	3	6	Dagegen: Man kann schnell abhängig werden.	5	4	1	6	5	6	5
tagging03	1.0700000000000001	496	AU::aspyvPoR1416255013286	1	ptkngn													True	1	4	0	1	dekorateur	nein	4	1	google	0	1	6
tagging03	1.0700000000000001	497	AU::7DUKINfH1416255076880	1	ptkhgh	wenn ich einen arbeitsschritt sicher weiß	beim einkaufen, wo ich sicher weiß was ich brauche,	in der schula beim gedicht aufsagen	weiß nicht mehr	weiß nicht mehr								True	1	1	0	1	mta	nein	1	0	nein	0	1	6	False	nein, nichts	4	3	5	5	5	6	4	5	3	Für: Wenn es dem patienten sichtlich schlecht geht, und er mehrere symptome aufzeigt, die mit antidepressiva behandelt werden können, welche wiederum mit einer therapie begleitet werden. bei selbstmordgedanken bin ich dafür, da schnell eine wirkung erzielt werden muss. Dagegen: Wenn zu schnell und voreilig medikamente verschrieben werden, auch wenn es noch andere möglichkeiten geben würde.	4	4	5	5	3	5	4
tagging03	1.0700000000000001	498	AU::uDSQ9hPC1416255138141	1	ptkhgh	die frage welchen beruf ich erlernen möchte	das kennenlernen mit meinem mann	die antwort auf den heiratsantrag - ja er und niemand anders	die auswahl des kleides-das ist es	die frage ob ich wirklich eine selbstständigkeit führen möchte-ja das wollte ich schon immer	bei dem gedanken was ich zum mittag essen möchte-nudeln							True	1	4	0	1	selbstständige Kosmetikerin	-	4	1	facebook	0	1	6	False	ein anderes thema wäre interessanter gewesen	4	4	4	5	3	7	5	1	5	ich finde da gibt es keine argumente dafür. nur dagegen.	6	4	6	6	5	5	4
tagging03	1.0700000000000001	499	AU::bbdWUaJC1416255185937	1	ptkhgn	Ich verstehe die Aufgabenstellung nicht, wann ist man sich seiner Gedanken denn nicht sicher?												True	2	4	0	1	Studium	nein	3	1	nein	0	4	2	False		4	5	2	6	5	4	6	7	5	Pro: sofortige starke Wirkung (bei Notfällen gut?) medizinische Wirkung, auch kurzfristig kostengünstiger ? Contra: kein persönlicher Ansprechpartner, kein menschlicher Kontakt Nebenwirkungen Gewöhnungserscheinungen wirken nicht langfristig, keine nachhaltige Bewältigungsstrategie wird entwickelt	3	3	5	3	1	1	1
tagging03	1.0700000000000001	500	AU::GyCOcGvv1416255544895	1	ptkngh													True	3	5	0	0	Student	Nein	2	1	Facebook, Twitter	0	4	4												FÜR: Kurzfristige Hilfe für den Betroffenen, Erster Schritt, um das Leben bei Depression zu erleichtern GEGEN: Keine Lösung der Auslöser für Depression, Nicht langfristig hilfreich, Gefahr der Abhängigkeit,
tagging03	1.0700000000000001	501	AU::BesIm4gU1416255796225	1	ptkhgh
tagging03	1.0700000000000001	502	AU::RrAswhqe1416255815380	1	ptkngn							Das erste mal vor einer großen GRuppe referieren	mache ich alles richtig?	dumm id dumm	diedeldei	tanteratei	schnupsidoodle	True	2	2	0	1	Student	nein	1	1	Facebook, Twitter	0	1	1	False		3	4	3	6	5	4	5	6	7	Ging diese Umfrage nicht gerade noch um Tags? Ich habe keine Ahnung. Bisher brauchte ich sowas nichgt	3	5	3	4	5	4	5
tagging03	1.0700000000000001	503	AU::ZVFFOto61416255976921	1	mdkngn							Erste Mal Sex	Entscheidung fällen, was ich nach dem Abitur machen soll	Liebe gestehen	Freunden von psychischen Problemen erzählen	bei mündlichen und theoretischen Prüfungen	Während des FSJ: beim Wickeln von Kindern, bzw Pflege von Kindern (besonders Rollstuhlekinder/geistige Behinderung)	True	2	3	1	1	Studentin	keine Ahnung	2	1	Instagram	0	1	6	False		4	4	4	4	4	7	7	2	5	Für: - man kommt mit den Meikamenten aus der Depression und kann den Alltag bewältigen Gegen: - Nebenwirkungen - man überschätzt sich, weil die Medikamente einem "vorspielen" dass alles in bester Ordnung ist - Sind nur eine Symptombehandlung und keine eigentliche Problembehandlung	3	4	4	3	1	2	2
tagging03	1.0700000000000001	504	AU::w5EzbiSk1416256060559	1	ptkngn							hää?	???	?	?	?	?	True	1	1	0	2	Hochstapler	Instagram	3	1	Facebook	0	3	6	False		5	4	4	6	5	9	6	6	3	wofür? bin zu müde :D	5	5	2	1	5	3	3
tagging03	1.0700000000000001	505	AU::JnjGkHtX1416256240922	1	ptkngh							Soziale Phopie- Angst vor anderen Menschen,bin oft sehr Unsicher	Bin oft sehr Traurig und abgeschlagen, ziehe mich immer mehr zurück,dann denke Ich wie soll alles nur weitergehen	Angstzustände im allgemeinen mit sehr starker Unruhe ,zittern,Herzrasen bis zu Panikattacken				True	3	2	0	1	arbeitssuchend	nein	2	1	Google,Bing	0	1	2	False	war im ganzen eine gute Studie,	6	5	5	5	6	2	2	4	3	Für: -als unterstützung zur Theraphie gegen:- Nebenwirkungen -evt.Tablettenabhängigkeit	5	6	6	4	2	6	3
tagging03	1.0700000000000001	506	AU::6nZUClIt1416256552854	1	mdkngh
tagging03	1.0700000000000001	507	AU::umHo9tOA1416256684511	1	mdkngh							Mutter an Krebs erkrankt, Verlustängste, Zukunftsangst	Selbstmordversuch der besten Freundin, Angst, Verzweiflung, Vorwürfe, Schuldgefühle, Hilflosigkeit	Selbstverletzendes Verhalten am eigenen Körper, Selbsthass, Abscheu, Minderwertigkeitsgefühl	Aufsuchen einer Beratungseinrichtung - erster persönlicher Kontakt, Unsicherheit über mein Handeln, Was möchte ich eigentlich?	Entscheidung der Studienwahl nach dem Abitur, Unsicherheit, Angst das falsche Angebot zu wählen und es später zu bereuen		True	2	1	0	1	Duales Studium	Nein	1	1	Instagramm	0	1	6	False		7	7	7	7	7	8	5	5	3	Gegen die Behandlung von Depressionen mit Depressiva spricht, dass diese die Stimmung stark beeinflussen. Zwar mögen Antidepressiva dazu in der Lage sein, die Betroffenen vor "depressiven Löchern" zu bewahren, dennoch fangen Sie natürlich nicht ausschließlich die negativen Emotionen ab, sondern auch die positiven. Die führt dazu, dass sich die Patienten unentwegt in einer weder guten noch schlech…	5	4	4	5	2	4	3
tagging03	1.0700000000000001	508	AU::sDzV5kAX1416257004167	1	mdkhgh													True
tagging03	1.0700000000000001	509	AU::WnR5Va3q1416257177265	1	mdkhgn	erziehungsfragen	auseinandersetzungen	veränderungen privater und beruflicher natur	veränderungen äusseres	einschätzung fremder	todesfälle verwandte und freunde							True	2	5	1	1	Lehrkraft Mathematik	nein	5	1	youtube, google, ebay, wikipedia, diverse	0	5	4	False	ich glaube nicht, dass sie so zu relevanten ergebnissen bzgl. tags kommen.	6	4	4	4	6	7	7	6	3	FÜR: -schnelle besserung im gegensatz zu langwieriger pt -oft lange wartezeit für pt -notwendige stabilisierung oft vorraussetzung für pt -hilft gegen schlaf-, appetitlosigkeit GEGEN: -nebenwirkungen auf organe -gewichtszunahme -libidoverlust -diverse nebenwirkungen -kosten	4	5	5	6	4	4	3
tagging03	1.0700000000000001	510	AU::9rQiLLUY1416257672744	1	mdkhgh	TV-Berichte über die ISIS: völliges Unverständnis und Verwirrung über das Verhalten und warum im Westen sozialisierte Menschen Terroristen werden können												True	2	1	0	1	Student	nein	1	1	nein	0	5	4	False	Interessanter Ansatz, gute Konzeption, einige Syntaxfehler im Text	5	5	5	5	5	8	5	5	7	Medikamente unterstützen die Therapie	2	5	3	6	1	2	5
tagging03	1.0700000000000001	511	AU::bsyNIhyp1416257824441	1	mdkngn													True	2	3	1	1	-	-	1	1	-	0	1	6
tagging03	1.0700000000000001	512	AU::d85ETCrh1416257840557	1	ptkngn							wenn ich Entscheidungen treffen muss, bin ich sehr unsicher und kann Gedanken und Gefühle schwer unterscheiden						True	1	1	0	1	Altenpflegeassistentin	nein	1	0	nein	0	1	6	False		7	6	4	5	6	6	3	5	3	es ist ein relativ schneller Erfolg möglich nach dem Asetzen fällt man in alte Muster zurück können die Lebensqualität enorm verbessern	6	6	6	6	3	5	5
tagging03	1.0700000000000001	513	AU::5WYdCmJA1416257936868	1	ptkngh							Tod der Mutter. Fragen nach dem "Warum", Selbstvorwürfe	Kontakt zu Süchtigen, das Bedürfnis zu helfen, aber ohnmächtig zu sein. Den "Absturz" mit ansehen zu müssen, zieht einen selbst mit.					True	1	1	0	1	Altenpflegerin	nein	1	0	nein	0	1	6	False		6	6	5	5	6	5	5	5	5	für: unterstützt die Psychotherapie wirkt gegen negative Symptome der Depression können zur Langzeittherapie eingesetzt werden gegen: jedes Medikament kann unerwünschte Nebenwirkungen hervorrufen	3	5	4	4	2	6	2
tagging03	1.0700000000000001	514	AU::JGIAR7h61416257937089	1	mdkngh
tagging03	1.0700000000000001	515	AU::mx91xEEz1416258072859	1	mdkngn													True
tagging03	1.0700000000000001	516	AU::vQhqfsv91416258207848	1	mdkhgn													True	0	1	0	1	Zahnarzthelferin	nein	1	0	nein	0	1	6
tagging03	1.0700000000000001	517	AU::BrKvGQER1416258336246	1	mdkhgn	Partner	Urlaub											True	1	1	0	1	Angestellte	nein	1	1	nein	0	4	6			6	6	6	6	6	4	5	5	4	geben Hilfestellung negativ: Gewöhnungseffekt
tagging03	1.0700000000000001	518	AU::PeRXVr2E1416258573057	1	mdkngn							nach dem selbstmordversuch unseres sohnes	bei der selbstangeregten einweisung zu beginn meiner depression	in der zeit der sterbephase meiner mutter	am tag als ich unsere tochter in die universitätsklinik brachte uns sie auf der geschlossenen aufnahmestation war	alles was zu meiner ehe führte	jede entscheidung die unseren sohn an neue betreuungsorte führte	True	1	2	1	1	pädagogischer mitarbeiter	nein	2	1	nein	0	1	1												medikamente verändern den gehirnstoffwechsel
tagging03	1.0700000000000001	519	AU::btyOnQB51416258949370	1	ptkhgh													True	3	4	0	1	Waagenbauer/Dipl. Ing.	nein	4	1	nein	0	1	6												kkk
tagging03	1.0700000000000001	520	AU::cvkB60kv1416259195343	1	ptkhgh
tagging03	1.0700000000000001	521	AU::bIu9T3Ru1416259296858	1	mdkngn													True	3	1	0	1	Dipl.-Ing.	Nein	1	1	Nein	0	4	1
tagging03	1.0700000000000001	522	AU::hsZoG9vq1416259338623	1	ptkhgh													True
tagging03	1.0700000000000001	523	AU::2eD9XiC11416259376123	1	mdkhgn
tagging03	1.0700000000000001	524	AU::rGSe5bge1416304911087	1	mdkngh													True	1	2	0	1	Sachbearbeiterin	nein	1	1	nein	0	1	6
tagging03	1.0700000000000001	525	AU::WoJ1JwwY1416305381649	1	mdkhgh													True	3	1	0	1	Beamter	nein	1	0	nein	0	1	6
tagging03	1.0700000000000001	526	AU::1yfaExUN1416305584593	1	ptkhgh	weiß nicht	kann mich nicht erinnern											True	3	3	0	1	Lehrerin	nein	2	1	nein	0	1	6												weiß nicht, habe keine Erfahrungen damit
tagging03	1.0700000000000001	527	AU::N9GzBb1p1416306069251	1	ptkngn							Als meine erste Eher zerbrach, fühlte ich mich unsicher. Ich wußte nicht, ob ich so wie bisher weiter leben sollte, oder einen Neuanfang wagen sollte.						True	1	3	0	1	Angestellte	nein	1	1	nein	0	1	6	False	Obwohl ich eigentlich nicht so gern an dieser Art von Studien teilnehme, war es mir trotzdem nicht unangenehm.	6	6	5	5	5	7	7	7	5	Da ich selbst nicht unter Depressionen leide, kann ich nur annehmen, ob Antidepresiva wirksam sind. Ich kenne allerdings Menschen, die diese Medikamente nehmen, oder genommen haben. Von ihnen weiss ich, dass diese Mittel sehr gut gegen Depressionen helfen, dass man sich aber wie in Trance fühlt. Wäre ich depressiv, würde ich mich für Antidepresiva entscheiden.	4	5	4	6	1	6	5
tagging03	1.0700000000000001	528	AU::4T9MZcpW1416306840511	1	mdkhgh	Heiratsantrag, als mein Freund mich fragte, ob ich ihn heiraten möchte, gab es für mich nur das eine, Ja! zu sagen	Studiumswahl, ich wusste genau was ich machen will, als die Zusage der Uni kam, war ich mir zu 100% sicher, dass ich diesen Studiengang belegen möchteq	Als ich einen 3 1/2 monatigen Auslandsaufenthalt machte. Als die Entscheidung stand, gab es für mich nur noch eines, ab in den Flieger und los gehts										True	3	4	0	1	Student	nein	1	1	Spiegel Online	0	1	6	False	Aufgabenstellung teilweise nicht eindeutig formuliert	7	6	7	7	7	7	6	5	3	Bei der Behandlung mit Antidepresiva kann es zum Missbrauch der Tabletten kommen. Der Patient muss sehr gut "eingestellt" werden, was viel Zeit und AUfwand in Anspruch nimmt.	2	3	2	3	1	2	1
tagging03	1.0700000000000001	529	AU::JEI5Om9V1416308383112	1	mdkhgh	Sport / Erfolg durch den richtigen Wurf	Schule in verschiedenen Fächern Sicherheit bei Aufgaben	Im privaten, man erinnert sich an Dinge und ist sich sicher										True	1	2	1	1	Selbständig	FAcebook	5	1	Facebook	0	4	6												Hilft schnell
[truncated: 130 more columns]
