# Supplementary material for: How Confidence in Prior Attitudes, Social Tag Popularity, and Source Credibility Shape Confirmation Bias Toward Antidepressants and Psychotherapy in a Representative German Sample: Randomized Controlled Web-Based Study
Source: J Med Internet Res. 2019 Apr 23;21(4):e11081. doi: 10.2196/11081 (PMC6658248; doi:10.2196/11081)
Supplement: Multimedia Appendix 2 [file jmir_v21i4e11081_app2.zip › Multimedia_Apendix/tagging03_reportdetail_1-11140.csv]

studyid	runid	userid	pagecounter	pageid	starttime	endtime	visittime	data	syncid
tagging03	1	AU::PKsZjSVh1415957414529	1	start	2014-11-14 09:30:20.713360	2014-11-14 09:30:23.201080	0:00:02.487720	{}
tagging03	1	AU::PKsZjSVh1415957414529	2	consent	2014-11-14 09:30:23.948690	2014-11-14 09:30:31.054100	0:00:07.105410	{u'confirmation': True}
tagging03	1	AU::PKsZjSVh1415957414529	3	demografie	2014-11-14 09:30:31.872050	2014-11-14 09:31:21.408620	0:00:49.536570	{u'tagged': 5, u'clicked': 2, u'tagknown': 1, u'cloudknown': 0, u'source': 0, u'tagcloudsite': u'nein', u'ausb': 2, u'stud_beruf': u'Student', u'tagsite': u'facebook,twitter,instagram'}
tagging03	1	AU::PKsZjSVh1415957414529	4	demografie2	2014-11-14 09:31:21.782160	2014-11-14 09:31:45.508460	0:00:23.726300	{u'tcsource': 5, u'tmeaning': 6, u'libknown': 0}
tagging03	1	AU::PKsZjSVh1415957414529	5	instr_eff	2014-11-14 09:31:45.833030	2014-11-14 09:31:47.607260	0:00:01.774230	{}
tagging03	1	AU::PKsZjSVh1415957414529	6	preeff	2014-11-14 09:31:48.612220	2014-11-14 09:32:16.539470	0:00:27.927250	{u'Pt_1': 7, u'Pt_3': 6, u'Pt_2': 6, u'Med_4': 3, u'Med_5': 6, u'Med_2': 6, u'Med_3': 4, u'Med_1': 7}
tagging03	1	AU::PKsZjSVh1415957414529	7	preeff2	2014-11-14 09:32:18.707830	2014-11-14 09:32:45.479370	0:00:26.771540	{u'Pt_8': 6, u'Pt_5': 6, u'Pt_4': 4, u'Pt_7': 6, u'Pt_6': 4, u'Med_8': 2, u'Med_6': 6, u'Med_7': 5}
tagging03	1	AU::PKsZjSVh1415957414529	8	instr_arg	2014-11-14 09:32:45.869460	2014-11-14 09:32:47.773700	0:00:01.904240	{}
tagging03	1	AU::PKsZjSVh1415957414529	9	med_arg	2014-11-14 09:32:48.492860	2014-11-14 09:33:29.816800	0:00:41.323940	{u'med_arg': u'Daf\xfcr dass man schnell was erreichen kann, dagegen dass es chemie ist und eigentlich nicht gut f\xfcr den K\xf6rper sein kann, zudem besteht eine gewisse Abh\xe4ngigkeit bei manchen Patienten danach...'}
tagging03	1	AU::PKsZjSVh1415957414529	10	pt_arg	2014-11-14 09:33:30.163230	2014-11-14 09:34:29.235230	0:00:59.072000	{u'pt_arg': u'Braucht man definitiv. Man muss bei sowas mit einem sprechen. Der Therapeut ist darauf spezialisiert, wei\xdf genau wo man ansetzen muss. Das ist das A und O bei einer Depression! Ohne Therapie wird es h\xe4ufig sehr schwer, diese zu \xfcberwinden. Genug pers\xf6nliche Beispiele best\xe4tigen mir das'}
tagging03	1	AU::PKsZjSVh1415957414529	11	instr_konf	2014-11-14 09:34:29.982030	2014-11-14 09:34:32.118420	0:00:02.136390	{}
tagging03	1	AU::PKsZjSVh1415957414529	12	conf	2014-11-14 09:34:32.884770	2014-11-14 09:39:03.554120	0:04:30.669350	{u'high_conf1': u'Oftsmals beim Tischtennis, wenn ich an die Platte gehe beim Punktspiel und ich merke im Spielverlauf - auch wenn es knapp wird auf einmal - dass ich nur gewinnen kann heute.Das ver\xe4ndert das Selbstbewusstsein kurz und eine gewisse Selbstverst\xe4ndlichkeit tritt auf', u'high_conf3': u'', u'high_conf2': u'Sehr sicher war ich mir auch, als die Frage aufkam, ob ich in dem Verein…
tagging03	1	AU::PKsZjSVh1415957414529	13	instr_ratkonf	2014-11-14 09:39:03.919500	2014-11-14 09:39:05.685940	0:00:01.766440	{}
tagging03	1	AU::PKsZjSVh1415957414529	14	rat_konf1	2014-11-14 09:39:06.753830	2014-11-14 09:39:28.477860	0:00:21.724030	{u'KonfARG_8': 4, u'KonfARG_2': 5, u'KonfARG_3': 4, u'KonfARG_1': 7, u'KonfARG_6': 4, u'KonfARG_7': 5, u'KonfARG_4': 3, u'KonfARG_5': 3}
tagging03	1	AU::PKsZjSVh1415957414529	15	rat_konf2	2014-11-14 09:39:29.120880	2014-11-14 09:40:26.715260	0:00:57.594380	{u'propt': 7, u'konpt': 3, u'emodom_2': 5, u'konmed': 4, u'emodom_1': 7, u'emoval_2': 4, u'emoval_1': 4, u'promed': 5, u'emoarous_1': 6, u'emoarous_2': 5}
tagging03	1	AU::PKsZjSVh1415957414529	16	instrnavi	2014-11-14 09:40:27.139780	2014-11-14 09:40:33.858790	0:00:06.719010	{}
tagging03	1	AU::PKsZjSVh1415957414529	17	instrnavi_2	2014-11-14 09:40:34.238260	2014-11-14 09:40:43.146630	0:00:08.908370	{}
tagging03	1	AU::PKsZjSVh1415957414529	18	tagging	2014-11-14 09:40:43.577670	2014-11-14 09:47:09.358460	0:06:25.780790	{u'test1': u'0', u'test3': u'1', u'test2': u'1', u'test5': u'1', u'test4': u'0', u'test7': u'1', u'test6': u'1', u'test9': u'1', u'test8': u'1', u'test10': u'1'}
tagging03	1	AU::PKsZjSVh1415957414529	19	instr_postnavi	2014-11-14 09:47:09.746200	2014-11-14 09:47:12.747640	0:00:03.001440	{}
tagging03	1	AU::PKsZjSVh1415957414529	20	manipcheck	2014-11-14 09:47:13.245370	2014-11-14 09:47:24.557380	0:00:11.312010	{u'CrediCheck_2': 5, u'CrediCheck_3': 4, u'CrediCheck_1': 3, u'CrediCheck_4': 4, u'CrediCheck_5': 4, u'conflictcheck_1': 7, u'conflictcheck_2': 5, u'conflictcheck_3': 4, u'conflictcheck_4': 6}
tagging03	1	AU::PKsZjSVh1415957414529	21	posteff1	2014-11-14 09:47:25.105690	2014-11-14 09:47:43.212000	0:00:18.106310	{u'Ptconf1': 5, u'Pt_1': 5, u'Pt_3': 6, u'Pt_2': 4, u'Med_3': 5, u'Med_4': 5, u'Med_5': 4, u'Med_2': 5, u'Medconf1': 4, u'Med_1': 6}
tagging03	1	AU::PKsZjSVh1415957414529	22	posteff2	2014-11-14 09:47:43.780090	2014-11-14 09:47:53.604750	0:00:09.824660	{u'Pt_8': 4, u'Pt_5': 4, u'Pt_4': 3, u'Pt_7': 5, u'Pt_6': 4, u'Ptconf2': 5, u'Med_8': 6, u'Med_6': 5, u'Med_7': 5, u'Medconf2': 4}
tagging03	1	AU::PKsZjSVh1415957414529	23	rating_med_t2	2014-11-14 09:47:54.147880	2014-11-14 09:48:04.521630	0:00:10.373750	{u'rtza': 4, u'rnh': 5, u'rmao': 6, u'rsh': 4, u'rtta': 4}
tagging03	1	AU::PKsZjSVh1415957414529	24	rating_pt_t2	2014-11-14 09:48:04.949500	2014-11-14 09:48:14.718060	0:00:09.768560	{u'rvht': 6, u'rkt': 6, u'rgt': 5, u'rpa': 6, u'ript': 7}
tagging03	1	AU::PKsZjSVh1415957414529	25	theraptags	2014-11-14 09:48:15.966360	2014-11-14 09:48:43.032530	0:00:27.066170	{u'aspt': u'interpersonelle Therapie ; Psychoanalayse. Gestaltherapie'}
tagging03	1	AU::PKsZjSVh1415957414529	26	test_2	2014-11-14 09:48:44.638220	2014-11-14 09:48:50.935490	0:00:06.297270	{u'test_6': 5, u'test_5': 0, u'test_4': 6, u'testnew_2': 5, u'testrel_2': 5}
tagging03	1	AU::PKsZjSVh1415957414529	27	test_8	2014-11-14 09:48:52.109690	2014-11-14 09:48:56.791000	0:00:04.681310	{u'test_24': 6, u'test_22': 0, u'test_23': 6, u'testnew_8': 0, u'testrel_8': 4}
tagging03	1	AU::PKsZjSVh1415957414529	28	test_5	2014-11-14 09:48:58.218660	2014-11-14 09:49:08.002020	0:00:09.783360	{u'testrel_5': 7, u'test_15': 6, u'testnew_5': 4, u'test_13': 0, u'test_14': 6}
tagging03	1	AU::PKsZjSVh1415957414529	29	test_6	2014-11-14 09:49:09.185250	2014-11-14 09:49:16.787820	0:00:07.602570	{u'test_17': 0, u'test_16': 5, u'testrel_6': 4, u'testnew_6': 5, u'test_18': 6}
tagging03	1	AU::PKsZjSVh1415957414529	30	test_9	2014-11-14 09:49:18.137660	2014-11-14 09:49:25.398180	0:00:07.260520	{u'test_26': 5, u'test_27': 6, u'test_25': 5, u'testrel_9': 5, u'testnew_9': 0}
tagging03	1	AU::PKsZjSVh1415957414529	31	test_10	2014-11-14 09:49:26.868540	2014-11-14 09:49:32.643620	0:00:05.775080	{u'testnew_10': 5, u'test_30': 0, u'testrel_10': 0, u'test_28': 6, u'test_29': 6}
tagging03	1	AU::PKsZjSVh1415957414529	32	test_3	2014-11-14 09:49:34.053860	2014-11-14 09:49:38.923510	0:00:04.869650	{u'test_7': 5, u'testnew_3': 0, u'testrel_3': 4, u'test_9': 5, u'test_8': 5}
tagging03	1	AU::PKsZjSVh1415957414529	33	test_7	2014-11-14 09:49:40.055650	2014-11-14 09:49:52.368350	0:00:12.312700	{u'testnew_7': 7, u'testrel_7': 6, u'test_20': 0, u'test_19': 6, u'test_21': 5}
tagging03	1	AU::PKsZjSVh1415957414529	34	ncc	2014-11-14 09:49:53.492710	2014-11-14 09:50:05.625680	0:00:12.132970	{u'ncc_1': 3, u'ncc_2': 5, u'ncc_3': 5, u'ncc_4': 4, u'ncc_5': 3, u'ncc_6': 5, u'ncc_7': 4, u'ncc_8': 5}
tagging03	1	AU::PKsZjSVh1415957414529	35	post_aims	2014-11-14 09:50:06.009010	2014-11-14 09:50:50.656670	0:00:44.647660	{u'aimofstudy': u'Meinung zur Psychotherapie, bzw zu Antidepressive herausfinden', u'aimofstudy0': u'Betroffene im Bekanntenkreis, gleich mehrere. Mal mehr, mal weniger Erfahrung', u'unklar': 1}
tagging03	1	AU::PKsZjSVh1415957414529	36	debriefing	2014-11-14 09:50:51.059440	2014-11-14 09:51:03.136860	0:00:12.077420	{}
tagging03	1	AU::PKsZjSVh1415957414529	37	kommentare	2014-11-14 09:51:03.559990	2014-11-14 09:51:11.886370	0:00:08.326380	{u'feedback': u'', u'delete': False}
tagging03	1	AU::PKsZjSVh1415957414529	38	ende_komplett	2014-11-14 09:51:12.297820
tagging03	2	AU::9JSyZgat1415957713282	1	start	2014-11-14 09:35:15.585790	2014-11-14 09:35:21.850960	0:00:06.265170	{}
tagging03	2	AU::9JSyZgat1415957713282	2	consent	2014-11-14 09:35:22.169560	2014-11-14 09:35:32.025840	0:00:09.856280	{u'confirmation': True}
tagging03	2	AU::9JSyZgat1415957713282	3	demografie	2014-11-14 09:35:33.022590	2014-11-14 09:36:39.208950	0:01:06.186360	{u'tagged': 3, u'clicked': 3, u'tagknown': 1, u'cloudknown': 0, u'source': 1, u'tagcloudsite': u'Nein', u'ausb': 1, u'stud_beruf': u'Sch\xfclerin', u'tagsite': u'Facebook, Twitter'}
tagging03	2	AU::9JSyZgat1415957713282	4	demografie2	2014-11-14 09:36:39.582590	2014-11-14 09:37:15.485490	0:00:35.902900	{u'tcsource': 5, u'tmeaning': 1, u'libknown': 0}
tagging03	2	AU::9JSyZgat1415957713282	5	instr_eff	2014-11-14 09:37:15.818680	2014-11-14 09:37:18.006930	0:00:02.188250	{}
tagging03	2	AU::9JSyZgat1415957713282	6	preeff	2014-11-14 09:37:18.758180	2014-11-14 09:37:50.163030	0:00:31.404850	{u'Pt_1': 6, u'Pt_3': 5, u'Pt_2': 5, u'Med_4': 6, u'Med_5': 5, u'Med_2': 5, u'Med_3': 4, u'Med_1': 6}
tagging03	2	AU::9JSyZgat1415957713282	7	preeff2	2014-11-14 09:37:50.883810	2014-11-14 09:38:04.143440	0:00:13.259630	{u'Pt_8': 4, u'Pt_5': 4, u'Pt_4': 6, u'Pt_7': 4, u'Pt_6': 4, u'Med_8': 5, u'Med_6': 5, u'Med_7': 5}
tagging03	2	AU::9JSyZgat1415957713282	8	instr_arg	2014-11-14 09:38:04.589320	2014-11-14 09:38:07.233550	0:00:02.644230	{}
tagging03	2	AU::9JSyZgat1415957713282	9	med_arg	2014-11-14 09:38:08.043500	2014-11-14 09:38:31.724370	0:00:23.680870	{u'med_arg': u'Kann keine Argumente geben, ich kenne mich mit diesem Thema zu wenig aus'}
tagging03	2	AU::9JSyZgat1415957713282	10	pt_arg	2014-11-14 09:38:32.175760	2014-11-14 09:38:41.867840	0:00:09.692080	{u'pt_arg': u'Kenne mich mit diesem Thema zu wenig aus'}
tagging03	2	AU::9JSyZgat1415957713282	11	instr_konf	2014-11-14 09:38:42.500390	2014-11-14 09:38:43.876450	0:00:01.376060	{}
tagging03	2	AU::9JSyZgat1415957713282	12	conf	2014-11-14 09:38:44.642400	2014-11-14 09:44:56.215710	0:06:11.573310	{u'high_conf1': u'Verstehe die Aufgabe nicht ', u'high_conf3': u'', u'high_conf2': u'', u'high_conf5': u'', u'high_conf4': u'', u'high_conf6': u''}
tagging03	2	AU::9JSyZgat1415957713282	13	instr_ratkonf	2014-11-14 09:44:56.559160	2014-11-14 09:44:58.092390	0:00:01.533230	{}
tagging03	2	AU::9JSyZgat1415957713282	14	rat_konf1	2014-11-14 09:44:58.958640	2014-11-14 09:45:13.161360	0:00:14.202720	{u'KonfARG_8': 4, u'KonfARG_2': 4, u'KonfARG_3': 4, u'KonfARG_1': 4, u'KonfARG_6': 5, u'KonfARG_7': 5, u'KonfARG_4': 4, u'KonfARG_5': 5}
tagging03	2	AU::9JSyZgat1415957713282	15	rat_konf2	2014-11-14 09:45:13.664450	2014-11-14 09:45:35.583430	0:00:21.918980	{u'konmed': 4, u'konpt': 4, u'propt': 4, u'emodom_2': 3, u'emodom_1': 8, u'emoval_2': 5, u'emoval_1': 8, u'promed': 4, u'emoarous_1': 7, u'emoarous_2': 6}
tagging03	2	AU::9JSyZgat1415957713282	16	instrnavi	2014-11-14 09:45:35.918800	2014-11-14 09:45:38.085550	0:00:02.166750	{}
tagging03	2	AU::9JSyZgat1415957713282	17	instrnavi_2	2014-11-14 09:45:38.885570	2014-11-14 09:45:43.845290	0:00:04.959720	{}
tagging03	2	AU::9JSyZgat1415957713282	18	tagging	2014-11-14 09:45:44.249260	2014-11-14 09:51:06.050820	0:05:21.801560	{u'test1': u'1', u'test3': u'1', u'test2': u'1', u'test5': u'1', u'test4': u'1', u'test7': u'1', u'test6': u'1', u'test9': u'1', u'test8': u'1', u'test10': u'1'}
tagging03	2	AU::9JSyZgat1415957713282	19	instr_postnavi	2014-11-14 09:51:06.428570	2014-11-14 09:51:08.091290	0:00:01.662720	{}
tagging03	2	AU::9JSyZgat1415957713282	20	manipcheck	2014-11-14 09:51:09.082560	2014-11-14 09:51:28.859090	0:00:19.776530	{u'CrediCheck_2': 5, u'CrediCheck_3': 5, u'CrediCheck_1': 5, u'CrediCheck_4': 5, u'CrediCheck_5': 5, u'conflictcheck_1': 7, u'conflictcheck_2': 6, u'conflictcheck_3': 4, u'conflictcheck_4': 5}
tagging03	2	AU::9JSyZgat1415957713282	21	posteff1	2014-11-14 09:51:29.374260	2014-11-14 09:51:43.674290	0:00:14.300030	{u'Med_5': 4, u'Ptconf1': 4, u'Pt_1': 5, u'Pt_3': 5, u'Med_3': 4, u'Med_4': 6, u'Pt_2': 4, u'Med_2': 5, u'Medconf1': 4, u'Med_1': 5}
tagging03	2	AU::9JSyZgat1415957713282	22	posteff2	2014-11-14 09:51:44.229610	2014-11-14 09:51:54.341580	0:00:10.111970	{u'Pt_8': 4, u'Pt_5': 4, u'Pt_4': 5, u'Pt_7': 3, u'Pt_6': 5, u'Ptconf2': 4, u'Med_8': 4, u'Med_6': 3, u'Med_7': 3, u'Medconf2': 4}
tagging03	2	AU::9JSyZgat1415957713282	23	rating_med_t2	2014-11-14 09:51:54.864410	2014-11-14 09:52:04.297550	0:00:09.433140	{u'rmao': 5, u'rtza': 4, u'rnh': 5, u'rsh': 4, u'rtta': 4}
tagging03	2	AU::9JSyZgat1415957713282	24	rating_pt_t2	2014-11-14 09:52:04.752920	2014-11-14 09:52:12.424320	0:00:07.671400	{u'rvht': 5, u'rpa': 4, u'rgt': 2, u'rkt': 3, u'ript': 3}
tagging03	2	AU::9JSyZgat1415957713282	25	theraptags	2014-11-14 09:52:12.772380	2014-11-14 09:52:27.381620	0:00:14.609240	{u'aspt': u'hab mir keine gemerkt'}
tagging03	2	AU::9JSyZgat1415957713282	26	test_5	2014-11-14 09:52:28.779980	2014-11-14 09:52:41.386080	0:00:12.606100	{u'testrel_5': 5, u'test_15': 5, u'testnew_5': 0, u'test_13': 0, u'test_14': 5}
tagging03	2	AU::9JSyZgat1415957713282	27	test_1	2014-11-14 09:52:42.346930	2014-11-14 09:52:59.285330	0:00:16.938400	{u'test_3': 5, u'testrel_1': 6, u'test_2': 4, u'test_1': 5, u'testnew_1': 0}
tagging03	2	AU::9JSyZgat1415957713282	28	test_4	2014-11-14 09:53:00.457850	2014-11-14 09:53:06.757770	0:00:06.299920	{u'testrel_4': 5, u'testnew_4': 5, u'test_12': 4, u'test_11': 5, u'test_10': 5}
tagging03	2	AU::9JSyZgat1415957713282	29	test_2	2014-11-14 09:53:08.081590	2014-11-14 09:53:16.964810	0:00:08.883220	{u'test_6': 0, u'test_5': 5, u'test_4': 5, u'testnew_2': 0, u'testrel_2': 5}
tagging03	2	AU::9JSyZgat1415957713282	30	test_10	2014-11-14 09:53:18.165570	2014-11-14 09:53:41.658970	0:00:23.493400	{u'testnew_10': 4, u'test_30': 5, u'testrel_10': 0, u'test_28': 5, u'test_29': 5}
tagging03	2	AU::9JSyZgat1415957713282	31	test_6	2014-11-14 09:53:42.928250	2014-11-14 09:53:48.982650	0:00:06.054400	{u'testnew_6': 0, u'test_17': 4, u'test_16': 5, u'testrel_6': 0, u'test_18': 5}
tagging03	2	AU::9JSyZgat1415957713282	32	test_9	2014-11-14 09:53:50.144960	2014-11-14 09:53:54.489890	0:00:04.344930	{u'test_26': 5, u'test_27': 4, u'test_25': 0, u'testrel_9': 0, u'testnew_9': 5}
tagging03	2	AU::9JSyZgat1415957713282	33	test_7	2014-11-14 09:53:56.346730	2014-11-14 09:54:02.393720	0:00:06.046990	{u'testnew_7': 0, u'testrel_7': 4, u'test_19': 4, u'test_20': 5, u'test_21': 5}
tagging03	2	AU::9JSyZgat1415957713282	34	test_8	2014-11-14 09:54:03.824570	2014-11-14 09:54:09.261080	0:00:05.436510	{u'test_24': 4, u'test_22': 4, u'test_23': 4, u'testnew_8': 5, u'testrel_8': 4}
tagging03	2	AU::9JSyZgat1415957713282	35	test_3	2014-11-14 09:54:10.389770	2014-11-14 09:54:15.672140	0:00:05.282370	{u'test_7': 0, u'testnew_3': 3, u'testrel_3': 5, u'test_9': 5, u'test_8': 5}
tagging03	2	AU::9JSyZgat1415957713282	36	ncc	2014-11-14 09:54:16.793680	2014-11-14 09:54:28.662930	0:00:11.869250	{u'ncc_1': 3, u'ncc_2': 4, u'ncc_3': 3, u'ncc_4': 3, u'ncc_5': 4, u'ncc_6': 4, u'ncc_7': 4, u'ncc_8': 3}
tagging03	2	AU::9JSyZgat1415957713282	37	post_aims	2014-11-14 09:54:29.032970	2014-11-14 09:54:47.505460	0:00:18.472490	{u'aimofstudy': u'Keine Ahnung, habe mir das nicht genau durchgelesen', u'aimofstudy0': u'N\xf6', u'unklar': 2}
tagging03	2	AU::9JSyZgat1415957713282	38	debriefing	2014-11-14 09:54:47.911580	2014-11-14 09:54:55.864050	0:00:07.952470	{}
tagging03	2	AU::9JSyZgat1415957713282	39	kommentare	2014-11-14 09:54:56.233060	2014-11-14 09:55:02.895490	0:00:06.662430	{u'feedback': u'', u'delete': True}
tagging03	2	AU::9JSyZgat1415957713282	40	ende_komplett	2014-11-14 09:55:03.235070
tagging03	3	AU::HREhQoTX1415957319612	1	start	2014-11-14 09:36:58.713810	2014-11-14 09:39:00.487100	0:02:01.773290	{}
tagging03	3	AU::HREhQoTX1415957319612	2	consent	2014-11-14 09:39:00.867250	2014-11-14 09:39:09.399940	0:00:08.532690	{u'confirmation': True}
tagging03	3	AU::HREhQoTX1415957319612	3	demografie	2014-11-14 09:39:09.777000	2014-11-14 09:39:52.504770	0:00:42.727770	{u'tagged': 5, u'clicked': 6, u'tagknown': 1, u'cloudknown': 1, u'source': 1, u'tagcloudsite': u'--', u'ausb': 3, u'stud_beruf': u'B\xfcrokauffrau', u'tagsite': u'dashitradio.de'}
tagging03	3	AU::HREhQoTX1415957319612	4	demografie2	2014-11-14 09:39:52.866860	2014-11-14 09:40:25.329720	0:00:32.462860	{u'tcsource': 4, u'tmeaning': 3, u'libknown': 0}
tagging03	3	AU::HREhQoTX1415957319612	5	instr_eff	2014-11-14 09:40:25.631900	2014-11-14 09:40:28.028240	0:00:02.396340	{}
tagging03	3	AU::HREhQoTX1415957319612	6	preeff	2014-11-14 09:40:28.443290	2014-11-14 09:40:59.364750	0:00:30.921460	{u'Pt_1': 6, u'Pt_3': 5, u'Pt_2': 4, u'Med_4': 3, u'Med_5': 5, u'Med_2': 4, u'Med_3': 4, u'Med_1': 6}
tagging03	3	AU::HREhQoTX1415957319612	7	preeff2	2014-11-14 09:40:59.805820	2014-11-14 09:42:50.453100	0:01:50.647280	{u'Pt_8': 4, u'Pt_5': 4, u'Pt_4': 4, u'Pt_7': 5, u'Pt_6': 5, u'Med_8': 5, u'Med_6': 4, u'Med_7': 5}
tagging03	3	AU::HREhQoTX1415957319612	8	instr_arg	2014-11-14 09:42:50.813660	2014-11-14 09:42:53.452000	0:00:02.638340	{}
tagging03	3	AU::HREhQoTX1415957319612	9	med_arg	2014-11-14 09:42:54.131100	2014-11-14 09:43:17.827680	0:00:23.696580	{u'med_arg': u'Pro: Schnelle Hilfe, effektiv\nContra: Anh\xe4ngigkeit, Chemie'}
tagging03	3	AU::HREhQoTX1415957319612	10	pt_arg	2014-11-14 09:43:18.670820	2014-11-14 09:47:45.562040	0:04:26.891220	{u'pt_arg': u'Pro: Keine Chemie, hilft, nicht nur zu verdr\xe4nge, Gespr\xe4che etc sinnvoll\nContra: Man muss bereit sein, mitzuarbeiten, Tabletten sind "einfacher"'}
tagging03	3	AU::HREhQoTX1415957319612	11	instr_konf	2014-11-14 09:47:46.231650	2014-11-14 09:47:51.759600	0:00:05.527950	{}
tagging03	3	AU::HREhQoTX1415957319612	12	conf	2014-11-14 09:47:52.101010	2014-11-14 09:52:23.675400	0:04:31.574390	{u'low_conf1': u'Arbeit: Kunde ruft an und ist sauer, ich wei\xdf nicht warum, es geht um ein Problem, wo ich die Grundlage nicht kenne und mich erst einlesen muss. Kunde hat daher das Gef\xfchl, ich habe keine Ahnung und vergleicht mich mit meiner Vorg\xe4ngerin', u'low_conf2': u'Bauernhof von Freunden: Neben dem Kaninchenstall sind Enten. Diese sind zwar eingesperrt, aber ich kann sie sehen und…
tagging03	3	AU::HREhQoTX1415957319612	13	instr_ratkonf	2014-11-14 09:52:24.145210	2014-11-14 09:52:27.114540	0:00:02.969330	{}
tagging03	3	AU::HREhQoTX1415957319612	14	rat_konf1	2014-11-14 09:52:27.759250	2014-11-14 09:52:50.992870	0:00:23.233620	{u'KonfARG_8': 5, u'KonfARG_2': 6, u'KonfARG_3': 6, u'KonfARG_1': 4, u'KonfARG_6': 4, u'KonfARG_7': 4, u'KonfARG_4': 5, u'KonfARG_5': 5}
tagging03	3	AU::HREhQoTX1415957319612	15	rat_konf2	2014-11-14 09:52:51.793800	2014-11-14 09:53:15.995590	0:00:24.201790	{u'emodom_2': 5, u'konpt': 6, u'propt': 6, u'konmed': 6, u'emodom_1': 6, u'emoval_2': 3, u'emoval_1': 4, u'promed': 6, u'emoarous_1': 4, u'emoarous_2': 4}
tagging03	3	AU::HREhQoTX1415957319612	16	instrnavi	2014-11-14 09:53:16.534020	2014-11-14 09:53:51.468440	0:00:34.934420	{}
tagging03	3	AU::HREhQoTX1415957319612	17	instrnavi_2	2014-11-14 09:53:52.175470	2014-11-14 09:54:15.528700	0:00:23.353230	{}
tagging03	3	AU::HREhQoTX1415957319612	18	tagging	2014-11-14 09:54:17.158130	2014-11-14 09:59:58.529970	0:05:41.371840	{u'test1': u'1', u'test3': u'1', u'test2': u'0', u'test5': u'1', u'test4': u'0', u'test7': u'0', u'test6': u'0', u'test9': u'0', u'test8': u'0', u'test10': u'1'}
tagging03	3	AU::HREhQoTX1415957319612	19	instr_postnavi	2014-11-14 09:59:58.979290	2014-11-14 10:00:05.166930	0:00:06.187640	{}
tagging03	3	AU::HREhQoTX1415957319612	20	manipcheck	2014-11-14 10:00:05.886800	2014-11-14 10:00:43.020230	0:00:37.133430	{u'CrediCheck_2': 6, u'CrediCheck_3': 6, u'CrediCheck_1': 6, u'CrediCheck_4': 6, u'CrediCheck_5': 6, u'conflictcheck_1': 7, u'conflictcheck_2': 5, u'conflictcheck_3': 5, u'conflictcheck_4': 4}
tagging03	3	AU::HREhQoTX1415957319612	21	posteff1	2014-11-14 10:00:43.522670	2014-11-14 10:01:25.710870	0:00:42.188200	{u'Med_5': 5, u'Ptconf1': 5, u'Pt_1': 6, u'Pt_3': 5, u'Medconf1': 5, u'Med_4': 3, u'Pt_2': 5, u'Med_2': 4, u'Med_3': 4, u'Med_1': 6}
tagging03	3	AU::HREhQoTX1415957319612	22	posteff2	2014-11-14 10:01:26.246690	2014-11-14 10:02:24.686110	0:00:58.439420	{u'Pt_8': 5, u'Pt_5': 5, u'Pt_4': 5, u'Pt_7': 5, u'Pt_6': 4, u'Ptconf2': 5, u'Med_8': 4, u'Med_6': 5, u'Med_7': 5, u'Medconf2': 5}
tagging03	3	AU::HREhQoTX1415957319612	23	rating_med_t2	2014-11-14 10:02:25.160600	2014-11-14 10:02:39.270610	0:00:14.110010	{u'rtza': 4, u'rnh': 5, u'rmao': 4, u'rsh': 5, u'rtta': 4}
tagging03	3	AU::HREhQoTX1415957319612	24	rating_pt_t2	2014-11-14 10:02:39.682830	2014-11-14 10:02:53.008450	0:00:13.325620	{u'rkt': 5, u'rpa': 4, u'rgt': 5, u'rvht': 6, u'ript': 6}
tagging03	3	AU::HREhQoTX1415957319612	25	theraptags	2014-11-14 10:02:53.376740	2014-11-14 10:03:09.625570	0:00:16.248830	{u'aspt': u'Interpsersonelle Therapie'}
tagging03	3	AU::HREhQoTX1415957319612	26	test_10	2014-11-14 10:03:10.790400	2014-11-14 10:04:56.192740	0:01:45.402340	{u'testnew_10': 0, u'test_30': 5, u'testrel_10': 5, u'test_28': 6, u'test_29': 6}
tagging03	3	AU::HREhQoTX1415957319612	27	test_1	2014-11-14 10:04:58.086800	2014-11-14 10:05:41.980430	0:00:43.893630	{u'test_3': 6, u'testrel_1': 6, u'test_2': 6, u'test_1': 6, u'testnew_1': 0}
tagging03	3	AU::HREhQoTX1415957319612	28	test_3	2014-11-14 10:05:43.142700	2014-11-14 10:06:04.526170	0:00:21.383470	{u'test_7': 5, u'testrel_3': 5, u'testnew_3': 0, u'test_9': 5, u'test_8': 5}
tagging03	3	AU::HREhQoTX1415957319612	29	test_5	2014-11-14 10:06:06.669260	2014-11-14 10:06:34.564700	0:00:27.895440	{u'testrel_5': 5, u'test_15': 5, u'test_14': 4, u'test_13': 5, u'testnew_5': 0}
tagging03	3	AU::HREhQoTX1415957319612	30	ncc	2014-11-14 10:06:35.737650	2014-11-14 10:07:18.615120	0:00:42.877470	{u'ncc_1': 3, u'ncc_2': 3, u'ncc_3': 4, u'ncc_4': 4, u'ncc_5': 2, u'ncc_6': 2, u'ncc_7': 5, u'ncc_8': 4}
tagging03	3	AU::HREhQoTX1415957319612	31	post_aims	2014-11-14 10:07:19.052530	2014-11-14 10:07:53.278600	0:00:34.226070	{u'aimofstudy': u'--', u'aimofstudy0': u'JA, war selber in Behandlung wegen leichter Depression, eine enge Freundin von mir sogar station\xe4r', u'unklar': 0}
tagging03	3	AU::HREhQoTX1415957319612	32	debriefing	2014-11-14 10:07:53.616380	2014-11-14 10:08:19.987530	0:00:26.371150	{}
tagging03	3	AU::HREhQoTX1415957319612	33	kommentare	2014-11-14 10:08:20.764200	2014-11-14 10:08:25.695980	0:00:04.931780	{u'feedback': u'--', u'delete': False}
tagging03	3	AU::HREhQoTX1415957319612	34	ende_komplett	2014-11-14 10:08:26.051060
tagging03	4	AU::JDIv5Wu11415957887390	1	start	2014-11-14 09:38:13.301950	2014-11-14 09:38:20.636780	0:00:07.334830	{}
tagging03	4	AU::JDIv5Wu11415957887390	2	consent	2014-11-14 09:38:21.396120	2014-11-14 09:38:28.181470	0:00:06.785350	{u'confirmation': True}
tagging03	4	AU::JDIv5Wu11415957887390	3	demografie	2014-11-14 09:38:29.229140	2014-11-14 09:39:09.916810	0:00:40.687670	{u'tagged': 1, u'clicked': 1, u'tagknown': 1, u'cloudknown': 0, u'source': 1, u'tagcloudsite': u'nein', u'ausb': 1, u'stud_beruf': u'Notarfachangestellte', u'tagsite': u'nein'}
tagging03	4	AU::JDIv5Wu11415957887390	4	demografie2	2014-11-14 09:39:10.805120	2014-11-14 09:39:28.320570	0:00:17.515450	{u'tcsource': 1, u'tmeaning': 6, u'libknown': 0}
tagging03	4	AU::JDIv5Wu11415957887390	5	instr_eff	2014-11-14 09:39:28.924800	2014-11-14 09:39:33.466900	0:00:04.542100	{}
tagging03	4	AU::JDIv5Wu11415957887390	6	preeff	2014-11-14 09:39:34.997780	2014-11-14 09:40:00.954980	0:00:25.957200	{u'Pt_1': 7, u'Pt_3': 7, u'Pt_2': 7, u'Med_4': 7, u'Med_5': 7, u'Med_2': 4, u'Med_3': 7, u'Med_1': 7}
tagging03	4	AU::JDIv5Wu11415957887390	7	preeff2	2014-11-14 09:40:02.345710	2014-11-14 09:40:30.854020	0:00:28.508310	{u'Pt_8': 7, u'Pt_5': 7, u'Pt_4': 6, u'Pt_7': 7, u'Pt_6': 7, u'Med_8': 7, u'Med_6': 7, u'Med_7': 7}
tagging03	4	AU::JDIv5Wu11415957887390	8	instr_arg	2014-11-14 09:40:31.537950	2014-11-14 09:40:34.347050	0:00:02.809100	{}
tagging03	4	AU::JDIv5Wu11415957887390	9	med_arg	2014-11-14 09:40:35.698220	2014-11-14 09:41:17.614760	0:00:41.916540	{u'med_arg': u'Daf\xfcr spricht, dass sich die Patienten nach und nach besser f\xfchlen. Dagegen spricht, dass man durch manche Antidepressiva leider auch an Gewicht zunimmt.'}
tagging03	4	AU::JDIv5Wu11415957887390	10	pt_arg	2014-11-14 09:41:18.299800	2014-11-14 09:41:48.091080	0:00:29.791280	{u'pt_arg': u'Man lernt sich seinen \xc4ngsten zu stellen und nimmt viel Positives dabei mit, auch nach der Therapie.'}
tagging03	4	AU::JDIv5Wu11415957887390	11	instr_konf	2014-11-14 09:41:49.325800	2014-11-14 09:41:53.572180	0:00:04.246380	{}
tagging03	4	AU::JDIv5Wu11415957887390	12	conf	2014-11-14 09:41:54.332160	2014-11-14 09:46:24.644650	0:04:30.312490	{u'high_conf1': u'Leiter steigen ging sehr gut.', u'high_conf3': u'Leute ansprechen ging ganz leicht.', u'high_conf2': u'Aufzug nehmen mache keine Schwierigkeiten.', u'high_conf5': u'raus gehen macht mir Freude.', u'high_conf4': u'reden vor Publikum ging sehr gut.', u'high_conf6': u'nicht \xfcber alles nachdenken sondern mal spontan sein ging sehr gut.'}
tagging03	4	AU::JDIv5Wu11415957887390	13	instr_ratkonf	2014-11-14 09:46:25.236010	2014-11-14 09:46:29.772260	0:00:04.536250	{}
tagging03	4	AU::JDIv5Wu11415957887390	14	rat_konf1	2014-11-14 09:46:31.252220	2014-11-14 09:46:56.329090	0:00:25.076870	{u'KonfARG_8': 7, u'KonfARG_2': 7, u'KonfARG_3': 7, u'KonfARG_1': 6, u'KonfARG_6': 7, u'KonfARG_7': 7, u'KonfARG_4': 7, u'KonfARG_5': 7}
tagging03	4	AU::JDIv5Wu11415957887390	15	rat_konf2	2014-11-14 09:46:58.272810	2014-11-14 09:47:27.423840	0:00:29.151030	{u'emodom_2': 9, u'konpt': 4, u'propt': 7, u'konmed': 5, u'emodom_1': 9, u'emoval_2': 9, u'emoval_1': 9, u'promed': 7, u'emoarous_1': 1, u'emoarous_2': 7}
tagging03	4	AU::JDIv5Wu11415957887390	16	instrnavi	2014-11-14 09:47:27.969510	2014-11-14 09:47:42.229620	0:00:14.260110	{}
tagging03	4	AU::JDIv5Wu11415957887390	17	instrnavi_2	2014-11-14 09:47:42.776160	2014-11-14 09:48:08.381050	0:00:25.604890	{}
tagging03	4	AU::JDIv5Wu11415957887390	18	tagging	2014-11-14 09:48:09.430200	2014-11-14 09:53:20.554130	0:05:11.123930	{u'test1': u'1', u'test3': u'1', u'test2': u'1', u'test5': u'1', u'test4': u'1', u'test7': u'1', u'test6': u'0', u'test9': u'1', u'test8': u'1', u'test10': u'0'}
tagging03	4	AU::JDIv5Wu11415957887390	19	instr_postnavi	2014-11-14 09:53:21.149050	2014-11-14 09:53:24.822300	0:00:03.673250	{}
tagging03	4	AU::JDIv5Wu11415957887390	20	manipcheck	2014-11-14 09:53:26.570910	2014-11-14 09:53:45.220170	0:00:18.649260	{u'CrediCheck_2': 7, u'CrediCheck_3': 7, u'CrediCheck_1': 6, u'CrediCheck_4': 7, u'CrediCheck_5': 7, u'conflictcheck_1': 2, u'conflictcheck_2': 5, u'conflictcheck_3': 6, u'conflictcheck_4': 4}
tagging03	4	AU::JDIv5Wu11415957887390	21	posteff1	2014-11-14 09:53:47.044700	2014-11-14 09:54:17.202340	0:00:30.157640	{u'Pt_2': 7, u'Pt_1': 7, u'Ptconf1': 6, u'Pt_3': 7, u'Med_3': 7, u'Med_4': 7, u'Med_5': 7, u'Med_2': 7, u'Medconf1': 6, u'Med_1': 7}
tagging03	4	AU::JDIv5Wu11415957887390	22	posteff2	2014-11-14 09:54:18.916060	2014-11-14 09:54:32.004080	0:00:13.088020	{u'Pt_8': 7, u'Pt_5': 7, u'Pt_4': 7, u'Pt_7': 7, u'Pt_6': 7, u'Ptconf2': 6, u'Med_8': 7, u'Med_6': 7, u'Med_7': 7, u'Medconf2': 6}
tagging03	4	AU::JDIv5Wu11415957887390	23	rating_med_t2	2014-11-14 09:54:33.169300	2014-11-14 09:54:43.103160	0:00:09.933860	{u'rtza': 7, u'rnh': 7, u'rtta': 7, u'rsh': 7, u'rmao': 6}
tagging03	4	AU::JDIv5Wu11415957887390	24	rating_pt_t2	2014-11-14 09:54:44.160400	2014-11-14 09:54:53.207070	0:00:09.046670	{u'rpa': 7, u'rkt': 7, u'rgt': 7, u'rvht': 7, u'ript': 6}
tagging03	4	AU::JDIv5Wu11415957887390	25	theraptags	2014-11-14 09:54:53.832020	2014-11-14 09:55:09.913470	0:00:16.081450	{u'aspt': u'ich erinnere mich leider nicht'}
tagging03	4	AU::JDIv5Wu11415957887390	26	test_2	2014-11-14 09:55:12.497060	2014-11-14 09:55:25.322170	0:00:12.825110	{u'test_6': 0, u'test_5': 0, u'test_4': 0, u'testnew_2': 0, u'testrel_2': 0}
tagging03	4	AU::JDIv5Wu11415957887390	27	test_1	2014-11-14 09:55:27.097770	2014-11-14 09:55:52.493080	0:00:25.395310	{u'test_3': 7, u'testrel_1': 0, u'test_2': 0, u'test_1': 8, u'testnew_1': 7}
tagging03	4	AU::JDIv5Wu11415957887390	28	test_3	2014-11-14 09:55:54.881180	2014-11-14 09:56:06.072070	0:00:11.190890	{u'test_7': 0, u'testnew_3': 0, u'testrel_3': 0, u'test_9': 0, u'test_8': 0}
tagging03	4	AU::JDIv5Wu11415957887390	29	test_7	2014-11-14 09:56:08.178200	2014-11-14 09:56:33.238220	0:00:25.060020	{u'testnew_7': 0, u'testrel_7': 7, u'test_19': 6, u'test_20': 8, u'test_21': 7}
tagging03	4	AU::JDIv5Wu11415957887390	30	test_8	2014-11-14 09:56:35.410240	2014-11-14 09:56:55.756070	0:00:20.345830	{u'test_24': 8, u'test_22': 0, u'testrel_8': 6, u'testnew_8': 0, u'test_23': 6}
tagging03	4	AU::JDIv5Wu11415957887390	31	test_5	2014-11-14 09:56:58.096350	2014-11-14 09:57:11.601370	0:00:13.505020	{u'testrel_5': 7, u'test_15': 7, u'testnew_5': 0, u'test_13': 7, u'test_14': 8}
tagging03	4	AU::JDIv5Wu11415957887390	32	test_9	2014-11-14 09:57:14.819670	2014-11-14 09:57:32.612390	0:00:17.792720	{u'test_26': 6, u'test_27': 7, u'test_25': 7, u'testrel_9': 8, u'testnew_9': 0}
tagging03	4	AU::JDIv5Wu11415957887390	33	test_4	2014-11-14 09:57:36.061690	2014-11-14 09:57:55.042130	0:00:18.980440	{u'testrel_4': 8, u'testnew_4': 0, u'test_12': 7, u'test_11': 7, u'test_10': 0}
tagging03	4	AU::JDIv5Wu11415957887390	34	ncc	2014-11-14 09:58:00.207650	2014-11-14 09:58:42.874340	0:00:42.666690	{u'ncc_1': 1, u'ncc_2': 3, u'ncc_3': 2, u'ncc_4': 4, u'ncc_5': 1, u'ncc_6': 1, u'ncc_7': 1, u'ncc_8': 1}
tagging03	4	AU::JDIv5Wu11415957887390	35	post_aims	2014-11-14 09:58:43.570420	2014-11-14 09:59:06.150310	0:00:22.579890	{u'aimofstudy': u'Meinugsbildung', u'aimofstudy0': u'Bekannte', u'unklar': 0}
tagging03	4	AU::JDIv5Wu11415957887390	36	debriefing	2014-11-14 09:59:06.966690	2014-11-14 09:59:19.701760	0:00:12.735070	{}
tagging03	4	AU::JDIv5Wu11415957887390	37	kommentare	2014-11-14 09:59:20.713020	2014-11-14 09:59:47.001780	0:00:26.288760	{u'feedback': u'Es war eine sehr interesante Umfrage, an der ich sehr gerne teilgenommen habe.', u'delete': False}
tagging03	4	AU::JDIv5Wu11415957887390	38	ende_komplett	2014-11-14 09:59:47.539070
tagging03	5	AU::wYPfzP1R1415958198922	1	start	2014-11-14 09:43:23.420340	2014-11-14 09:43:25.806810	0:00:02.386470	{}
tagging03	5	AU::wYPfzP1R1415958198922	2	consent	2014-11-14 09:43:26.229690	2014-11-14 09:43:31.505650	0:00:05.275960	{u'confirmation': True}
tagging03	5	AU::wYPfzP1R1415958198922	3	demografie	2014-11-14 09:43:32.040270	2014-11-14 09:44:12.559970	0:00:40.519700	{u'tagged': 3, u'clicked': 2, u'tagknown': 1, u'cloudknown': 0, u'source': 1, u'tagcloudsite': u'keine', u'ausb': 1, u'stud_beruf': u'arbeitsuchend', u'tagsite': u'ebay'}
tagging03	5	AU::wYPfzP1R1415958198922	4	demografie2	2014-11-14 09:44:13.004400	2014-11-14 09:44:26.829620	0:00:13.825220	{u'tcsource': 1, u'tmeaning': 6, u'libknown': 0}
tagging03	5	AU::wYPfzP1R1415958198922	5	instr_eff	2014-11-14 09:44:27.209860	2014-11-14 09:44:31.182310	0:00:03.972450	{}
tagging03	5	AU::wYPfzP1R1415958198922	6	preeff	2014-11-14 09:44:31.839720	2014-11-14 09:44:54.837180	0:00:22.997460	{u'Pt_1': 6, u'Pt_3': 6, u'Pt_2': 4, u'Med_4': 5, u'Med_5': 6, u'Med_2': 4, u'Med_3': 6, u'Med_1': 7}
tagging03	5	AU::wYPfzP1R1415958198922	7	preeff2	2014-11-14 09:44:55.441030	2014-11-14 09:45:17.116070	0:00:21.675040	{u'Pt_8': 5, u'Pt_5': 5, u'Pt_4': 4, u'Pt_7': 4, u'Pt_6': 5, u'Med_8': 5, u'Med_6': 4, u'Med_7': 6}
tagging03	5	AU::wYPfzP1R1415958198922	8	instr_arg	2014-11-14 09:45:17.532950	2014-11-14 09:45:19.388900	0:00:01.855950	{}
tagging03	5	AU::wYPfzP1R1415958198922	9	pt_arg	2014-11-14 09:45:20.367730	2014-11-14 09:45:39.291560	0:00:18.923830	{u'pt_arg': u'angst vor r\xfcckfall'}
tagging03	5	AU::wYPfzP1R1415958198922	10	med_arg	2014-11-14 09:45:39.886730	2014-11-14 09:45:49.052170	0:00:09.165440	{u'med_arg': u'nebenwirkungen'}
tagging03	5	AU::wYPfzP1R1415958198922	11	instr_konf	2014-11-14 09:45:50.004980	2014-11-14 09:45:54.416350	0:00:04.411370	{}
tagging03	5	AU::wYPfzP1R1415958198922	12	conf	2014-11-14 09:45:54.907310	2014-11-14 09:54:35.214390	0:08:40.307080	{u'high_conf1': u'keine', u'high_conf3': u'', u'high_conf2': u'', u'high_conf5': u'', u'high_conf4': u'', u'high_conf6': u''}
tagging03	5	AU::wYPfzP1R1415958198922	13	instr_ratkonf	2014-11-14 09:54:35.615200	2014-11-14 09:54:37.646900	0:00:02.031700	{}
tagging03	5	AU::wYPfzP1R1415958198922	14	rat_konf1	2014-11-14 09:54:38.984220	2014-11-14 09:54:58.005570	0:00:19.021350	{u'KonfARG_8': 4, u'KonfARG_2': 4, u'KonfARG_3': 5, u'KonfARG_1': 4, u'KonfARG_6': 4, u'KonfARG_7': 5, u'KonfARG_4': 5, u'KonfARG_5': 4}
tagging03	5	AU::wYPfzP1R1415958198922	15	rat_konf2	2014-11-14 09:54:58.747750	2014-11-14 09:55:27.188600	0:00:28.440850	{u'propt': 4, u'emodom_2': 9, u'konpt': 4, u'konmed': 5, u'emodom_1': 9, u'emoval_2': 5, u'emoval_1': 6, u'promed': 5, u'emoarous_1': 1, u'emoarous_2': 4}
tagging03	5	AU::wYPfzP1R1415958198922	16	instrnavi	2014-11-14 09:55:27.667440	2014-11-14 09:55:33.893830	0:00:06.226390	{}
tagging03	5	AU::wYPfzP1R1415958198922	17	instrnavi_2	2014-11-14 09:55:34.294740	2014-11-14 09:55:44.447330	0:00:10.152590	{}
tagging03	5	AU::wYPfzP1R1415958198922	18	tagging	2014-11-14 09:55:44.941140	2014-11-14 10:01:05.315220	0:05:20.374080	{u'test1': u'0', u'test3': u'0', u'test2': u'0', u'test5': u'0', u'test4': u'0', u'test7': u'1', u'test6': u'0', u'test9': u'0', u'test8': u'0', u'test10': u'0'}
tagging03	5	AU::wYPfzP1R1415958198922	19	instr_postnavi	2014-11-14 10:01:06.133020	2014-11-14 10:01:08.059350	0:00:01.926330	{}
tagging03	5	AU::wYPfzP1R1415958198922	20	manipcheck	2014-11-14 10:01:08.808800	2014-11-14 10:01:29.727220	0:00:20.918420	{u'CrediCheck_2': 5, u'CrediCheck_3': 5, u'CrediCheck_1': 4, u'CrediCheck_4': 4, u'CrediCheck_5': 4, u'conflictcheck_1': 6, u'conflictcheck_2': 5, u'conflictcheck_3': 5, u'conflictcheck_4': 4}
tagging03	5	AU::wYPfzP1R1415958198922	21	posteff1	2014-11-14 10:01:30.408010	2014-11-14 10:02:09.849370	0:00:39.441360	{u'Medconf1': 5, u'Ptconf1': 5, u'Pt_1': 6, u'Pt_3': 5, u'Pt_2': 5, u'Med_4': 5, u'Med_5': 6, u'Med_2': 4, u'Med_3': 4, u'Med_1': 5}
tagging03	5	AU::wYPfzP1R1415958198922	22	posteff2	2014-11-14 10:02:10.562370	2014-11-14 10:02:31.062310	0:00:20.499940	{u'Pt_8': 5, u'Pt_5': 5, u'Pt_4': 5, u'Pt_7': 4, u'Pt_6': 6, u'Ptconf2': 5, u'Med_8': 6, u'Med_6': 4, u'Med_7': 5, u'Medconf2': 5}
tagging03	5	AU::wYPfzP1R1415958198922	23	rating_med_t2	2014-11-14 10:02:31.600700	2014-11-14 10:02:39.395910	0:00:07.795210	{u'rtza': 4, u'rnh': 4, u'rtta': 4, u'rsh': 4, u'rmao': 4}
tagging03	5	AU::wYPfzP1R1415958198922	24	rating_pt_t2	2014-11-14 10:02:40.323610	2014-11-14 10:02:46.605130	0:00:06.281520	{u'rvht': 5, u'rpa': 5, u'rgt': 5, u'rkt': 4, u'ript': 4}
tagging03	5	AU::wYPfzP1R1415958198922	25	theraptags	2014-11-14 10:02:47.080240	2014-11-14 10:03:16.525850	0:00:29.445610	{u'aspt': u'Gestaltpsychotherapie'}
tagging03	5	AU::wYPfzP1R1415958198922	26	test_7	2014-11-14 10:03:18.244780	2014-11-14 10:03:29.356970	0:00:11.112190	{u'testnew_7': 0, u'testrel_7': 0, u'test_19': 0, u'test_20': 0, u'test_21': 0}
tagging03	5	AU::wYPfzP1R1415958198922	27	ncc	2014-11-14 10:03:30.970330	2014-11-14 10:04:01.201930	0:00:30.231600	{u'ncc_1': 2, u'ncc_2': 4, u'ncc_3': 4, u'ncc_4': 3, u'ncc_5': 2, u'ncc_6': 4, u'ncc_7': 3, u'ncc_8': 3}
tagging03	5	AU::wYPfzP1R1415958198922	28	post_aims	2014-11-14 10:04:01.704470	2014-11-14 10:04:15.345060	0:00:13.640590	{u'aimofstudy': u'', u'aimofstudy0': u'ja', u'unklar': 2}
tagging03	5	AU::wYPfzP1R1415958198922	29	debriefing	2014-11-14 10:04:15.879440	2014-11-14 10:04:21.014280	0:00:05.134840	{}
tagging03	5	AU::wYPfzP1R1415958198922	30	kommentare	2014-11-14 10:04:21.435110	2014-11-14 10:04:25.088100	0:00:03.652990	{u'feedback': u'', u'delete': False}
tagging03	5	AU::wYPfzP1R1415958198922	31	ende_komplett	2014-11-14 10:04:25.501760
tagging03	6	AU::KNAJ98Ov1415958474624	1	start	2014-11-14 09:47:56.359260	2014-11-14 09:48:06.253910	0:00:09.894650	{}
tagging03	6	AU::KNAJ98Ov1415958474624	2	consent	2014-11-14 09:48:06.627590	2014-11-14 09:48:10.783330	0:00:04.155740	{u'confirmation': True}
tagging03	6	AU::KNAJ98Ov1415958474624	3	demografie	2014-11-14 09:48:11.298650	2014-11-14 09:48:52.789290	0:00:41.490640	{u'tagged': 4, u'clicked': 4, u'tagknown': 1, u'cloudknown': 0, u'source': 1, u'tagcloudsite': u'Nein', u'ausb': 2, u'stud_beruf': u'Student', u'tagsite': u'Ja'}
tagging03	6	AU::KNAJ98Ov1415958474624	4	demografie2	2014-11-14 09:48:53.219370	2014-11-14 09:49:07.934490	0:00:14.715120	{u'tcsource': 5, u'tmeaning': 1, u'libknown': 1}
tagging03	6	AU::KNAJ98Ov1415958474624	5	instr_eff	2014-11-14 09:49:08.294070	2014-11-14 09:49:10.117130	0:00:01.823060	{}
tagging03	6	AU::KNAJ98Ov1415958474624	6	preeff	2014-11-14 09:49:11.109190	2014-11-14 09:49:15.823920	0:00:04.714730	{u'Pt_1': 1, u'Pt_3': 1, u'Pt_2': 1, u'Med_4': 1, u'Med_5': 1, u'Med_2': 1, u'Med_3': 1, u'Med_1': 3}
tagging03	6	AU::KNAJ98Ov1415958474624	7	preeff2	2014-11-14 09:49:16.425150	2014-11-14 09:49:20.734840	0:00:04.309690	{u'Pt_8': 1, u'Pt_5': 1, u'Pt_4': 1, u'Pt_7': 1, u'Pt_6': 1, u'Med_8': 1, u'Med_6': 2, u'Med_7': 1}
tagging03	6	AU::KNAJ98Ov1415958474624	8	instr_arg	2014-11-14 09:49:21.059600	2014-11-14 09:49:22.212990	0:00:01.153390	{}
tagging03	6	AU::KNAJ98Ov1415958474624	9	pt_arg	2014-11-14 09:49:22.864710	2014-11-14 09:49:27.259500	0:00:04.394790	{u'pt_arg': u'-'}
tagging03	6	AU::KNAJ98Ov1415958474624	10	med_arg	2014-11-14 09:49:27.603590	2014-11-14 09:49:30.637010	0:00:03.033420	{u'med_arg': u'-'}
tagging03	6	AU::KNAJ98Ov1415958474624	11	instr_konf	2014-11-14 09:49:31.337960	2014-11-14 09:49:32.482800	0:00:01.144840	{}
tagging03	6	AU::KNAJ98Ov1415958474624	12	conf	2014-11-14 09:49:33.164910	2014-11-14 09:57:01.454590	0:07:28.289680	{u'low_conf1': u'Erinnerungen', u'low_conf2': u'', u'low_conf3': u'', u'low_conf4': u'', u'low_conf5': u'', u'low_conf6': u''}
tagging03	6	AU::KNAJ98Ov1415958474624	13	instr_ratkonf	2014-11-14 09:57:01.883240	2014-11-14 09:58:12.753120	0:01:10.869880	{}
tagging03	6	AU::KNAJ98Ov1415958474624	14	rat_konf1	2014-11-14 09:58:13.289590	2014-11-14 09:58:21.299420	0:00:08.009830	{u'KonfARG_8': 4, u'KonfARG_2': 1, u'KonfARG_3': 1, u'KonfARG_1': 4, u'KonfARG_6': 1, u'KonfARG_7': 1, u'KonfARG_4': 7, u'KonfARG_5': 4}
tagging03	6	AU::KNAJ98Ov1415958474624	15	rat_konf2	2014-11-14 09:58:21.884500	2014-11-14 09:58:26.495960	0:00:04.611460	{u'emodom_2': 9, u'konpt': 1, u'propt': 1, u'konmed': 1, u'emodom_1': 9, u'emoval_2': 1, u'emoval_1': 9, u'promed': 1, u'emoarous_1': 3, u'emoarous_2': 1}
tagging03	6	AU::KNAJ98Ov1415958474624	16	instrnavi	2014-11-14 09:58:26.965780	2014-11-14 09:58:28.982670	0:00:02.016890	{}
tagging03	6	AU::KNAJ98Ov1415958474624	17	instrnavi_2	2014-11-14 09:58:29.967790	2014-11-14 09:58:31.727140	0:00:01.759350	{}
tagging03	6	AU::KNAJ98Ov1415958474624	18	tagging	2014-11-14 09:58:32.691600	2014-11-14 10:06:00.582080	0:07:27.890480	{u'test1': u'0', u'test3': u'0', u'test2': u'1', u'test5': u'0', u'test4': u'1', u'test7': u'0', u'test6': u'0', u'test9': u'0', u'test8': u'0', u'test10': u'1'}
tagging03	6	AU::KNAJ98Ov1415958474624	19	instr_postnavi	2014-11-14 10:06:01.011290	2014-11-14 10:06:02.305230	0:00:01.293940	{}
tagging03	6	AU::KNAJ98Ov1415958474624	20	manipcheck	2014-11-14 10:06:03.193490	2014-11-14 10:06:08.344950	0:00:05.151460	{u'CrediCheck_2': 4, u'CrediCheck_3': 4, u'CrediCheck_1': 4, u'CrediCheck_4': 4, u'CrediCheck_5': 4, u'conflictcheck_1': 6, u'conflictcheck_2': 6, u'conflictcheck_3': 6, u'conflictcheck_4': 6}
tagging03	6	AU::KNAJ98Ov1415958474624	21	posteff1	2014-11-14 10:06:08.878880	2014-11-14 10:08:29.445210	0:02:20.566330	{u'Med_5': 1, u'Ptconf1': 2, u'Pt_1': 1, u'Pt_3': 1, u'Medconf1': 1, u'Med_4': 1, u'Pt_2': 1, u'Med_2': 1, u'Med_3': 1, u'Med_1': 4}
tagging03	6	AU::KNAJ98Ov1415958474624	22	posteff2	2014-11-14 10:08:30.034730	2014-11-14 10:08:35.401910	0:00:05.367180	{u'Pt_8': 2, u'Pt_5': 1, u'Pt_4': 5, u'Pt_7': 1, u'Pt_6': 1, u'Ptconf2': 1, u'Med_8': 1, u'Med_6': 1, u'Med_7': 1, u'Medconf2': 1}
tagging03	6	AU::KNAJ98Ov1415958474624	23	rating_med_t2	2014-11-14 10:08:36.408440	2014-11-14 10:08:39.698210	0:00:03.289770	{u'rmao': 3, u'rnh': 1, u'rsh': 4, u'rtta': 1, u'rtza': 1}
tagging03	6	AU::KNAJ98Ov1415958474624	24	rating_pt_t2	2014-11-14 10:08:40.127250	2014-11-14 10:08:46.419860	0:00:06.292610	{u'rkt': 1, u'rpa': 1, u'rgt': 1, u'rvht': 4, u'ript': 4}
tagging03	6	AU::KNAJ98Ov1415958474624	25	theraptags	2014-11-14 10:08:46.800690	2014-11-14 10:08:48.678520	0:00:01.877830	{u'aspt': u'-'}
tagging03	6	AU::KNAJ98Ov1415958474624	26	test_2	2014-11-14 10:08:50.573720	2014-11-14 10:08:53.941520	0:00:03.367800	{u'test_6': 1, u'test_5': 1, u'test_4': 0, u'testnew_2': 1, u'testrel_2': 1}
tagging03	6	AU::KNAJ98Ov1415958474624	27	test_10	2014-11-14 10:08:55.111190	2014-11-14 10:08:58.486470	0:00:03.375280	{u'testnew_10': 1, u'test_30': 1, u'testrel_10': 1, u'test_28': 3, u'test_29': 1}
tagging03	6	AU::KNAJ98Ov1415958474624	28	test_4	2014-11-14 10:08:59.680110	2014-11-14 10:09:01.610120	0:00:01.930010	{u'testrel_4': 1, u'testnew_4': 1, u'test_12': 1, u'test_11': 1, u'test_10': 3}
tagging03	6	AU::KNAJ98Ov1415958474624	29	ncc	2014-11-14 10:09:03.108130	2014-11-14 10:09:06.226060	0:00:03.117930	{u'ncc_1': 4, u'ncc_2': 1, u'ncc_3': 1, u'ncc_4': 1, u'ncc_5': 1, u'ncc_6': 1, u'ncc_7': 1, u'ncc_8': 1}
tagging03	6	AU::KNAJ98Ov1415958474624	30	post_aims	2014-11-14 10:09:06.587530	2014-11-14 10:09:20.146440	0:00:13.558910	{u'aimofstudy': u'Keine', u'aimofstudy0': u'-', u'unklar': 0}
tagging03	6	AU::KNAJ98Ov1415958474624	31	debriefing	2014-11-14 10:09:20.507620	2014-11-14 10:09:22.006700	0:00:01.499080	{}
tagging03	6	AU::KNAJ98Ov1415958474624	32	kommentare	2014-11-14 10:09:22.653410	2014-11-14 10:09:28.980290	0:00:06.326880	{u'feedback': u'', u'delete': False}
tagging03	6	AU::KNAJ98Ov1415958474624	33	ende_komplett	2014-11-14 10:09:29.390350
tagging03	7	AU::rbOg0Ask1415958446223	1	start	2014-11-14 09:48:04.356290	2014-11-14 09:49:39.439600	0:01:35.083310	{}
tagging03	7	AU::rbOg0Ask1415958446223	2	consent	2014-11-14 09:49:40.351180	2014-11-14 09:50:05.084430	0:00:24.733250	{u'confirmation': True}
tagging03	7	AU::rbOg0Ask1415958446223	3	demografie	2014-11-14 09:50:06.595040
tagging03	8	AU::HtybsVCR1415959196464	1	start	2014-11-14 09:59:55.582050	2014-11-14 10:00:18.761460	0:00:23.179410	{}
tagging03	8	AU::HtybsVCR1415959196464	2	consent	2014-11-14 10:00:19.166160	2014-11-14 10:00:28.713680	0:00:09.547520	{u'confirmation': True}
tagging03	8	AU::HtybsVCR1415959196464	3	demografie	2014-11-14 10:00:29.221680	2014-11-14 10:01:12.938980	0:00:43.717300	{u'tagged': 1, u'clicked': 1, u'tagknown': 1, u'cloudknown': 0, u'source': 1, u'tagcloudsite': u'Nein', u'ausb': 1, u'stud_beruf': u'Kaufmann f\xfcr B\xfcrokommunikation', u'tagsite': u'Nein'}
tagging03	8	AU::HtybsVCR1415959196464	4	demografie2	2014-11-14 10:01:13.414810	2014-11-14 10:01:31.445870	0:00:18.031060	{u'tcsource': 2, u'tmeaning': 2, u'libknown': 0}
tagging03	8	AU::HtybsVCR1415959196464	5	instr_eff	2014-11-14 10:01:31.820150	2014-11-14 10:01:34.965320	0:00:03.145170	{}
tagging03	8	AU::HtybsVCR1415959196464	6	preeff	2014-11-14 10:01:35.527180	2014-11-14 10:01:43.993130	0:00:08.465950	{u'Pt_1': 6, u'Pt_3': 5, u'Pt_2': 3, u'Med_4': 5, u'Med_5': 6, u'Med_2': 5, u'Med_3': 4, u'Med_1': 2}
tagging03	8	AU::HtybsVCR1415959196464	7	preeff2	2014-11-14 10:01:46.177150	2014-11-14 10:01:54.713700	0:00:08.536550	{u'Pt_8': 7, u'Pt_5': 5, u'Pt_4': 1, u'Pt_7': 6, u'Pt_6': 5, u'Med_8': 7, u'Med_6': 4, u'Med_7': 3}
tagging03	8	AU::HtybsVCR1415959196464	8	instr_arg	2014-11-14 10:01:55.592010	2014-11-14 10:01:57.876550	0:00:02.284540	{}
tagging03	8	AU::HtybsVCR1415959196464	9	pt_arg	2014-11-14 10:01:58.304280	2014-11-14 10:02:37.831520	0:00:39.527240	{u'pt_arg': u'Pro:\nGute Behandlung\n\nContrA:\nWahrscheinlich Bezahlung (ziemlich teuer denke ich)'}
tagging03	8	AU::HtybsVCR1415959196464	10	med_arg	2014-11-14 10:02:38.241160	2014-11-14 10:03:04.973580	0:00:26.732420	{u'med_arg': u'Pro:\nGute Behandlung\n\nContra:\nAbh\xe4ngikeit'}
tagging03	8	AU::HtybsVCR1415959196464	11	instr_konf	2014-11-14 10:03:06.221130	2014-11-14 10:03:11.010680	0:00:04.789550	{}
tagging03	8	AU::HtybsVCR1415959196464	12	conf	2014-11-14 10:03:11.398700	2014-11-14 10:07:44.260770	0:04:32.862070	{u'high_conf1': u'Meine Familie ging vor einigen monaten stark in die Br\xfcche und mein Mann war stets unterwegs. Ich f\xfchlte mich irgendwie alleine gelassen und das niemand f\xfcr mich da war. Es wurde von mal zu mal schlimmer. Schlie\xdflich ging ich zum Arzt und bekam Antidepressiva verschrieben. Dadurch wurde mein seelisches Wohlbefinden zwar besser, aber auf dauer half es mir auch nicht. …
tagging03	8	AU::HtybsVCR1415959196464	13	instr_ratkonf	2014-11-14 10:07:44.631020	2014-11-14 10:07:48.278020	0:00:03.647000	{}
tagging03	8	AU::HtybsVCR1415959196464	14	rat_konf1	2014-11-14 10:07:48.805930	2014-11-14 10:08:02.033420	0:00:13.227490	{u'KonfARG_8': 5, u'KonfARG_2': 4, u'KonfARG_3': 2, u'KonfARG_1': 2, u'KonfARG_6': 5, u'KonfARG_7': 3, u'KonfARG_4': 1, u'KonfARG_5': 7}
tagging03	8	AU::HtybsVCR1415959196464	15	rat_konf2	2014-11-14 10:08:02.746930	2014-11-14 10:08:13.985460	0:00:11.238530	{u'konmed': 4, u'emodom_2': 8, u'konpt': 2, u'propt': 2, u'emodom_1': 4, u'emoval_2': 4, u'emoval_1': 8, u'promed': 3, u'emoarous_1': 3, u'emoarous_2': 5}
tagging03	8	AU::HtybsVCR1415959196464	16	instrnavi	2014-11-14 10:08:14.429280	2014-11-14 10:08:18.437330	0:00:04.008050	{}
tagging03	8	AU::HtybsVCR1415959196464	17	instrnavi_2	2014-11-14 10:08:18.811940	2014-11-14 10:08:22.187700	0:00:03.375760	{}
tagging03	8	AU::HtybsVCR1415959196464	18	tagging	2014-11-14 10:08:22.763030	2014-11-14 10:14:19.726570	0:05:56.963540	{u'test1': u'1', u'test3': u'0', u'test2': u'1', u'test5': u'0', u'test4': u'0', u'test7': u'1', u'test6': u'0', u'test9': u'0', u'test8': u'1', u'test10': u'0'}
tagging03	8	AU::HtybsVCR1415959196464	19	instr_postnavi	2014-11-14 10:14:20.111660	2014-11-14 10:14:25.146040	0:00:05.034380	{}
tagging03	8	AU::HtybsVCR1415959196464	20	manipcheck	2014-11-14 10:14:25.735450	2014-11-14 10:14:44.769450	0:00:19.034000	{u'CrediCheck_2': 5, u'CrediCheck_3': 6, u'CrediCheck_1': 3, u'CrediCheck_4': 6, u'CrediCheck_5': 2, u'conflictcheck_1': 8, u'conflictcheck_2': 7, u'conflictcheck_3': 8, u'conflictcheck_4': 5}
tagging03	8	AU::HtybsVCR1415959196464	21	posteff1	2014-11-14 10:14:45.424560	2014-11-14 10:14:56.765900	0:00:11.341340	{u'Pt_2': 3, u'Pt_1': 3, u'Ptconf1': 2, u'Pt_3': 3, u'Med_3': 5, u'Med_4': 1, u'Med_5': 2, u'Med_2': 4, u'Medconf1': 2, u'Med_1': 2}
tagging03	8	AU::HtybsVCR1415959196464	22	posteff2	2014-11-14 10:14:57.494560	2014-11-14 10:15:06.689610	0:00:09.195050	{u'Pt_8': 2, u'Pt_5': 5, u'Pt_4': 6, u'Pt_7': 2, u'Pt_6': 4, u'Ptconf2': 2, u'Med_8': 2, u'Med_6': 4, u'Med_7': 3, u'Medconf2': 2}
tagging03	8	AU::HtybsVCR1415959196464	23	rating_med_t2	2014-11-14 10:15:07.181780	2014-11-14 10:15:12.050330	0:00:04.868550	{u'rtza': 4, u'rnh': 4, u'rtta': 4, u'rsh': 4, u'rmao': 4}
tagging03	8	AU::HtybsVCR1415959196464	24	rating_pt_t2	2014-11-14 10:15:12.589350	2014-11-14 10:15:18.346840	0:00:05.757490	{u'rpa': 5, u'rvht': 2, u'rgt': 6, u'rkt': 4, u'ript': 3}
tagging03	8	AU::HtybsVCR1415959196464	25	theraptags	2014-11-14 10:15:18.765240	2014-11-14 10:16:05.047060	0:00:46.281820	{u'aspt': u'trizyklische Antideperessiva, psychotherapie'}
tagging03	8	AU::HtybsVCR1415959196464	26	test_1	2014-11-14 10:16:06.366780	2014-11-14 10:16:13.044830	0:00:06.678050	{u'test_3': 0, u'testrel_1': 0, u'test_2': 0, u'test_1': 0, u'testnew_1': 0}
tagging03	8	AU::HtybsVCR1415959196464	27	test_7	2014-11-14 10:16:14.638830	2014-11-14 10:16:21.306160	0:00:06.667330	{u'testnew_7': 0, u'testrel_7': 6, u'test_19': 3, u'test_20': 4, u'test_21': 4}
tagging03	8	AU::HtybsVCR1415959196464	28	test_8	2014-11-14 10:16:22.742740	2014-11-14 10:16:28.623840	0:00:05.881100	{u'test_24': 5, u'test_22': 2, u'test_23': 3, u'testnew_8': 4, u'testrel_8': 0}
tagging03	8	AU::HtybsVCR1415959196464	29	test_2	2014-11-14 10:16:30.183770	2014-11-14 10:16:36.030430	0:00:05.846660	{u'test_6': 4, u'test_5': 5, u'test_4': 7, u'testnew_2': 6, u'testrel_2': 0}
tagging03	8	AU::HtybsVCR1415959196464	30	ncc	2014-11-14 10:16:37.383700	2014-11-14 10:16:45.715350	0:00:08.331650	{u'ncc_1': 5, u'ncc_2': 3, u'ncc_3': 4, u'ncc_4': 5, u'ncc_5': 4, u'ncc_6': 3, u'ncc_7': 2, u'ncc_8': 2}
tagging03	8	AU::HtybsVCR1415959196464	31	post_aims	2014-11-14 10:16:46.086920	2014-11-14 10:16:53.883570	0:00:07.796650	{u'aimofstudy': u'', u'aimofstudy0': u'', u'unklar': 2}
tagging03	8	AU::HtybsVCR1415959196464	32	debriefing	2014-11-14 10:16:54.247710	2014-11-14 10:17:14.662710	0:00:20.415000	{}
tagging03	8	AU::HtybsVCR1415959196464	33	kommentare	2014-11-14 10:17:15.076540	2014-11-14 10:17:28.023620	0:00:12.947080	{u'feedback': u'', u'delete': False}
tagging03	8	AU::HtybsVCR1415959196464	34	ende_komplett	2014-11-14 10:17:28.389240
tagging03	9	AU::8udVHek11415959488859	1	start	2014-11-14 10:04:55.132900	2014-11-14 10:05:08.353700	0:00:13.220800	{}
tagging03	9	AU::8udVHek11415959488859	2	consent	2014-11-14 10:05:08.814510	2014-11-14 10:05:16.934000	0:00:08.119490	{u'confirmation': True}
tagging03	9	AU::8udVHek11415959488859	3	demografie	2014-11-14 10:05:17.574610	2014-11-14 10:06:31.886880	0:01:14.312270	{u'tagged': 5, u'clicked': 5, u'tagknown': 0, u'cloudknown': 0, u'source': 1, u'tagcloudsite': u'nein', u'ausb': 1, u'stud_beruf': u'Kinderbetreeung', u'tagsite': u'nein'}
tagging03	9	AU::8udVHek11415959488859	4	demografie2	2014-11-14 10:06:32.346280	2014-11-14 10:06:53.523570	0:00:21.177290	{u'tcsource': 1, u'tmeaning': 6, u'libknown': 0}
tagging03	9	AU::8udVHek11415959488859	5	instr_eff	2014-11-14 10:06:53.913740	2014-11-14 10:06:58.091440	0:00:04.177700	{}
tagging03	9	AU::8udVHek11415959488859	6	preeff	2014-11-14 10:06:58.732770	2014-11-14 10:07:30.782680	0:00:32.049910	{u'Pt_1': 7, u'Pt_3': 7, u'Pt_2': 7, u'Med_4': 4, u'Med_5': 4, u'Med_2': 4, u'Med_3': 4, u'Med_1': 4}
tagging03	9	AU::8udVHek11415959488859	7	preeff2	2014-11-14 10:07:31.490350	2014-11-14 10:08:03.550330	0:00:32.059980	{u'Pt_8': 7, u'Pt_5': 7, u'Pt_4': 7, u'Pt_7': 7, u'Pt_6': 5, u'Med_8': 5, u'Med_6': 4, u'Med_7': 5}
tagging03	9	AU::8udVHek11415959488859	8	instr_arg	2014-11-14 10:08:03.933800	2014-11-14 10:08:07.361440	0:00:03.427640	{}
tagging03	9	AU::8udVHek11415959488859	9	pt_arg	2014-11-14 10:08:07.773290	2014-11-14 10:08:20.446530	0:00:12.673240	{u'pt_arg': u'sehr gut'}
tagging03	9	AU::8udVHek11415959488859	10	med_arg	2014-11-14 10:08:20.891930	2014-11-14 10:09:11.851350	0:00:50.959420	{u'med_arg': u'nur bei essionenganz starken depr'}
tagging03	9	AU::8udVHek11415959488859	11	instr_konf	2014-11-14 10:09:12.665090	2014-11-14 10:09:18.303800	0:00:05.638710	{}
tagging03	9	AU::8udVHek11415959488859	12	conf	2014-11-14 10:09:18.760750	2014-11-14 10:13:52.731030	0:04:33.970280	{u'low_conf1': u'entscheidungen', u'low_conf2': u'', u'low_conf3': u'', u'low_conf4': u'', u'low_conf5': u'', u'low_conf6': u''}
tagging03	9	AU::8udVHek11415959488859	13	instr_ratkonf	2014-11-14 10:13:53.147760	2014-11-14 10:13:59.934640	0:00:06.786880	{}
tagging03	9	AU::8udVHek11415959488859	14	rat_konf1	2014-11-14 10:14:00.695260	2014-11-14 10:14:22.886750	0:00:22.191490	{u'KonfARG_8': 7, u'KonfARG_2': 7, u'KonfARG_3': 7, u'KonfARG_1': 7, u'KonfARG_6': 7, u'KonfARG_7': 7, u'KonfARG_4': 7, u'KonfARG_5': 7}
tagging03	9	AU::8udVHek11415959488859	15	rat_konf2	2014-11-14 10:14:23.678510	2014-11-14 10:15:00.448990	0:00:36.770480	{u'emodom_2': 9, u'konpt': 7, u'propt': 7, u'konmed': 7, u'emodom_1': 9, u'emoval_2': 8, u'emoval_1': 8, u'promed': 7, u'emoarous_1': 1, u'emoarous_2': 6}
tagging03	9	AU::8udVHek11415959488859	16	instrnavi	2014-11-14 10:15:00.927480	2014-11-14 10:15:12.930080	0:00:12.002600	{}
tagging03	9	AU::8udVHek11415959488859	17	instrnavi_2	2014-11-14 10:15:13.375130	2014-11-14 10:15:23.216000	0:00:09.840870	{}
tagging03	9	AU::8udVHek11415959488859	18	tagging	2014-11-14 10:15:23.808840
tagging03	10	AU::2b2MKACF1415960164817	1	start	2014-11-14 10:16:14.133340	2014-11-14 10:16:23.080540	0:00:08.947200	{}
tagging03	10	AU::2b2MKACF1415960164817	2	consent	2014-11-14 10:16:23.609290	2014-11-14 10:16:31.601860	0:00:07.992570	{u'confirmation': True}
tagging03	10	AU::2b2MKACF1415960164817	3	demografie	2014-11-14 10:16:32.333300	2014-11-14 10:18:41.523700	0:02:09.190400	{u'tagged': 1, u'clicked': 6, u'tagknown': 1, u'cloudknown': 0, u'source': 1, u'tagcloudsite': u'nein', u'ausb': 2, u'stud_beruf': u'Studium', u'tagsite': u'nein'}
tagging03	10	AU::2b2MKACF1415960164817	4	demografie2	2014-11-14 10:18:59.082270	2014-11-14 10:19:53.550080	0:00:54.467810	{u'tcsource': 4, u'tmeaning': 3, u'libknown': 0}
tagging03	10	AU::2b2MKACF1415960164817	5	instr_eff	2014-11-14 10:19:54.190400	2014-11-14 10:20:00.488350	0:00:06.297950	{}
tagging03	10	AU::2b2MKACF1415960164817	6	preeff	2014-11-14 10:20:03.266210	2014-11-14 10:21:15.024980	0:01:11.758770	{u'Pt_1': 6, u'Pt_3': 5, u'Pt_2': 5, u'Med_4': 1, u'Med_5': 5, u'Med_2': 3, u'Med_3': 3, u'Med_1': 4}
tagging03	10	AU::2b2MKACF1415960164817	7	preeff2	2014-11-14 10:21:16.894360	2014-11-14 10:22:30.761030	0:01:13.866670	{u'Pt_8': 3, u'Pt_5': 5, u'Pt_4': 4, u'Pt_7': 5, u'Pt_6': 3, u'Med_8': 4, u'Med_6': 4, u'Med_7': 5}
tagging03	10	AU::2b2MKACF1415960164817	8	instr_arg	2014-11-14 10:22:31.410470	2014-11-14 10:22:35.040760	0:00:03.630290	{}
tagging03	10	AU::2b2MKACF1415960164817	9	med_arg	2014-11-14 10:22:37.964950	2014-11-14 10:27:18.161500	0:04:40.196550	{u'med_arg': u'F\xdcR: \nAntidepressiva k\xf6nnen helfen, damit man leichter mit seinem Alltag umgehen kann; keine \xdcberw\xe4ltigung der Emotionen\n\n\n\n\nGEGEN:\nAntidepressova sind keine langfristige L\xf6sung zur Problembew\xe4ltigung\nwenn man nicht wei\xdf, wie man mit seinen Depressionen umgehen soll, helfen Antidepressiva nicht, sie unterdr\xfccken nur'}
tagging03	10	AU::2b2MKACF1415960164817	10	pt_arg	2014-11-14 10:27:25.834250	2014-11-14 10:31:02.267600	0:03:36.433350	{u'pt_arg': u'F\xdcR:\nEin Psychotherapeut kann individuell auf die Probleme seines Patienten eingehen\nMit Psychotherapie k\xf6nnen Probleme verarbeitet werden\n\n\nGEGEN:\nDer Umgang mit Depressionen und gleichzeitig diese zu "offenbaren", kann zu einer gro\xdfen H\xfcrde werden\nBei falscher Behandlung/ Umgang mit dem Patienten kann das Problem verschlimmert werden'}
tagging03	10	AU::2b2MKACF1415960164817	11	instr_konf	2014-11-14 10:31:18.113200	2014-11-14 10:31:25.807500	0:00:07.694300	{}
tagging03	10	AU::2b2MKACF1415960164817	12	conf	2014-11-14 10:31:27.733780	2014-11-14 10:36:00.670160	0:04:32.936380	{u'low_conf1': u'Abitur: Welche M\xf6glichkeiten gibt es? Schaffe ich es?....', u'low_conf2': u'Erste eigene Wohnung: Auf was muss ich achten? ', u'low_conf3': u'Krankheit in der Familie: Was kann man tun? Wie kann man helfen? Hilflosigkeit', u'low_conf4': u'', u'low_conf5': u'', u'low_conf6': u''}
tagging03	10	AU::2b2MKACF1415960164817	13	instr_ratkonf	2014-11-14 10:36:01.195760	2014-11-14 10:36:04.998180	0:00:03.802420	{}
tagging03	10	AU::2b2MKACF1415960164817	14	rat_konf1	2014-11-14 10:36:06.537000	2014-11-14 10:36:58.380190	0:00:51.843190	{u'KonfARG_8': 5, u'KonfARG_2': 6, u'KonfARG_3': 6, u'KonfARG_1': 4, u'KonfARG_6': 3, u'KonfARG_7': 6, u'KonfARG_4': 3, u'KonfARG_5': 3}
tagging03	10	AU::2b2MKACF1415960164817	15	rat_konf2	2014-11-14 10:36:59.836160	2014-11-14 10:38:08.299680	0:01:08.463520	{u'emodom_2': 7, u'konpt': 5, u'propt': 6, u'konmed': 6, u'emodom_1': 8, u'emoval_2': 4, u'emoval_1': 5, u'promed': 5, u'emoarous_1': 2, u'emoarous_2': 2}
tagging03	10	AU::2b2MKACF1415960164817	16	instrnavi	2014-11-14 10:38:08.762790	2014-11-14 10:38:11.127150	0:00:02.364360	{}
tagging03	10	AU::2b2MKACF1415960164817	17	instrnavi_2	2014-11-14 10:38:13.947410	2014-11-14 10:38:38.389100	0:00:24.441690	{}
tagging03	10	AU::2b2MKACF1415960164817	18	tagging	2014-11-14 10:38:39.447330	2014-11-14 10:44:54.100710	0:06:14.653380	{u'test1': u'0', u'test3': u'0', u'test2': u'0', u'test5': u'1', u'test4': u'0', u'test7': u'1', u'test6': u'0', u'test9': u'0', u'test8': u'0', u'test10': u'0'}
tagging03	10	AU::2b2MKACF1415960164817	19	instr_postnavi	2014-11-14 10:44:54.567030	2014-11-14 10:44:58.028910	0:00:03.461880	{}
tagging03	10	AU::2b2MKACF1415960164817	20	manipcheck	2014-11-14 10:45:04.838870	2014-11-14 10:46:05.493760	0:01:00.654890	{u'CrediCheck_2': 5, u'CrediCheck_3': 4, u'CrediCheck_1': 6, u'CrediCheck_4': 4, u'CrediCheck_5': 5, u'conflictcheck_1': 6, u'conflictcheck_2': 3, u'conflictcheck_3': 5, u'conflictcheck_4': 5}
tagging03	10	AU::2b2MKACF1415960164817	21	posteff1	2014-11-14 10:46:06.558770	2014-11-14 10:47:23.331730	0:01:16.772960	{u'Ptconf1': 6, u'Pt_1': 6, u'Pt_3': 5, u'Pt_2': 6, u'Med_3': 2, u'Med_4': 5, u'Med_5': 3, u'Med_2': 5, u'Medconf1': 4, u'Med_1': 5}
tagging03	10	AU::2b2MKACF1415960164817	22	posteff2	2014-11-14 10:47:24.357130	2014-11-14 10:48:36.772790	0:01:12.415660	{u'Pt_8': 3, u'Pt_5': 6, u'Pt_4': 5, u'Pt_7': 6, u'Pt_6': 6, u'Ptconf2': 6, u'Med_8': 4, u'Med_6': 5, u'Med_7': 5, u'Medconf2': 6}
tagging03	10	AU::2b2MKACF1415960164817	23	rating_med_t2	2014-11-14 10:48:37.617920	2014-11-14 10:48:50.133700	0:00:12.515780	{u'rtza': 4, u'rnh': 4, u'rtta': 4, u'rsh': 4, u'rmao': 4}
tagging03	10	AU::2b2MKACF1415960164817	24	rating_pt_t2	2014-11-14 10:48:50.997870	2014-11-14 10:49:08.330330	0:00:17.332460	{u'rkt': 4, u'rpa': 6, u'rgt': 4, u'rvht': 6, u'ript': 4}
tagging03	10	AU::2b2MKACF1415960164817	25	theraptags	2014-11-14 10:49:09.070200	2014-11-14 10:50:22.095690	0:01:13.025490	{u'aspt': u'Verhaltenstherapie, Psychotherapie, Gestalttherapie, Klinische Psychotherapie'}
tagging03	10	AU::2b2MKACF1415960164817	26	test_5	2014-11-14 10:50:24.407910	2014-11-14 10:50:57.586600	0:00:33.178690	{u'testrel_5': 7, u'test_15': 7, u'testnew_5': 0, u'test_13': 7, u'test_14': 6}
tagging03	10	AU::2b2MKACF1415960164817	27	test_7	2014-11-14 10:50:59.668320	2014-11-14 10:51:20.770270	0:00:21.101950	{u'testnew_7': 0, u'testrel_7': 6, u'test_19': 0, u'test_20': 6, u'test_21': 7}
tagging03	10	AU::2b2MKACF1415960164817	28	ncc	2014-11-14 10:51:23.012170	2014-11-14 10:52:14.517600	0:00:51.505430	{u'ncc_1': 5, u'ncc_2': 5, u'ncc_3': 5, u'ncc_4': 4, u'ncc_5': 1, u'ncc_6': 3, u'ncc_7': 4, u'ncc_8': 1}
tagging03	10	AU::2b2MKACF1415960164817	29	post_aims	2014-11-14 10:52:15.059350	2014-11-14 10:53:51.161910	0:01:36.102560	{u'aimofstudy': u'die Auswirkung der Medien auf depressive Personen', u'aimofstudy0': u'Eher nicht', u'unklar': 2}
tagging03	10	AU::2b2MKACF1415960164817	30	debriefing	2014-11-14 10:53:51.742470	2014-11-14 10:54:54.332520	0:01:02.590050	{}
tagging03	10	AU::2b2MKACF1415960164817	31	kommentare	2014-11-14 10:54:55.300530	2014-11-14 10:55:01.116070	0:00:05.815540	{u'feedback': u'', u'delete': False}
tagging03	10	AU::2b2MKACF1415960164817	32	ende_komplett	2014-11-14 10:55:01.638250
tagging03	11	AU::ly8cpcvw1415960583767	1	start	2014-11-14 10:22:58.194750	2014-11-14 10:23:07.850010	0:00:09.655260	{}
tagging03	11	AU::ly8cpcvw1415960583767	2	consent	2014-11-14 10:23:08.238850	2014-11-14 10:23:26.815310	0:00:18.576460	{u'confirmation': True}
tagging03	11	AU::ly8cpcvw1415960583767	3	demografie	2014-11-14 10:23:27.351130	2014-11-14 10:24:14.056400	0:00:46.705270	{u'tagged': 1, u'clicked': 1, u'tagknown': 0, u'cloudknown': 0, u'source': 1, u'tagcloudsite': u'nein', u'ausb': 1, u'stud_beruf': u'Gesundheits- und Krankenpflegerin', u'tagsite': u'nein'}
tagging03	11	AU::ly8cpcvw1415960583767	4	demografie2	2014-11-14 10:24:14.492970	2014-11-14 10:24:39.709440	0:00:25.216470	{u'tcsource': 1, u'tmeaning': 4, u'libknown': 0}
tagging03	11	AU::ly8cpcvw1415960583767	5	instr_eff	2014-11-14 10:24:40.076630	2014-11-14 10:24:44.534100	0:00:04.457470	{}
tagging03	11	AU::ly8cpcvw1415960583767	6	preeff	2014-11-14 10:24:45.097560	2014-11-14 10:25:17.219740	0:00:32.122180	{u'Pt_1': 7, u'Pt_3': 6, u'Pt_2': 6, u'Med_4': 1, u'Med_5': 7, u'Med_2': 5, u'Med_3': 5, u'Med_1': 7}
tagging03	11	AU::ly8cpcvw1415960583767	7	preeff2	2014-11-14 10:25:17.770230	2014-11-14 10:25:50.319300	0:00:32.549070	{u'Pt_8': 7, u'Pt_5': 5, u'Pt_4': 7, u'Pt_7': 7, u'Pt_6': 7, u'Med_8': 6, u'Med_6': 7, u'Med_7': 6}
tagging03	11	AU::ly8cpcvw1415960583767	8	instr_arg	2014-11-14 10:25:50.684480	2014-11-14 10:25:55.401310	0:00:04.716830	{}
tagging03	11	AU::ly8cpcvw1415960583767	9	med_arg	2014-11-14 10:25:56.115180	2014-11-14 10:27:56.412500	0:02:00.297320	{u'med_arg': u'F\xdcR\nAntidepressiva helfen dem Pat.\nEinfache M\xf6glichkeit um aus Depression herauszukommen\n\n\n\nGEGEN\nregelm\xe4\xdfige Medikamenteneinnahme\nPAt. muss Medi regelm\xe4\xdfig nehmen\nPAt. muss mit Einnahme einverstanden sein\nIn akutphasen tritt Antriebssteigernde Wirkung schneller ein als Sttimmungsaufhellende Wirkung - Suizidgefahr\n'}
tagging03	11	AU::ly8cpcvw1415960583767	10	pt_arg	2014-11-14 10:27:56.772050	2014-11-14 10:29:21.539670	0:01:24.767620	{u'pt_arg': u'F\xdcR\nPat. lernt \xfcber \xc4ngste und Depression zu sprechen\nPAt. muss keine Medikamente nehmen\nPAt. lernt Verhaltens\xe4nderungsm\xf6glichekiten vom Fachmann\n\nGEGEN\nPat. muss mit Psychotherapeut gut zurecht kommen\nAlleine meist nicht ausreichend\nPat. muss TErmine regelm\xe4\xdfig wahrnehemen\nPAt. muss mit Psychotherapie einverstanden sein'}
tagging03	11	AU::ly8cpcvw1415960583767	11	instr_konf	2014-11-14 10:29:22.215510	2014-11-14 10:29:27.436370	0:00:05.220860	{}
tagging03	11	AU::ly8cpcvw1415960583767	12	conf	2014-11-14 10:29:27.908500	2014-11-14 10:33:58.368190	0:04:30.459690	{u'low_conf1': u'Hund kaufen - Schaffe ich das, vernachl\xe4ssige ich ihn', u'low_conf2': u'Partner verlassen - Schaffen wir es nochmal neu anzufangen oder geht es wieder schief', u'low_conf3': u'Auto kaufen - Soll ich mir eine Auto kaufen oder reicht der Bus, bist du zu bequem geworden', u'low_conf4': u'Bist du h\xfcbsch - Sehe ich h\xfcbsch aus, muss ich abnehmen', u'low_conf5': u'Soll ich es e…
tagging03	11	AU::ly8cpcvw1415960583767	13	instr_ratkonf	2014-11-14 10:33:58.705090	2014-11-14 10:34:03.140060	0:00:04.434970	{}
tagging03	11	AU::ly8cpcvw1415960583767	14	rat_konf1	2014-11-14 10:34:03.716620	2014-11-14 10:34:32.732460	0:00:29.015840	{u'KonfARG_8': 3, u'KonfARG_2': 6, u'KonfARG_3': 5, u'KonfARG_1': 5, u'KonfARG_6': 4, u'KonfARG_7': 5, u'KonfARG_4': 1, u'KonfARG_5': 5}
tagging03	11	AU::ly8cpcvw1415960583767	15	rat_konf2	2014-11-14 10:34:33.417460	2014-11-14 10:35:03.843450	0:00:30.425990	{u'propt': 7, u'konpt': 6, u'emodom_2': 7, u'konmed': 4, u'emodom_1': 6, u'emoval_2': 5, u'emoval_1': 6, u'promed': 5, u'emoarous_1': 6, u'emoarous_2': 3}
tagging03	11	AU::ly8cpcvw1415960583767	16	instrnavi	2014-11-14 10:35:04.256050	2014-11-14 10:35:10.839620	0:00:06.583570	{}
tagging03	11	AU::ly8cpcvw1415960583767	17	instrnavi_2	2014-11-14 10:35:11.215740	2014-11-14 10:35:51.609570	0:00:40.393830	{}
tagging03	11	AU::ly8cpcvw1415960583767	18	tagging	2014-11-14 10:35:52.151150	2014-11-14 10:41:49.077360	0:05:56.926210	{u'test1': u'0', u'test3': u'1', u'test2': u'0', u'test5': u'1', u'test4': u'0', u'test7': u'0', u'test6': u'0', u'test9': u'1', u'test8': u'0', u'test10': u'0'}
tagging03	11	AU::ly8cpcvw1415960583767	19	instr_postnavi	2014-11-14 10:41:49.492040	2014-11-14 10:41:55.801630	0:00:06.309590	{}
tagging03	11	AU::ly8cpcvw1415960583767	20	manipcheck	2014-11-14 10:41:56.439170	2014-11-14 10:42:26.303710	0:00:29.864540	{u'CrediCheck_2': 7, u'CrediCheck_3': 7, u'CrediCheck_1': 7, u'CrediCheck_4': 7, u'CrediCheck_5': 7, u'conflictcheck_1': 6, u'conflictcheck_2': 7, u'conflictcheck_3': 6, u'conflictcheck_4': 1}
tagging03	11	AU::ly8cpcvw1415960583767	21	posteff1	2014-11-14 10:42:26.969350	2014-11-14 10:42:49.713730	0:00:22.744380	{u'Pt_2': 7, u'Ptconf1': 6, u'Pt_1': 7, u'Pt_3': 7, u'Med_3': 7, u'Med_4': 7, u'Med_5': 7, u'Med_2': 7, u'Medconf1': 6, u'Med_1': 7}
tagging03	11	AU::ly8cpcvw1415960583767	22	posteff2	2014-11-14 10:42:50.772320	2014-11-14 10:43:04.636650	0:00:13.864330	{u'Pt_8': 7, u'Pt_5': 7, u'Pt_4': 7, u'Pt_7': 7, u'Pt_6': 7, u'Ptconf2': 6, u'Med_8': 7, u'Med_6': 7, u'Med_7': 7, u'Medconf2': 6}
tagging03	11	AU::ly8cpcvw1415960583767	23	rating_med_t2	2014-11-14 10:43:05.164350	2014-11-14 10:43:21.911370	0:00:16.747020	{u'rtza': 7, u'rnh': 5, u'rtta': 7, u'rsh': 5, u'rmao': 6}
tagging03	11	AU::ly8cpcvw1415960583767	24	rating_pt_t2	2014-11-14 10:43:22.414540	2014-11-14 10:43:29.907340	0:00:07.492800	{u'rvht': 7, u'rkt': 7, u'rgt': 7, u'rpa': 7, u'ript': 7}
tagging03	11	AU::ly8cpcvw1415960583767	25	theraptags	2014-11-14 10:43:30.312700	2014-11-14 10:44:07.509470	0:00:37.196770	{u'aspt': u'Interpersonelle, Klientenzentriert, Gestaltungspsychotherapie, '}
tagging03	11	AU::ly8cpcvw1415960583767	26	test_3	2014-11-14 10:44:08.917490	2014-11-14 10:44:52.299920	0:00:43.382430	{u'test_7': 8, u'testrel_3': 6, u'testnew_3': 8, u'test_9': 8, u'test_8': 7}
tagging03	11	AU::ly8cpcvw1415960583767	27	test_5	2014-11-14 10:44:53.779030	2014-11-14 10:45:13.330560	0:00:19.551530	{u'testrel_5': 8, u'test_15': 8, u'testnew_5': 8, u'test_13': 8, u'test_14': 8}
tagging03	11	AU::ly8cpcvw1415960583767	28	test_9	2014-11-14 10:45:14.631610	2014-11-14 10:46:08.414450	0:00:53.782840	{u'test_26': 8, u'test_27': 8, u'test_25': 8, u'testrel_9': 8, u'testnew_9': 5}
tagging03	11	AU::ly8cpcvw1415960583767	29	ncc	2014-11-14 10:46:09.700040	2014-11-14 10:46:59.134250	0:00:49.434210	{u'ncc_1': 1, u'ncc_2': 6, u'ncc_3': 6, u'ncc_4': 6, u'ncc_5': 1, u'ncc_6': 3, u'ncc_7': 1, u'ncc_8': 2}
tagging03	11	AU::ly8cpcvw1415960583767	30	post_aims	2014-11-14 10:46:59.551610	2014-11-14 10:47:42.033150	0:00:42.481540	{u'aimofstudy': u'Verhaltensweise im Umgang mit Texten aus dem Internet', u'aimofstudy0': u'Betroffene im Bekanntenkreis', u'unklar': 2}
tagging03	11	AU::ly8cpcvw1415960583767	31	debriefing	2014-11-14 10:47:42.626230	2014-11-14 10:47:45.742080	0:00:03.115850	{}
tagging03	11	AU::ly8cpcvw1415960583767	32	kommentare	2014-11-14 10:47:46.120640	2014-11-14 10:47:54.599380	0:00:08.478740	{u'feedback': u'', u'delete': False}
tagging03	11	AU::ly8cpcvw1415960583767	33	ende_komplett	2014-11-14 10:47:54.972980
tagging03	12	AU::wWIbEqNy1415960596018	1	start	2014-11-14 10:23:17.519800	2014-11-14 10:23:50.719070	0:00:33.199270	{}
tagging03	12	AU::wWIbEqNy1415960596018	2	consent	2014-11-14 10:23:51.110230	2014-11-14 10:24:04.520760	0:00:13.410530	{u'confirmation': True}
tagging03	12	AU::wWIbEqNy1415960596018	3	demografie	2014-11-14 10:24:05.037140	2014-11-14 10:25:41.066610	0:01:36.029470	{u'tagged': 2, u'clicked': 2, u'tagknown': 1, u'cloudknown': 1, u'source': 1, u'tagcloudsite': u'nein', u'ausb': 2, u'stud_beruf': u'angestellte', u'tagsite': u'faceboook'}
tagging03	12	AU::wWIbEqNy1415960596018	4	demografie2	2014-11-14 10:25:42.414900
tagging03	13	AU::fMcl5JFr1415960953339	1	start	2014-11-14 10:29:14.751350	2014-11-14 10:29:22.980830	0:00:08.229480	{}
tagging03	13	AU::fMcl5JFr1415960953339	2	consent	2014-11-14 10:29:23.465580	2014-11-14 10:29:56.231690	0:00:32.766110	{u'confirmation': True}
tagging03	13	AU::fMcl5JFr1415960953339	3	demografie	2014-11-14 10:29:57.042950	2014-11-14 10:31:16.626010	0:01:19.583060	{u'tagged': 1, u'clicked': 1, u'tagknown': 0, u'cloudknown': 0, u'source': 1, u'tagcloudsite': u'nein', u'ausb': 1, u'stud_beruf': u'Kaufmann im Einzelhandel', u'tagsite': u'nein'}
tagging03	13	AU::fMcl5JFr1415960953339	4	demografie2	2014-11-14 10:31:17.108520	2014-11-14 10:32:04.453660	0:00:47.345140	{u'tcsource': 1, u'tmeaning': 1, u'libknown': 0}
tagging03	13	AU::fMcl5JFr1415960953339	5	instr_eff	2014-11-14 10:32:04.839280	2014-11-14 10:32:11.935230	0:00:07.095950	{}
tagging03	13	AU::fMcl5JFr1415960953339	6	preeff	2014-11-14 10:32:13.377200	2014-11-14 10:32:34.263920	0:00:20.886720	{u'Pt_1': 1, u'Pt_3': 1, u'Pt_2': 1, u'Med_4': 1, u'Med_5': 1, u'Med_2': 1, u'Med_3': 1, u'Med_1': 1}
tagging03	13	AU::fMcl5JFr1415960953339	7	preeff2	2014-11-14 10:32:34.875600	2014-11-14 10:33:13.477430	0:00:38.601830	{u'Pt_8': 1, u'Pt_5': 1, u'Pt_4': 3, u'Pt_7': 1, u'Pt_6': 1, u'Med_8': 1, u'Med_6': 1, u'Med_7': 1}
tagging03	13	AU::fMcl5JFr1415960953339	8	instr_arg	2014-11-14 10:33:13.984460	2014-11-14 10:33:18.258130	0:00:04.273670	{}
tagging03	13	AU::fMcl5JFr1415960953339	9	med_arg	2014-11-14 10:33:19.095260	2014-11-14 10:37:42.730090	0:04:23.634830	{u'med_arg': u'Leider kann ich hier nur sagen, dass durch die Adps die Pharmaindustrie verdient, oft durch sehr gute Lobbyarbeiten. Dadurch wird die Schulmedizin unterst\xfctzt und von den Krankenkassen bzw. deren Beitragszahlern finanziert.\nIch sehe die Schwierigkeit darin, dass leider die Hom\xf6opathie in diesem Falle einfach nicht beachtet wird und dies ist ein Teil des Skandals.\n\nAuf die …
tagging03	13	AU::fMcl5JFr1415960953339	10	pt_arg	2014-11-14 10:37:43.157830	2014-11-14 10:38:00.060950	0:00:16.903120	{u'pt_arg': u'siehe oben'}
tagging03	13	AU::fMcl5JFr1415960953339	11	instr_konf	2014-11-14 10:38:00.811000	2014-11-14 10:38:10.321850	0:00:09.510850	{}
tagging03	13	AU::fMcl5JFr1415960953339	12	conf	2014-11-14 10:38:10.750310	2014-11-14 10:42:41.937010	0:04:31.186700	{u'low_conf1': u'Neue Aufgaben bei Arbeitgebern', u'low_conf2': u'Unvorhergesehene / hektische Situationen', u'low_conf3': u'Reden halten vor Publikum', u'low_conf4': u'', u'low_conf5': u'', u'low_conf6': u''}
tagging03	13	AU::fMcl5JFr1415960953339	13	instr_ratkonf	2014-11-14 10:42:42.332440	2014-11-14 10:42:48.829620	0:00:06.497180	{}
tagging03	13	AU::fMcl5JFr1415960953339	14	rat_konf1	2014-11-14 10:42:49.461380	2014-11-14 10:43:24.701480	0:00:35.240100	{u'KonfARG_8': 4, u'KonfARG_2': 4, u'KonfARG_3': 4, u'KonfARG_1': 4, u'KonfARG_6': 4, u'KonfARG_7': 4, u'KonfARG_4': 4, u'KonfARG_5': 4}
tagging03	13	AU::fMcl5JFr1415960953339	15	rat_konf2	2014-11-14 10:43:25.412640	2014-11-14 10:44:13.177730	0:00:47.765090	{u'propt': 7, u'konpt': 1, u'emodom_2': 6, u'konmed': 1, u'emodom_1': 6, u'emoval_2': 5, u'emoval_1': 7, u'promed': 7, u'emoarous_1': 4, u'emoarous_2': 6}
tagging03	13	AU::fMcl5JFr1415960953339	16	instrnavi	2014-11-14 10:44:13.689590	2014-11-14 10:44:32.889710	0:00:19.200120	{}
tagging03	13	AU::fMcl5JFr1415960953339	17	instrnavi_2	2014-11-14 10:44:33.287740	2014-11-14 10:44:58.812440	0:00:25.524700	{}
tagging03	13	AU::fMcl5JFr1415960953339	18	tagging	2014-11-14 10:44:59.413800	2014-11-14 10:50:19.901970	0:05:20.488170	{u'test1': u'1', u'test3': u'1', u'test2': u'1', u'test5': u'0', u'test4': u'0', u'test7': u'1', u'test6': u'1', u'test9': u'1', u'test8': u'0', u'test10': u'0'}
tagging03	13	AU::fMcl5JFr1415960953339	19	instr_postnavi	2014-11-14 10:50:20.327010	2014-11-14 10:50:24.840380	0:00:04.513370	{}
tagging03	13	AU::fMcl5JFr1415960953339	20	manipcheck	2014-11-14 10:50:25.616830	2014-11-14 10:51:03.205460	0:00:37.588630	{u'CrediCheck_2': 4, u'CrediCheck_3': 3, u'CrediCheck_1': 4, u'CrediCheck_4': 4, u'CrediCheck_5': 4, u'conflictcheck_1': 5, u'conflictcheck_2': 5, u'conflictcheck_3': 5, u'conflictcheck_4': 5}
tagging03	13	AU::fMcl5JFr1415960953339	21	posteff1	2014-11-14 10:51:03.913850	2014-11-14 10:52:03.211410	0:00:59.297560	{u'Pt_1': 4, u'Ptconf1': 1, u'Pt_3': 3, u'Pt_2': 3, u'Med_3': 4, u'Med_4': 1, u'Med_5': 3, u'Med_2': 3, u'Medconf1': 1, u'Med_1': 4}
tagging03	13	AU::fMcl5JFr1415960953339	22	posteff2	2014-11-14 10:52:03.906790	2014-11-14 10:52:57.850930	0:00:53.944140	{u'Pt_8': 2, u'Pt_5': 1, u'Pt_4': 3, u'Pt_7': 2, u'Pt_6': 2, u'Ptconf2': 2, u'Med_8': 2, u'Med_6': 3, u'Med_7': 3, u'Medconf2': 2}
tagging03	13	AU::fMcl5JFr1415960953339	23	rating_med_t2	2014-11-14 10:52:58.486730	2014-11-14 10:53:13.688670	0:00:15.201940	{u'rtta': 4, u'rtza': 4, u'rnh': 4, u'rsh': 4, u'rmao': 4}
tagging03	13	AU::fMcl5JFr1415960953339	24	rating_pt_t2	2014-11-14 10:53:14.246460	2014-11-14 10:53:26.117720	0:00:11.871260	{u'rvht': 4, u'rkt': 4, u'rgt': 4, u'rpa': 4, u'ript': 4}
tagging03	13	AU::fMcl5JFr1415960953339	25	theraptags	2014-11-14 10:53:26.538160	2014-11-14 10:53:44.024520	0:00:17.486360	{u'aspt': u'keine'}
tagging03	13	AU::fMcl5JFr1415960953339	26	test_2	2014-11-14 10:53:46.246770	2014-11-14 10:54:06.550990	0:00:20.304220	{u'test_6': 4, u'test_5': 4, u'test_4': 4, u'testnew_2': 4, u'testrel_2': 4}
tagging03	13	AU::fMcl5JFr1415960953339	27	test_1	2014-11-14 10:54:08.355880	2014-11-14 10:54:23.199430	0:00:14.843550	{u'test_3': 4, u'testrel_1': 4, u'test_2': 4, u'test_1': 4, u'testnew_1': 4}
tagging03	13	AU::fMcl5JFr1415960953339	28	test_3	2014-11-14 10:54:24.894670	2014-11-14 10:54:38.882080	0:00:13.987410	{u'test_7': 4, u'testrel_3': 4, u'testnew_3': 4, u'test_9': 4, u'test_8': 4}
tagging03	13	AU::fMcl5JFr1415960953339	29	test_9	2014-11-14 10:54:40.430990	2014-11-14 10:55:27.120870	0:00:46.689880	{u'test_26': 1, u'test_27': 2, u'test_25': 5, u'testrel_9': 2, u'testnew_9': 7}
tagging03	13	AU::fMcl5JFr1415960953339	30	test_6	2014-11-14 10:55:28.750000	2014-11-14 10:56:05.426500	0:00:36.676500	{u'test_17': 0, u'testnew_6': 8, u'test_16': 2, u'testrel_6': 2, u'test_18': 2}
tagging03	13	AU::fMcl5JFr1415960953339	31	test_7	2014-11-14 10:56:07.002320	2014-11-14 10:56:39.921220	0:00:32.918900	{u'testnew_7': 0, u'testrel_7': 2, u'test_20': 2, u'test_19': 2, u'test_21': 2}
tagging03	13	AU::fMcl5JFr1415960953339	32	ncc	2014-11-14 10:56:41.505050	2014-11-14 10:57:32.823810	0:00:51.318760	{u'ncc_1': 6, u'ncc_2': 6, u'ncc_3': 6, u'ncc_4': 6, u'ncc_5': 6, u'ncc_6': 6, u'ncc_7': 6, u'ncc_8': 1}
tagging03	13	AU::fMcl5JFr1415960953339	33	post_aims	2014-11-14 10:57:33.260330	2014-11-14 10:59:48.512080	0:02:15.251750	{u'aimofstudy': u'Manipulation der Umfrageteilnehmer bzw. Ermittlung eines Sach- und Kenntnisstandes um weitere unorthodoxe Ma\xdfnahmen zu entwickeln, damit die Weltbev\xf6lkerung "unter Kontrolle gebracht und manipuliert werden kann"', u'aimofstudy0': u'Betroffene im Bekanntenkreis, doch diese sind einer christl. Seelsorge nicht aufgeschlossen ', u'unklar': 2}
tagging03	13	AU::fMcl5JFr1415960953339	34	debriefing	2014-11-14 10:59:48.965820	2014-11-14 11:01:17.550660	0:01:28.584840	{}
tagging03	13	AU::fMcl5JFr1415960953339	35	kommentare	2014-11-14 11:01:18.027140	2014-11-14 11:04:37.731720	0:03:19.704580	{u'feedback': u'Diese Untersuchung oder Befragung ist insoweit "besser" gemacht, als andere, da man hier noch "sich bedingt" frei \xe4u\xdfern kann zum Abschluss, was bei vielen Untersuchungen oder Befragungen leider fehlt.\nTeilweise musste man extrem scharf aufpassen, um \xfcberhaupt zu verstehen, was nun von einem gefordert wird.\nDas manche Angaben erzwungen wurden, damit man \xfcberhaupt wei…
tagging03	13	AU::fMcl5JFr1415960953339	36	ende_komplett	2014-11-14 11:04:38.154970
tagging03	14	AU::SqsphX7K1415961584625	1	start	2014-11-14 10:39:49.356360
tagging03	15	AU::Wd023mob1415961647257	1	start	2014-11-14 10:40:35.783500	2014-11-14 10:41:08.685400	0:00:32.901900	{}
tagging03	15	AU::Wd023mob1415961647257	2	consent	2014-11-14 10:41:09.276780	2014-11-14 10:41:20.311440	0:00:11.034660	{u'confirmation': True}
tagging03	15	AU::Wd023mob1415961647257	3	demografie	2014-11-14 10:41:21.202790	2014-11-14 10:42:12.665410	0:00:51.462620	{u'tagged': 7, u'clicked': 7, u'tagknown': 1, u'cloudknown': 1, u'source': 0, u'tagcloudsite': u'Nein', u'ausb': 3, u'stud_beruf': u'Altenpfleger', u'tagsite': u'Nein'}
tagging03	15	AU::Wd023mob1415961647257	4	demografie2	2014-11-14 10:42:13.244700	2014-11-14 10:42:34.599130	0:00:21.354430	{u'tcsource': 5, u'tmeaning': 2, u'libknown': 0}
tagging03	15	AU::Wd023mob1415961647257	5	instr_eff	2014-11-14 10:42:35.264430	2014-11-14 10:42:40.382770	0:00:05.118340	{}
tagging03	15	AU::Wd023mob1415961647257	6	preeff	2014-11-14 10:42:41.632780	2014-11-14 10:42:59.837980	0:00:18.205200	{u'Pt_1': 5, u'Pt_3': 6, u'Pt_2': 5, u'Med_4': 3, u'Med_5': 5, u'Med_2': 7, u'Med_3': 4, u'Med_1': 6}
tagging03	15	AU::Wd023mob1415961647257	7	preeff2	2014-11-14 10:43:01.541940	2014-11-14 10:43:15.683610	0:00:14.141670	{u'Pt_8': 4, u'Pt_5': 4, u'Pt_4': 5, u'Pt_7': 6, u'Pt_6': 5, u'Med_8': 6, u'Med_6': 5, u'Med_7': 3}
tagging03	15	AU::Wd023mob1415961647257	8	instr_arg	2014-11-14 10:43:16.157830	2014-11-14 10:43:18.602480	0:00:02.444650	{}
tagging03	15	AU::Wd023mob1415961647257	9	med_arg	2014-11-14 10:43:19.823890	2014-11-14 10:43:30.877430	0:00:11.053540	{u'med_arg': u'Keine'}
tagging03	15	AU::Wd023mob1415961647257	10	pt_arg	2014-11-14 10:43:31.448800	2014-11-14 10:43:53.324060	0:00:21.875260	{u'pt_arg': u'Keine'}
tagging03	15	AU::Wd023mob1415961647257	11	instr_konf	2014-11-14 10:43:54.833550	2014-11-14 10:44:04.905120	0:00:10.071570	{}
tagging03	15	AU::Wd023mob1415961647257	12	conf	2014-11-14 10:44:06.536930	2014-11-14 10:49:29.465070	0:05:22.928140	{u'low_conf1': u'Keine', u'low_conf2': u'', u'low_conf3': u'', u'low_conf4': u'', u'low_conf5': u'', u'low_conf6': u''}
tagging03	15	AU::Wd023mob1415961647257	13	instr_ratkonf	2014-11-14 10:49:30.165240	2014-11-14 10:49:34.584070	0:00:04.418830	{}
tagging03	15	AU::Wd023mob1415961647257	14	rat_konf1	2014-11-14 10:49:35.892310	2014-11-14 10:49:48.620480	0:00:12.728170	{u'KonfARG_8': 4, u'KonfARG_2': 4, u'KonfARG_3': 4, u'KonfARG_1': 5, u'KonfARG_6': 4, u'KonfARG_7': 4, u'KonfARG_4': 4, u'KonfARG_5': 4}
tagging03	15	AU::Wd023mob1415961647257	15	rat_konf2	2014-11-14 10:49:50.263880	2014-11-14 10:50:01.642690	0:00:11.378810	{u'konmed': 5, u'konpt': 6, u'propt': 5, u'emodom_2': 3, u'emodom_1': 2, u'emoval_2': 7, u'emoval_1': 3, u'promed': 4, u'emoarous_1': 4, u'emoarous_2': 7}
tagging03	15	AU::Wd023mob1415961647257	16	instrnavi	2014-11-14 10:50:02.357710	2014-11-14 10:50:05.611320	0:00:03.253610	{}
tagging03	15	AU::Wd023mob1415961647257	17	instrnavi_2	2014-11-14 10:50:06.099560	2014-11-14 10:50:09.400530	0:00:03.300970	{}
tagging03	15	AU::Wd023mob1415961647257	18	tagging	2014-11-14 10:50:10.148200	2014-11-14 10:58:17.825650	0:08:07.677450	{u'test1': u'0', u'test3': u'1', u'test2': u'0', u'test5': u'0', u'test4': u'0', u'test7': u'0', u'test6': u'0', u'test9': u'1', u'test8': u'0', u'test10': u'0'}
tagging03	15	AU::Wd023mob1415961647257	19	instr_postnavi	2014-11-14 10:58:18.514070	2014-11-14 10:58:22.315870	0:00:03.801800	{}
tagging03	15	AU::Wd023mob1415961647257	20	manipcheck	2014-11-14 10:58:23.480850	2014-11-14 10:58:37.490800	0:00:14.009950	{u'CrediCheck_2': 4, u'CrediCheck_3': 5, u'CrediCheck_1': 4, u'CrediCheck_4': 5, u'CrediCheck_5': 4, u'conflictcheck_1': 7, u'conflictcheck_2': 7, u'conflictcheck_3': 6, u'conflictcheck_4': 7}
tagging03	15	AU::Wd023mob1415961647257	21	posteff1	2014-11-14 10:58:38.485310	2014-11-14 10:58:48.949470	0:00:10.464160	{u'Pt_1': 4, u'Ptconf1': 6, u'Pt_3': 6, u'Pt_2': 5, u'Med_3': 6, u'Med_4': 4, u'Med_5': 5, u'Med_2': 5, u'Medconf1': 4, u'Med_1': 5}
tagging03	15	AU::Wd023mob1415961647257	22	posteff2	2014-11-14 10:58:50.211300	2014-11-14 10:59:00.262300	0:00:10.051000	{u'Pt_8': 6, u'Pt_5': 4, u'Pt_4': 5, u'Pt_7': 5, u'Pt_6': 4, u'Ptconf2': 5, u'Med_8': 4, u'Med_6': 6, u'Med_7': 4, u'Medconf2': 5}
tagging03	15	AU::Wd023mob1415961647257	23	rating_med_t2	2014-11-14 10:59:01.025410	2014-11-14 10:59:08.575650	0:00:07.550240	{u'rtta': 5, u'rtza': 4, u'rnh': 6, u'rsh': 5, u'rmao': 5}
tagging03	15	AU::Wd023mob1415961647257	24	rating_pt_t2	2014-11-14 10:59:09.604430	2014-11-14 10:59:14.935520	0:00:05.331090	{u'rkt': 4, u'rpa': 6, u'rgt': 5, u'rvht': 6, u'ript': 6}
tagging03	15	AU::Wd023mob1415961647257	25	theraptags	2014-11-14 10:59:15.762100	2014-11-14 10:59:59.832540	0:00:44.070440	{u'aspt': u'Keine'}
tagging03	15	AU::Wd023mob1415961647257	26	test_3	2014-11-14 11:00:02.094630	2014-11-14 11:00:09.975690	0:00:07.881060	{u'test_7': 6, u'test_9': 6, u'testnew_3': 6, u'testrel_3': 5, u'test_8': 0}
tagging03	15	AU::Wd023mob1415961647257	27	test_9	2014-11-14 11:00:11.960640	2014-11-14 11:00:17.608290	0:00:05.647650	{u'test_26': 0, u'test_27': 5, u'test_25': 4, u'testrel_9': 0, u'testnew_9': 6}
tagging03	15	AU::Wd023mob1415961647257	28	ncc	2014-11-14 11:00:19.578980	2014-11-14 11:00:30.843180	0:00:11.264200	{u'ncc_1': 2, u'ncc_2': 4, u'ncc_3': 5, u'ncc_4': 5, u'ncc_5': 5, u'ncc_6': 4, u'ncc_7': 5, u'ncc_8': 4}
tagging03	15	AU::Wd023mob1415961647257	29	post_aims	2014-11-14 11:00:31.403210	2014-11-14 11:00:57.488140	0:00:26.084930	{u'aimofstudy': u'Ka', u'aimofstudy0': u'Nein', u'unklar': 0}
tagging03	15	AU::Wd023mob1415961647257	30	debriefing	2014-11-14 11:00:58.303500	2014-11-14 11:02:31.169640	0:01:32.866140	{}
tagging03	15	AU::Wd023mob1415961647257	31	kommentare	2014-11-14 11:02:31.733150	2014-11-14 11:02:48.239160	0:00:16.506010	{u'feedback': u'Nein', u'delete': False}
tagging03	15	AU::Wd023mob1415961647257	32	ende_komplett	2014-11-14 11:02:48.878160
tagging03	16	AU::QdpJrNLE1415962703181	1	start	2014-11-14 10:58:25.637190	2014-11-14 10:58:40.086260	0:00:14.449070	{}
tagging03	16	AU::QdpJrNLE1415962703181	2	consent	2014-11-14 10:58:40.479080	2014-11-14 10:58:55.166700	0:00:14.687620	{u'confirmation': True}
tagging03	16	AU::QdpJrNLE1415962703181	3	demografie	2014-11-14 10:58:55.558960	2014-11-14 10:59:40.690780	0:00:45.131820	{u'tagged': 1, u'clicked': 1, u'tagknown': 0, u'cloudknown': 0, u'source': 1, u'tagcloudsite': u'nein', u'ausb': 1, u'stud_beruf': u'verk\xe4uferin', u'tagsite': u'nein'}
tagging03	16	AU::QdpJrNLE1415962703181	4	demografie2	2014-11-14 10:59:41.053160	2014-11-14 11:00:06.535360	0:00:25.482200	{u'tcsource': 1, u'tmeaning': 6, u'libknown': 0}
tagging03	16	AU::QdpJrNLE1415962703181	5	instr_eff	2014-11-14 11:00:06.858660	2014-11-14 11:00:19.029940	0:00:12.171280	{}
tagging03	16	AU::QdpJrNLE1415962703181	6	preeff	2014-11-14 11:00:19.502860	2014-11-14 11:01:06.023020	0:00:46.520160	{u'Pt_1': 6, u'Pt_3': 4, u'Pt_2': 4, u'Med_4': 1, u'Med_5': 3, u'Med_2': 4, u'Med_3': 4, u'Med_1': 6}
tagging03	16	AU::QdpJrNLE1415962703181	7	preeff2	2014-11-14 11:01:06.498880	2014-11-14 11:01:38.823430	0:00:32.324550	{u'Pt_8': 4, u'Pt_5': 5, u'Pt_4': 5, u'Pt_7': 4, u'Pt_6': 4, u'Med_8': 5, u'Med_6': 5, u'Med_7': 6}
tagging03	16	AU::QdpJrNLE1415962703181	8	instr_arg	2014-11-14 11:01:39.730030	2014-11-14 11:01:41.159180	0:00:01.429150	{}
tagging03	16	AU::QdpJrNLE1415962703181	9	med_arg	2014-11-14 11:01:42.760400	2014-11-14 11:07:14.982300	0:05:32.221900	{u'med_arg': u'wenn die Lebensqualit\xe4t sehr darunter leidet, sollte man die Hilfe annehmen.\nMan sollte aber nicht immer gleich zu Tabletten greifen, weil schon die Gefahr der Abh\xe4ngigkeit besteht.\nich hab damit keine Erfahrung, k\xf6nnte mir aber vorstellen das schon viele Leute das als einfachen weg sehn und wahllos alles schlucken nur um wieder besser drauf zu sein . \nIst vielleicht ei…
tagging03	16	AU::QdpJrNLE1415962703181	10	pt_arg	2014-11-14 11:07:15.358460	2014-11-14 11:10:34.287360	0:03:18.928900	{u'pt_arg': u'vielleicht kann ja ein guter Therapeut die Ursache der Depression erkennen und dem Patienten helfen selber aus der Depression rauszukommen.---\nWenn man an einen schlechten Terapeuten kommt, kann das die Depression noch verst\xe4rken.'}
tagging03	16	AU::QdpJrNLE1415962703181	11	instr_konf	2014-11-14 11:10:34.987400	2014-11-14 11:10:39.021930	0:00:04.034530	{}
tagging03	16	AU::QdpJrNLE1415962703181	12	conf	2014-11-14 11:10:39.461330	2014-11-14 11:15:27.688220	0:04:48.226890	{u'high_conf1': u'ich war mir sehr sicher das ich Kinder wollte', u'high_conf3': u'ich war mir sehr sicher das ich wieder heiraten wollte', u'high_conf2': u'ich war mir sehr sicher das ich mich scheiden lassen wollte', u'high_conf5': u'', u'high_conf4': u'ich war mir sehr sicher das ich was ganz neues anfangen wollt', u'high_conf6': u''}
tagging03	16	AU::QdpJrNLE1415962703181	13	instr_ratkonf	2014-11-14 11:15:28.030700	2014-11-14 11:15:31.388370	0:00:03.357670	{}
tagging03	16	AU::QdpJrNLE1415962703181	14	rat_konf1	2014-11-14 11:15:31.857500	2014-11-14 11:16:01.316600	0:00:29.459100	{u'KonfARG_8': 5, u'KonfARG_2': 5, u'KonfARG_3': 6, u'KonfARG_1': 4, u'KonfARG_6': 7, u'KonfARG_7': 4, u'KonfARG_4': 4, u'KonfARG_5': 6}
tagging03	16	AU::QdpJrNLE1415962703181	15	rat_konf2	2014-11-14 11:16:01.849770	2014-11-14 11:18:35.114250	0:02:33.264480	{u'emodom_2': 8, u'konpt': 4, u'propt': 7, u'konmed': 5, u'emodom_1': 5, u'emoval_2': 8, u'emoval_1': 7, u'promed': 7, u'emoarous_1': 1, u'emoarous_2': 5}
tagging03	16	AU::QdpJrNLE1415962703181	16	instrnavi	2014-11-14 11:18:35.454940	2014-11-14 11:19:05.310090	0:00:29.855150	{}
tagging03	16	AU::QdpJrNLE1415962703181	17	instrnavi_2	2014-11-14 11:19:05.757220	2014-11-14 11:20:30.184630	0:01:24.427410	{}
tagging03	16	AU::QdpJrNLE1415962703181	18	tagging	2014-11-14 11:20:30.615820	2014-11-14 11:26:20.899090	0:05:50.283270	{u'test1': u'1', u'test3': u'1', u'test2': u'1', u'test5': u'1', u'test4': u'1', u'test7': u'1', u'test6': u'1', u'test9': u'0', u'test8': u'1', u'test10': u'0'}
tagging03	16	AU::QdpJrNLE1415962703181	19	instr_postnavi	2014-11-14 11:26:21.219260	2014-11-14 11:26:23.984490	0:00:02.765230	{}
tagging03	16	AU::QdpJrNLE1415962703181	20	manipcheck	2014-11-14 11:26:24.494740	2014-11-14 11:27:10.445190	0:00:45.950450	{u'CrediCheck_2': 6, u'CrediCheck_3': 4, u'CrediCheck_1': 6, u'CrediCheck_4': 5, u'CrediCheck_5': 5, u'conflictcheck_1': 9, u'conflictcheck_2': 8, u'conflictcheck_3': 7, u'conflictcheck_4': 6}
tagging03	16	AU::QdpJrNLE1415962703181	21	posteff1	2014-11-14 11:27:11.039040	2014-11-14 11:28:18.400940	0:01:07.361900	{u'Medconf1': 5, u'Pt_1': 7, u'Ptconf1': 4, u'Pt_3': 6, u'Pt_2': 4, u'Med_4': 2, u'Med_5': 4, u'Med_2': 5, u'Med_3': 5, u'Med_1': 7}
tagging03	16	AU::QdpJrNLE1415962703181	22	posteff2	2014-11-14 11:28:18.935350	2014-11-14 11:29:15.324940	0:00:56.389590	{u'Pt_8': 4, u'Pt_5': 5, u'Pt_4': 5, u'Pt_7': 4, u'Pt_6': 5, u'Ptconf2': 4, u'Med_8': 6, u'Med_6': 7, u'Med_7': 6, u'Medconf2': 5}
tagging03	16	AU::QdpJrNLE1415962703181	23	rating_med_t2	2014-11-14 11:29:15.721010	2014-11-14 11:29:47.060380	0:00:31.339370	{u'rtta': 4, u'rtza': 4, u'rnh': 6, u'rsh': 5, u'rmao': 5}
tagging03	16	AU::QdpJrNLE1415962703181	24	rating_pt_t2	2014-11-14 11:29:47.496460	2014-11-14 11:30:27.134100	0:00:39.637640	{u'rpa': 5, u'rvht': 4, u'rgt': 5, u'rkt': 6, u'ript': 5}
tagging03	16	AU::QdpJrNLE1415962703181	25	theraptags	2014-11-14 11:30:27.519320	2014-11-14 11:32:15.535630	0:01:48.016310	{u'aspt': u'psyochonanalyse, Verhaltenstherapie, Triilantischetherapie, '}
tagging03	16	AU::QdpJrNLE1415962703181	26	test_8	2014-11-14 11:32:16.823640	2014-11-14 11:32:47.729780	0:00:30.906140	{u'test_24': 6, u'test_22': 0, u'testrel_8': 5, u'testnew_8': 0, u'test_23': 7}
tagging03	16	AU::QdpJrNLE1415962703181	27	test_3	2014-11-14 11:32:49.134970	2014-11-14 11:33:14.723070	0:00:25.588100	{u'test_7': 8, u'testrel_3': 8, u'testnew_3': 0, u'test_9': 8, u'test_8': 8}
tagging03	16	AU::QdpJrNLE1415962703181	28	test_7	2014-11-14 11:33:15.940680	2014-11-14 11:33:39.473660	0:00:23.532980	{u'testnew_7': 0, u'testrel_7': 5, u'test_20': 7, u'test_19': 0, u'test_21': 7}
tagging03	16	AU::QdpJrNLE1415962703181	29	test_1	2014-11-14 11:33:40.363660	2014-11-14 11:33:58.900340	0:00:18.536680	{u'testrel_1': 8, u'test_3': 7, u'test_2': 8, u'test_1': 8, u'testnew_1': 0}
tagging03	16	AU::QdpJrNLE1415962703181	30	test_2	2014-11-14 11:34:00.039550	2014-11-14 11:34:25.803080	0:00:25.763530	{u'test_6': 6, u'test_5': 5, u'test_4': 0, u'testnew_2': 1, u'testrel_2': 5}
tagging03	16	AU::QdpJrNLE1415962703181	31	test_5	2014-11-14 11:34:26.972410	2014-11-14 11:34:59.998700	0:00:33.026290	{u'testrel_5': 8, u'test_15': 7, u'test_14': 8, u'test_13': 7, u'testnew_5': 2}
tagging03	16	AU::QdpJrNLE1415962703181	32	test_4	2014-11-14 11:35:01.192650	2014-11-14 11:35:29.807780	0:00:28.615130	{u'testrel_4': 6, u'testnew_4': 2, u'test_12': 5, u'test_11': 0, u'test_10': 5}
tagging03	16	AU::QdpJrNLE1415962703181	33	test_6	2014-11-14 11:35:31.164000	2014-11-14 11:36:09.069630	0:00:37.905630	{u'testnew_6': 0, u'test_16': 5, u'testrel_6': 6, u'test_17': 5, u'test_18': 6}
tagging03	16	AU::QdpJrNLE1415962703181	34	ncc	2014-11-14 11:36:10.314370	2014-11-14 11:37:29.542980	0:01:19.228610	{u'ncc_1': 5, u'ncc_2': 4, u'ncc_3': 3, u'ncc_4': 4, u'ncc_5': 2, u'ncc_6': 5, u'ncc_7': 5, u'ncc_8': 2}
tagging03	16	AU::QdpJrNLE1415962703181	35	post_aims	2014-11-14 11:37:30.074560	2014-11-14 11:38:46.590530	0:01:16.515970	{u'aimofstudy': u'verschiedene Meinungen und Einstellungen zu Medikamenten und Psychotherapien', u'aimofstudy0': u'nein', u'unklar': 4}
tagging03	16	AU::QdpJrNLE1415962703181	36	debriefing	2014-11-14 11:38:46.916940	2014-11-14 11:39:16.784410	0:00:29.867470	{}
tagging03	16	AU::QdpJrNLE1415962703181	37	kommentare	2014-11-14 11:39:17.143630	2014-11-14 11:40:00.416030	0:00:43.272400	{u'feedback': u'finde es eigentlich schade das ich meine Zeit nun so unn\xfctz verschwendet habe ;-))', u'delete': False}
tagging03	16	AU::QdpJrNLE1415962703181	38	ende_komplett	2014-11-14 11:40:00.750600
tagging03	17	AU::VtzVjpjt1415963643036	1	start	2014-11-14 11:14:11.904260	2014-11-14 11:14:45.157980	0:00:33.253720	{}
tagging03	17	AU::VtzVjpjt1415963643036	2	consent	2014-11-14 11:14:45.487530	2014-11-14 11:15:04.750930	0:00:19.263400	{u'confirmation': True}
tagging03	17	AU::VtzVjpjt1415963643036	3	demografie	2014-11-14 11:15:05.313340	2014-11-14 11:16:58.982930	0:01:53.669590	{u'tagged': 1, u'clicked': 1, u'tagknown': 0, u'cloudknown': 0, u'source': 1, u'tagcloudsite': u'nein weis keine', u'ausb': 1, u'stud_beruf': u'Maurer', u'tagsite': u'nein weis keine'}
tagging03	17	AU::VtzVjpjt1415963643036	4	demografie2	2014-11-14 11:16:59.342680	2014-11-14 11:17:56.588470	0:00:57.245790	{u'tcsource': 1, u'tmeaning': 2, u'libknown': 0}
tagging03	17	AU::VtzVjpjt1415963643036	5	instr_eff	2014-11-14 11:17:56.904120	2014-11-14 11:18:07.083540	0:00:10.179420	{}
tagging03	17	AU::VtzVjpjt1415963643036	6	preeff	2014-11-14 11:18:07.589870	2014-11-14 11:19:05.508700	0:00:57.918830	{u'Pt_1': 6, u'Pt_3': 5, u'Pt_2': 5, u'Med_4': 5, u'Med_5': 5, u'Med_2': 5, u'Med_3': 6, u'Med_1': 6}
tagging03	17	AU::VtzVjpjt1415963643036	7	preeff2	2014-11-14 11:19:05.975690
tagging03	18	AU::sOQJ7hPf1415963733425	1	start	2014-11-14 11:15:36.883790	2014-11-14 11:16:12.909910	0:00:36.026120	{}
tagging03	18	AU::sOQJ7hPf1415963733425	2	consent	2014-11-14 11:16:13.224710	2014-11-14 11:16:42.225770	0:00:29.001060	{u'confirmation': True}
tagging03	18	AU::sOQJ7hPf1415963733425	3	demografie	2014-11-14 11:16:42.608020	2014-11-14 11:17:59.535510	0:01:16.927490	{u'tagged': 1, u'clicked': 5, u'tagknown': 1, u'cloudknown': 0, u'source': 1, u'tagcloudsite': u'nein', u'ausb': 1, u'stud_beruf': u'Hausfrau', u'tagsite': u'weiss nicht'}
tagging03	18	AU::sOQJ7hPf1415963733425	4	demografie2	2014-11-14 11:17:59.888390	2014-11-14 11:19:01.202860	0:01:01.314470	{u'tcsource': 5, u'tmeaning': 3, u'libknown': 0}
tagging03	18	AU::sOQJ7hPf1415963733425	5	instr_eff	2014-11-14 11:19:02.340300	2014-11-14 11:19:08.971390	0:00:06.631090	{}
tagging03	18	AU::sOQJ7hPf1415963733425	6	preeff	2014-11-14 11:19:09.405170	2014-11-14 11:20:00.952820	0:00:51.547650	{u'Pt_1': 7, u'Pt_3': 7, u'Pt_2': 7, u'Med_4': 7, u'Med_5': 7, u'Med_2': 7, u'Med_3': 7, u'Med_1': 7}
tagging03	18	AU::sOQJ7hPf1415963733425	7	preeff2	2014-11-14 11:20:01.351580	2014-11-14 11:20:39.014760	0:00:37.663180	{u'Pt_8': 7, u'Pt_5': 7, u'Pt_4': 7, u'Pt_7': 7, u'Pt_6': 7, u'Med_8': 7, u'Med_6': 7, u'Med_7': 7}
tagging03	18	AU::sOQJ7hPf1415963733425	8	instr_arg	2014-11-14 11:20:39.328810	2014-11-14 11:20:46.114260	0:00:06.785450	{}
tagging03	18	AU::sOQJ7hPf1415963733425	9	pt_arg	2014-11-14 11:20:46.452850	2014-11-14 11:26:35.632720	0:05:49.179870	{u'pt_arg': u'Krankheiten muss man behandeln. Wer Depressionen hat, sollte eine Therapie machen'}
tagging03	18	AU::sOQJ7hPf1415963733425	10	med_arg	2014-11-14 11:26:35.954890	2014-11-14 11:27:32.029530	0:00:56.074640	{u'med_arg': u'die Medikamente helfen Betroffenen aus ihren Tiefs in einen besseren Gem\xfctszustand zu kommen'}
tagging03	18	AU::sOQJ7hPf1415963733425	11	instr_konf	2014-11-14 11:27:32.744690	2014-11-14 11:27:43.359610	0:00:10.614920	{}
tagging03	18	AU::sOQJ7hPf1415963733425	12	conf	2014-11-14 11:27:43.691410	2014-11-14 11:32:24.343140	0:04:40.651730	{u'low_conf1': u'Habe 4 Jahre mit meinem Bruder nicht gesprochen, letztens rief er an und wollte das kl\xe4ren, bin aber nicht ans Telefon gegangen. Nach 4 Jahren auf die Idee zu kommen es zu kl\xe4ren fand ich auch nicht ok. Sp\xe4ter war ich mir nicht mehr sicher, ob diese Entscheidung nun richtig war.', u'low_conf2': u'', u'low_conf3': u'', u'low_conf4': u'', u'low_conf5': u'', u'low_conf6': u…
tagging03	18	AU::sOQJ7hPf1415963733425	13	instr_ratkonf	2014-11-14 11:32:24.653710	2014-11-14 11:32:34.752260	0:00:10.098550	{}
tagging03	18	AU::sOQJ7hPf1415963733425	14	rat_konf1	2014-11-14 11:32:35.599290	2014-11-14 11:33:06.893850	0:00:31.294560	{u'KonfARG_8': 5, u'KonfARG_2': 4, u'KonfARG_3': 4, u'KonfARG_1': 7, u'KonfARG_6': 7, u'KonfARG_7': 5, u'KonfARG_4': 4, u'KonfARG_5': 7}
tagging03	18	AU::sOQJ7hPf1415963733425	15	rat_konf2	2014-11-14 11:33:07.393230	2014-11-14 11:33:43.923420	0:00:36.530190	{u'propt': 4, u'emodom_2': 8, u'konpt': 4, u'konmed': 4, u'emodom_1': 9, u'emoval_2': 5, u'emoval_1': 5, u'promed': 4, u'emoarous_1': 3, u'emoarous_2': 7}
tagging03	18	AU::sOQJ7hPf1415963733425	16	instrnavi	2014-11-14 11:33:44.905810	2014-11-14 11:34:33.287330	0:00:48.381520	{}
tagging03	18	AU::sOQJ7hPf1415963733425	17	instrnavi_2	2014-11-14 11:34:33.612490	2014-11-14 11:35:10.093680	0:00:36.481190	{}
tagging03	18	AU::sOQJ7hPf1415963733425	18	tagging	2014-11-14 11:35:10.462430	2014-11-14 11:41:46.015760	0:06:35.553330	{u'test1': u'0', u'test3': u'1', u'test2': u'0', u'test5': u'0', u'test4': u'0', u'test7': u'0', u'test6': u'0', u'test9': u'0', u'test8': u'1', u'test10': u'1'}
tagging03	18	AU::sOQJ7hPf1415963733425	19	instr_postnavi	2014-11-14 11:41:46.342770	2014-11-14 11:41:48.602240	0:00:02.259470	{}
tagging03	18	AU::sOQJ7hPf1415963733425	20	manipcheck	2014-11-14 11:41:49.046720	2014-11-14 11:42:32.169190	0:00:43.122470	{u'CrediCheck_2': 6, u'CrediCheck_3': 7, u'CrediCheck_1': 6, u'CrediCheck_4': 7, u'CrediCheck_5': 6, u'conflictcheck_1': 5, u'conflictcheck_2': 6, u'conflictcheck_3': 5, u'conflictcheck_4': 3}
tagging03	18	AU::sOQJ7hPf1415963733425	21	posteff1	2014-11-14 11:42:32.616870	2014-11-14 11:42:59.877410	0:00:27.260540	{u'Pt_2': 7, u'Ptconf1': 7, u'Pt_1': 7, u'Pt_3': 7, u'Med_3': 7, u'Med_4': 7, u'Med_5': 7, u'Med_2': 7, u'Medconf1': 7, u'Med_1': 7}
tagging03	18	AU::sOQJ7hPf1415963733425	22	posteff2	2014-11-14 11:43:00.473900	2014-11-14 11:43:22.366350	0:00:21.892450	{u'Pt_8': 7, u'Pt_5': 7, u'Pt_4': 7, u'Pt_7': 7, u'Pt_6': 7, u'Ptconf2': 7, u'Med_8': 7, u'Med_6': 7, u'Med_7': 7, u'Medconf2': 7}
tagging03	18	AU::sOQJ7hPf1415963733425	23	rating_med_t2	2014-11-14 11:43:22.765860	2014-11-14 11:43:43.089830	0:00:20.323970	{u'rtza': 7, u'rnh': 7, u'rtta': 7, u'rsh': 7, u'rmao': 7}
tagging03	18	AU::sOQJ7hPf1415963733425	24	rating_pt_t2	2014-11-14 11:43:43.471340	2014-11-14 11:44:12.223860	0:00:28.752520	{u'rkt': 7, u'rvht': 7, u'rgt': 7, u'rpa': 7, u'ript': 7}
tagging03	18	AU::sOQJ7hPf1415963733425	25	theraptags	2014-11-14 11:44:12.556410	2014-11-14 11:46:03.966480	0:01:51.410070	{u'aspt': u'Trizyklische Antideppressiva'}
tagging03	18	AU::sOQJ7hPf1415963733425	26	test_8	2014-11-14 11:46:05.028980	2014-11-14 11:46:38.715170	0:00:33.686190	{u'test_24': 8, u'test_22': 0, u'test_23': 8, u'testnew_8': 0, u'testrel_8': 5}
tagging03	18	AU::sOQJ7hPf1415963733425	27	test_3	2014-11-14 11:46:39.759820	2014-11-14 11:47:06.999500	0:00:27.239680	{u'test_7': 8, u'testnew_3': 0, u'testrel_3': 8, u'test_9': 8, u'test_8': 8}
tagging03	18	AU::sOQJ7hPf1415963733425	28	test_10	2014-11-14 11:47:08.101810	2014-11-14 11:47:38.062780	0:00:29.960970	{u'testnew_10': 0, u'test_30': 8, u'testrel_10': 0, u'test_28': 8, u'test_29': 0}
tagging03	18	AU::sOQJ7hPf1415963733425	29	ncc	2014-11-14 11:47:39.099370	2014-11-14 11:48:22.933240	0:00:43.833870	{u'ncc_1': 1, u'ncc_2': 4, u'ncc_3': 4, u'ncc_4': 3, u'ncc_5': 1, u'ncc_6': 2, u'ncc_7': 1, u'ncc_8': 1}
tagging03	18	AU::sOQJ7hPf1415963733425	30	post_aims	2014-11-14 11:48:23.271680	2014-11-14 11:52:28.460090	0:04:05.188410	{u'aimofstudy': u'Es ging um Depressionen und die Wahrnehmung einer Therapie und wie man sich im Internet dar\xfcber informieren kann', u'aimofstudy0': u'Betroffene im Bekanntenkreis', u'unklar': 2}
tagging03	18	AU::sOQJ7hPf1415963733425	31	debriefing	2014-11-14 11:52:28.841810	2014-11-14 11:53:41.913430	0:01:13.071620	{}
tagging03	18	AU::sOQJ7hPf1415963733425	32	kommentare	2014-11-14 11:53:42.328030	2014-11-14 11:53:54.056930	0:00:11.728900	{u'feedback': u'', u'delete': False}
tagging03	18	AU::sOQJ7hPf1415963733425	33	ende_komplett	2014-11-14 11:53:54.461480
tagging03	19	AU::bwLyTjaX1415963795421	1	start	2014-11-14 11:16:54.397320	2014-11-14 11:16:57.024190	0:00:02.626870	{}
tagging03	19	AU::bwLyTjaX1415963795421	2	consent	2014-11-14 11:16:57.395640	2014-11-14 11:17:01.969390	0:00:04.573750	{u'confirmation': True}
tagging03	19	AU::bwLyTjaX1415963795421	3	demografie	2014-11-14 11:17:02.471500	2014-11-14 11:17:54.542510	0:00:52.071010	{u'tagged': 4, u'clicked': 4, u'tagknown': 1, u'cloudknown': 0, u'source': 1, u'tagcloudsite': u'nein', u'ausb': 0, u'stud_beruf': u'Vertriebsmitarbeiter', u'tagsite': u'Ja'}
tagging03	19	AU::bwLyTjaX1415963795421	4	demografie2	2014-11-14 11:17:55.010880	2014-11-14 11:19:02.750330	0:01:07.739450	{u'tcsource': 1, u'tmeaning': 3, u'libknown': 0}
tagging03	19	AU::bwLyTjaX1415963795421	5	instr_eff	2014-11-14 11:19:03.119160	2014-11-14 11:19:07.722380	0:00:04.603220	{}
tagging03	19	AU::bwLyTjaX1415963795421	6	preeff	2014-11-14 11:19:08.371060	2014-11-14 11:21:20.547580	0:02:12.176520	{u'Pt_1': 6, u'Pt_3': 5, u'Pt_2': 5, u'Med_4': 2, u'Med_5': 2, u'Med_2': 4, u'Med_3': 4, u'Med_1': 6}
tagging03	19	AU::bwLyTjaX1415963795421	7	preeff2	2014-11-14 11:21:21.197410	2014-11-14 11:22:02.574410	0:00:41.377000	{u'Pt_8': 4, u'Pt_5': 4, u'Pt_4': 4, u'Pt_7': 4, u'Pt_6': 4, u'Med_8': 4, u'Med_6': 4, u'Med_7': 5}
tagging03	19	AU::bwLyTjaX1415963795421	8	instr_arg	2014-11-14 11:22:02.934760	2014-11-14 11:22:07.583220	0:00:04.648460	{}
tagging03	19	AU::bwLyTjaX1415963795421	9	pt_arg	2014-11-14 11:22:07.958290	2014-11-14 11:24:25.004670	0:02:17.046380	{u'pt_arg': u'F\xfcr: Effektive Behandlung ohne die Hilfe von chemischen Zutaten\nF\xfcr: Langfristige L\xf6sung \n\n\nGegen: Sehr Zeit Intensive\nGegen: Da jeder Patient anders ist, kann man erst nach sehr sehr viel Zeit erst entscheiden ob die Hilfe von Antidipressiva besser w\xe4re'}
tagging03	19	AU::bwLyTjaX1415963795421	10	med_arg	2014-11-14 11:24:25.398400	2014-11-14 11:26:10.721890	0:01:45.323490	{u'med_arg': u'F\xfcr: Schnelle L\xf6sung\n\nGegen: Erh\xf6htes R\xfcckfall Risiko nach Absetzen'}
tagging03	19	AU::bwLyTjaX1415963795421	11	instr_konf	2014-11-14 11:26:11.375810	2014-11-14 11:26:22.372310	0:00:10.996500	{}
tagging03	19	AU::bwLyTjaX1415963795421	12	conf	2014-11-14 11:26:22.756320	2014-11-14 11:30:58.483930	0:04:35.727610	{u'high_conf1': u'Bei meiner Hochzeit, gut und sicheres Gef\xfchl, ich liebe ihn und er mich', u'high_conf3': u'Bei der Beerdigung meiner Mutter, negative aber sicher der Gedank dass ich sie nie wieder sehen wurden', u'high_conf2': u'Bei meiner Entschiedung auszuwandern, gut und sicheres Gef\xfchl, ich wollte von vorne anfangen', u'high_conf5': u'', u'high_conf4': u'Als meine Bruder im Krankenhau…
tagging03	19	AU::bwLyTjaX1415963795421	13	instr_ratkonf	2014-11-14 11:30:58.829060	2014-11-14 11:31:02.914010	0:00:04.084950	{}
tagging03	19	AU::bwLyTjaX1415963795421	14	rat_konf1	2014-11-14 11:31:03.505650	2014-11-14 11:31:35.988530	0:00:32.482880	{u'KonfARG_8': 2, u'KonfARG_2': 5, u'KonfARG_3': 1, u'KonfARG_1': 4, u'KonfARG_6': 2, u'KonfARG_7': 3, u'KonfARG_4': 2, u'KonfARG_5': 2}
tagging03	19	AU::bwLyTjaX1415963795421	15	rat_konf2	2014-11-14 11:31:36.728930	2014-11-14 11:32:01.696490	0:00:24.967560	{u'konmed': 4, u'konpt': 4, u'propt': 4, u'emodom_2': 5, u'emodom_1': 5, u'emoval_2': 2, u'emoval_1': 3, u'promed': 4, u'emoarous_1': 4, u'emoarous_2': 3}
tagging03	19	AU::bwLyTjaX1415963795421	16	instrnavi	2014-11-14 11:32:02.065920	2014-11-14 11:53:57.855410	0:21:55.789490	{}
tagging03	19	AU::bwLyTjaX1415963795421	17	instrnavi_2	2014-11-14 11:53:58.192490	2014-11-14 11:54:43.900550	0:00:45.708060	{}
tagging03	19	AU::bwLyTjaX1415963795421	18	tagging	2014-11-14 11:54:44.435720	2014-11-14 12:00:20.260510	0:05:35.824790	{u'test1': u'0', u'test3': u'1', u'test2': u'0', u'test5': u'1', u'test4': u'0', u'test7': u'1', u'test6': u'0', u'test9': u'0', u'test8': u'0', u'test10': u'0'}
tagging03	19	AU::bwLyTjaX1415963795421	19	instr_postnavi	2014-11-14 12:00:20.690640	2014-11-14 12:00:25.329390	0:00:04.638750	{}
tagging03	19	AU::bwLyTjaX1415963795421	20	manipcheck	2014-11-14 12:00:25.980050	2014-11-14 12:00:55.907590	0:00:29.927540	{u'CrediCheck_2': 5, u'CrediCheck_3': 4, u'CrediCheck_1': 5, u'CrediCheck_4': 4, u'CrediCheck_5': 5, u'conflictcheck_1': 8, u'conflictcheck_2': 5, u'conflictcheck_3': 5, u'conflictcheck_4': 5}
tagging03	19	AU::bwLyTjaX1415963795421	21	posteff1	2014-11-14 12:00:56.619280	2014-11-14 12:01:36.827160	0:00:40.207880	{u'Medconf1': 4, u'Ptconf1': 4, u'Pt_1': 6, u'Pt_3': 4, u'Pt_2': 5, u'Med_4': 2, u'Med_5': 5, u'Med_2': 4, u'Med_3': 4, u'Med_1': 4}
tagging03	19	AU::bwLyTjaX1415963795421	22	posteff2	2014-11-14 12:01:37.483740	2014-11-14 12:02:18.826230	0:00:41.342490	{u'Pt_8': 4, u'Pt_5': 5, u'Pt_4': 5, u'Pt_7': 5, u'Pt_6': 6, u'Ptconf2': 4, u'Med_8': 2, u'Med_6': 4, u'Med_7': 5, u'Medconf2': 4}
tagging03	19	AU::bwLyTjaX1415963795421	23	rating_med_t2	2014-11-14 12:02:19.281170	2014-11-14 12:02:29.668830	0:00:10.387660	{u'rtza': 4, u'rnh': 4, u'rtta': 4, u'rsh': 4, u'rmao': 4}
tagging03	19	AU::bwLyTjaX1415963795421	24	rating_pt_t2	2014-11-14 12:02:30.182680	2014-11-14 12:02:41.569270	0:00:11.386590	{u'rvht': 5, u'rpa': 5, u'rgt': 5, u'rkt': 5, u'ript': 5}
tagging03	19	AU::bwLyTjaX1415963795421	25	theraptags	2014-11-14 12:02:41.958100	2014-11-14 12:03:29.663330	0:00:47.705230	{u'aspt': u'Verhaltentherapie, Klientzetherapie, Personenntherapie, Trizi...therapie, Tetrazi...therapie'}
tagging03	19	AU::bwLyTjaX1415963795421	26	test_3	2014-11-14 12:03:31.645130	2014-11-14 12:03:43.419300	0:00:11.774170	{u'test_7': 0, u'test_9': 0, u'testnew_3': 0, u'testrel_3': 0, u'test_8': 0}
tagging03	19	AU::bwLyTjaX1415963795421	27	test_7	2014-11-14 12:03:44.599860	2014-11-14 12:03:54.653550	0:00:10.053690	{u'testnew_7': 0, u'testrel_7': 0, u'test_19': 0, u'test_20': 0, u'test_21': 0}
tagging03	19	AU::bwLyTjaX1415963795421	28	test_5	2014-11-14 12:03:55.818750	2014-11-14 12:04:24.265140	0:00:28.446390	{u'testrel_5': 6, u'test_15': 5, u'test_14': 6, u'test_13': 6, u'testnew_5': 5}
tagging03	19	AU::bwLyTjaX1415963795421	29	ncc	2014-11-14 12:04:25.516380	2014-11-14 12:05:17.804720	0:00:52.288340	{u'ncc_1': 2, u'ncc_2': 4, u'ncc_3': 3, u'ncc_4': 4, u'ncc_5': 2, u'ncc_6': 4, u'ncc_7': 2, u'ncc_8': 3}
tagging03	19	AU::bwLyTjaX1415963795421	30	post_aims	2014-11-14 12:05:18.231140	2014-11-14 12:06:13.991820	0:00:55.760680	{u'aimofstudy': u'Wie wirkasam Tags tats\xe4chlich sind', u'aimofstudy0': u'Ja', u'unklar': 2}
tagging03	19	AU::bwLyTjaX1415963795421	31	debriefing	2014-11-14 12:06:14.351370	2014-11-14 12:06:22.836640	0:00:08.485270	{}
tagging03	19	AU::bwLyTjaX1415963795421	32	kommentare	2014-11-14 12:06:23.202520	2014-11-14 12:06:33.080720	0:00:09.878200	{u'feedback': u'', u'delete': False}
tagging03	19	AU::bwLyTjaX1415963795421	33	ende_komplett	2014-11-14 12:06:33.420350
tagging03	20	AU::W95XOSJN1415964155940	1	start	2014-11-14 11:22:38.272860	2014-11-14 11:22:46.322650	0:00:08.049790	{}
tagging03	20	AU::W95XOSJN1415964155940	2	consent	2014-11-14 11:22:46.912680	2014-11-14 11:22:53.887420	0:00:06.974740	{u'confirmation': True}
tagging03	20	AU::W95XOSJN1415964155940	3	demografie	2014-11-14 11:22:54.430090	2014-11-14 11:23:39.039350	0:00:44.609260	{u'tagged': 1, u'clicked': 1, u'tagknown': 1, u'cloudknown': 0, u'source': 1, u'tagcloudsite': u'k.A.', u'ausb': 3, u'stud_beruf': u'Entwicklungs-Ingenieur', u'tagsite': u'k.A.'}
tagging03	20	AU::W95XOSJN1415964155940	4	demografie2	2014-11-14 11:23:39.534440	2014-11-14 11:24:20.868950	0:00:41.334510	{u'tcsource': 4, u'tmeaning': 6, u'libknown': 0}
tagging03	20	AU::W95XOSJN1415964155940	5	instr_eff	2014-11-14 11:24:21.333250	2014-11-14 11:24:25.004400	0:00:03.671150	{}
tagging03	20	AU::W95XOSJN1415964155940	6	preeff	2014-11-14 11:24:25.586910	2014-11-14 11:25:01.067050	0:00:35.480140	{u'Pt_1': 7, u'Pt_3': 6, u'Pt_2': 7, u'Med_4': 2, u'Med_5': 5, u'Med_2': 5, u'Med_3': 6, u'Med_1': 7}
tagging03	20	AU::W95XOSJN1415964155940	7	preeff2	2014-11-14 11:25:01.667180	2014-11-14 11:25:22.525080	0:00:20.857900	{u'Pt_8': 4, u'Pt_5': 4, u'Pt_4': 5, u'Pt_7': 4, u'Pt_6': 7, u'Med_8': 4, u'Med_6': 4, u'Med_7': 6}
tagging03	20	AU::W95XOSJN1415964155940	8	instr_arg	2014-11-14 11:25:22.995800	2014-11-14 11:25:26.655170	0:00:03.659370	{}
tagging03	20	AU::W95XOSJN1415964155940	9	med_arg	2014-11-14 11:25:27.425010	2014-11-14 11:26:41.667180	0:01:14.242170	{u'med_arg': u'F\xdcR: schnelle Hilfe, in \xfcbler Situation kann es schnell Hoffnung geben\nGEGEN: Gesundheit'}
tagging03	20	AU::W95XOSJN1415964155940	10	pt_arg	2014-11-14 11:26:42.280040	2014-11-14 11:26:58.905230	0:00:16.625190	{u'pt_arg': u'??? siehe vorherige Folie'}
tagging03	20	AU::W95XOSJN1415964155940	11	instr_konf	2014-11-14 11:26:59.686680	2014-11-14 11:27:04.049010	0:00:04.362330	{}
tagging03	20	AU::W95XOSJN1415964155940	12	conf	2014-11-14 11:27:04.604820	2014-11-14 11:33:54.609380	0:06:50.004560	{u'high_conf1': u'Auf der Arbeit bei Erledigung von Aufgaben', u'high_conf3': u'In privaten Diskussionen ', u'high_conf2': u'Auf dem Sportplatz beim Fu\xdfball', u'high_conf5': u'', u'high_conf4': u'beim Vertreten von Meinungen im Ehrenamt', u'high_conf6': u''}
tagging03	20	AU::W95XOSJN1415964155940	13	instr_ratkonf	2014-11-14 11:33:55.069960	2014-11-14 11:33:57.245510	0:00:02.175550	{}
tagging03	20	AU::W95XOSJN1415964155940	14	rat_konf1	2014-11-14 11:33:57.813440	2014-11-14 11:34:22.806520	0:00:24.993080	{u'KonfARG_8': 4, u'KonfARG_2': 5, u'KonfARG_3': 4, u'KonfARG_1': 4, u'KonfARG_6': 6, u'KonfARG_7': 4, u'KonfARG_4': 1, u'KonfARG_5': 6}
tagging03	20	AU::W95XOSJN1415964155940	15	rat_konf2	2014-11-14 11:34:23.485920	2014-11-14 11:34:53.880910	0:00:30.394990	{u'emodom_2': 4, u'konpt': 5, u'propt': 5, u'konmed': 5, u'emodom_1': 9, u'emoval_2': 7, u'emoval_1': 8, u'promed': 5, u'emoarous_1': 1, u'emoarous_2': 8}
tagging03	20	AU::W95XOSJN1415964155940	16	instrnavi	2014-11-14 11:34:54.371450	2014-11-14 11:35:28.854280	0:00:34.482830	{}
tagging03	20	AU::W95XOSJN1415964155940	17	instrnavi_2	2014-11-14 11:35:29.338330	2014-11-14 11:36:15.144720	0:00:45.806390	{}
tagging03	20	AU::W95XOSJN1415964155940	18	tagging	2014-11-14 11:36:15.681430	2014-11-14 11:47:10.279520	0:10:54.598090	{u'test1': u'1', u'test3': u'1', u'test2': u'0', u'test5': u'1', u'test4': u'1', u'test7': u'1', u'test6': u'1', u'test9': u'0', u'test8': u'0', u'test10': u'0'}
tagging03	20	AU::W95XOSJN1415964155940	19	instr_postnavi	2014-11-14 11:47:10.724540	2014-11-14 11:47:13.279160	0:00:02.554620	{}
tagging03	20	AU::W95XOSJN1415964155940	20	manipcheck	2014-11-14 11:47:14.214130	2014-11-14 11:47:38.904340	0:00:24.690210	{u'CrediCheck_2': 6, u'CrediCheck_3': 6, u'CrediCheck_1': 7, u'CrediCheck_4': 7, u'CrediCheck_5': 7, u'conflictcheck_1': 7, u'conflictcheck_2': 9, u'conflictcheck_3': 8, u'conflictcheck_4': 6}
tagging03	20	AU::W95XOSJN1415964155940	21	posteff1	2014-11-14 11:47:39.541790	2014-11-14 11:49:01.432810	0:01:21.891020	{u'Pt_1': 3, u'Ptconf1': 5, u'Pt_3': 3, u'Pt_2': 7, u'Med_3': 3, u'Med_4': 1, u'Med_5': 2, u'Med_2': 4, u'Medconf1': 5, u'Med_1': 5}
tagging03	20	AU::W95XOSJN1415964155940	22	posteff2	2014-11-14 11:49:02.087130	2014-11-14 11:49:33.695140	0:00:31.608010	{u'Pt_8': 5, u'Pt_5': 7, u'Pt_4': 4, u'Pt_7': 7, u'Pt_6': 3, u'Ptconf2': 5, u'Med_8': 5, u'Med_6': 6, u'Med_7': 3, u'Medconf2': 5}
tagging03	20	AU::W95XOSJN1415964155940	23	rating_med_t2	2014-11-14 11:49:34.251140	2014-11-14 11:49:50.827430	0:00:16.576290	{u'rmao': 6, u'rtza': 6, u'rnh': 4, u'rsh': 5, u'rtta': 5}
tagging03	20	AU::W95XOSJN1415964155940	24	rating_pt_t2	2014-11-14 11:49:51.411290	2014-11-14 11:50:02.077030	0:00:10.665740	{u'rpa': 7, u'rkt': 5, u'rgt': 6, u'rvht': 7, u'ript': 5}
tagging03	20	AU::W95XOSJN1415964155940	25	theraptags	2014-11-14 11:50:02.546980	2014-11-14 11:50:30.688080	0:00:28.141100	{u'aspt': u'die Namen sind mir als Laie leider zu kompliziert zum Merken'}
tagging03	20	AU::W95XOSJN1415964155940	26	test_6	2014-11-14 11:50:32.555180	2014-11-14 11:50:48.364900	0:00:15.809720	{u'test_17': 5, u'test_16': 0, u'testrel_6': 5, u'testnew_6': 8, u'test_18': 0}
tagging03	20	AU::W95XOSJN1415964155940	27	test_4	2014-11-14 11:50:50.429900	2014-11-14 11:51:09.614650	0:00:19.184750	{u'testrel_4': 0, u'testnew_4': 7, u'test_12': 0, u'test_11': 7, u'test_10': 5}
tagging03	20	AU::W95XOSJN1415964155940	28	test_3	2014-11-14 11:51:12.630310	2014-11-14 11:51:36.058930	0:00:23.428620	{u'test_7': 5, u'test_8': 8, u'test_9': 5, u'testrel_3': 7, u'testnew_3': 2}
tagging03	20	AU::W95XOSJN1415964155940	29	test_5	2014-11-14 11:51:48.047380	2014-11-14 11:51:57.301130	0:00:09.253750	{u'testrel_5': 8, u'test_15': 8, u'testnew_5': 8, u'test_13': 7, u'test_14': 7}
tagging03	20	AU::W95XOSJN1415964155940	30	test_7	2014-11-14 11:51:58.836850	2014-11-14 11:52:12.294260	0:00:13.457410	{u'testnew_7': 0, u'testrel_7': 6, u'test_20': 7, u'test_19': 7, u'test_21': 7}
tagging03	20	AU::W95XOSJN1415964155940	31	test_1	2014-11-14 11:52:13.539520	2014-11-14 11:52:35.337950	0:00:21.798430	{u'testrel_1': 6, u'test_3': 8, u'test_2': 0, u'test_1': 8, u'testnew_1': 0}
tagging03	20	AU::W95XOSJN1415964155940	32	ncc	2014-11-14 11:52:36.887420	2014-11-14 11:53:11.486810	0:00:34.599390	{u'ncc_1': 1, u'ncc_2': 4, u'ncc_3': 4, u'ncc_4': 5, u'ncc_5': 1, u'ncc_6': 2, u'ncc_7': 2, u'ncc_8': 4}
tagging03	20	AU::W95XOSJN1415964155940	33	post_aims	2014-11-14 11:53:12.060910	2014-11-14 11:53:56.091930	0:00:44.031020	{u'aimofstudy': u'Herauszufinden, in wie weit man eine Menge an Informationen schnell verarbeitet und richtig wiedergibt', u'aimofstudy0': u'Nein, zum Gl\xfcck nicht', u'unklar': 1}
tagging03	20	AU::W95XOSJN1415964155940	34	debriefing	2014-11-14 11:53:56.594720	2014-11-14 11:54:39.616060	0:00:43.021340	{}
tagging03	20	AU::W95XOSJN1415964155940	35	kommentare	2014-11-14 11:54:40.147280	2014-11-14 11:54:58.415010	0:00:18.267730	{u'feedback': u'sehr umfangreich, aber sehr gut strukturiert', u'delete': False}
tagging03	20	AU::W95XOSJN1415964155940	36	ende_komplett	2014-11-14 11:54:58.909680
tagging03	21	AU::zBc5rrno1415964560337	1	start	2014-11-14 11:29:28.567720	2014-11-14 11:29:48.549400	0:00:19.981680	{}
tagging03	21	AU::zBc5rrno1415964560337	2	consent	2014-11-14 11:29:49.079290	2014-11-14 11:30:06.498890	0:00:17.419600	{u'confirmation': True}
tagging03	21	AU::zBc5rrno1415964560337	3	demografie	2014-11-14 11:30:07.214790
tagging03	22	AU::vje0IEVk1415965786007	1	start	2014-11-14 11:49:47.531020	2014-11-14 11:49:51.155240	0:00:03.624220	{}
tagging03	22	AU::vje0IEVk1415965786007	2	consent	2014-11-14 11:49:51.568210	2014-11-14 11:49:57.684170	0:00:06.115960	{u'confirmation': True}
tagging03	22	AU::vje0IEVk1415965786007	3	demografie	2014-11-14 11:49:58.169100	2014-11-14 11:50:57.377860	0:00:59.208760	{u'tagged': 1, u'clicked': 3, u'tagknown': 1, u'cloudknown': 0, u'source': 1, u'tagcloudsite': u'nein', u'ausb': 3, u'stud_beruf': u'beamter', u'tagsite': u'nein'}
tagging03	22	AU::vje0IEVk1415965786007	4	demografie2	2014-11-14 11:50:57.815270	2014-11-14 11:52:39.574490	0:01:41.759220	{u'tcsource': 5, u'tmeaning': 6, u'libknown': 0}
tagging03	22	AU::vje0IEVk1415965786007	5	instr_eff	2014-11-14 11:52:39.953750	2014-11-14 11:52:43.615720	0:00:03.661970	{}
tagging03	22	AU::vje0IEVk1415965786007	6	preeff	2014-11-14 11:52:44.139120	2014-11-14 11:53:08.487050	0:00:24.347930	{u'Pt_1': 7, u'Pt_3': 7, u'Pt_2': 4, u'Med_4': 7, u'Med_5': 7, u'Med_2': 4, u'Med_3': 1, u'Med_1': 7}
tagging03	22	AU::vje0IEVk1415965786007	7	preeff2	2014-11-14 11:53:09.274560	2014-11-14 11:53:36.604160	0:00:27.329600	{u'Pt_8': 5, u'Pt_5': 5, u'Pt_4': 5, u'Pt_7': 6, u'Pt_6': 4, u'Med_8': 5, u'Med_6': 7, u'Med_7': 6}
tagging03	22	AU::vje0IEVk1415965786007	8	instr_arg	2014-11-14 11:53:36.993830	2014-11-14 11:53:38.919800	0:00:01.925970	{}
tagging03	22	AU::vje0IEVk1415965786007	9	med_arg	2014-11-14 11:53:39.788410	2014-11-14 11:54:22.186150	0:00:42.397740	{u'med_arg': u'bieten sicherheit ohne zu viele nebenwirkungen, erleichtern das taggesch\xe4ft'}
tagging03	22	AU::vje0IEVk1415965786007	10	pt_arg	2014-11-14 11:54:22.619180	2014-11-14 11:54:54.142450	0:00:31.523270	{u'pt_arg': u'unterst\xfctz bei der behandlung von depressionen'}
tagging03	22	AU::vje0IEVk1415965786007	11	instr_konf	2014-11-14 11:54:55.331380	2014-11-14 11:55:00.061780	0:00:04.730400	{}
tagging03	22	AU::vje0IEVk1415965786007	12	conf	2014-11-14 11:55:00.492110	2014-11-14 11:59:31.601260	0:04:31.109150	{u'low_conf1': u'ahtte ich bisher noch nicht', u'low_conf2': u'', u'low_conf3': u'', u'low_conf4': u'', u'low_conf5': u'', u'low_conf6': u''}
tagging03	22	AU::vje0IEVk1415965786007	13	instr_ratkonf	2014-11-14 11:59:31.957810	2014-11-14 11:59:35.333800	0:00:03.375990	{}
tagging03	22	AU::vje0IEVk1415965786007	14	rat_konf1	2014-11-14 11:59:35.869740	2014-11-14 11:59:53.365510	0:00:17.495770	{u'KonfARG_8': 4, u'KonfARG_2': 4, u'KonfARG_3': 5, u'KonfARG_1': 5, u'KonfARG_6': 6, u'KonfARG_7': 5, u'KonfARG_4': 4, u'KonfARG_5': 6}
tagging03	22	AU::vje0IEVk1415965786007	15	rat_konf2	2014-11-14 11:59:53.996250	2014-11-14 12:00:15.202860	0:00:21.206610	{u'konmed': 6, u'konpt': 6, u'propt': 6, u'emodom_2': 7, u'emodom_1': 8, u'emoval_2': 8, u'emoval_1': 6, u'promed': 6, u'emoarous_1': 2, u'emoarous_2': 6}
tagging03	22	AU::vje0IEVk1415965786007	16	instrnavi	2014-11-14 12:00:15.582600	2014-11-14 12:00:36.089570	0:00:20.506970	{}
tagging03	22	AU::vje0IEVk1415965786007	17	instrnavi_2	2014-11-14 12:00:36.468050	2014-11-14 12:00:53.564230	0:00:17.096180	{}
tagging03	22	AU::vje0IEVk1415965786007	18	tagging	2014-11-14 12:00:54.036610	2014-11-14 12:07:51.462850	0:06:57.426240	{u'test1': u'0', u'test3': u'0', u'test2': u'0', u'test5': u'1', u'test4': u'0', u'test7': u'1', u'test6': u'0', u'test9': u'0', u'test8': u'0', u'test10': u'0'}
tagging03	22	AU::vje0IEVk1415965786007	19	instr_postnavi	2014-11-14 12:07:51.842580	2014-11-14 12:07:54.795950	0:00:02.953370	{}
tagging03	22	AU::vje0IEVk1415965786007	20	manipcheck	2014-11-14 12:07:55.375470	2014-11-14 12:08:18.474050	0:00:23.098580	{u'CrediCheck_2': 6, u'CrediCheck_3': 6, u'CrediCheck_1': 5, u'CrediCheck_4': 6, u'CrediCheck_5': 6, u'conflictcheck_1': 7, u'conflictcheck_2': 7, u'conflictcheck_3': 5, u'conflictcheck_4': 3}
tagging03	22	AU::vje0IEVk1415965786007	21	posteff1	2014-11-14 12:08:19.045880	2014-11-14 12:08:46.206800	0:00:27.160920	{u'Medconf1': 6, u'Pt_1': 7, u'Ptconf1': 6, u'Pt_3': 7, u'Pt_2': 5, u'Med_4': 6, u'Med_5': 6, u'Med_2': 5, u'Med_3': 1, u'Med_1': 7}
tagging03	22	AU::vje0IEVk1415965786007	22	posteff2	2014-11-14 12:08:46.768820	2014-11-14 12:09:14.212470	0:00:27.443650	{u'Pt_8': 5, u'Pt_5': 5, u'Pt_4': 5, u'Pt_7': 5, u'Pt_6': 2, u'Ptconf2': 5, u'Med_8': 5, u'Med_6': 6, u'Med_7': 7, u'Medconf2': 5}
tagging03	22	AU::vje0IEVk1415965786007	23	rating_med_t2	2014-11-14 12:09:14.699370	2014-11-14 12:09:35.253230	0:00:20.553860	{u'rtza': 5, u'rnh': 6, u'rmao': 5, u'rsh': 5, u'rtta': 5}
tagging03	22	AU::vje0IEVk1415965786007	24	rating_pt_t2	2014-11-14 12:09:35.696430	2014-11-14 12:09:46.121290	0:00:10.424860	{u'rvht': 6, u'rkt': 5, u'rgt': 5, u'rpa': 6, u'ript': 5}
tagging03	22	AU::vje0IEVk1415965786007	25	theraptags	2014-11-14 12:09:46.543530	2014-11-14 12:10:20.749680	0:00:34.206150	{u'aspt': u'antidepressiva\nverhaltenstherapie'}
tagging03	22	AU::vje0IEVk1415965786007	26	test_5	2014-11-14 12:10:22.400020	2014-11-14 12:10:46.355850	0:00:23.955830	{u'testrel_5': 7, u'test_15': 7, u'test_14': 6, u'test_13': 5, u'testnew_5': 6}
tagging03	22	AU::vje0IEVk1415965786007	27	test_7	2014-11-14 12:10:47.967430	2014-11-14 12:11:08.177660	0:00:20.210230	{u'testnew_7': 0, u'testrel_7': 5, u'test_19': 1, u'test_20': 6, u'test_21': 5}
tagging03	22	AU::vje0IEVk1415965786007	28	ncc	2014-11-14 12:11:09.908580	2014-11-14 12:11:40.142080	0:00:30.233500	{u'ncc_1': 3, u'ncc_2': 3, u'ncc_3': 3, u'ncc_4': 3, u'ncc_5': 1, u'ncc_6': 1, u'ncc_7': 3, u'ncc_8': 1}
tagging03	22	AU::vje0IEVk1415965786007	29	post_aims	2014-11-14 12:11:40.668010	2014-11-14 12:12:52.172450	0:01:11.504440	{u'aimofstudy': u'konzentration auf einen bestimmten fokus zu lenken', u'aimofstudy0': u'ja antidepressiva, psychotherapie', u'unklar': 2}
tagging03	22	AU::vje0IEVk1415965786007	30	debriefing	2014-11-14 12:12:52.710550	2014-11-14 12:13:15.641440	0:00:22.930890	{}
tagging03	22	AU::vje0IEVk1415965786007	31	kommentare	2014-11-14 12:13:16.140190	2014-11-14 12:13:24.257170	0:00:08.116980	{u'feedback': u'', u'delete': False}
tagging03	22	AU::vje0IEVk1415965786007	32	ende_komplett	2014-11-14 12:13:24.662220
tagging03	23	AU::4KaerjtT1415966188760	1	start	2014-11-14 11:56:28.948820	2014-11-14 11:56:53.756750	0:00:24.807930	{}
tagging03	23	AU::4KaerjtT1415966188760	2	consent	2014-11-14 11:56:54.182230	2014-11-14 11:57:00.992210	0:00:06.809980	{u'confirmation': True}
tagging03	23	AU::4KaerjtT1415966188760	3	demografie	2014-11-14 11:57:01.450970	2014-11-14 11:58:51.918560	0:01:50.467590	{u'tagged': 1, u'clicked': 1, u'tagknown': 1, u'cloudknown': 0, u'source': 1, u'tagcloudsite': u'wei\xdf nicht', u'ausb': 1, u'stud_beruf': u'zeitungsaustr\xe4ger', u'tagsite': u'wei\xdf nicht'}
tagging03	23	AU::4KaerjtT1415966188760	4	demografie2	2014-11-14 11:58:52.391570	2014-11-14 11:59:28.976730	0:00:36.585160	{u'tcsource': 1, u'tmeaning': 6, u'libknown': 0}
tagging03	23	AU::4KaerjtT1415966188760	5	instr_eff	2014-11-14 11:59:29.372560	2014-11-14 11:59:31.772450	0:00:02.399890	{}
tagging03	23	AU::4KaerjtT1415966188760	6	preeff	2014-11-14 11:59:32.615270	2014-11-14 12:01:14.227010	0:01:41.611740	{u'Pt_1': 7, u'Pt_3': 7, u'Pt_2': 4, u'Med_4': 7, u'Med_5': 7, u'Med_2': 6, u'Med_3': 7, u'Med_1': 7}
tagging03	23	AU::4KaerjtT1415966188760	7	preeff2	2014-11-14 12:01:14.850630	2014-11-14 12:01:42.814950	0:00:27.964320	{u'Pt_8': 6, u'Pt_5': 6, u'Pt_4': 6, u'Pt_7': 6, u'Pt_6': 6, u'Med_8': 6, u'Med_6': 6, u'Med_7': 6}
tagging03	23	AU::4KaerjtT1415966188760	8	instr_arg	2014-11-14 12:01:43.214060	2014-11-14 12:01:45.390540	0:00:02.176480	{}
tagging03	23	AU::4KaerjtT1415966188760	9	pt_arg	2014-11-14 12:01:46.167880	2014-11-14 12:02:42.980680	0:00:56.812800	{u'pt_arg': u'um das zu verarbeiten was zu verarbeiten ist, missbrauch, gewalt, ungl\xfcck mit auto oder zug oder so,'}
tagging03	23	AU::4KaerjtT1415966188760	10	med_arg	2014-11-14 12:02:43.780780	2014-11-14 12:03:11.205250	0:00:27.424470	{u'med_arg': u'muss immer eingenommen werden ohne abzusetzen'}
tagging03	23	AU::4KaerjtT1415966188760	11	instr_konf	2014-11-14 12:03:12.079770	2014-11-14 12:03:15.816680	0:00:03.736910	{}
tagging03	23	AU::4KaerjtT1415966188760	12	conf	2014-11-14 12:03:16.236120	2014-11-14 12:08:22.254090	0:05:06.017970	{u'high_conf1': u'scheidung ja ', u'high_conf3': u'op ja', u'high_conf2': u'kind verliert papa da er f\xfcr kinder nichts \xfcbrig hat', u'high_conf5': u'er ist gut zu meiner tochter', u'high_conf4': u'neuer mann in meinem leben', u'high_conf6': u'trennung von meinem ex mann war das beste'}
tagging03	23	AU::4KaerjtT1415966188760	13	instr_ratkonf	2014-11-14 12:08:22.608210	2014-11-14 12:08:25.061400	0:00:02.453190	{}
tagging03	23	AU::4KaerjtT1415966188760	14	rat_konf1	2014-11-14 12:08:25.613710	2014-11-14 12:08:46.461880	0:00:20.848170	{u'KonfARG_8': 7, u'KonfARG_2': 7, u'KonfARG_3': 7, u'KonfARG_1': 7, u'KonfARG_6': 7, u'KonfARG_7': 7, u'KonfARG_4': 1, u'KonfARG_5': 7}
tagging03	23	AU::4KaerjtT1415966188760	15	rat_konf2	2014-11-14 12:08:47.270780	2014-11-14 12:09:14.987780	0:00:27.717000	{u'propt': 7, u'konpt': 7, u'emodom_2': 9, u'konmed': 7, u'emodom_1': 9, u'emoval_2': 9, u'emoval_1': 9, u'promed': 7, u'emoarous_1': 1, u'emoarous_2': 9}
tagging03	23	AU::4KaerjtT1415966188760	16	instrnavi	2014-11-14 12:09:15.459020	2014-11-14 12:09:20.508930	0:00:05.049910	{}
tagging03	23	AU::4KaerjtT1415966188760	17	instrnavi_2	2014-11-14 12:09:20.867160	2014-11-14 12:09:29.162580	0:00:08.295420	{}
tagging03	23	AU::4KaerjtT1415966188760	18	tagging	2014-11-14 12:09:29.633890	2014-11-14 12:14:43.946910	0:05:14.313020	{u'test1': u'1', u'test3': u'0', u'test2': u'1', u'test5': u'1', u'test4': u'0', u'test7': u'0', u'test6': u'0', u'test9': u'1', u'test8': u'1', u'test10': u'1'}
tagging03	23	AU::4KaerjtT1415966188760	19	instr_postnavi	2014-11-14 12:14:44.441240	2014-11-14 12:14:46.521750	0:00:02.080510	{}
tagging03	23	AU::4KaerjtT1415966188760	20	manipcheck	2014-11-14 12:14:47.133850	2014-11-14 12:15:15.956020	0:00:28.822170	{u'CrediCheck_2': 7, u'CrediCheck_3': 7, u'CrediCheck_1': 7, u'CrediCheck_4': 7, u'CrediCheck_5': 7, u'conflictcheck_1': 9, u'conflictcheck_2': 9, u'conflictcheck_3': 9, u'conflictcheck_4': 1}
tagging03	23	AU::4KaerjtT1415966188760	21	posteff1	2014-11-14 12:15:16.631520	2014-11-14 12:15:42.130360	0:00:25.498840	{u'Medconf1': 6, u'Ptconf1': 6, u'Pt_1': 7, u'Pt_3': 7, u'Pt_2': 7, u'Med_4': 7, u'Med_5': 7, u'Med_2': 7, u'Med_3': 7, u'Med_1': 7}
tagging03	23	AU::4KaerjtT1415966188760	22	posteff2	2014-11-14 12:15:42.791630	2014-11-14 12:16:05.650720	0:00:22.859090	{u'Pt_8': 7, u'Pt_5': 7, u'Pt_4': 7, u'Pt_7': 7, u'Pt_6': 7, u'Ptconf2': 6, u'Med_8': 7, u'Med_6': 7, u'Med_7': 7, u'Medconf2': 6}
tagging03	23	AU::4KaerjtT1415966188760	23	rating_med_t2	2014-11-14 12:16:06.201750	2014-11-14 12:16:19.633990	0:00:13.432240	{u'rtza': 6, u'rnh': 6, u'rtta': 6, u'rsh': 6, u'rmao': 6}
tagging03	23	AU::4KaerjtT1415966188760	24	rating_pt_t2	2014-11-14 12:16:20.136360	2014-11-14 12:16:32.624800	0:00:12.488440	{u'rkt': 7, u'rvht': 7, u'rgt': 7, u'rpa': 7, u'ript': 7}
tagging03	23	AU::4KaerjtT1415966188760	25	theraptags	2014-11-14 12:16:33.224360	2014-11-14 12:16:56.784560	0:00:23.560200	{u'aspt': u'verhaltensteraphie'}
tagging03	23	AU::4KaerjtT1415966188760	26	test_10	2014-11-14 12:16:58.331190	2014-11-14 12:17:20.598950	0:00:22.267760	{u'testnew_10': 8, u'test_30': 8, u'testrel_10': 8, u'test_28': 8, u'test_29': 8}
tagging03	23	AU::4KaerjtT1415966188760	27	test_1	2014-11-14 12:17:21.488470	2014-11-14 12:17:40.983420	0:00:19.494950	{u'test_3': 8, u'testrel_1': 8, u'test_2': 8, u'test_1': 8, u'testnew_1': 8}
tagging03	23	AU::4KaerjtT1415966188760	28	test_2	2014-11-14 12:17:42.468060	2014-11-14 12:17:55.771160	0:00:13.303100	{u'test_6': 8, u'test_5': 8, u'test_4': 8, u'testnew_2': 8, u'testrel_2': 8}
tagging03	23	AU::4KaerjtT1415966188760	29	test_9	2014-11-14 12:17:57.349500	2014-11-14 12:18:13.430940	0:00:16.081440	{u'test_26': 8, u'test_27': 8, u'test_25': 8, u'testrel_9': 8, u'testnew_9': 8}
tagging03	23	AU::4KaerjtT1415966188760	30	test_5	2014-11-14 12:18:15.031140	2014-11-14 12:18:42.318670	0:00:27.287530	{u'testrel_5': 8, u'test_15': 8, u'test_14': 8, u'test_13': 8, u'testnew_5': 8}
tagging03	23	AU::4KaerjtT1415966188760	31	test_8	2014-11-14 12:18:43.965680	2014-11-14 12:18:57.787040	0:00:13.821360	{u'test_24': 8, u'test_22': 8, u'test_23': 8, u'testnew_8': 8, u'testrel_8': 8}
tagging03	23	AU::4KaerjtT1415966188760	32	ncc	2014-11-14 12:18:59.331340	2014-11-14 12:19:51.148400	0:00:51.817060	{u'ncc_1': 2, u'ncc_2': 6, u'ncc_3': 4, u'ncc_4': 6, u'ncc_5': 4, u'ncc_6': 4, u'ncc_7': 1, u'ncc_8': 4}
tagging03	23	AU::4KaerjtT1415966188760	33	post_aims	2014-11-14 12:19:51.588720	2014-11-14 12:20:30.533280	0:00:38.944560	{u'aimofstudy': u'depressionen', u'aimofstudy0': u'nein', u'unklar': 0}
tagging03	23	AU::4KaerjtT1415966188760	34	debriefing	2014-11-14 12:20:30.946270	2014-11-14 12:20:42.408680	0:00:11.462410	{}
tagging03	23	AU::4KaerjtT1415966188760	35	kommentare	2014-11-14 12:20:42.980750	2014-11-14 12:20:58.692560	0:00:15.711810	{u'feedback': u'danke war sehr interessant', u'delete': False}
tagging03	23	AU::4KaerjtT1415966188760	36	ende_komplett	2014-11-14 12:20:59.124750
tagging03	24	AU::nUrjxWPf1415966259830	1	start	2014-11-14 11:57:49.470630	2014-11-14 11:58:03.250620	0:00:13.779990	{}
tagging03	24	AU::nUrjxWPf1415966259830	2	consent	2014-11-14 11:58:04.368340	2014-11-14 11:58:20.601020	0:00:16.232680	{u'confirmation': True}
tagging03	24	AU::nUrjxWPf1415966259830	3	demografie	2014-11-14 11:58:22.174260	2014-11-14 11:59:16.462800	0:00:54.288540	{u'tagged': 1, u'clicked': 4, u'tagknown': 1, u'cloudknown': 0, u'source': 1, u'tagcloudsite': u'nein', u'ausb': 0, u'stud_beruf': u'rentnerin', u'tagsite': u'nein'}
tagging03	24	AU::nUrjxWPf1415966259830	4	demografie2	2014-11-14 11:59:17.881590	2014-11-14 11:59:31.189760	0:00:13.308170	{u'tcsource': 1, u'tmeaning': 6, u'libknown': 0}
tagging03	24	AU::nUrjxWPf1415966259830	5	instr_eff	2014-11-14 11:59:32.202070	2014-11-14 11:59:38.077720	0:00:05.875650	{}
tagging03	24	AU::nUrjxWPf1415966259830	6	preeff	2014-11-14 11:59:39.802170	2014-11-14 12:00:19.752570	0:00:39.950400	{u'Pt_1': 5, u'Pt_3': 6, u'Pt_2': 2, u'Med_4': 5, u'Med_5': 6, u'Med_2': 3, u'Med_3': 4, u'Med_1': 4}
tagging03	24	AU::nUrjxWPf1415966259830	7	preeff2	2014-11-14 12:00:21.781110	2014-11-14 12:00:52.278720	0:00:30.497610	{u'Pt_8': 5, u'Pt_5': 4, u'Pt_4': 4, u'Pt_7': 4, u'Pt_6': 5, u'Med_8': 5, u'Med_6': 4, u'Med_7': 5}
tagging03	24	AU::nUrjxWPf1415966259830	8	instr_arg	2014-11-14 12:00:53.341480	2014-11-14 12:00:59.663850	0:00:06.322370	{}
tagging03	24	AU::nUrjxWPf1415966259830	9	pt_arg	2014-11-14 12:01:01.327800	2014-11-14 12:01:49.951700	0:00:48.623900	{u'pt_arg': u'abh\xe4ngigkeit '}
tagging03	24	AU::nUrjxWPf1415966259830	10	med_arg	2014-11-14 12:01:51.112540	2014-11-14 12:02:10.925980	0:00:19.813440	{u'med_arg': u'abh\xe4ngigkeit'}
tagging03	24	AU::nUrjxWPf1415966259830	11	instr_konf	2014-11-14 12:02:12.469550	2014-11-14 12:02:18.642510	0:00:06.172960	{}
tagging03	24	AU::nUrjxWPf1415966259830	12	conf	2014-11-14 12:02:19.894170
tagging03	25	AU::kCXviKOX1415966692493	1	start	2014-11-14 12:04:48.552890	2014-11-14 12:04:58.198250	0:00:09.645360	{}
tagging03	25	AU::kCXviKOX1415966692493	2	consent	2014-11-14 12:04:58.548730	2014-11-14 12:05:04.950240	0:00:06.401510	{u'confirmation': True}
tagging03	25	AU::kCXviKOX1415966692493	3	demografie	2014-11-14 12:05:05.438580	2014-11-14 12:05:53.522160	0:00:48.083580	{u'tagged': 7, u'clicked': 7, u'tagknown': 1, u'cloudknown': 0, u'source': 1, u'tagcloudsite': u'nein', u'ausb': 3, u'stud_beruf': u'IT Projektleiter', u'tagsite': u'Heise, FB, Twitter, alle'}
tagging03	25	AU::kCXviKOX1415966692493	4	demografie2	2014-11-14 12:05:53.922910	2014-11-14 12:06:20.541810	0:00:26.618900	{u'tcsource': 4, u'tmeaning': 2, u'libknown': 0}
tagging03	25	AU::kCXviKOX1415966692493	5	instr_eff	2014-11-14 12:06:20.839740	2014-11-14 12:06:23.544350	0:00:02.704610	{}
tagging03	25	AU::kCXviKOX1415966692493	6	preeff	2014-11-14 12:06:24.018770	2014-11-14 12:06:43.833770	0:00:19.815000	{u'Pt_1': 7, u'Pt_3': 5, u'Pt_2': 4, u'Med_4': 5, u'Med_5': 5, u'Med_2': 4, u'Med_3': 4, u'Med_1': 7}
tagging03	25	AU::kCXviKOX1415966692493	7	preeff2	2014-11-14 12:06:44.314890	2014-11-14 12:06:55.831180	0:00:11.516290	{u'Pt_8': 5, u'Pt_5': 4, u'Pt_4': 3, u'Pt_7': 5, u'Pt_6': 5, u'Med_8': 4, u'Med_6': 5, u'Med_7': 4}
tagging03	25	AU::kCXviKOX1415966692493	8	instr_arg	2014-11-14 12:06:56.884540	2014-11-14 12:06:58.319910	0:00:01.435370	{}
tagging03	25	AU::kCXviKOX1415966692493	9	med_arg	2014-11-14 12:06:59.027050	2014-11-14 12:07:13.553620	0:00:14.526570	{u'med_arg': u'F\xfcr\n\nGegen:'}
tagging03	25	AU::kCXviKOX1415966692493	10	pt_arg	2014-11-14 12:07:13.934760	2014-11-14 12:07:18.991020	0:00:05.056260	{u'pt_arg': u'?'}
tagging03	25	AU::kCXviKOX1415966692493	11	instr_konf	2014-11-14 12:07:19.708850	2014-11-14 12:07:21.559220	0:00:01.850370	{}
tagging03	25	AU::kCXviKOX1415966692493	12	conf	2014-11-14 12:07:22.116330	2014-11-14 12:17:13.561180	0:09:51.444850	{u'low_conf1': u'', u'low_conf2': u'', u'low_conf3': u'', u'low_conf4': u'', u'low_conf5': u'', u'low_conf6': u''}
tagging03	25	AU::kCXviKOX1415966692493	13	instr_ratkonf	2014-11-14 12:17:14.193120	2014-11-14 12:17:17.120640	0:00:02.927520	{}
tagging03	25	AU::kCXviKOX1415966692493	14	rat_konf1	2014-11-14 12:17:17.559880	2014-11-14 12:17:31.954960	0:00:14.395080	{u'KonfARG_8': 4, u'KonfARG_2': 4, u'KonfARG_3': 4, u'KonfARG_1': 4, u'KonfARG_6': 4, u'KonfARG_7': 4, u'KonfARG_4': 4, u'KonfARG_5': 4}
tagging03	25	AU::kCXviKOX1415966692493	15	rat_konf2	2014-11-14 12:17:32.465760	2014-11-14 12:18:00.820020	0:00:28.354260	{u'emodom_2': 4, u'konpt': 5, u'propt': 4, u'konmed': 5, u'emodom_1': 3, u'emoval_2': 3, u'emoval_1': 4, u'promed': 5, u'emoarous_1': 7, u'emoarous_2': 6}
tagging03	25	AU::kCXviKOX1415966692493	16	instrnavi	2014-11-14 12:18:01.229750	2014-11-14 12:18:16.052580	0:00:14.822830	{}
tagging03	25	AU::kCXviKOX1415966692493	17	instrnavi_2	2014-11-14 12:18:16.410100	2014-11-14 12:18:36.675830	0:00:20.265730	{}
tagging03	25	AU::kCXviKOX1415966692493	18	tagging	2014-11-14 12:18:37.114660	2014-11-14 12:28:23.279210	0:09:46.164550	{u'test1': u'0', u'test3': u'0', u'test2': u'1', u'test5': u'1', u'test4': u'1', u'test7': u'0', u'test6': u'0', u'test9': u'0', u'test8': u'1', u'test10': u'0'}
tagging03	25	AU::kCXviKOX1415966692493	19	instr_postnavi	2014-11-14 12:28:23.671900	2014-11-14 12:28:28.170530	0:00:04.498630	{}
tagging03	25	AU::kCXviKOX1415966692493	20	manipcheck	2014-11-14 12:28:28.750070	2014-11-14 12:28:56.980080	0:00:28.230010	{u'CrediCheck_2': 5, u'CrediCheck_3': 2, u'CrediCheck_1': 6, u'CrediCheck_4': 5, u'CrediCheck_5': 6, u'conflictcheck_1': 7, u'conflictcheck_2': 7, u'conflictcheck_3': 4, u'conflictcheck_4': 2}
tagging03	25	AU::kCXviKOX1415966692493	21	posteff1	2014-11-14 12:28:57.531570	2014-11-14 12:29:13.080410	0:00:15.548840	{u'Pt_2': 6, u'Pt_1': 6, u'Ptconf1': 6, u'Pt_3': 5, u'Medconf1': 5, u'Med_4': 5, u'Med_5': 5, u'Med_2': 5, u'Med_3': 6, u'Med_1': 6}
tagging03	25	AU::kCXviKOX1415966692493	22	posteff2	2014-11-14 12:29:13.942530	2014-11-14 12:29:28.187370	0:00:14.244840	{u'Pt_8': 5, u'Pt_5': 5, u'Pt_4': 5, u'Pt_7': 5, u'Pt_6': 6, u'Ptconf2': 5, u'Med_8': 5, u'Med_6': 5, u'Med_7': 5, u'Medconf2': 4}
tagging03	25	AU::kCXviKOX1415966692493	23	rating_med_t2	2014-11-14 12:29:28.604950	2014-11-14 12:29:43.050730	0:00:14.445780	{u'rtza': 4, u'rnh': 4, u'rtta': 4, u'rsh': 5, u'rmao': 6}
tagging03	25	AU::kCXviKOX1415966692493	24	rating_pt_t2	2014-11-14 12:29:43.461110	2014-11-14 12:29:52.062510	0:00:08.601400	{u'rkt': 4, u'rpa': 4, u'rgt': 5, u'rvht': 2, u'ript': 2}
tagging03	25	AU::kCXviKOX1415966692493	25	theraptags	2014-11-14 12:29:52.501950	2014-11-14 12:30:02.095190	0:00:09.593240	{u'aspt': u'MAO Hemmer\n'}
tagging03	25	AU::kCXviKOX1415966692493	26	test_5	2014-11-14 12:30:03.441060	2014-11-14 12:30:19.567640	0:00:16.126580	{u'testrel_5': 5, u'test_15': 5, u'test_14': 6, u'test_13': 0, u'testnew_5': 0}
tagging03	25	AU::kCXviKOX1415966692493	27	test_8	2014-11-14 12:30:20.768590	2014-11-14 12:30:40.491180	0:00:19.722590	{u'test_24': 5, u'test_22': 7, u'test_23': 7, u'testnew_8': 4, u'testrel_8': 8}
tagging03	25	AU::kCXviKOX1415966692493	28	test_2	2014-11-14 12:30:42.193440	2014-11-14 12:30:59.800560	0:00:17.607120	{u'test_6': 8, u'test_5': 7, u'test_4': 6, u'testnew_2': 1, u'testrel_2': 7}
tagging03	25	AU::kCXviKOX1415966692493	29	test_4	2014-11-14 12:31:01.023020	2014-11-14 12:31:07.313490	0:00:06.290470	{u'testrel_4': 6, u'testnew_4': 0, u'test_12': 0, u'test_11': 5, u'test_10': 0}
tagging03	25	AU::kCXviKOX1415966692493	30	ncc	2014-11-14 12:31:10.541080	2014-11-14 12:31:40.877890	0:00:30.336810	{u'ncc_1': 4, u'ncc_2': 5, u'ncc_3': 3, u'ncc_4': 6, u'ncc_5': 4, u'ncc_6': 4, u'ncc_7': 4, u'ncc_8': 5}
tagging03	25	AU::kCXviKOX1415966692493	31	post_aims	2014-11-14 12:31:41.273020	2014-11-14 12:32:27.432590	0:00:46.159570	{u'aimofstudy': u'Test der Aufmerksamkeit und Navigation mittels Cloud Tag Wolke', u'aimofstudy0': u'nein', u'unklar': 1}
tagging03	25	AU::kCXviKOX1415966692493	32	debriefing	2014-11-14 12:32:27.932380	2014-11-14 12:32:30.585670	0:00:02.653290	{}
tagging03	25	AU::kCXviKOX1415966692493	33	kommentare	2014-11-14 12:32:31.083470	2014-11-14 12:32:33.126360	0:00:02.042890	{u'feedback': u'', u'delete': False}
tagging03	25	AU::kCXviKOX1415966692493	34	ende_komplett	2014-11-14 12:32:34.290460
tagging03	26	AU::hd01BzTB1415968315907	1	start	2014-11-14 12:32:02.092700	2014-11-14 12:32:30.069830	0:00:27.977130	{}
tagging03	26	AU::hd01BzTB1415968315907	2	consent	2014-11-14 12:32:31.550600	2014-11-14 12:32:40.017420	0:00:08.466820	{u'confirmation': True}
tagging03	26	AU::hd01BzTB1415968315907	3	demografie	2014-11-14 12:32:40.480730	2014-11-14 12:33:55.724340	0:01:15.243610	{u'tagged': 1, u'clicked': 1, u'tagknown': 0, u'cloudknown': 0, u'source': 1, u'tagcloudsite': u'nein', u'ausb': 1, u'stud_beruf': u'Lagerist', u'tagsite': u'nein'}
tagging03	26	AU::hd01BzTB1415968315907	4	demografie2	2014-11-14 12:33:56.114760	2014-11-14 12:34:36.492560	0:00:40.377800	{u'tcsource': 1, u'tmeaning': 6, u'libknown': 0}
tagging03	26	AU::hd01BzTB1415968315907	5	instr_eff	2014-11-14 12:34:36.824860	2014-11-14 12:34:44.235660	0:00:07.410800	{}
tagging03	26	AU::hd01BzTB1415968315907	6	preeff	2014-11-14 12:34:44.679400	2014-11-14 12:35:33.668440	0:00:48.989040	{u'Pt_1': 2, u'Pt_3': 2, u'Pt_2': 3, u'Med_4': 2, u'Med_5': 2, u'Med_2': 2, u'Med_3': 2, u'Med_1': 4}
tagging03	26	AU::hd01BzTB1415968315907	7	preeff2	2014-11-14 12:35:34.272900	2014-11-14 12:36:08.120250	0:00:33.847350	{u'Pt_8': 2, u'Pt_5': 2, u'Pt_4': 2, u'Pt_7': 2, u'Pt_6': 2, u'Med_8': 2, u'Med_6': 2, u'Med_7': 2}
tagging03	26	AU::hd01BzTB1415968315907	8	instr_arg	2014-11-14 12:36:08.451180	2014-11-14 12:36:14.239190	0:00:05.788010	{}
tagging03	26	AU::hd01BzTB1415968315907	9	med_arg	2014-11-14 12:36:14.807160	2014-11-14 12:37:03.096470	0:00:48.289310	{u'med_arg': u'ich bin gesund und brauche es nicht'}
tagging03	26	AU::hd01BzTB1415968315907	10	pt_arg	2014-11-14 12:37:07.724300	2014-11-14 12:37:31.493400	0:00:23.769100	{u'pt_arg': u'kenne keine'}
tagging03	26	AU::hd01BzTB1415968315907	11	instr_konf	2014-11-14 12:37:32.302690	2014-11-14 12:37:46.918770	0:00:14.616080	{}
tagging03	26	AU::hd01BzTB1415968315907	12	conf	2014-11-14 12:37:47.245490	2014-11-14 12:42:20.448910	0:04:33.203420	{u'high_conf1': u'keine', u'high_conf3': u'', u'high_conf2': u'', u'high_conf5': u'', u'high_conf4': u'', u'high_conf6': u''}
tagging03	26	AU::hd01BzTB1415968315907	13	instr_ratkonf	2014-11-14 12:42:20.882310	2014-11-14 12:42:26.481520	0:00:05.599210	{}
tagging03	26	AU::hd01BzTB1415968315907	14	rat_konf1	2014-11-14 12:42:27.001370	2014-11-14 12:42:45.785640	0:00:18.784270	{u'KonfARG_8': 1, u'KonfARG_2': 1, u'KonfARG_3': 1, u'KonfARG_1': 1, u'KonfARG_6': 1, u'KonfARG_7': 1, u'KonfARG_4': 7, u'KonfARG_5': 1}
tagging03	26	AU::hd01BzTB1415968315907	15	rat_konf2	2014-11-14 12:42:46.328130	2014-11-14 12:43:19.617210	0:00:33.289080	{u'propt': 7, u'emodom_2': 7, u'konpt': 7, u'konmed': 7, u'emodom_1': 4, u'emoval_2': 3, u'emoval_1': 7, u'promed': 7, u'emoarous_1': 2, u'emoarous_2': 4}
tagging03	26	AU::hd01BzTB1415968315907	16	instrnavi	2014-11-14 12:43:20.058790	2014-11-14 12:43:30.538500	0:00:10.479710	{}
tagging03	26	AU::hd01BzTB1415968315907	17	instrnavi_2	2014-11-14 12:43:30.960290	2014-11-14 12:43:59.657960	0:00:28.697670	{}
tagging03	26	AU::hd01BzTB1415968315907	18	tagging	2014-11-14 12:44:00.097700	2014-11-14 12:49:12.135170	0:05:12.037470	{u'test1': u'1', u'test3': u'1', u'test2': u'1', u'test5': u'1', u'test4': u'1', u'test7': u'1', u'test6': u'1', u'test9': u'1', u'test8': u'1', u'test10': u'1'}
tagging03	26	AU::hd01BzTB1415968315907	19	instr_postnavi	2014-11-14 12:49:12.586700	2014-11-14 12:49:18.631190	0:00:06.044490	{}
tagging03	26	AU::hd01BzTB1415968315907	20	manipcheck	2014-11-14 12:49:19.187750	2014-11-14 12:49:57.881990	0:00:38.694240	{u'CrediCheck_2': 3, u'CrediCheck_3': 3, u'CrediCheck_1': 4, u'CrediCheck_4': 3, u'CrediCheck_5': 3, u'conflictcheck_1': 3, u'conflictcheck_2': 3, u'conflictcheck_3': 3, u'conflictcheck_4': 3}
tagging03	26	AU::hd01BzTB1415968315907	21	posteff1	2014-11-14 12:49:58.406100	2014-11-14 12:50:36.772460	0:00:38.366360	{u'Medconf1': 6, u'Pt_1': 1, u'Ptconf1': 6, u'Pt_3': 1, u'Pt_2': 1, u'Med_4': 1, u'Med_5': 1, u'Med_2': 1, u'Med_3': 1, u'Med_1': 1}
tagging03	26	AU::hd01BzTB1415968315907	22	posteff2	2014-11-14 12:50:37.342070	2014-11-14 12:51:07.750070	0:00:30.408000	{u'Pt_8': 1, u'Pt_5': 1, u'Pt_4': 1, u'Pt_7': 1, u'Pt_6': 1, u'Ptconf2': 6, u'Med_8': 1, u'Med_6': 1, u'Med_7': 1, u'Medconf2': 6}
tagging03	26	AU::hd01BzTB1415968315907	23	rating_med_t2	2014-11-14 12:51:08.161210	2014-11-14 12:51:22.486570	0:00:14.325360	{u'rtza': 1, u'rnh': 1, u'rmao': 1, u'rsh': 1, u'rtta': 1}
tagging03	26	AU::hd01BzTB1415968315907	24	rating_pt_t2	2014-11-14 12:51:22.989420	2014-11-14 12:51:35.958500	0:00:12.969080	{u'rkt': 1, u'rvht': 1, u'rgt': 1, u'rpa': 1, u'ript': 1}
tagging03	26	AU::hd01BzTB1415968315907	25	theraptags	2014-11-14 12:51:36.357900	2014-11-14 12:52:00.187260	0:00:23.829360	{u'aspt': u'wei\xdf ich nicht'}
tagging03	26	AU::hd01BzTB1415968315907	26	test_3	2014-11-14 12:52:01.470600	2014-11-14 12:52:30.843260	0:00:29.372660	{u'test_7': 1, u'test_8': 1, u'testrel_3': 1, u'test_9': 1, u'testnew_3': 1}
tagging03	26	AU::hd01BzTB1415968315907	27	test_2	2014-11-14 12:52:32.161530	2014-11-14 12:52:51.632320	0:00:19.470790	{u'test_6': 1, u'test_5': 1, u'test_4': 1, u'testnew_2': 1, u'testrel_2': 1}
tagging03	26	AU::hd01BzTB1415968315907	28	test_1	2014-11-14 12:52:52.499420	2014-11-14 12:53:10.683340	0:00:18.183920	{u'test_3': 1, u'testrel_1': 1, u'test_2': 1, u'test_1': 1, u'testnew_1': 1}
tagging03	26	AU::hd01BzTB1415968315907	29	test_7	2014-11-14 12:53:16.474040	2014-11-14 12:53:30.996940	0:00:14.522900	{u'testnew_7': 1, u'testrel_7': 1, u'test_19': 1, u'test_20': 1, u'test_21': 1}
tagging03	26	AU::hd01BzTB1415968315907	30	test_9	2014-11-14 12:53:33.583380	2014-11-14 12:53:49.060990	0:00:15.477610	{u'test_26': 1, u'test_27': 1, u'test_25': 1, u'testrel_9': 1, u'testnew_9': 1}
tagging03	26	AU::hd01BzTB1415968315907	31	test_5	2014-11-14 12:53:50.179500	2014-11-14 12:54:03.770210	0:00:13.590710	{u'testrel_5': 1, u'test_15': 1, u'testnew_5': 1, u'test_13': 1, u'test_14': 1}
tagging03	26	AU::hd01BzTB1415968315907	32	test_8	2014-11-14 12:54:05.796400	2014-11-14 12:54:16.181650	0:00:10.385250	{u'test_24': 0, u'test_22': 0, u'test_23': 0, u'testnew_8': 4, u'testrel_8': 4}
tagging03	26	AU::hd01BzTB1415968315907	33	test_10	2014-11-14 12:54:17.260650	2014-11-14 12:54:27.934740	0:00:10.674090	{u'testnew_10': 3, u'test_30': 4, u'testrel_10': 0, u'test_28': 0, u'test_29': 0}
tagging03	26	AU::hd01BzTB1415968315907	34	test_4	2014-11-14 12:54:29.052690	2014-11-14 12:54:38.321890	0:00:09.269200	{u'testrel_4': 0, u'testnew_4': 0, u'test_12': 0, u'test_11': 0, u'test_10': 0}
tagging03	26	AU::hd01BzTB1415968315907	35	test_6	2014-11-14 12:54:39.416280	2014-11-14 12:54:51.232450	0:00:11.816170	{u'testnew_6': 0, u'test_16': 4, u'testrel_6': 0, u'test_17': 0, u'test_18': 0}
tagging03	26	AU::hd01BzTB1415968315907	36	ncc	2014-11-14 12:54:52.402840	2014-11-14 12:55:41.060740	0:00:48.657900	{u'ncc_1': 5, u'ncc_2': 5, u'ncc_3': 5, u'ncc_4': 5, u'ncc_5': 5, u'ncc_6': 5, u'ncc_7': 5, u'ncc_8': 4}
tagging03	26	AU::hd01BzTB1415968315907	37	post_aims	2014-11-14 12:55:41.456960	2014-11-14 12:56:24.461560	0:00:43.004600	{u'aimofstudy': u'wei\xdf ich nicht', u'aimofstudy0': u'nein', u'unklar': 2}
tagging03	26	AU::hd01BzTB1415968315907	38	debriefing	2014-11-14 12:56:25.397860	2014-11-14 12:56:55.692450	0:00:30.294590	{}
tagging03	26	AU::hd01BzTB1415968315907	39	kommentare	2014-11-14 12:56:56.044210	2014-11-14 12:57:19.058630	0:00:23.014420	{u'feedback': u'keine', u'delete': False}
tagging03	26	AU::hd01BzTB1415968315907	40	ende_komplett	2014-11-14 12:57:19.393350
tagging03	27	AU::KOyhAIBU1415969082484	1	start	2014-11-14 12:44:46.613240	2014-11-14 12:45:04.946210	0:00:18.332970	{}
tagging03	27	AU::KOyhAIBU1415969082484	2	consent	2014-11-14 12:45:06.009880	2014-11-14 12:45:14.521670	0:00:08.511790	{u'confirmation': True}
tagging03	27	AU::KOyhAIBU1415969082484	3	demografie	2014-11-14 12:45:15.865460	2014-11-14 12:46:26.688050	0:01:10.822590	{u'tagged': 1, u'clicked': 1, u'tagknown': 0, u'cloudknown': 0, u'source': 1, u'tagcloudsite': u'nein', u'ausb': 2, u'stud_beruf': u'arbeitslos', u'tagsite': u'nein'}
tagging03	27	AU::KOyhAIBU1415969082484	4	demografie2	2014-11-14 12:46:27.748340	2014-11-14 12:47:06.635770	0:00:38.887430	{u'tcsource': 1, u'tmeaning': 6, u'libknown': 0}
tagging03	27	AU::KOyhAIBU1415969082484	5	instr_eff	2014-11-14 12:47:07.392510	2014-11-14 12:47:15.000400	0:00:07.607890	{}
tagging03	27	AU::KOyhAIBU1415969082484	6	preeff	2014-11-14 12:47:16.777090	2014-11-14 12:48:22.841390	0:01:06.064300	{u'Pt_1': 4, u'Pt_3': 4, u'Pt_2': 4, u'Med_4': 6, u'Med_5': 7, u'Med_2': 4, u'Med_3': 7, u'Med_1': 7}
tagging03	27	AU::KOyhAIBU1415969082484	7	preeff2	2014-11-14 12:48:24.631720	2014-11-14 12:49:03.061590	0:00:38.429870	{u'Pt_8': 4, u'Pt_5': 4, u'Pt_4': 4, u'Pt_7': 4, u'Pt_6': 4, u'Med_8': 7, u'Med_6': 7, u'Med_7': 7}
tagging03	27	AU::KOyhAIBU1415969082484	8	instr_arg	2014-11-14 12:49:03.767390	2014-11-14 12:49:20.872190	0:00:17.104800	{}
tagging03	27	AU::KOyhAIBU1415969082484	9	pt_arg	2014-11-14 12:49:21.715300	2014-11-14 12:55:13.746830	0:05:52.031530	{u'pt_arg': u'Leider kann ich kein pro und contra f\xfcr die Psychotherapie nennen. \nDavon hab ich keine Ahnung.\nPers\xf6nlich habe ich kein Zutrauen zur Psychotherapie.'}
tagging03	27	AU::KOyhAIBU1415969082484	10	med_arg	2014-11-14 12:55:14.488560	2014-11-14 12:58:47.499450	0:03:33.010890	{u'med_arg': u'Da ich selbst Antidepresiva nehme kann ich dazu sagen, das sie mir dabei helfen nicht so viel zu gr\xfcbeln.\nMan darf nicht zu viel nehmen, sonst wird es gef\xe4hrlich.\nWenn die Depresion nicht zu ausgepr\xe4gt ist, sind die Depressiva gut geeignet.'}
tagging03	27	AU::KOyhAIBU1415969082484	11	instr_konf	2014-11-14 12:58:49.285930	2014-11-14 12:58:57.111450	0:00:07.825520	{}
tagging03	27	AU::KOyhAIBU1415969082484	12	conf	2014-11-14 12:58:58.499420	2014-11-14 13:04:22.797170	0:05:24.297750	{u'high_conf1': u'Mir f\xe4llt nichts ein.', u'high_conf3': u'', u'high_conf2': u'', u'high_conf5': u'', u'high_conf4': u'', u'high_conf6': u''}
tagging03	27	AU::KOyhAIBU1415969082484	13	instr_ratkonf	2014-11-14 13:07:20.258490	2014-11-14 13:07:39.447060	0:00:19.188570	{}
tagging03	27	AU::KOyhAIBU1415969082484	14	rat_konf1	2014-11-14 13:08:52.689320	2014-11-14 13:10:02.587360	0:01:09.898040	{u'KonfARG_8': 4, u'KonfARG_2': 4, u'KonfARG_3': 4, u'KonfARG_1': 4, u'KonfARG_6': 4, u'KonfARG_7': 4, u'KonfARG_4': 4, u'KonfARG_5': 4}
tagging03	27	AU::KOyhAIBU1415969082484	15	rat_konf2	2014-11-14 13:10:05.631020	2014-11-14 13:11:12.636680	0:01:07.005660	{u'konmed': 1, u'emodom_2': 2, u'konpt': 1, u'propt': 1, u'emodom_1': 5, u'emoval_2': 4, u'emoval_1': 5, u'promed': 1, u'emoarous_1': 2, u'emoarous_2': 6}
tagging03	27	AU::KOyhAIBU1415969082484	16	instrnavi	2014-11-14 13:11:14.327210	2014-11-14 13:11:58.832000	0:00:44.504790	{}
tagging03	27	AU::KOyhAIBU1415969082484	17	instrnavi_2	2014-11-14 13:11:59.887980	2014-11-14 13:12:23.548940	0:00:23.660960	{}
tagging03	27	AU::KOyhAIBU1415969082484	18	tagging	2014-11-14 13:12:26.516370	2014-11-14 13:18:24.213590	0:05:57.697220	{u'test1': u'1', u'test3': u'0', u'test2': u'0', u'test5': u'1', u'test4': u'0', u'test7': u'1', u'test6': u'1', u'test9': u'1', u'test8': u'1', u'test10': u'1'}
tagging03	27	AU::KOyhAIBU1415969082484	19	instr_postnavi	2014-11-14 13:18:25.131730	2014-11-14 13:18:30.573590	0:00:05.441860	{}
tagging03	27	AU::KOyhAIBU1415969082484	20	manipcheck	2014-11-14 13:18:32.660700	2014-11-14 13:19:12.741090	0:00:40.080390	{u'CrediCheck_2': 5, u'CrediCheck_3': 4, u'CrediCheck_1': 5, u'CrediCheck_4': 4, u'CrediCheck_5': 4, u'conflictcheck_1': 3, u'conflictcheck_2': 5, u'conflictcheck_3': 5, u'conflictcheck_4': 5}
tagging03	27	AU::KOyhAIBU1415969082484	21	posteff1	2014-11-14 13:19:15.152680	2014-11-14 13:20:06.969910	0:00:51.817230	{u'Ptconf1': 6, u'Pt_1': 6, u'Pt_3': 6, u'Pt_2': 6, u'Med_3': 7, u'Med_4': 7, u'Med_5': 7, u'Med_2': 7, u'Medconf1': 7, u'Med_1': 7}
tagging03	27	AU::KOyhAIBU1415969082484	22	posteff2	2014-11-14 13:20:09.327530	2014-11-14 13:20:46.305960	0:00:36.978430	{u'Pt_8': 6, u'Pt_5': 6, u'Pt_4': 6, u'Pt_7': 6, u'Pt_6': 6, u'Ptconf2': 6, u'Med_8': 6, u'Med_6': 6, u'Med_7': 6, u'Medconf2': 6}
tagging03	27	AU::KOyhAIBU1415969082484	23	rating_med_t2	2014-11-14 13:20:47.884200	2014-11-14 13:21:19.671900	0:00:31.787700	{u'rtza': 5, u'rnh': 5, u'rmao': 5, u'rsh': 5, u'rtta': 5}
tagging03	27	AU::KOyhAIBU1415969082484	24	rating_pt_t2	2014-11-14 13:21:21.255560	2014-11-14 13:21:52.971680	0:00:31.716120	{u'rpa': 5, u'rvht': 5, u'rgt': 5, u'rkt': 5, u'ript': 5}
tagging03	27	AU::KOyhAIBU1415969082484	25	theraptags	2014-11-14 13:21:54.602120	2014-11-14 13:24:10.805340	0:02:16.203220	{u'aspt': u'Daf\xfcr ist mein Kurzzeitged\xe4chtnis leider zu schlecht.'}
tagging03	27	AU::KOyhAIBU1415969082484	26	test_10	2014-11-14 13:24:16.260440	2014-11-14 13:26:00.579860	0:01:44.319420	{u'testnew_10': 0, u'test_30': 5, u'testrel_10': 6, u'test_28': 6, u'test_29': 0}
tagging03	27	AU::KOyhAIBU1415969082484	27	test_6	2014-11-14 13:26:04.807260	2014-11-14 13:26:42.465750	0:00:37.658490	{u'test_17': 0, u'testnew_6': 0, u'test_16': 0, u'testrel_6': 0, u'test_18': 0}
tagging03	27	AU::KOyhAIBU1415969082484	28	test_8	2014-11-14 13:26:46.941280	2014-11-14 13:27:22.344470	0:00:35.403190	{u'test_24': 7, u'test_22': 8, u'test_23': 7, u'testnew_8': 0, u'testrel_8': 6}
tagging03	27	AU::KOyhAIBU1415969082484	29	test_5	2014-11-14 13:27:29.893160	2014-11-14 13:28:12.473600	0:00:42.580440	{u'testrel_5': 6, u'test_15': 6, u'test_14': 6, u'test_13': 6, u'testnew_5': 0}
tagging03	27	AU::KOyhAIBU1415969082484	30	test_1	2014-11-14 13:28:17.794240	2014-11-14 13:28:41.780540	0:00:23.986300	{u'testrel_1': 0, u'test_3': 0, u'test_2': 5, u'test_1': 0, u'testnew_1': 0}
tagging03	27	AU::KOyhAIBU1415969082484	31	test_9	2014-11-14 13:28:47.993630	2014-11-14 13:29:39.166470	0:00:51.172840	{u'test_26': 0, u'test_27': 0, u'test_25': 6, u'testrel_9': 0, u'testnew_9': 0}
tagging03	27	AU::KOyhAIBU1415969082484	32	test_7	2014-11-14 13:29:44.100380	2014-11-14 13:30:57.487160	0:01:13.386780	{u'testnew_7': 0, u'testrel_7': 5, u'test_20': 7, u'test_19': 6, u'test_21': 0}
tagging03	27	AU::KOyhAIBU1415969082484	33	ncc	2014-11-14 13:31:01.480710	2014-11-14 13:32:17.153120	0:01:15.672410	{u'ncc_1': 4, u'ncc_2': 6, u'ncc_3': 6, u'ncc_4': 6, u'ncc_5': 3, u'ncc_6': 5, u'ncc_7': 4, u'ncc_8': 6}
tagging03	27	AU::KOyhAIBU1415969082484	34	post_aims	2014-11-14 13:32:18.282500	2014-11-14 13:35:08.748800	0:02:50.466300	{u'aimofstudy': u'Antidepresiva und Psychotherapie - pro und contra, welche Therapien bekannt sind ', u'aimofstudy0': u'Ich habe leichte Depressionen und nehme Antidepresiva', u'unklar': 4}
tagging03	27	AU::KOyhAIBU1415969082484	35	debriefing	2014-11-14 13:35:09.658410	2014-11-14 13:36:11.096860	0:01:01.438450	{}
tagging03	27	AU::KOyhAIBU1415969082484	36	kommentare	2014-11-14 13:36:12.071180	2014-11-14 13:37:12.666900	0:01:00.595720	{u'feedback': u'H\xe4tte merken sollen, das es um die Tags geht. *schmunzel*', u'delete': False}
tagging03	27	AU::KOyhAIBU1415969082484	37	ende_komplett	2014-11-14 13:37:13.443410
tagging03	28	AU::wORVHDho1415969497139	1	start	2014-11-14 12:51:40.928570	2014-11-14 12:51:46.737160	0:00:05.808590	{}
tagging03	28	AU::wORVHDho1415969497139	2	consent	2014-11-14 12:51:47.143930	2014-11-14 12:51:55.569540	0:00:08.425610	{u'confirmation': True}
tagging03	28	AU::wORVHDho1415969497139	3	demografie	2014-11-14 12:51:56.376000	2014-11-14 12:52:48.513650	0:00:52.137650	{u'tagged': 1, u'clicked': 5, u'tagknown': 1, u'cloudknown': 1, u'source': 0, u'tagcloudsite': u'amazon beta', u'ausb': 0, u'stud_beruf': u'keine', u'tagsite': u'pr0gramm.de'}
tagging03	28	AU::wORVHDho1415969497139	4	demografie2	2014-11-14 12:52:49.111170	2014-11-14 12:53:11.973720	0:00:22.862550	{u'tcsource': 4, u'tmeaning': 2, u'libknown': 0}
tagging03	28	AU::wORVHDho1415969497139	5	instr_eff	2014-11-14 12:53:12.377270	2014-11-14 12:53:15.878390	0:00:03.501120	{}
tagging03	28	AU::wORVHDho1415969497139	6	preeff	2014-11-14 12:53:17.105570	2014-11-14 12:53:47.193110	0:00:30.087540	{u'Pt_1': 7, u'Pt_3': 7, u'Pt_2': 7, u'Med_4': 1, u'Med_5': 4, u'Med_2': 4, u'Med_3': 4, u'Med_1': 4}
tagging03	28	AU::wORVHDho1415969497139	7	preeff2	2014-11-14 12:53:48.137130	2014-11-14 12:54:14.959240	0:00:26.822110	{u'Pt_8': 7, u'Pt_5': 4, u'Pt_4': 7, u'Pt_7': 7, u'Pt_6': 7, u'Med_8': 4, u'Med_6': 4, u'Med_7': 4}
tagging03	28	AU::wORVHDho1415969497139	8	instr_arg	2014-11-14 12:54:15.358870	2014-11-14 12:54:18.731310	0:00:03.372440	{}
tagging03	28	AU::wORVHDho1415969497139	9	med_arg	2014-11-14 12:54:19.761690	2014-11-14 12:55:07.637290	0:00:47.875600	{u'med_arg': u'mehr chemie soll also helfen, ja? f\xfcr eine ausreichende einzelmeinung bezahlen sie mich bitte vern\xfcnftig.'}
tagging03	28	AU::wORVHDho1415969497139	10	pt_arg	2014-11-14 12:55:08.260150	2014-11-14 12:55:45.317380	0:00:37.057230	{u'pt_arg': u'ich denke, dass allein ein gespr\xe4ch schon helfen kann. f\xfcr eine ausreichende einzeleinung bezahlen sie mich bitte anst\xe4ndig.'}
tagging03	28	AU::wORVHDho1415969497139	11	instr_konf	2014-11-14 12:55:46.207860	2014-11-14 12:55:51.488000	0:00:05.280140	{}
tagging03	28	AU::wORVHDho1415969497139	12	conf	2014-11-14 12:55:52.151190	2014-11-14 13:00:48.672890	0:04:56.521700	{u'high_conf1': u'im allgemeinen kann ich', u'high_conf3': u'in meinem leben', u'high_conf2': u'bis auf eine einzige sitation', u'high_conf5': u'trauen. f\xfcr eine vern\xfcnftige art, auszf\xfcllen', u'high_conf4': u'meinem kopf vollst\xe4ndig', u'high_conf6': u'bezahlen sie vern\xfcnftig.'}
tagging03	28	AU::wORVHDho1415969497139	13	instr_ratkonf	2014-11-14 13:00:49.102500	2014-11-14 13:00:55.705270	0:00:06.602770	{}
tagging03	28	AU::wORVHDho1415969497139	14	rat_konf1	2014-11-14 13:00:56.907420	2014-11-14 13:01:23.322300	0:00:26.414880	{u'KonfARG_8': 4, u'KonfARG_2': 4, u'KonfARG_3': 7, u'KonfARG_1': 7, u'KonfARG_6': 7, u'KonfARG_7': 5, u'KonfARG_4': 5, u'KonfARG_5': 4}
tagging03	28	AU::wORVHDho1415969497139	15	rat_konf2	2014-11-14 13:01:24.469970	2014-11-14 13:02:02.029400	0:00:37.559430	{u'emodom_2': 8, u'konpt': 3, u'propt': 7, u'konmed': 3, u'emodom_1': 6, u'emoval_2': 7, u'emoval_1': 6, u'promed': 7, u'emoarous_1': 4, u'emoarous_2': 4}
tagging03	28	AU::wORVHDho1415969497139	16	instrnavi	2014-11-14 13:02:02.511100	2014-11-14 13:02:12.414410	0:00:09.903310	{}
tagging03	28	AU::wORVHDho1415969497139	17	instrnavi_2	2014-11-14 13:02:12.891610	2014-11-14 13:02:22.987490	0:00:10.095880	{}
tagging03	28	AU::wORVHDho1415969497139	18	tagging	2014-11-14 13:02:23.774860	2014-11-14 13:07:33.716120	0:05:09.941260	{u'test1': u'0', u'test3': u'1', u'test2': u'1', u'test5': u'0', u'test4': u'1', u'test7': u'1', u'test6': u'1', u'test9': u'1', u'test8': u'1', u'test10': u'1'}
tagging03	28	AU::wORVHDho1415969497139	19	instr_postnavi	2014-11-14 13:07:34.175840	2014-11-14 13:07:36.669510	0:00:02.493670	{}
tagging03	28	AU::wORVHDho1415969497139	20	manipcheck	2014-11-14 13:07:37.771480	2014-11-14 13:08:03.501700	0:00:25.730220	{u'CrediCheck_2': 2, u'CrediCheck_3': 2, u'CrediCheck_1': 3, u'CrediCheck_4': 2, u'CrediCheck_5': 2, u'conflictcheck_1': 5, u'conflictcheck_2': 6, u'conflictcheck_3': 4, u'conflictcheck_4': 5}
tagging03	28	AU::wORVHDho1415969497139	21	posteff1	2014-11-14 13:08:04.561050	2014-11-14 13:08:35.722280	0:00:31.161230	{u'Ptconf1': 7, u'Pt_1': 7, u'Pt_3': 7, u'Pt_2': 5, u'Med_3': 4, u'Med_4': 4, u'Med_5': 4, u'Med_2': 4, u'Medconf1': 6, u'Med_1': 4}
tagging03	28	AU::wORVHDho1415969497139	22	posteff2	2014-11-14 13:08:36.829090	2014-11-14 13:09:09.112650	0:00:32.283560	{u'Pt_8': 7, u'Pt_5': 7, u'Pt_4': 7, u'Pt_7': 4, u'Pt_6': 7, u'Ptconf2': 7, u'Med_8': 4, u'Med_6': 4, u'Med_7': 4, u'Medconf2': 7}
tagging03	28	AU::wORVHDho1415969497139	23	rating_med_t2	2014-11-14 13:09:09.765610	2014-11-14 13:09:23.766650	0:00:14.001040	{u'rtza': 7, u'rnh': 7, u'rtta': 7, u'rsh': 7, u'rmao': 7}
tagging03	28	AU::wORVHDho1415969497139	24	rating_pt_t2	2014-11-14 13:09:24.727670	2014-11-14 13:09:32.628190	0:00:07.900520	{u'rvht': 7, u'rkt': 7, u'rgt': 4, u'rpa': 7, u'ript': 7}
tagging03	28	AU::wORVHDho1415969497139	25	theraptags	2014-11-14 13:09:33.438620	2014-11-14 13:10:01.881600	0:00:28.442980	{u'aspt': u'MAO, gestaltungspsychologie. mehr aufmerksamkeit habe ich nicht geschenkt.'}
tagging03	28	AU::wORVHDho1415969497139	26	test_8	2014-11-14 13:10:03.524960	2014-11-14 13:10:11.741650	0:00:08.216690	{u'test_24': 0, u'test_22': 0, u'test_23': 0, u'testnew_8': 0, u'testrel_8': 0}
tagging03	28	AU::wORVHDho1415969497139	27	test_9	2014-11-14 13:10:13.529380	2014-11-14 13:10:19.191260	0:00:05.661880	{u'test_26': 0, u'test_27': 0, u'test_25': 0, u'testrel_9': 0, u'testnew_9': 0}
tagging03	28	AU::wORVHDho1415969497139	28	test_2	2014-11-14 13:10:22.233280	2014-11-14 13:10:27.551130	0:00:05.317850	{u'test_6': 0, u'test_5': 0, u'test_4': 0, u'testnew_2': 0, u'testrel_2': 0}
tagging03	28	AU::wORVHDho1415969497139	29	test_6	2014-11-14 13:10:30.008130	2014-11-14 13:10:34.109000	0:00:04.100870	{u'test_17': 0, u'testnew_6': 0, u'test_16': 0, u'testrel_6': 0, u'test_18': 0}
tagging03	28	AU::wORVHDho1415969497139	30	test_3	2014-11-14 13:10:35.531710	2014-11-14 13:10:40.633450	0:00:05.101740	{u'test_7': 0, u'test_9': 0, u'testnew_3': 0, u'testrel_3': 0, u'test_8': 0}
tagging03	28	AU::wORVHDho1415969497139	31	test_10	2014-11-14 13:10:42.163340	2014-11-14 13:10:46.948380	0:00:04.785040	{u'testnew_10': 0, u'test_30': 0, u'testrel_10': 0, u'test_28': 0, u'test_29': 0}
tagging03	28	AU::wORVHDho1415969497139	32	test_7	2014-11-14 13:10:49.064500	2014-11-14 13:10:52.845140	0:00:03.780640	{u'testnew_7': 0, u'testrel_7': 0, u'test_19': 0, u'test_20': 0, u'test_21': 0}
tagging03	28	AU::wORVHDho1415969497139	33	test_4	2014-11-14 13:10:56.990060	2014-11-14 13:11:01.572260	0:00:04.582200	{u'testrel_4': 0, u'testnew_4': 0, u'test_12': 0, u'test_11': 0, u'test_10': 0}
tagging03	28	AU::wORVHDho1415969497139	34	ncc	2014-11-14 13:11:03.179280	2014-11-14 13:11:36.788130	0:00:33.608850	{u'ncc_1': 3, u'ncc_2': 5, u'ncc_3': 5, u'ncc_4': 4, u'ncc_5': 2, u'ncc_6': 6, u'ncc_7': 2, u'ncc_8': 1}
tagging03	28	AU::wORVHDho1415969497139	35	post_aims	2014-11-14 13:11:37.435870	2014-11-14 13:12:16.955710	0:00:39.519840	{u'aimofstudy': u'hier geht es um volksmeinung therapie v chemie.', u'aimofstudy0': u'nein.', u'unklar': 0}
tagging03	28	AU::wORVHDho1415969497139	36	debriefing	2014-11-14 13:12:17.366890	2014-11-14 13:12:48.261610	0:00:30.894720	{}
tagging03	28	AU::wORVHDho1415969497139	37	kommentare	2014-11-14 13:12:48.841810	2014-11-14 13:14:15.952020	0:01:27.110210	{u'feedback': u'leider recht uninteressante fragen, welche aufmerksamkeit bei der tag cloud geschichte verlangen, die ich nicht bereit war, zu geben. der umfang war okay, aber das 5 minuten zeitlimit, uninteressanten, hahneb\xfcchenen mist lesen zu m\xfcssen, unangebracht.', u'delete': False}
tagging03	28	AU::wORVHDho1415969497139	38	ende_komplett	2014-11-14 13:14:16.610950
tagging03	29	AU::uEqviHsu1415970114690	1	start	2014-11-14 13:02:04.051720	2014-11-14 13:02:48.068260	0:00:44.016540	{}
tagging03	29	AU::uEqviHsu1415970114690	2	consent	2014-11-14 13:02:48.879600	2014-11-14 13:03:07.405980	0:00:18.526380	{u'confirmation': True}
tagging03	29	AU::uEqviHsu1415970114690	3	demografie	2014-11-14 13:03:10.413110	2014-11-14 13:04:22.082770	0:01:11.669660	{u'tagged': 7, u'clicked': 7, u'tagknown': 1, u'cloudknown': 1, u'source': 2, u'tagcloudsite': u'google', u'ausb': 3, u'stud_beruf': u'cio', u'tagsite': u'microsoft'}
tagging03	29	AU::uEqviHsu1415970114690	4	demografie2	2014-11-14 13:04:25.313580	2014-11-14 13:06:34.256710	0:02:08.943130	{u'tcsource': 5, u'tmeaning': 1, u'libknown': 1}
tagging03	29	AU::uEqviHsu1415970114690	5	instr_eff	2014-11-14 13:06:35.140600	2014-11-14 13:06:54.318240	0:00:19.177640	{}
tagging03	29	AU::uEqviHsu1415970114690	6	preeff	2014-11-14 13:06:55.779360	2014-11-14 13:07:57.316810	0:01:01.537450	{u'Pt_1': 6, u'Pt_3': 5, u'Pt_2': 5, u'Med_4': 6, u'Med_5': 5, u'Med_2': 5, u'Med_3': 5, u'Med_1': 5}
tagging03	29	AU::uEqviHsu1415970114690	7	preeff2	2014-11-14 13:07:58.766190	2014-11-14 13:09:35.387490	0:01:36.621300	{u'Pt_8': 5, u'Pt_5': 5, u'Pt_4': 6, u'Pt_7': 6, u'Pt_6': 6, u'Med_8': 6, u'Med_6': 5, u'Med_7': 6}
tagging03	29	AU::uEqviHsu1415970114690	8	instr_arg	2014-11-14 13:09:36.469250	2014-11-14 13:10:06.535710	0:00:30.066460	{}
tagging03	29	AU::uEqviHsu1415970114690	9	pt_arg	2014-11-14 13:10:07.582710	2014-11-14 13:11:28.447920	0:01:20.865210	{u'pt_arg': u'so agresiv'}
tagging03	29	AU::uEqviHsu1415970114690	10	med_arg	2014-11-14 13:11:29.546080	2014-11-14 13:12:13.623690	0:00:44.077610	{u'med_arg': u'nicht sicher'}
tagging03	29	AU::uEqviHsu1415970114690	11	instr_konf	2014-11-14 13:12:15.370280	2014-11-14 13:14:35.315510	0:02:19.945230	{}
tagging03	29	AU::uEqviHsu1415970114690	12	conf	2014-11-14 13:14:35.986940	2014-11-14 13:19:44.789640	0:05:08.802700	{u'high_conf1': u'in urlaub zu sein', u'high_conf3': u'', u'high_conf2': u'meer und sonne', u'high_conf5': u'', u'high_conf4': u'', u'high_conf6': u''}
tagging03	29	AU::uEqviHsu1415970114690	13	instr_ratkonf	2014-11-14 13:19:45.739350	2014-11-14 13:19:58.290440	0:00:12.551090	{}
tagging03	29	AU::uEqviHsu1415970114690	14	rat_konf1	2014-11-14 13:20:00.621500	2014-11-14 13:20:44.797470	0:00:44.175970	{u'KonfARG_8': 5, u'KonfARG_2': 6, u'KonfARG_3': 6, u'KonfARG_1': 5, u'KonfARG_6': 6, u'KonfARG_7': 6, u'KonfARG_4': 3, u'KonfARG_5': 5}
tagging03	29	AU::uEqviHsu1415970114690	15	rat_konf2	2014-11-14 13:20:46.728550	2014-11-14 13:21:41.632520	0:00:54.903970	{u'propt': 4, u'emodom_2': 8, u'konpt': 5, u'konmed': 5, u'emodom_1': 7, u'emoval_2': 3, u'emoval_1': 6, u'promed': 6, u'emoarous_1': 7, u'emoarous_2': 3}
tagging03	29	AU::uEqviHsu1415970114690	16	instrnavi	2014-11-14 13:21:42.380930	2014-11-14 13:23:29.258470	0:01:46.877540	{}
tagging03	29	AU::uEqviHsu1415970114690	17	instrnavi_2	2014-11-14 13:23:29.925510	2014-11-14 13:24:18.577130	0:00:48.651620	{}
tagging03	29	AU::uEqviHsu1415970114690	18	tagging	2014-11-14 13:24:20.677360	2014-11-14 13:30:08.559900	0:05:47.882540	{u'test1': u'1', u'test3': u'0', u'test2': u'0', u'test5': u'1', u'test4': u'0', u'test7': u'1', u'test6': u'0', u'test9': u'1', u'test8': u'0', u'test10': u'0'}
tagging03	29	AU::uEqviHsu1415970114690	19	instr_postnavi	2014-11-14 13:30:09.324830	2014-11-14 13:30:19.493490	0:00:10.168660	{}
tagging03	29	AU::uEqviHsu1415970114690	20	manipcheck	2014-11-14 13:30:21.360970	2014-11-14 13:30:37.189830	0:00:15.828860	{u'CrediCheck_2': 5, u'CrediCheck_3': 6, u'CrediCheck_1': 5, u'CrediCheck_4': 6, u'CrediCheck_5': 6, u'conflictcheck_1': 7, u'conflictcheck_2': 8, u'conflictcheck_3': 8, u'conflictcheck_4': 8}
tagging03	29	AU::uEqviHsu1415970114690	21	posteff1	2014-11-14 13:30:38.818010	2014-11-14 13:31:14.336110	0:00:35.518100	{u'Ptconf1': 6, u'Pt_1': 6, u'Pt_3': 6, u'Pt_2': 5, u'Med_3': 4, u'Med_4': 5, u'Med_5': 6, u'Med_2': 4, u'Medconf1': 5, u'Med_1': 5}
tagging03	29	AU::uEqviHsu1415970114690	22	posteff2	2014-11-14 13:31:16.072920	2014-11-14 13:33:59.882950	0:02:43.810030	{u'Pt_8': 5, u'Pt_5': 6, u'Pt_4': 4, u'Pt_7': 4, u'Pt_6': 5, u'Ptconf2': 6, u'Med_8': 5, u'Med_6': 6, u'Med_7': 5, u'Medconf2': 5}
tagging03	29	AU::uEqviHsu1415970114690	23	rating_med_t2	2014-11-14 13:34:02.719740	2014-11-14 13:35:03.443360	0:01:00.723620	{u'rtza': 5, u'rnh': 5, u'rmao': 6, u'rsh': 6, u'rtta': 6}
tagging03	29	AU::uEqviHsu1415970114690	24	rating_pt_t2	2014-11-14 13:35:04.539490	2014-11-14 13:36:11.577710	0:01:07.038220	{u'rpa': 5, u'rvht': 5, u'rgt': 6, u'rkt': 6, u'ript': 5}
tagging03	29	AU::uEqviHsu1415970114690	25	theraptags	2014-11-14 13:36:12.374630	2014-11-14 13:36:37.123260	0:00:24.748630	{u'aspt': u'ist gute idee'}
tagging03	29	AU::uEqviHsu1415970114690	26	test_9	2014-11-14 13:36:42.897820	2014-11-14 13:37:18.164260	0:00:35.266440	{u'test_26': 6, u'test_27': 6, u'test_25': 5, u'testrel_9': 7, u'testnew_9': 7}
tagging03	29	AU::uEqviHsu1415970114690	27	test_1	2014-11-14 13:37:20.869440	2014-11-14 13:37:46.425130	0:00:25.555690	{u'test_3': 5, u'testrel_1': 6, u'test_2': 5, u'test_1': 7, u'testnew_1': 6}
tagging03	29	AU::uEqviHsu1415970114690	28	test_5	2014-11-14 13:37:49.748750	2014-11-14 13:37:55.095060	0:00:05.346310	{u'testrel_5': 6, u'test_15': 7, u'test_14': 5, u'test_13': 6, u'testnew_5': 7}
tagging03	29	AU::uEqviHsu1415970114690	29	test_7	2014-11-14 13:38:02.360510	2014-11-14 13:38:18.432970	0:00:16.072460	{u'testnew_7': 5, u'testrel_7': 5, u'test_20': 0, u'test_19': 7, u'test_21': 5}
tagging03	29	AU::uEqviHsu1415970114690	30	ncc	2014-11-14 13:38:22.437240	2014-11-14 13:43:33.941580	0:05:11.504340	{u'ncc_1': 2, u'ncc_2': 4, u'ncc_3': 5, u'ncc_4': 5, u'ncc_5': 4, u'ncc_6': 5, u'ncc_7': 5, u'ncc_8': 6}
tagging03	29	AU::uEqviHsu1415970114690	31	post_aims	2014-11-14 13:43:34.787820	2014-11-14 13:44:24.088750	0:00:49.300930	{u'aimofstudy': u'infobedardf', u'aimofstudy0': u'mbissen', u'unklar': 2}
tagging03	29	AU::uEqviHsu1415970114690	32	debriefing	2014-11-14 13:44:24.868610	2014-11-14 13:45:32.975230	0:01:08.106620	{}
tagging03	29	AU::uEqviHsu1415970114690	33	kommentare	2014-11-14 13:45:34.117750	2014-11-14 13:47:38.698310	0:02:04.580560	{u'feedback': u'ok', u'delete': False}
tagging03	29	AU::uEqviHsu1415970114690	34	ende_komplett	2014-11-14 13:47:39.408760
tagging03	30	AU::7v5wBYUY1415970174027	1	start	2014-11-14 13:02:57.000990	2014-11-14 13:03:01.204130	0:00:04.203140	{}
tagging03	30	AU::7v5wBYUY1415970174027	2	consent	2014-11-14 13:03:01.539700	2014-11-14 13:03:05.861850	0:00:04.322150	{u'confirmation': True}
tagging03	30	AU::7v5wBYUY1415970174027	3	demografie	2014-11-14 13:03:06.315430	2014-11-14 13:04:47.265770	0:01:40.950340	{u'tagged': 4, u'clicked': 4, u'tagknown': 1, u'cloudknown': 0, u'source': 1, u'tagcloudsite': u'keine', u'ausb': 1, u'stud_beruf': u'Vermessungstechniker', u'tagsite': u'keine'}
tagging03	30	AU::7v5wBYUY1415970174027	4	demografie2	2014-11-14 13:04:47.643360	2014-11-14 13:12:09.462860	0:07:21.819500	{u'tcsource': 1, u'tmeaning': 6, u'libknown': 0}
tagging03	30	AU::7v5wBYUY1415970174027	5	instr_eff	2014-11-14 13:12:09.781510	2014-11-14 13:12:11.676880	0:00:01.895370	{}
tagging03	30	AU::7v5wBYUY1415970174027	6	preeff	2014-11-14 13:12:13.660030	2014-11-14 13:12:41.705690	0:00:28.045660	{u'Pt_1': 1, u'Pt_3': 5, u'Pt_2': 5, u'Med_4': 5, u'Med_5': 5, u'Med_2': 4, u'Med_3': 5, u'Med_1': 5}
tagging03	30	AU::7v5wBYUY1415970174027	7	preeff2	2014-11-14 13:12:42.271850	2014-11-14 13:12:52.208210	0:00:09.936360	{u'Pt_8': 5, u'Pt_5': 5, u'Pt_4': 5, u'Pt_7': 5, u'Pt_6': 5, u'Med_8': 5, u'Med_6': 5, u'Med_7': 5}
tagging03	30	AU::7v5wBYUY1415970174027	8	instr_arg	2014-11-14 13:12:52.601970	2014-11-14 13:12:53.904720	0:00:01.302750	{}
tagging03	30	AU::7v5wBYUY1415970174027	9	pt_arg	2014-11-14 13:12:55.657930	2014-11-14 13:13:02.866570	0:00:07.208640	{u'pt_arg': u'keine idee'}
tagging03	30	AU::7v5wBYUY1415970174027	10	med_arg	2014-11-14 13:13:03.244600	2014-11-14 13:13:10.092420	0:00:06.847820	{u'med_arg': u'keine idee'}
tagging03	30	AU::7v5wBYUY1415970174027	11	instr_konf	2014-11-14 13:13:10.725020	2014-11-14 13:13:11.950570	0:00:01.225550	{}
tagging03	30	AU::7v5wBYUY1415970174027	12	conf	2014-11-14 13:13:12.579390	2014-11-14 13:17:50.441630	0:04:37.862240	{u'high_conf1': u'keine idee', u'high_conf3': u'', u'high_conf2': u'', u'high_conf5': u'', u'high_conf4': u'', u'high_conf6': u''}
tagging03	30	AU::7v5wBYUY1415970174027	13	instr_ratkonf	2014-11-14 13:17:50.914850	2014-11-14 13:17:53.072550	0:00:02.157700	{}
tagging03	30	AU::7v5wBYUY1415970174027	14	rat_konf1	2014-11-14 13:17:53.604980	2014-11-14 13:18:15.185300	0:00:21.580320	{u'KonfARG_8': 5, u'KonfARG_2': 4, u'KonfARG_3': 5, u'KonfARG_1': 4, u'KonfARG_6': 5, u'KonfARG_7': 5, u'KonfARG_4': 4, u'KonfARG_5': 5}
tagging03	30	AU::7v5wBYUY1415970174027	15	rat_konf2	2014-11-14 13:18:15.851330	2014-11-14 13:18:43.557400	0:00:27.706070	{u'konmed': 5, u'emodom_2': 7, u'konpt': 5, u'propt': 5, u'emodom_1': 7, u'emoval_2': 8, u'emoval_1': 7, u'promed': 5, u'emoarous_1': 2, u'emoarous_2': 7}
tagging03	30	AU::7v5wBYUY1415970174027	16	instrnavi	2014-11-14 13:18:43.971330	2014-11-14 13:18:45.674710	0:00:01.703380	{}
tagging03	30	AU::7v5wBYUY1415970174027	17	instrnavi_2	2014-11-14 13:18:46.718710	2014-11-14 13:18:52.571450	0:00:05.852740	{}
tagging03	30	AU::7v5wBYUY1415970174027	18	tagging	2014-11-14 13:18:53.029860	2014-11-14 13:24:07.163300	0:05:14.133440	{u'test1': u'1', u'test3': u'0', u'test2': u'0', u'test5': u'1', u'test4': u'0', u'test7': u'0', u'test6': u'0', u'test9': u'0', u'test8': u'0', u'test10': u'0'}
tagging03	30	AU::7v5wBYUY1415970174027	19	instr_postnavi	2014-11-14 13:24:07.508270	2014-11-14 13:24:10.742410	0:00:03.234140	{}
tagging03	30	AU::7v5wBYUY1415970174027	20	manipcheck	2014-11-14 13:24:11.332660	2014-11-14 13:24:32.263440	0:00:20.930780	{u'CrediCheck_2': 5, u'CrediCheck_3': 5, u'CrediCheck_1': 5, u'CrediCheck_4': 5, u'CrediCheck_5': 5, u'conflictcheck_1': 4, u'conflictcheck_2': 7, u'conflictcheck_3': 5, u'conflictcheck_4': 5}
tagging03	30	AU::7v5wBYUY1415970174027	21	posteff1	2014-11-14 13:24:32.953320	2014-11-14 13:24:41.736030	0:00:08.782710	{u'Medconf1': 4, u'Ptconf1': 5, u'Pt_1': 4, u'Pt_3': 4, u'Pt_2': 4, u'Med_4': 4, u'Med_5': 4, u'Med_2': 4, u'Med_3': 4, u'Med_1': 4}
tagging03	30	AU::7v5wBYUY1415970174027	22	posteff2	2014-11-14 13:24:42.315270	2014-11-14 13:24:55.191720	0:00:12.876450	{u'Pt_8': 5, u'Pt_5': 5, u'Pt_4': 5, u'Pt_7': 5, u'Pt_6': 5, u'Ptconf2': 4, u'Med_8': 5, u'Med_6': 5, u'Med_7': 5, u'Medconf2': 4}
tagging03	30	AU::7v5wBYUY1415970174027	23	rating_med_t2	2014-11-14 13:24:55.664790	2014-11-14 13:25:07.586430	0:00:11.921640	{u'rtza': 5, u'rnh': 5, u'rtta': 5, u'rsh': 5, u'rmao': 5}
tagging03	30	AU::7v5wBYUY1415970174027	24	rating_pt_t2	2014-11-14 13:25:08.060170	2014-11-14 13:25:16.083540	0:00:08.023370	{u'rkt': 5, u'rvht': 5, u'rgt': 5, u'rpa': 6, u'ript': 5}
tagging03	30	AU::7v5wBYUY1415970174027	25	theraptags	2014-11-14 13:25:16.512400	2014-11-14 13:25:24.236430	0:00:07.724030	{u'aspt': u'keine'}
tagging03	30	AU::7v5wBYUY1415970174027	26	test_5	2014-11-14 13:25:25.515290	2014-11-14 13:25:35.016130	0:00:09.500840	{u'testrel_5': 0, u'test_15': 0, u'test_14': 0, u'test_13': 0, u'testnew_5': 0}
tagging03	30	AU::7v5wBYUY1415970174027	27	test_1	2014-11-14 13:25:35.916910	2014-11-14 13:25:48.526590	0:00:12.609680	{u'testrel_1': 6, u'test_3': 6, u'test_2': 6, u'test_1': 6, u'testnew_1': 6}
tagging03	30	AU::7v5wBYUY1415970174027	28	ncc	2014-11-14 13:25:49.758830	2014-11-14 13:26:31.796110	0:00:42.037280	{u'ncc_1': 2, u'ncc_2': 2, u'ncc_3': 2, u'ncc_4': 3, u'ncc_5': 2, u'ncc_6': 2, u'ncc_7': 3, u'ncc_8': 2}
tagging03	30	AU::7v5wBYUY1415970174027	29	post_aims	2014-11-14 13:26:32.146540	2014-11-14 13:26:52.343710	0:00:20.197170	{u'aimofstudy': u'war ok', u'aimofstudy0': u'nein', u'unklar': 3}
tagging03	30	AU::7v5wBYUY1415970174027	30	debriefing	2014-11-14 13:26:53.784810	2014-11-14 13:26:55.314570	0:00:01.529760	{}
tagging03	30	AU::7v5wBYUY1415970174027	31	kommentare	2014-11-14 13:26:55.647580	2014-11-14 13:27:06.506620	0:00:10.859040	{u'feedback': u'alles ok', u'delete': False}
tagging03	30	AU::7v5wBYUY1415970174027	32	ende_komplett	2014-11-14 13:27:06.833320
tagging03	31	AU::gewpBy4i1415970805482	1	start	2014-11-14 13:13:30.575860	2014-11-14 13:13:45.768910	0:00:15.193050	{}
tagging03	31	AU::gewpBy4i1415970805482	2	consent	2014-11-14 13:13:46.273220	2014-11-14 13:14:09.784280	0:00:23.511060	{u'confirmation': True}
tagging03	31	AU::gewpBy4i1415970805482	3	demografie	2014-11-14 13:14:10.533810	2014-11-14 13:15:23.245220	0:01:12.711410	{u'tagged': 4, u'clicked': 4, u'tagknown': 0, u'cloudknown': 0, u'source': 1, u'tagcloudsite': u'nein', u'ausb': 1, u'stud_beruf': u'hausfrau', u'tagsite': u'nein'}
tagging03	31	AU::gewpBy4i1415970805482	4	demografie2	2014-11-14 13:15:23.781810	2014-11-14 13:16:28.941100	0:01:05.159290	{u'tcsource': 1, u'tmeaning': 6, u'libknown': 0}
tagging03	31	AU::gewpBy4i1415970805482	5	instr_eff	2014-11-14 13:16:29.417820	2014-11-14 13:16:34.683640	0:00:05.265820	{}
tagging03	31	AU::gewpBy4i1415970805482	6	preeff	2014-11-14 13:16:35.545250	2014-11-14 13:17:19.679290	0:00:44.134040	{u'Pt_1': 6, u'Pt_3': 6, u'Pt_2': 6, u'Med_4': 6, u'Med_5': 5, u'Med_2': 5, u'Med_3': 6, u'Med_1': 5}
tagging03	31	AU::gewpBy4i1415970805482	7	preeff2	2014-11-14 13:17:20.592800	2014-11-14 13:17:58.414940	0:00:37.822140	{u'Pt_8': 6, u'Pt_5': 5, u'Pt_4': 5, u'Pt_7': 6, u'Pt_6': 6, u'Med_8': 6, u'Med_6': 5, u'Med_7': 5}
tagging03	31	AU::gewpBy4i1415970805482	8	instr_arg	2014-11-14 13:17:58.944000	2014-11-14 13:18:03.764150	0:00:04.820150	{}
tagging03	31	AU::gewpBy4i1415970805482	9	pt_arg	2014-11-14 13:18:04.398290	2014-11-14 13:23:02.976640	0:04:58.578350	{u'pt_arg': u'in der psychotherapie sollen negative verhaltensweisen abgebaut werden und durch positive dagegen ersetzt werden. '}
tagging03	31	AU::gewpBy4i1415970805482	10	med_arg	2014-11-14 13:23:03.564200	2014-11-14 13:24:49.255080	0:01:45.690880	{u'med_arg': u'daf\xfcr: sollen die Botenstoff im gehirm wieder herstellen.\n\ndagegen: die nebenwirkungen'}
tagging03	31	AU::gewpBy4i1415970805482	11	instr_konf	2014-11-14 13:24:50.174470	2014-11-14 13:24:58.813690	0:00:08.639220	{}
tagging03	31	AU::gewpBy4i1415970805482	12	conf	2014-11-14 13:24:59.344240	2014-11-14 13:29:34.069020	0:04:34.724780	{u'low_conf1': u'beim vorstellungsgespr\xe4ch', u'low_conf2': u'bei der abschlu\xdfpr\xfcfung', u'low_conf3': u'bei der fahrpr\xfcfung', u'low_conf4': u'am 1. arbeitstag', u'low_conf5': u'vor der 1. entbindung', u'low_conf6': u''}
tagging03	31	AU::gewpBy4i1415970805482	13	instr_ratkonf	2014-11-14 13:29:34.541540	2014-11-14 13:29:39.323800	0:00:04.782260	{}
tagging03	31	AU::gewpBy4i1415970805482	14	rat_konf1	2014-11-14 13:29:40.215390	2014-11-14 13:30:32.596240	0:00:52.380850	{u'KonfARG_8': 5, u'KonfARG_2': 5, u'KonfARG_3': 5, u'KonfARG_1': 2, u'KonfARG_6': 5, u'KonfARG_7': 5, u'KonfARG_4': 6, u'KonfARG_5': 5}
tagging03	31	AU::gewpBy4i1415970805482	15	rat_konf2	2014-11-14 13:30:34.039610	2014-11-14 13:31:26.223270	0:00:52.183660	{u'konmed': 6, u'emodom_2': 6, u'konpt': 5, u'propt': 5, u'emodom_1': 7, u'emoval_2': 6, u'emoval_1': 6, u'promed': 6, u'emoarous_1': 2, u'emoarous_2': 5}
tagging03	31	AU::gewpBy4i1415970805482	16	instrnavi	2014-11-14 13:31:26.740880	2014-11-14 13:32:12.478500	0:00:45.737620	{}
tagging03	31	AU::gewpBy4i1415970805482	17	instrnavi_2	2014-11-14 13:32:12.987360	2014-11-14 13:33:20.475290	0:01:07.487930	{}
tagging03	31	AU::gewpBy4i1415970805482	18	tagging	2014-11-14 13:33:21.437520	2014-11-14 13:39:53.227830	0:06:31.790310	{u'test1': u'0', u'test3': u'0', u'test2': u'0', u'test5': u'0', u'test4': u'0', u'test7': u'0', u'test6': u'0', u'test9': u'0', u'test8': u'0', u'test10': u'0'}
tagging03	31	AU::gewpBy4i1415970805482	19	instr_postnavi	2014-11-14 13:39:53.817680	2014-11-14 13:40:05.006990	0:00:11.189310	{}
tagging03	31	AU::gewpBy4i1415970805482	20	manipcheck	2014-11-14 13:40:05.908000	2014-11-14 13:40:44.489850	0:00:38.581850	{u'CrediCheck_2': 6, u'CrediCheck_3': 6, u'CrediCheck_1': 6, u'CrediCheck_4': 6, u'CrediCheck_5': 6, u'conflictcheck_1': 8, u'conflictcheck_2': 8, u'conflictcheck_3': 7, u'conflictcheck_4': 3}
tagging03	31	AU::gewpBy4i1415970805482	21	posteff1	2014-11-14 13:40:45.454210	2014-11-14 13:41:38.914800	0:00:53.460590	{u'Ptconf1': 6, u'Pt_1': 6, u'Pt_3': 6, u'Pt_2': 6, u'Med_3': 6, u'Med_4': 6, u'Med_5': 6, u'Med_2': 6, u'Medconf1': 6, u'Med_1': 6}
tagging03	31	AU::gewpBy4i1415970805482	22	posteff2	2014-11-14 13:41:39.918590	2014-11-14 13:42:21.089010	0:00:41.170420	{u'Pt_8': 6, u'Pt_5': 6, u'Pt_4': 6, u'Pt_7': 6, u'Pt_6': 6, u'Ptconf2': 6, u'Med_8': 6, u'Med_6': 6, u'Med_7': 6, u'Medconf2': 6}
tagging03	31	AU::gewpBy4i1415970805482	23	rating_med_t2	2014-11-14 13:42:21.984230	2014-11-14 13:42:49.390520	0:00:27.406290	{u'rmao': 5, u'rnh': 5, u'rsh': 6, u'rtta': 5, u'rtza': 5}
tagging03	31	AU::gewpBy4i1415970805482	24	rating_pt_t2	2014-11-14 13:42:50.051370	2014-11-14 13:43:08.962580	0:00:18.911210	{u'rkt': 6, u'rvht': 6, u'rgt': 6, u'rpa': 6, u'ript': 6}
tagging03	31	AU::gewpBy4i1415970805482	25	theraptags	2014-11-14 13:43:09.499460	2014-11-14 13:43:28.276390	0:00:18.776930	{u'aspt': u'verhaltenstherapie'}
tagging03	31	AU::gewpBy4i1415970805482	26	ncc	2014-11-14 13:43:30.103460	2014-11-14 13:44:36.025090	0:01:05.921630	{u'ncc_1': 5, u'ncc_2': 5, u'ncc_3': 5, u'ncc_4': 6, u'ncc_5': 4, u'ncc_6': 5, u'ncc_7': 3, u'ncc_8': 4}
tagging03	31	AU::gewpBy4i1415970805482	27	post_aims	2014-11-14 13:44:36.546480	2014-11-14 13:46:28.161900	0:01:51.615420	{u'aimofstudy': u'wie gehen die probanten mit dem Thema Depressionen um', u'aimofstudy0': u'nein keine erfahrungen', u'unklar': 1}
tagging03	31	AU::gewpBy4i1415970805482	28	debriefing	2014-11-14 13:46:29.883890	2014-11-14 13:47:14.172440	0:00:44.288550	{}
tagging03	31	AU::gewpBy4i1415970805482	29	kommentare	2014-11-14 13:47:14.694320	2014-11-14 13:48:41.763140	0:01:27.068820	{u'feedback': u'war eine ziemlich andere umfrage als sonst. irgendwie seri\xf6ser, wissenschaftlicher.', u'delete': False}
tagging03	31	AU::gewpBy4i1415970805482	30	ende_komplett	2014-11-14 13:48:42.353790
tagging03	32	AU::dHK8QRXM1415970874919	1	start	2014-11-14 13:14:47.890600	2014-11-14 13:15:18.866310	0:00:30.975710	{}
tagging03	32	AU::dHK8QRXM1415970874919	2	consent	2014-11-14 13:15:19.370240	2014-11-14 13:15:48.438660	0:00:29.068420	{u'confirmation': True}
tagging03	32	AU::dHK8QRXM1415970874919	3	demografie	2014-11-14 13:15:50.632650
tagging03	33	AU::YNaWz1bX1415970974382	1	start	2014-11-14 13:16:12.891340	2014-11-14 13:16:32.418510	0:00:19.527170	{}
tagging03	33	AU::YNaWz1bX1415970974382	2	consent	2014-11-14 13:16:33.291420	2014-11-14 13:16:45.663250	0:00:12.371830	{u'confirmation': True}
tagging03	33	AU::YNaWz1bX1415970974382	3	demografie	2014-11-14 13:16:46.396240	2014-11-14 13:17:56.617040	0:01:10.220800	{u'tagged': 4, u'clicked': 4, u'tagknown': 1, u'cloudknown': 0, u'source': 1, u'tagcloudsite': u'nein', u'ausb': 1, u'stud_beruf': u'angestellt', u'tagsite': u'nein'}
tagging03	33	AU::YNaWz1bX1415970974382	4	demografie2	2014-11-14 13:17:57.773490	2014-11-14 13:18:41.630520	0:00:43.857030	{u'tcsource': 5, u'tmeaning': 3, u'libknown': 0}
tagging03	33	AU::YNaWz1bX1415970974382	5	instr_eff	2014-11-14 13:18:43.004670	2014-11-14 13:18:50.340930	0:00:07.336260	{}
tagging03	33	AU::YNaWz1bX1415970974382	6	preeff	2014-11-14 13:18:51.702310	2014-11-14 13:19:35.422290	0:00:43.719980	{u'Pt_1': 6, u'Pt_3': 7, u'Pt_2': 6, u'Med_4': 6, u'Med_5': 6, u'Med_2': 3, u'Med_3': 6, u'Med_1': 6}
tagging03	33	AU::YNaWz1bX1415970974382	7	preeff2	2014-11-14 13:19:36.658400	2014-11-14 13:20:13.443070	0:00:36.784670	{u'Pt_8': 6, u'Pt_5': 6, u'Pt_4': 6, u'Pt_7': 6, u'Pt_6': 4, u'Med_8': 6, u'Med_6': 6, u'Med_7': 6}
tagging03	33	AU::YNaWz1bX1415970974382	8	instr_arg	2014-11-14 13:20:14.688120	2014-11-14 13:20:18.190260	0:00:03.502140	{}
tagging03	33	AU::YNaWz1bX1415970974382	9	pt_arg	2014-11-14 13:20:18.945900	2014-11-14 13:21:18.766980	0:00:59.821080	{u'pt_arg': u'wenn est notwendig und nach \xe4rztlicher aabsprache ist es sehr gut und hilfreich'}
tagging03	33	AU::YNaWz1bX1415970974382	10	med_arg	2014-11-14 13:21:21.324330	2014-11-14 13:22:27.572640	0:01:06.248310	{u'med_arg': u'antidepresiva k\xf6nnen helfen probleme mit sic selbsst wieder in den griff zu bekommen.alleddings nie ohne \xe4rztlichen rat'}
tagging03	33	AU::YNaWz1bX1415970974382	11	instr_konf	2014-11-14 13:22:30.350560	2014-11-14 13:22:39.963330	0:00:09.612770	{}
tagging03	33	AU::YNaWz1bX1415970974382	12	conf	2014-11-14 13:22:40.552800	2014-11-14 13:27:13.865220	0:04:33.312420	{u'low_conf1': u'ich habe oft im dunkel angst vor dingen die auf mich zukommen.', u'low_conf2': u'tags\xfcber geht es besser', u'low_conf3': u'', u'low_conf4': u'', u'low_conf5': u'', u'low_conf6': u''}
tagging03	33	AU::YNaWz1bX1415970974382	13	instr_ratkonf	2014-11-14 13:27:15.107160	2014-11-14 13:27:18.811740	0:00:03.704580	{}
tagging03	33	AU::YNaWz1bX1415970974382	14	rat_konf1	2014-11-14 13:27:19.717840	2014-11-14 13:27:44.242350	0:00:24.524510	{u'KonfARG_8': 6, u'KonfARG_2': 6, u'KonfARG_3': 5, u'KonfARG_1': 6, u'KonfARG_6': 6, u'KonfARG_7': 6, u'KonfARG_4': 4, u'KonfARG_5': 6}
tagging03	33	AU::YNaWz1bX1415970974382	15	rat_konf2	2014-11-14 13:27:45.391690	2014-11-14 13:28:33.180010	0:00:47.788320	{u'propt': 7, u'emodom_2': 5, u'konpt': 4, u'konmed': 6, u'emodom_1': 8, u'emoval_2': 8, u'emoval_1': 7, u'promed': 6, u'emoarous_1': 2, u'emoarous_2': 4}
tagging03	33	AU::YNaWz1bX1415970974382	16	instrnavi	2014-11-14 13:28:34.018530	2014-11-14 13:28:42.995020	0:00:08.976490	{}
tagging03	33	AU::YNaWz1bX1415970974382	17	instrnavi_2	2014-11-14 13:28:43.655860	2014-11-14 13:28:59.965550	0:00:16.309690	{}
tagging03	33	AU::YNaWz1bX1415970974382	18	tagging	2014-11-14 13:29:00.788740	2014-11-14 13:39:04.380850	0:10:03.592110	{u'test1': u'0', u'test3': u'1', u'test2': u'0', u'test5': u'0', u'test4': u'1', u'test7': u'0', u'test6': u'0', u'test9': u'1', u'test8': u'0', u'test10': u'0'}
tagging03	33	AU::YNaWz1bX1415970974382	19	instr_postnavi	2014-11-14 13:39:05.560560	2014-11-14 13:39:11.478550	0:00:05.917990	{}
tagging03	33	AU::YNaWz1bX1415970974382	20	manipcheck	2014-11-14 13:39:12.521540	2014-11-14 13:40:20.924200	0:01:08.402660	{u'CrediCheck_2': 6, u'CrediCheck_3': 5, u'CrediCheck_1': 6, u'CrediCheck_4': 6, u'CrediCheck_5': 6, u'conflictcheck_1': 4, u'conflictcheck_2': 4, u'conflictcheck_3': 6, u'conflictcheck_4': 3}
tagging03	33	AU::YNaWz1bX1415970974382	21	posteff1	2014-11-14 13:40:22.692880	2014-11-14 13:46:39.973180	0:06:17.280300	{u'Med_5': 6, u'Pt_1': 7, u'Ptconf1': 6, u'Pt_3': 6, u'Medconf1': 6, u'Med_4': 6, u'Pt_2': 6, u'Med_2': 6, u'Med_3': 5, u'Med_1': 6}
tagging03	33	AU::YNaWz1bX1415970974382	22	posteff2	2014-11-14 13:46:41.304280	2014-11-14 13:47:17.175010	0:00:35.870730	{u'Pt_8': 6, u'Pt_5': 6, u'Pt_4': 6, u'Pt_7': 6, u'Pt_6': 5, u'Ptconf2': 6, u'Med_8': 6, u'Med_6': 6, u'Med_7': 6, u'Medconf2': 6}
tagging03	33	AU::YNaWz1bX1415970974382	23	rating_med_t2	2014-11-14 13:47:17.873770	2014-11-14 13:47:38.772300	0:00:20.898530	{u'rtza': 5, u'rnh': 6, u'rmao': 4, u'rsh': 6, u'rtta': 5}
tagging03	33	AU::YNaWz1bX1415970974382	24	rating_pt_t2	2014-11-14 13:47:40.532010	2014-11-14 13:47:57.679640	0:00:17.147630	{u'rpa': 6, u'rvht': 6, u'rgt': 6, u'rkt': 6, u'ript': 6}
tagging03	33	AU::YNaWz1bX1415970974382	25	theraptags	2014-11-14 13:47:58.333140	2014-11-14 13:48:15.409810	0:00:17.076670	{u'aspt': u'kann ich mir nicht merken'}
tagging03	33	AU::YNaWz1bX1415970974382	26	test_3	2014-11-14 13:48:19.438640	2014-11-14 13:48:56.306420	0:00:36.867780	{u'test_7': 6, u'testnew_3': 0, u'testrel_3': 5, u'test_9': 5, u'test_8': 6}
tagging03	33	AU::YNaWz1bX1415970974382	27	test_9	2014-11-14 13:49:00.079130	2014-11-14 13:49:39.485510	0:00:39.406380	{u'test_26': 0, u'test_27': 7, u'test_25': 5, u'testrel_9': 6, u'testnew_9': 5}
tagging03	33	AU::YNaWz1bX1415970974382	28	test_4	2014-11-14 13:49:43.791470	2014-11-14 13:49:59.704190	0:00:15.912720	{u'testrel_4': 6, u'testnew_4': 6, u'test_12': 6, u'test_11': 6, u'test_10': 6}
tagging03	33	AU::YNaWz1bX1415970974382	29	ncc	2014-11-14 13:50:05.312470	2014-11-14 13:50:59.755320	0:00:54.442850	{u'ncc_1': 2, u'ncc_2': 5, u'ncc_3': 6, u'ncc_4': 5, u'ncc_5': 4, u'ncc_6': 4, u'ncc_7': 4, u'ncc_8': 3}
tagging03	33	AU::YNaWz1bX1415970974382	30	post_aims	2014-11-14 13:51:00.630350	2014-11-14 13:51:57.078390	0:00:56.448040	{u'aimofstudy': u'informationen', u'aimofstudy0': u'ja', u'unklar': 1}
tagging03	33	AU::YNaWz1bX1415970974382	31	debriefing	2014-11-14 13:51:57.752330	2014-11-14 13:52:06.972830	0:00:09.220500	{}
tagging03	33	AU::YNaWz1bX1415970974382	32	kommentare	2014-11-14 13:52:08.125490	2014-11-14 13:52:51.321870	0:00:43.196380	{u'feedback': u'die umfrge hat mir sehr ut gefallen!', u'delete': False}
tagging03	33	AU::YNaWz1bX1415970974382	33	ende_komplett	2014-11-14 13:52:52.602670
tagging03	34	AU::jYVdmTez1415971021121	1	start	2014-11-14 13:17:01.189060	2014-11-14 13:17:25.917800	0:00:24.728740	{}
tagging03	34	AU::jYVdmTez1415971021121	2	consent	2014-11-14 13:17:26.371210	2014-11-14 13:17:35.940770	0:00:09.569560	{u'confirmation': True}
tagging03	34	AU::jYVdmTez1415971021121	3	demografie	2014-11-14 13:17:36.397660
tagging03	35	AU::vemgGOTC1415971014548	1	start	2014-11-14 13:17:01.290430	2014-11-14 13:17:03.888670	0:00:02.598240	{}
tagging03	35	AU::vemgGOTC1415971014548	2	consent	2014-11-14 13:17:04.255090	2014-11-14 13:17:11.367580	0:00:07.112490	{u'confirmation': True}
tagging03	35	AU::vemgGOTC1415971014548	3	demografie	2014-11-14 13:17:11.819670	2014-11-14 13:18:27.347850	0:01:15.528180	{u'tagged': 1, u'clicked': 1, u'tagknown': 1, u'cloudknown': 0, u'source': 1, u'tagcloudsite': u'nein', u'ausb': 2, u'stud_beruf': u'Mediengestalter Bild & Ton', u'tagsite': u'Twitter'}
tagging03	35	AU::vemgGOTC1415971014548	4	demografie2	2014-11-14 13:18:27.835700	2014-11-14 13:18:57.409250	0:00:29.573550	{u'tcsource': 1, u'tmeaning': 6, u'libknown': 0}
tagging03	35	AU::vemgGOTC1415971014548	5	instr_eff	2014-11-14 13:18:57.823090	2014-11-14 13:19:07.839510	0:00:10.016420	{}
tagging03	35	AU::vemgGOTC1415971014548	6	preeff	2014-11-14 13:19:08.371380	2014-11-14 13:19:30.545080	0:00:22.173700	{u'Pt_1': 4, u'Pt_3': 4, u'Pt_2': 4, u'Med_4': 4, u'Med_5': 4, u'Med_2': 4, u'Med_3': 4, u'Med_1': 4}
tagging03	35	AU::vemgGOTC1415971014548	7	preeff2	2014-11-14 13:19:31.241110	2014-11-14 13:19:43.889120	0:00:12.648010	{u'Pt_8': 4, u'Pt_5': 4, u'Pt_4': 4, u'Pt_7': 4, u'Pt_6': 4, u'Med_8': 4, u'Med_6': 4, u'Med_7': 4}
tagging03	35	AU::vemgGOTC1415971014548	8	instr_arg	2014-11-14 13:19:44.291270	2014-11-14 13:19:49.699410	0:00:05.408140	{}
tagging03	35	AU::vemgGOTC1415971014548	9	pt_arg	2014-11-14 13:19:50.128630	2014-11-14 13:20:39.565000	0:00:49.436370	{u'pt_arg': u'Manche Leute brauchen diese Hilfe.'}
tagging03	35	AU::vemgGOTC1415971014548	10	med_arg	2014-11-14 13:20:40.048180	2014-11-14 13:21:00.398680	0:00:20.350500	{u'med_arg': u'Manche Leute brauchen diese Hilfe.'}
tagging03	35	AU::vemgGOTC1415971014548	11	instr_konf	2014-11-14 13:21:01.061100	2014-11-14 13:21:12.014710	0:00:10.953610	{}
tagging03	35	AU::vemgGOTC1415971014548	12	conf	2014-11-14 13:21:12.418010	2014-11-14 13:25:54.474900	0:04:42.056890	{u'high_conf1': u'Im Moment bin ich mir meines Gedankens SEHR sicher, dass mich diese Umfrage nervt, und mich gar nicht interessiert.', u'high_conf3': u'', u'high_conf2': u'5 Minuten Wartezeit sind eine Zumutung.', u'high_conf5': u'', u'high_conf4': u'', u'high_conf6': u''}
tagging03	35	AU::vemgGOTC1415971014548	13	instr_ratkonf	2014-11-14 13:25:54.891230	2014-11-14 13:26:08.292640	0:00:13.401410	{}
tagging03	35	AU::vemgGOTC1415971014548	14	rat_konf1	2014-11-14 13:26:08.908110	2014-11-14 13:27:00.857710	0:00:51.949600	{u'KonfARG_8': 1, u'KonfARG_2': 1, u'KonfARG_3': 1, u'KonfARG_1': 7, u'KonfARG_6': 4, u'KonfARG_7': 4, u'KonfARG_4': 1, u'KonfARG_5': 1}
tagging03	35	AU::vemgGOTC1415971014548	15	rat_konf2	2014-11-14 13:27:01.507410	2014-11-14 13:27:44.128080	0:00:42.620670	{u'emodom_2': 2, u'konpt': 4, u'propt': 4, u'konmed': 4, u'emodom_1': 1, u'emoval_2': 8, u'emoval_1': 2, u'promed': 4, u'emoarous_1': 8, u'emoarous_2': 1}
tagging03	35	AU::vemgGOTC1415971014548	16	instrnavi	2014-11-14 13:27:44.484040
tagging03	36	AU::gbDhw4Ku1415971116668	1	start	2014-11-14 13:18:31.520380	2014-11-14 13:18:54.012140	0:00:22.491760	{}
tagging03	36	AU::gbDhw4Ku1415971116668	2	consent	2014-11-14 13:18:54.780960
tagging03	37	AU::HED43ULc1415971127054	1	start	2014-11-14 13:18:49.446300	2014-11-14 13:18:56.532470	0:00:07.086170	{}
tagging03	37	AU::HED43ULc1415971127054	2	consent	2014-11-14 13:18:56.877400	2014-11-14 13:19:12.528930	0:00:15.651530	{u'confirmation': True}
tagging03	37	AU::HED43ULc1415971127054	3	demografie	2014-11-14 13:19:13.190310	2014-11-14 13:19:48.712490	0:00:35.522180	{u'tagged': 2, u'clicked': 2, u'tagknown': 1, u'cloudknown': 0, u'source': 1, u'tagcloudsite': u'nein', u'ausb': 2, u'stud_beruf': u'Disponent', u'tagsite': u'nein'}
tagging03	37	AU::HED43ULc1415971127054	4	demografie2	2014-11-14 13:19:49.094880	2014-11-14 13:20:17.168100	0:00:28.073220	{u'tcsource': 5, u'tmeaning': 1, u'libknown': 0}
tagging03	37	AU::HED43ULc1415971127054	5	instr_eff	2014-11-14 13:20:17.638350	2014-11-14 13:20:22.698300	0:00:05.059950	{}
tagging03	37	AU::HED43ULc1415971127054	6	preeff	2014-11-14 13:20:23.215480	2014-11-14 13:20:54.774240	0:00:31.558760	{u'Pt_1': 5, u'Pt_3': 4, u'Pt_2': 5, u'Med_4': 4, u'Med_5': 4, u'Med_2': 5, u'Med_3': 3, u'Med_1': 6}
tagging03	37	AU::HED43ULc1415971127054	7	preeff2	2014-11-14 13:20:55.279290	2014-11-14 13:21:29.575830	0:00:34.296540	{u'Pt_8': 5, u'Pt_5': 4, u'Pt_4': 4, u'Pt_7': 4, u'Pt_6': 5, u'Med_8': 4, u'Med_6': 5, u'Med_7': 4}
tagging03	37	AU::HED43ULc1415971127054	8	instr_arg	2014-11-14 13:21:30.007430	2014-11-14 13:22:29.773290	0:00:59.765860	{}
tagging03	37	AU::HED43ULc1415971127054	9	med_arg	2014-11-14 13:22:30.489940	2014-11-14 13:23:10.356900	0:00:39.866960	{u'med_arg': u'Nebenwirkungen, Regelm\xe4\xdfige Einnahme n\xf6tig, teuer?'}
tagging03	37	AU::HED43ULc1415971127054	10	pt_arg	2014-11-14 13:23:10.731480	2014-11-14 13:23:33.218840	0:00:22.487360	{u'pt_arg': u'Patient muss sich \xf6ffnen k\xf6nnen, Therapiepl\xe4tze'}
tagging03	37	AU::HED43ULc1415971127054	11	instr_konf	2014-11-14 13:23:33.932900	2014-11-14 13:23:41.199880	0:00:07.266980	{}
tagging03	37	AU::HED43ULc1415971127054	12	conf	2014-11-14 13:23:41.731570	2014-11-14 13:28:13.553380	0:04:31.821810	{u'high_conf1': u'Wissen, was ich wollte, war entscheidungsfreudig, gutes Gef\xfchl', u'high_conf3': u'', u'high_conf2': u'', u'high_conf5': u'', u'high_conf4': u'', u'high_conf6': u''}
tagging03	37	AU::HED43ULc1415971127054	13	instr_ratkonf	2014-11-14 13:28:13.955440	2014-11-14 13:28:19.229350	0:00:05.273910	{}
tagging03	37	AU::HED43ULc1415971127054	14	rat_konf1	2014-11-14 13:28:19.695420	2014-11-14 13:28:47.116920	0:00:27.421500	{u'KonfARG_8': 3, u'KonfARG_2': 4, u'KonfARG_3': 3, u'KonfARG_1': 6, u'KonfARG_6': 4, u'KonfARG_7': 5, u'KonfARG_4': 4, u'KonfARG_5': 5}
tagging03	37	AU::HED43ULc1415971127054	15	rat_konf2	2014-11-14 13:28:47.739380	2014-11-14 13:29:21.325920	0:00:33.586540	{u'emodom_2': 5, u'konpt': 5, u'propt': 4, u'konmed': 5, u'emodom_1': 5, u'emoval_2': 4, u'emoval_1': 4, u'promed': 4, u'emoarous_1': 3, u'emoarous_2': 2}
tagging03	37	AU::HED43ULc1415971127054	16	instrnavi	2014-11-14 13:29:21.707680	2014-11-14 13:29:57.312180	0:00:35.604500	{}
tagging03	37	AU::HED43ULc1415971127054	17	instrnavi_2	2014-11-14 13:29:57.668980	2014-11-14 13:30:48.164210	0:00:50.495230	{}
tagging03	37	AU::HED43ULc1415971127054	18	tagging	2014-11-14 13:30:48.552200	2014-11-14 13:37:17.634680	0:06:29.082480	{u'test1': u'1', u'test3': u'0', u'test2': u'1', u'test5': u'1', u'test4': u'0', u'test7': u'1', u'test6': u'0', u'test9': u'1', u'test8': u'0', u'test10': u'0'}
tagging03	37	AU::HED43ULc1415971127054	19	instr_postnavi	2014-11-14 13:37:18.036420	2014-11-14 13:37:21.881520	0:00:03.845100	{}
tagging03	37	AU::HED43ULc1415971127054	20	manipcheck	2014-11-14 13:37:22.410980	2014-11-14 13:37:49.346260	0:00:26.935280	{u'CrediCheck_2': 6, u'CrediCheck_3': 6, u'CrediCheck_1': 6, u'CrediCheck_4': 6, u'CrediCheck_5': 6, u'conflictcheck_1': 6, u'conflictcheck_2': 5, u'conflictcheck_3': 5, u'conflictcheck_4': 5}
tagging03	37	AU::HED43ULc1415971127054	21	posteff1	2014-11-14 13:37:49.975940	2014-11-14 13:38:31.912890	0:00:41.936950	{u'Pt_1': 5, u'Ptconf1': 3, u'Pt_3': 5, u'Pt_2': 5, u'Med_3': 4, u'Med_4': 3, u'Med_5': 5, u'Med_2': 5, u'Medconf1': 3, u'Med_1': 5}
tagging03	37	AU::HED43ULc1415971127054	22	posteff2	2014-11-14 13:38:32.413090	2014-11-14 13:39:01.759730	0:00:29.346640	{u'Pt_8': 5, u'Pt_5': 5, u'Pt_4': 5, u'Pt_7': 4, u'Pt_6': 5, u'Ptconf2': 5, u'Med_8': 5, u'Med_6': 4, u'Med_7': 4, u'Medconf2': 5}
tagging03	37	AU::HED43ULc1415971127054	23	rating_med_t2	2014-11-14 13:39:02.194680	2014-11-14 13:39:11.866810	0:00:09.672130	{u'rtta': 4, u'rtza': 4, u'rnh': 4, u'rsh': 4, u'rmao': 4}
tagging03	37	AU::HED43ULc1415971127054	24	rating_pt_t2	2014-11-14 13:39:12.314960	2014-11-14 13:39:20.319430	0:00:08.004470	{u'rkt': 5, u'rpa': 5, u'rgt': 5, u'rvht': 5, u'ript': 5}
tagging03	37	AU::HED43ULc1415971127054	25	theraptags	2014-11-14 13:39:20.753980	2014-11-14 13:39:33.894380	0:00:13.140400	{u'aspt': u'Psychotherapie'}
tagging03	37	AU::HED43ULc1415971127054	26	test_2	2014-11-14 13:39:35.529390	2014-11-14 13:39:49.500050	0:00:13.970660	{u'test_6': 0, u'test_5': 0, u'test_4': 0, u'testnew_2': 0, u'testrel_2': 0}
tagging03	37	AU::HED43ULc1415971127054	27	test_9	2014-11-14 13:39:50.769660	2014-11-14 13:40:10.280520	0:00:19.510860	{u'test_26': 5, u'test_27': 6, u'test_25': 2, u'testrel_9': 0, u'testnew_9': 0}
tagging03	37	AU::HED43ULc1415971127054	28	test_1	2014-11-14 13:40:11.386010	2014-11-14 13:40:34.569800	0:00:23.183790	{u'testrel_1': 5, u'test_3': 5, u'test_2': 5, u'test_1': 5, u'testnew_1': 0}
tagging03	37	AU::HED43ULc1415971127054	29	test_7	2014-11-14 13:40:37.201180	2014-11-14 13:40:59.032570	0:00:21.831390	{u'testnew_7': 0, u'testrel_7': 5, u'test_20': 6, u'test_19': 0, u'test_21': 0}
tagging03	37	AU::HED43ULc1415971127054	30	test_5	2014-11-14 13:41:00.333210	2014-11-14 13:41:25.235680	0:00:24.902470	{u'testrel_5': 5, u'test_15': 0, u'testnew_5': 0, u'test_13': 5, u'test_14': 5}
tagging03	37	AU::HED43ULc1415971127054	31	ncc	2014-11-14 13:41:26.703990	2014-11-14 13:42:13.476920	0:00:46.772930	{u'ncc_1': 3, u'ncc_2': 3, u'ncc_3': 3, u'ncc_4': 3, u'ncc_5': 3, u'ncc_6': 3, u'ncc_7': 3, u'ncc_8': 4}
tagging03	37	AU::HED43ULc1415971127054	32	post_aims	2014-11-14 13:42:13.861420	2014-11-14 13:42:46.174900	0:00:32.313480	{u'aimofstudy': u'Beurteilung Therapieformen Depression', u'aimofstudy0': u'nein', u'unklar': 4}
tagging03	37	AU::HED43ULc1415971127054	33	debriefing	2014-11-14 13:42:46.516230	2014-11-14 13:43:49.336550	0:01:02.820320	{}
tagging03	37	AU::HED43ULc1415971127054	34	kommentare	2014-11-14 13:43:50.313970	2014-11-14 13:43:58.741250	0:00:08.427280	{u'feedback': u'', u'delete': False}
tagging03	37	AU::HED43ULc1415971127054	35	ende_komplett	2014-11-14 13:43:59.111950
tagging03	38	AU::jLIYa9mH1415971137637	1	start	2014-11-14 13:19:00.506770	2014-11-14 13:19:03.333640	0:00:02.826870	{}
tagging03	38	AU::jLIYa9mH1415971137637	2	consent	2014-11-14 13:19:03.717390	2014-11-14 13:19:08.703040	0:00:04.985650	{u'confirmation': True}
tagging03	38	AU::jLIYa9mH1415971137637	3	demografie	2014-11-14 13:19:10.647210	2014-11-14 13:23:29.609050	0:04:18.961840	{u'tagged': 1, u'clicked': 1, u'tagknown': 0, u'cloudknown': 0, u'source': 0, u'tagcloudsite': u'nein', u'ausb': 2, u'stud_beruf': u'duales studium', u'tagsite': u'nein'}
tagging03	38	AU::jLIYa9mH1415971137637	4	demografie2	2014-11-14 13:23:32.269240	2014-11-14 13:24:27.576710	0:00:55.307470	{u'tcsource': 4, u'tmeaning': 3, u'libknown': 0}
tagging03	38	AU::jLIYa9mH1415971137637	5	instr_eff	2014-11-14 13:24:27.936520	2014-11-14 13:24:32.761840	0:00:04.825320	{}
tagging03	38	AU::jLIYa9mH1415971137637	6	preeff	2014-11-14 13:24:33.335210	2014-11-14 13:25:07.142620	0:00:33.807410	{u'Pt_1': 5, u'Pt_3': 4, u'Pt_2': 5, u'Med_4': 3, u'Med_5': 3, u'Med_2': 3, u'Med_3': 3, u'Med_1': 5}
tagging03	38	AU::jLIYa9mH1415971137637	7	preeff2	2014-11-14 13:25:07.601660	2014-11-14 13:25:16.014990	0:00:08.413330	{u'Pt_8': 4, u'Pt_5': 5, u'Pt_4': 4, u'Pt_7': 4, u'Pt_6': 4, u'Med_8': 5, u'Med_6': 3, u'Med_7': 5}
tagging03	38	AU::jLIYa9mH1415971137637	8	instr_arg	2014-11-14 13:25:16.376480	2014-11-14 13:25:18.101150	0:00:01.724670	{}
tagging03	38	AU::jLIYa9mH1415971137637	9	pt_arg	2014-11-14 13:25:18.867250	2014-11-14 13:26:03.690160	0:00:44.822910	{u'pt_arg': u'F\xfcr: Ansprechpartner vor Ort\nDagegen: Freiz\xfcgigkeit vor Therapeut'}
tagging03	38	AU::jLIYa9mH1415971137637	10	med_arg	2014-11-14 13:26:04.055210	2014-11-14 13:26:31.020790	0:00:26.965580	{u'med_arg': u'F\xfcr: Schnelle Wirkung\nGegen: Nebenwirkungen, Gew\xf6hnung'}
tagging03	38	AU::jLIYa9mH1415971137637	11	instr_konf	2014-11-14 13:26:36.018250	2014-11-14 13:26:43.460950	0:00:07.442700	{}
tagging03	38	AU::jLIYa9mH1415971137637	12	conf	2014-11-14 13:26:43.826010	2014-11-14 13:31:14.639270	0:04:30.813260	{u'high_conf1': u'Ausbildung', u'high_conf3': u'', u'high_conf2': u'Fu\xdfball spielen aufh\xf6ren eher unsicher', u'high_conf5': u'', u'high_conf4': u'', u'high_conf6': u''}
tagging03	38	AU::jLIYa9mH1415971137637	13	instr_ratkonf	2014-11-14 13:31:14.996200	2014-11-14 13:31:17.720180	0:00:02.723980	{}
tagging03	38	AU::jLIYa9mH1415971137637	14	rat_konf1	2014-11-14 13:31:18.228280	2014-11-14 13:31:27.086590	0:00:08.858310	{u'KonfARG_8': 4, u'KonfARG_2': 2, u'KonfARG_3': 4, u'KonfARG_1': 2, u'KonfARG_6': 4, u'KonfARG_7': 4, u'KonfARG_4': 4, u'KonfARG_5': 4}
tagging03	38	AU::jLIYa9mH1415971137637	15	rat_konf2	2014-11-14 13:31:27.702690	2014-11-14 13:31:37.963040	0:00:10.260350	{u'konmed': 4, u'konpt': 5, u'propt': 2, u'emodom_2': 7, u'emodom_1': 8, u'emoval_2': 4, u'emoval_1': 7, u'promed': 5, u'emoarous_1': 9, u'emoarous_2': 4}
tagging03	38	AU::jLIYa9mH1415971137637	16	instrnavi	2014-11-14 13:31:38.316290	2014-11-14 13:31:40.025600	0:00:01.709310	{}
tagging03	38	AU::jLIYa9mH1415971137637	17	instrnavi_2	2014-11-14 13:31:41.092440	2014-11-14 13:31:43.018660	0:00:01.926220	{}
tagging03	38	AU::jLIYa9mH1415971137637	18	tagging	2014-11-14 13:31:44.018640
tagging03	39	AU::0uUmELP51415971271052	1	start	2014-11-14 13:21:15.708310	2014-11-14 13:21:35.256950	0:00:19.548640	{}
tagging03	39	AU::0uUmELP51415971271052	2	consent	2014-11-14 13:21:36.040540	2014-11-14 13:22:01.135750	0:00:25.095210	{u'confirmation': True}
tagging03	39	AU::0uUmELP51415971271052	3	demografie	2014-11-14 13:22:02.472350	2014-11-14 13:23:13.154600	0:01:10.682250	{u'tagged': 1, u'clicked': 1, u'tagknown': 0, u'cloudknown': 0, u'source': 1, u'tagcloudsite': u'nein', u'ausb': 1, u'stud_beruf': u'Kauffrau im Einzelhandel', u'tagsite': u'nein'}
tagging03	39	AU::0uUmELP51415971271052	4	demografie2	2014-11-14 13:23:14.054970	2014-11-14 13:23:47.560300	0:00:33.505330	{u'tcsource': 1, u'tmeaning': 6, u'libknown': 0}
tagging03	39	AU::0uUmELP51415971271052	5	instr_eff	2014-11-14 13:23:48.218440	2014-11-14 13:24:01.453220	0:00:13.234780	{}
tagging03	39	AU::0uUmELP51415971271052	6	preeff	2014-11-14 13:24:03.335440	2014-11-14 13:25:14.370910	0:01:11.035470	{u'Pt_1': 6, u'Pt_3': 4, u'Pt_2': 4, u'Med_4': 5, u'Med_5': 5, u'Med_2': 4, u'Med_3': 3, u'Med_1': 6}
tagging03	39	AU::0uUmELP51415971271052	7	preeff2	2014-11-14 13:25:16.123120
tagging03	40	AU::SuLC5xMr1415971338312	1	start	2014-11-14 13:21:58.940740	2014-11-14 13:22:02.586590	0:00:03.645850	{}
tagging03	40	AU::SuLC5xMr1415971338312	2	consent	2014-11-14 13:22:03.053700	2014-11-14 13:22:07.778950	0:00:04.725250	{u'confirmation': True}
tagging03	40	AU::SuLC5xMr1415971338312	3	demografie	2014-11-14 13:22:08.256570	2014-11-14 13:23:26.637200	0:01:18.380630	{u'tagged': 5, u'clicked': 5, u'tagknown': 0, u'cloudknown': 0, u'source': 1, u'tagcloudsite': u'?', u'ausb': 1, u'stud_beruf': u'Teamassistentin', u'tagsite': u'?'}
tagging03	40	AU::SuLC5xMr1415971338312	4	demografie2	2014-11-14 13:23:27.036010	2014-11-14 13:23:47.171560	0:00:20.135550	{u'tcsource': 1, u'tmeaning': 6, u'libknown': 0}
tagging03	40	AU::SuLC5xMr1415971338312	5	instr_eff	2014-11-14 13:23:47.515490	2014-11-14 13:23:52.377540	0:00:04.862050	{}
tagging03	40	AU::SuLC5xMr1415971338312	6	preeff	2014-11-14 13:23:52.905390	2014-11-14 13:24:12.723220	0:00:19.817830	{u'Pt_1': 4, u'Pt_3': 4, u'Pt_2': 4, u'Med_4': 4, u'Med_5': 4, u'Med_2': 4, u'Med_3': 4, u'Med_1': 4}
tagging03	40	AU::SuLC5xMr1415971338312	7	preeff2	2014-11-14 13:24:13.319700	2014-11-14 13:24:25.918520	0:00:12.598820	{u'Pt_8': 4, u'Pt_5': 4, u'Pt_4': 4, u'Pt_7': 4, u'Pt_6': 4, u'Med_8': 4, u'Med_6': 4, u'Med_7': 4}
tagging03	40	AU::SuLC5xMr1415971338312	8	instr_arg	2014-11-14 13:24:27.724360	2014-11-14 13:24:29.470500	0:00:01.746140	{}
tagging03	40	AU::SuLC5xMr1415971338312	9	med_arg	2014-11-14 13:24:30.311140	2014-11-14 13:24:37.275050	0:00:06.963910	{u'med_arg': u'?'}
tagging03	40	AU::SuLC5xMr1415971338312	10	pt_arg	2014-11-14 13:24:37.638620	2014-11-14 13:24:41.770770	0:00:04.132150	{u'pt_arg': u'?'}
tagging03	40	AU::SuLC5xMr1415971338312	11	instr_konf	2014-11-14 13:24:42.525470	2014-11-14 13:24:53.702220	0:00:11.176750	{}
tagging03	40	AU::SuLC5xMr1415971338312	12	conf	2014-11-14 13:24:54.194120
tagging03	41	AU::iWuapa4A1415971465874	1	start	2014-11-14 13:24:28.299650	2014-11-14 13:24:39.571490	0:00:11.271840	{}
tagging03	41	AU::iWuapa4A1415971465874	2	consent	2014-11-14 13:24:39.920150	2014-11-14 13:24:49.119810	0:00:09.199660	{u'confirmation': True}
tagging03	41	AU::iWuapa4A1415971465874	3	demografie	2014-11-14 13:24:49.577450	2014-11-14 13:25:33.535110	0:00:43.957660	{u'tagged': 1, u'clicked': 2, u'tagknown': 1, u'cloudknown': 0, u'source': 1, u'tagcloudsite': u'nein', u'ausb': 3, u'stud_beruf': u'Doktorand', u'tagsite': u'youtube'}
tagging03	41	AU::iWuapa4A1415971465874	4	demografie2	2014-11-14 13:25:34.351530	2014-11-14 13:25:51.852160	0:00:17.500630	{u'tcsource': 1, u'tmeaning': 6, u'libknown': 0}
tagging03	41	AU::iWuapa4A1415971465874	5	instr_eff	2014-11-14 13:25:52.204780	2014-11-14 13:25:58.704020	0:00:06.499240	{}
tagging03	41	AU::iWuapa4A1415971465874	6	preeff	2014-11-14 13:25:59.367600	2014-11-14 13:26:32.112040	0:00:32.744440	{u'Pt_1': 6, u'Pt_3': 4, u'Pt_2': 5, u'Med_4': 4, u'Med_5': 5, u'Med_2': 6, u'Med_3': 6, u'Med_1': 6}
tagging03	41	AU::iWuapa4A1415971465874	7	preeff2	2014-11-14 13:26:32.617170	2014-11-14 13:27:09.225300	0:00:36.608130	{u'Pt_8': 3, u'Pt_5': 4, u'Pt_4': 6, u'Pt_7': 4, u'Pt_6': 3, u'Med_8': 2, u'Med_6': 5, u'Med_7': 5}
tagging03	41	AU::iWuapa4A1415971465874	8	instr_arg	2014-11-14 13:27:09.558490	2014-11-14 13:27:12.658790	0:00:03.100300	{}
tagging03	41	AU::iWuapa4A1415971465874	9	pt_arg	2014-11-14 13:27:12.991790
tagging03	42	AU::ShQB3LHG1415971969140	1	start	2014-11-14 13:30:26.850490
tagging03	43	AU::cv0cLoPv1415971840445	1	start	2014-11-14 13:30:37.899350	2014-11-14 13:30:43.722170	0:00:05.822820	{}
tagging03	43	AU::cv0cLoPv1415971840445	2	consent	2014-11-14 13:30:44.124420	2014-11-14 13:31:01.336730	0:00:17.212310	{u'confirmation': True}
tagging03	43	AU::cv0cLoPv1415971840445	3	demografie	2014-11-14 13:31:01.774630	2014-11-14 13:32:00.705610	0:00:58.930980	{u'tagged': 1, u'clicked': 3, u'tagknown': 1, u'cloudknown': 0, u'source': 1, u'tagcloudsite': u'Nein', u'ausb': 0, u'stud_beruf': u'Ausbildung', u'tagsite': u'Twitter'}
tagging03	43	AU::cv0cLoPv1415971840445	4	demografie2	2014-11-14 13:32:01.111020	2014-11-14 13:33:04.217790	0:01:03.106770	{u'tcsource': 5, u'tmeaning': 3, u'libknown': 0}
tagging03	43	AU::cv0cLoPv1415971840445	5	instr_eff	2014-11-14 13:33:04.570400	2014-11-14 13:33:08.002860	0:00:03.432460	{}
tagging03	43	AU::cv0cLoPv1415971840445	6	preeff	2014-11-14 13:33:08.502850	2014-11-14 13:33:52.497090	0:00:43.994240	{u'Pt_1': 6, u'Pt_3': 4, u'Pt_2': 5, u'Med_4': 2, u'Med_5': 4, u'Med_2': 4, u'Med_3': 3, u'Med_1': 6}
tagging03	43	AU::cv0cLoPv1415971840445	7	preeff2	2014-11-14 13:33:52.982140	2014-11-14 13:34:40.467230	0:00:47.485090	{u'Pt_8': 6, u'Pt_5': 5, u'Pt_4': 6, u'Pt_7': 5, u'Pt_6': 6, u'Med_8': 4, u'Med_6': 6, u'Med_7': 4}
tagging03	43	AU::cv0cLoPv1415971840445	8	instr_arg	2014-11-14 13:34:40.864260	2014-11-14 13:34:49.615350	0:00:08.751090	{}
tagging03	43	AU::cv0cLoPv1415971840445	9	med_arg	2014-11-14 13:34:50.413090
tagging03	44	AU::yHtFst5k1415971883692	1	start	2014-11-14 13:31:31.630360	2014-11-14 13:31:59.735910	0:00:28.105550	{}
tagging03	44	AU::yHtFst5k1415971883692	2	consent	2014-11-14 13:32:01.565970	2014-11-14 13:32:22.723270	0:00:21.157300	{u'confirmation': True}
tagging03	44	AU::yHtFst5k1415971883692	3	demografie	2014-11-14 13:32:27.801460	2014-11-14 13:34:04.871700	0:01:37.070240	{u'tagged': 3, u'clicked': 5, u'tagknown': 1, u'cloudknown': 1, u'source': 0, u'tagcloudsite': u'Amazon', u'ausb': 1, u'stud_beruf': u'Rentner', u'tagsite': u'Amazon'}
tagging03	44	AU::yHtFst5k1415971883692	4	demografie2	2014-11-14 13:34:08.429020	2014-11-14 13:35:16.391280	0:01:07.962260	{u'tcsource': 5, u'tmeaning': 1, u'libknown': 0}
tagging03	44	AU::yHtFst5k1415971883692	5	instr_eff	2014-11-14 13:35:18.051680	2014-11-14 13:35:29.629430	0:00:11.577750	{}
tagging03	44	AU::yHtFst5k1415971883692	6	preeff	2014-11-14 13:35:38.350490	2014-11-14 13:36:53.032070	0:01:14.681580	{u'Pt_1': 6, u'Pt_3': 4, u'Pt_2': 2, u'Med_4': 4, u'Med_5': 5, u'Med_2': 5, u'Med_3': 4, u'Med_1': 6}
tagging03	44	AU::yHtFst5k1415971883692	7	preeff2	2014-11-14 13:37:03.875170	2014-11-14 13:38:22.803360	0:01:18.928190	{u'Pt_8': 4, u'Pt_5': 5, u'Pt_4': 5, u'Pt_7': 4, u'Pt_6': 4, u'Med_8': 5, u'Med_6': 4, u'Med_7': 6}
tagging03	44	AU::yHtFst5k1415971883692	8	instr_arg	2014-11-14 13:38:24.377010	2014-11-14 13:38:36.984800	0:00:12.607790	{}
tagging03	44	AU::yHtFst5k1415971883692	9	pt_arg	2014-11-14 13:38:38.841880	2014-11-14 13:40:15.451550	0:01:36.609670	{u'pt_arg': u'Das sind Drogen auf Rezept die nicht jeder vertr\xe4gt.'}
tagging03	44	AU::yHtFst5k1415971883692	10	med_arg	2014-11-14 13:40:19.657060	2014-11-14 13:43:05.059810	0:02:45.402750	{u'med_arg': u'ANTIDEPRESIVA ist f\xfcr Menschen die mit ihrem Leben nicht klar kommen und irgendwie davor weglaufen wollen.'}
tagging03	44	AU::yHtFst5k1415971883692	11	instr_konf	2014-11-14 13:43:08.227250	2014-11-14 13:43:18.729780	0:00:10.502530	{}
tagging03	44	AU::yHtFst5k1415971883692	12	conf	2014-11-14 13:43:21.965170
tagging03	45	AU::Vz1tOiuA1415971922426	1	start	2014-11-14 13:32:05.799760	2014-11-14 13:32:09.767740	0:00:03.967980	{}
tagging03	45	AU::Vz1tOiuA1415971922426	2	consent	2014-11-14 13:32:10.113320	2014-11-14 13:32:17.752880	0:00:07.639560	{u'confirmation': True}
tagging03	45	AU::Vz1tOiuA1415971922426	3	demografie	2014-11-14 13:32:18.227790	2014-11-14 13:32:54.685750	0:00:36.457960	{u'tagged': 1, u'clicked': 1, u'tagknown': 1, u'cloudknown': 0, u'source': 1, u'tagcloudsite': u'nein', u'ausb': 3, u'stud_beruf': u'Projektmanager', u'tagsite': u'nein'}
tagging03	45	AU::Vz1tOiuA1415971922426	4	demografie2	2014-11-14 13:32:55.045350	2014-11-14 13:33:21.463960	0:00:26.418610	{u'tcsource': 1, u'tmeaning': 6, u'libknown': 0}
tagging03	45	AU::Vz1tOiuA1415971922426	5	instr_eff	2014-11-14 13:33:21.808090	2014-11-14 13:33:27.212580	0:00:05.404490	{}
tagging03	45	AU::Vz1tOiuA1415971922426	6	preeff	2014-11-14 13:33:27.692600	2014-11-14 13:33:40.998450	0:00:13.305850	{u'Pt_1': 4, u'Pt_3': 4, u'Pt_2': 4, u'Med_4': 4, u'Med_5': 4, u'Med_2': 4, u'Med_3': 4, u'Med_1': 4}
tagging03	45	AU::Vz1tOiuA1415971922426	7	preeff2	2014-11-14 13:33:41.520980	2014-11-14 13:33:51.597820	0:00:10.076840	{u'Pt_8': 4, u'Pt_5': 4, u'Pt_4': 4, u'Pt_7': 4, u'Pt_6': 4, u'Med_8': 4, u'Med_6': 4, u'Med_7': 4}
tagging03	45	AU::Vz1tOiuA1415971922426	8	instr_arg	2014-11-14 13:33:52.025790	2014-11-14 13:33:55.564960	0:00:03.539170	{}
tagging03	45	AU::Vz1tOiuA1415971922426	9	med_arg	2014-11-14 13:33:56.185020	2014-11-14 13:34:11.031590	0:00:14.846570	{u'med_arg': u'keine Erfahrung mit dem Thema'}
tagging03	45	AU::Vz1tOiuA1415971922426	10	pt_arg	2014-11-14 13:34:11.369330	2014-11-14 13:34:20.837770	0:00:09.468440	{u'pt_arg': u'keine Erfahrung mit dem Thema'}
tagging03	45	AU::Vz1tOiuA1415971922426	11	instr_konf	2014-11-14 13:34:21.606150	2014-11-14 13:34:25.681110	0:00:04.074960	{}
tagging03	45	AU::Vz1tOiuA1415971922426	12	conf	2014-11-14 13:34:26.377490	2014-11-14 13:48:01.999600	0:13:35.622110	{u'low_conf1': u'...', u'low_conf2': u'...', u'low_conf3': u'...', u'low_conf4': u'...', u'low_conf5': u'...', u'low_conf6': u'...'}
tagging03	45	AU::Vz1tOiuA1415971922426	13	instr_ratkonf	2014-11-14 13:48:04.653250	2014-11-14 13:48:06.415040	0:00:01.761790	{}
tagging03	45	AU::Vz1tOiuA1415971922426	14	rat_konf1	2014-11-14 13:48:06.848250	2014-11-14 13:48:19.954220	0:00:13.105970	{u'KonfARG_8': 1, u'KonfARG_2': 1, u'KonfARG_3': 1, u'KonfARG_1': 1, u'KonfARG_6': 1, u'KonfARG_7': 1, u'KonfARG_4': 7, u'KonfARG_5': 1}
tagging03	45	AU::Vz1tOiuA1415971922426	15	rat_konf2	2014-11-14 13:48:20.439120	2014-11-14 13:48:46.313120	0:00:25.874000	{u'konmed': 1, u'emodom_2': 9, u'konpt': 1, u'propt': 1, u'emodom_1': 9, u'emoval_2': 7, u'emoval_1': 7, u'promed': 1, u'emoarous_1': 1, u'emoarous_2': 2}
tagging03	45	AU::Vz1tOiuA1415971922426	16	instrnavi	2014-11-14 13:48:46.634990	2014-11-14 13:48:50.681960	0:00:04.046970	{}
tagging03	45	AU::Vz1tOiuA1415971922426	17	instrnavi_2	2014-11-14 13:48:51.143360	2014-11-14 13:49:02.526220	0:00:11.382860	{}
tagging03	45	AU::Vz1tOiuA1415971922426	18	tagging	2014-11-14 13:49:02.921420
tagging03	46	AU::Yks3aMXk1415972397155	1	start	2014-11-14 13:40:03.916500	2014-11-14 13:40:08.504040	0:00:04.587540	{}
tagging03	46	AU::Yks3aMXk1415972397155	2	consent	2014-11-14 13:40:08.819930	2014-11-14 13:40:13.444490	0:00:04.624560	{u'confirmation': True}
tagging03	46	AU::Yks3aMXk1415972397155	3	demografie	2014-11-14 13:40:13.810700	2014-11-14 13:42:45.142700	0:02:31.332000	{u'tagged': 5, u'clicked': 6, u'tagknown': 1, u'cloudknown': 0, u'source': 1, u'tagcloudsite': u'nein', u'ausb': 2, u'stud_beruf': u'gebietsleiter', u'tagsite': u'nein'}
tagging03	46	AU::Yks3aMXk1415972397155	4	demografie2	2014-11-14 13:42:45.523580	2014-11-14 13:43:39.054170	0:00:53.530590	{u'tcsource': 5, u'tmeaning': 6, u'libknown': 0}
tagging03	46	AU::Yks3aMXk1415972397155	5	instr_eff	2014-11-14 13:43:39.363780	2014-11-14 13:43:41.163850	0:00:01.800070	{}
tagging03	46	AU::Yks3aMXk1415972397155	6	preeff	2014-11-14 13:43:41.930110	2014-11-14 13:44:05.509200	0:00:23.579090	{u'Pt_1': 6, u'Pt_3': 6, u'Pt_2': 6, u'Med_4': 6, u'Med_5': 6, u'Med_2': 6, u'Med_3': 6, u'Med_1': 7}
tagging03	46	AU::Yks3aMXk1415972397155	7	preeff2	2014-11-14 13:44:05.940810	2014-11-14 13:44:28.005130	0:00:22.064320	{u'Pt_8': 6, u'Pt_5': 6, u'Pt_4': 5, u'Pt_7': 6, u'Pt_6': 5, u'Med_8': 6, u'Med_6': 6, u'Med_7': 6}
tagging03	46	AU::Yks3aMXk1415972397155	8	instr_arg	2014-11-14 13:44:28.323070	2014-11-14 13:44:29.826290	0:00:01.503220	{}
tagging03	46	AU::Yks3aMXk1415972397155	9	pt_arg	2014-11-14 13:44:30.402630	2014-11-14 13:45:02.457830	0:00:32.055200	{u'pt_arg': u'gegen: nebenwirkungen\n\nf\xfcr: helfen bei depressionen'}
tagging03	46	AU::Yks3aMXk1415972397155	10	med_arg	2014-11-14 13:45:02.806140	2014-11-14 13:54:10.634380	0:09:07.828240	{u'med_arg': u'gegen: nebenwirkungen\n\nf\xfcr: kann leben retten'}
tagging03	46	AU::Yks3aMXk1415972397155	11	instr_konf	2014-11-14 13:54:11.314440	2014-11-14 13:54:13.232100	0:00:01.917660	{}
tagging03	46	AU::Yks3aMXk1415972397155	12	conf	2014-11-14 13:54:13.870450	2014-11-14 14:00:15.796010	0:06:01.925560	{u'high_conf1': u'als ich in eine frau verliebt war und sie schlu\xdf gemacht hat', u'high_conf3': u'', u'high_conf2': u'', u'high_conf5': u'', u'high_conf4': u'', u'high_conf6': u''}
tagging03	46	AU::Yks3aMXk1415972397155	13	instr_ratkonf	2014-11-14 14:00:16.203330	2014-11-14 14:00:18.866800	0:00:02.663470	{}
tagging03	46	AU::Yks3aMXk1415972397155	14	rat_konf1	2014-11-14 14:00:19.355740	2014-11-14 14:00:36.643360	0:00:17.287620	{u'KonfARG_8': 5, u'KonfARG_2': 5, u'KonfARG_3': 5, u'KonfARG_1': 4, u'KonfARG_6': 5, u'KonfARG_7': 4, u'KonfARG_4': 5, u'KonfARG_5': 5}
tagging03	46	AU::Yks3aMXk1415972397155	15	rat_konf2	2014-11-14 14:00:37.119160	2014-11-14 14:01:13.096780	0:00:35.977620	{u'emodom_2': 5, u'konpt': 5, u'propt': 3, u'konmed': 5, u'emodom_1': 8, u'emoval_2': 4, u'emoval_1': 7, u'promed': 2, u'emoarous_1': 3, u'emoarous_2': 5}
tagging03	46	AU::Yks3aMXk1415972397155	16	instrnavi	2014-11-14 14:01:13.443890	2014-11-14 14:01:49.125880	0:00:35.681990	{}
tagging03	46	AU::Yks3aMXk1415972397155	17	instrnavi_2	2014-11-14 14:01:49.432720	2014-11-14 14:02:05.686260	0:00:16.253540	{}
tagging03	46	AU::Yks3aMXk1415972397155	18	tagging	2014-11-14 14:02:06.161860	2014-11-14 14:07:14.707770	0:05:08.545910	{u'test1': u'1', u'test3': u'1', u'test2': u'0', u'test5': u'1', u'test4': u'0', u'test7': u'1', u'test6': u'0', u'test9': u'1', u'test8': u'0', u'test10': u'0'}
tagging03	46	AU::Yks3aMXk1415972397155	19	instr_postnavi	2014-11-14 14:07:15.086600	2014-11-14 14:07:19.363920	0:00:04.277320	{}
tagging03	46	AU::Yks3aMXk1415972397155	20	manipcheck	2014-11-14 14:07:19.846050	2014-11-14 14:07:39.520840	0:00:19.674790	{u'CrediCheck_2': 6, u'CrediCheck_3': 6, u'CrediCheck_1': 6, u'CrediCheck_4': 6, u'CrediCheck_5': 6, u'conflictcheck_1': 8, u'conflictcheck_2': 8, u'conflictcheck_3': 4, u'conflictcheck_4': 6}
tagging03	46	AU::Yks3aMXk1415972397155	21	posteff1	2014-11-14 14:07:40.080900	2014-11-14 14:08:12.085450	0:00:32.004550	{u'Pt_1': 5, u'Ptconf1': 4, u'Pt_3': 5, u'Pt_2': 4, u'Med_3': 5, u'Med_4': 5, u'Med_5': 6, u'Med_2': 5, u'Medconf1': 4, u'Med_1': 5}
tagging03	46	AU::Yks3aMXk1415972397155	22	posteff2	2014-11-14 14:08:12.641950	2014-11-14 14:08:30.492100	0:00:17.850150	{u'Pt_8': 5, u'Pt_5': 5, u'Pt_4': 5, u'Pt_7': 5, u'Pt_6': 5, u'Ptconf2': 4, u'Med_8': 5, u'Med_6': 6, u'Med_7': 4, u'Medconf2': 4}
tagging03	46	AU::Yks3aMXk1415972397155	23	rating_med_t2	2014-11-14 14:08:30.965540	2014-11-14 14:08:44.152660	0:00:13.187120	{u'rtza': 4, u'rnh': 4, u'rtta': 4, u'rsh': 4, u'rmao': 4}
tagging03	46	AU::Yks3aMXk1415972397155	24	rating_pt_t2	2014-11-14 14:08:44.602390	2014-11-14 14:08:52.676680	0:00:08.074290	{u'rkt': 5, u'rvht': 5, u'rgt': 5, u'rpa': 5, u'ript': 5}
tagging03	46	AU::Yks3aMXk1415972397155	25	theraptags	2014-11-14 14:08:53.027370	2014-11-14 14:09:41.103170	0:00:48.075800	{u'aspt': u'kann mich nicht mehr erinnern'}
tagging03	46	AU::Yks3aMXk1415972397155	26	test_1	2014-11-14 14:09:42.371930	2014-11-14 14:09:57.103290	0:00:14.731360	{u'testrel_1': 0, u'test_3': 0, u'test_2': 0, u'test_1': 0, u'testnew_1': 0}
tagging03	46	AU::Yks3aMXk1415972397155	27	test_9	2014-11-14 14:09:58.247470	2014-11-14 14:10:23.478980	0:00:25.231510	{u'test_26': 3, u'test_27': 0, u'test_25': 3, u'testrel_9': 0, u'testnew_9': 2}
tagging03	46	AU::Yks3aMXk1415972397155	28	test_5	2014-11-14 14:10:24.569500	2014-11-14 14:10:38.858240	0:00:14.288740	{u'testrel_5': 0, u'test_15': 0, u'test_14': 0, u'test_13': 3, u'testnew_5': 3}
tagging03	46	AU::Yks3aMXk1415972397155	29	test_7	2014-11-14 14:10:40.000280	2014-11-14 14:10:58.236200	0:00:18.235920	{u'testnew_7': 0, u'testrel_7': 0, u'test_19': 4, u'test_20': 0, u'test_21': 0}
tagging03	46	AU::Yks3aMXk1415972397155	30	test_3	2014-11-14 14:10:59.330640	2014-11-14 14:11:08.220730	0:00:08.890090	{u'test_7': 0, u'test_9': 0, u'testnew_3': 0, u'testrel_3': 0, u'test_8': 0}
tagging03	46	AU::Yks3aMXk1415972397155	31	ncc	2014-11-14 14:11:10.111940	2014-11-14 14:11:27.039060	0:00:16.927120	{u'ncc_1': 2, u'ncc_2': 5, u'ncc_3': 6, u'ncc_4': 5, u'ncc_5': 5, u'ncc_6': 5, u'ncc_7': 5, u'ncc_8': 5}
tagging03	46	AU::Yks3aMXk1415972397155	32	post_aims	2014-11-14 14:11:27.922340	2014-11-14 14:11:51.279900	0:00:23.357560	{u'aimofstudy': u'bin ein bisschen \xfcberfordert gewesen', u'aimofstudy0': u'hatte ich pers\xf6nlich schon mal vor jahren', u'unklar': 2}
tagging03	46	AU::Yks3aMXk1415972397155	33	debriefing	2014-11-14 14:11:51.593560	2014-11-14 14:11:57.218810	0:00:05.625250	{}
tagging03	46	AU::Yks3aMXk1415972397155	34	kommentare	2014-11-14 14:11:57.599560	2014-11-14 14:12:24.609820	0:00:27.010260	{u'feedback': u'kam kaum mit dem thema klar, obwohl ich schon mal betroffen war', u'delete': False}
tagging03	46	AU::Yks3aMXk1415972397155	35	ende_komplett	2014-11-14 14:12:24.940850
tagging03	47	AU::Hf5bRNK31415972447616	1	start	2014-11-14 13:41:16.610270	2014-11-14 13:41:26.594050	0:00:09.983780	{}
tagging03	47	AU::Hf5bRNK31415972447616	2	consent	2014-11-14 13:41:27.162830	2014-11-14 13:41:53.892160	0:00:26.729330	{u'confirmation': True}
tagging03	47	AU::Hf5bRNK31415972447616	3	demografie	2014-11-14 13:41:55.339950	2014-11-14 13:44:44.609180	0:02:49.269230	{u'tagged': 4, u'clicked': 4, u'tagknown': 1, u'cloudknown': 1, u'source': 2, u'tagcloudsite': u'Twitter', u'ausb': 1, u'stud_beruf': u'Informatikkaufmann', u'tagsite': u'Twitter'}
tagging03	47	AU::Hf5bRNK31415972447616	4	demografie2	2014-11-14 13:44:45.556820	2014-11-14 13:45:43.046460	0:00:57.489640	{u'tcsource': 4, u'tmeaning': 3, u'libknown': 0}
tagging03	47	AU::Hf5bRNK31415972447616	5	instr_eff	2014-11-14 13:45:43.800350	2014-11-14 13:45:49.395580	0:00:05.595230	{}
tagging03	47	AU::Hf5bRNK31415972447616	6	preeff	2014-11-14 13:45:50.930950	2014-11-14 13:46:04.108880	0:00:13.177930	{u'Pt_1': 6, u'Pt_3': 6, u'Pt_2': 6, u'Med_4': 6, u'Med_5': 6, u'Med_2': 6, u'Med_3': 6, u'Med_1': 6}
tagging03	47	AU::Hf5bRNK31415972447616	7	preeff2	2014-11-14 13:46:05.595290	2014-11-14 13:46:18.264240	0:00:12.668950	{u'Pt_8': 5, u'Pt_5': 6, u'Pt_4': 6, u'Pt_7': 6, u'Pt_6': 6, u'Med_8': 6, u'Med_6': 6, u'Med_7': 6}
tagging03	47	AU::Hf5bRNK31415972447616	8	instr_arg	2014-11-14 13:46:18.835000	2014-11-14 13:46:29.982910	0:00:11.147910	{}
tagging03	47	AU::Hf5bRNK31415972447616	9	med_arg	2014-11-14 13:46:31.239110	2014-11-14 13:48:15.312290	0:01:44.073180	{u'med_arg': u'es giebt wenig gr\xfcnde f\xfcr antidepressiva'}
tagging03	47	AU::Hf5bRNK31415972447616	10	pt_arg	2014-11-14 13:48:16.036130	2014-11-14 13:48:45.774830	0:00:29.738700	{u'pt_arg': u'um Menschen zu heilen'}
tagging03	47	AU::Hf5bRNK31415972447616	11	instr_konf	2014-11-14 13:48:46.971820	2014-11-14 13:48:50.860220	0:00:03.888400	{}
tagging03	47	AU::Hf5bRNK31415972447616	12	conf	2014-11-14 13:48:51.706350	2014-11-14 14:03:12.537350	0:14:20.831000	{u'low_conf1': u'keine dieser situationen erlebt', u'low_conf2': u'', u'low_conf3': u'', u'low_conf4': u'', u'low_conf5': u'', u'low_conf6': u''}
tagging03	47	AU::Hf5bRNK31415972447616	13	instr_ratkonf	2014-11-14 14:03:13.247370	2014-11-14 14:03:16.667270	0:00:03.419900	{}
tagging03	47	AU::Hf5bRNK31415972447616	14	rat_konf1	2014-11-14 14:03:21.531170	2014-11-14 14:03:36.439860	0:00:14.908690	{u'KonfARG_8': 5, u'KonfARG_2': 5, u'KonfARG_3': 5, u'KonfARG_1': 5, u'KonfARG_6': 5, u'KonfARG_7': 5, u'KonfARG_4': 3, u'KonfARG_5': 5}
tagging03	47	AU::Hf5bRNK31415972447616	15	rat_konf2	2014-11-14 14:03:38.696900	2014-11-14 14:04:18.991970	0:00:40.295070	{u'konmed': 5, u'emodom_2': 8, u'konpt': 5, u'propt': 5, u'emodom_1': 8, u'emoval_2': 8, u'emoval_1': 8, u'promed': 5, u'emoarous_1': 2, u'emoarous_2': 3}
tagging03	47	AU::Hf5bRNK31415972447616	16	instrnavi	2014-11-14 14:04:19.808500	2014-11-14 14:04:23.672540	0:00:03.864040	{}
tagging03	47	AU::Hf5bRNK31415972447616	17	instrnavi_2	2014-11-14 14:04:24.402980	2014-11-14 14:04:31.230490	0:00:06.827510	{}
tagging03	47	AU::Hf5bRNK31415972447616	18	tagging	2014-11-14 14:04:32.305700	2014-11-14 14:12:41.732380	0:08:09.426680	{u'test1': u'1', u'test3': u'0', u'test2': u'1', u'test5': u'1', u'test4': u'0', u'test7': u'0', u'test6': u'1', u'test9': u'1', u'test8': u'0', u'test10': u'1'}
tagging03	47	AU::Hf5bRNK31415972447616	19	instr_postnavi	2014-11-14 14:12:44.050240	2014-11-14 14:12:47.262520	0:00:03.212280	{}
tagging03	47	AU::Hf5bRNK31415972447616	20	manipcheck	2014-11-14 14:12:48.972530	2014-11-14 14:13:02.186180	0:00:13.213650	{u'CrediCheck_2': 5, u'CrediCheck_3': 5, u'CrediCheck_1': 5, u'CrediCheck_4': 5, u'CrediCheck_5': 5, u'conflictcheck_1': 7, u'conflictcheck_2': 7, u'conflictcheck_3': 7, u'conflictcheck_4': 7}
tagging03	47	AU::Hf5bRNK31415972447616	21	posteff1	2014-11-14 14:13:04.552180	2014-11-14 14:13:16.725860	0:00:12.173680	{u'Med_5': 6, u'Ptconf1': 6, u'Pt_1': 6, u'Pt_3': 6, u'Medconf1': 6, u'Med_4': 6, u'Pt_2': 6, u'Med_2': 6, u'Med_3': 6, u'Med_1': 6}
tagging03	47	AU::Hf5bRNK31415972447616	22	posteff2	2014-11-14 14:13:18.823630	2014-11-14 14:13:31.377020	0:00:12.553390	{u'Pt_8': 6, u'Pt_5': 6, u'Pt_4': 6, u'Pt_7': 6, u'Pt_6': 6, u'Ptconf2': 6, u'Med_8': 6, u'Med_6': 6, u'Med_7': 6, u'Medconf2': 6}
tagging03	47	AU::Hf5bRNK31415972447616	23	rating_med_t2	2014-11-14 14:13:32.530220	2014-11-14 14:13:44.940850	0:00:12.410630	{u'rtza': 5, u'rnh': 5, u'rmao': 5, u'rsh': 5, u'rtta': 5}
tagging03	47	AU::Hf5bRNK31415972447616	24	rating_pt_t2	2014-11-14 14:13:46.480410	2014-11-14 14:15:01.311230	0:01:14.830820	{u'rpa': 5, u'rkt': 5, u'rgt': 5, u'rvht': 5, u'ript': 5}
tagging03	47	AU::Hf5bRNK31415972447616	25	theraptags	2014-11-14 14:15:02.179730	2014-11-14 14:15:34.017050	0:00:31.837320	{u'aspt': u'kein'}
tagging03	47	AU::Hf5bRNK31415972447616	26	test_6	2014-11-14 14:15:37.127870	2014-11-14 14:15:45.670560	0:00:08.542690	{u'test_17': 6, u'test_16': 6, u'testrel_6': 6, u'testnew_6': 6, u'test_18': 6}
tagging03	47	AU::Hf5bRNK31415972447616	27	test_5	2014-11-14 14:15:48.065500	2014-11-14 14:15:59.865610	0:00:11.800110	{u'testrel_5': 6, u'test_15': 6, u'test_14': 6, u'test_13': 6, u'testnew_5': 6}
tagging03	47	AU::Hf5bRNK31415972447616	28	test_2	2014-11-14 14:16:02.853540	2014-11-14 14:16:11.669860	0:00:08.816320	{u'test_6': 6, u'test_5': 6, u'test_4': 6, u'testnew_2': 6, u'testrel_2': 6}
tagging03	47	AU::Hf5bRNK31415972447616	29	test_1	2014-11-14 14:16:14.038760	2014-11-14 14:16:21.276060	0:00:07.237300	{u'test_3': 6, u'testrel_1': 6, u'test_2': 6, u'test_1': 6, u'testnew_1': 6}
tagging03	47	AU::Hf5bRNK31415972447616	30	test_9	2014-11-14 14:16:23.868950	2014-11-14 14:16:31.208210	0:00:07.339260	{u'test_26': 6, u'test_27': 6, u'test_25': 6, u'testrel_9': 6, u'testnew_9': 6}
tagging03	47	AU::Hf5bRNK31415972447616	31	test_10	2014-11-14 14:16:34.139180	2014-11-14 14:16:41.748530	0:00:07.609350	{u'testnew_10': 6, u'test_30': 6, u'testrel_10': 6, u'test_28': 6, u'test_29': 6}
tagging03	47	AU::Hf5bRNK31415972447616	32	ncc	2014-11-14 14:16:44.381330	2014-11-14 14:16:57.070810	0:00:12.689480	{u'ncc_1': 3, u'ncc_2': 4, u'ncc_3': 4, u'ncc_4': 5, u'ncc_5': 5, u'ncc_6': 4, u'ncc_7': 5, u'ncc_8': 4}
tagging03	47	AU::Hf5bRNK31415972447616	33	post_aims	2014-11-14 14:16:57.768920	2014-11-14 14:17:46.136920	0:00:48.368000	{u'aimofstudy': u'therapiem\xf6glichkeiten mit antdepressiva', u'aimofstudy0': u'nein', u'unklar': 3}
tagging03	47	AU::Hf5bRNK31415972447616	34	debriefing	2014-11-14 14:17:46.753740	2014-11-14 14:17:51.497890	0:00:04.744150	{}
tagging03	47	AU::Hf5bRNK31415972447616	35	kommentare	2014-11-14 14:17:52.176500	2014-11-14 14:18:12.361730	0:00:20.185230	{u'feedback': u'', u'delete': False}
tagging03	47	AU::Hf5bRNK31415972447616	36	ende_komplett	2014-11-14 14:18:12.992790
tagging03	48	AU::3cbVZed91415972545475	1	start	2014-11-14 13:42:26.420640	2014-11-14 13:42:39.065570	0:00:12.644930	{}
tagging03	48	AU::3cbVZed91415972545475	2	consent	2014-11-14 13:42:39.440210	2014-11-14 13:42:56.485420	0:00:17.045210	{u'confirmation': True}
tagging03	48	AU::3cbVZed91415972545475	3	demografie	2014-11-14 13:42:56.920660	2014-11-14 13:44:26.446860	0:01:29.526200	{u'tagged': 6, u'clicked': 5, u'tagknown': 1, u'cloudknown': 0, u'source': 1, u'tagcloudsite': u'nein', u'ausb': 3, u'stud_beruf': u'Lehrer (Gymnasium)', u'tagsite': u'blogger.com, hamburg.schulcommsy.de'}
tagging03	48	AU::3cbVZed91415972545475	4	demografie2	2014-11-14 13:44:27.016370	2014-11-14 13:45:23.169050	0:00:56.152680	{u'tcsource': 1, u'tmeaning': 2, u'libknown': 0}
tagging03	48	AU::3cbVZed91415972545475	5	instr_eff	2014-11-14 13:45:23.611120	2014-11-14 13:46:08.048320	0:00:44.437200	{}
tagging03	48	AU::3cbVZed91415972545475	6	preeff	2014-11-14 13:46:08.555840	2014-11-14 13:46:56.368050	0:00:47.812210	{u'Pt_1': 5, u'Pt_3': 4, u'Pt_2': 5, u'Med_4': 4, u'Med_5': 3, u'Med_2': 3, u'Med_3': 4, u'Med_1': 4}
tagging03	48	AU::3cbVZed91415972545475	7	preeff2	2014-11-14 13:46:56.928580	2014-11-14 13:47:37.686110	0:00:40.757530	{u'Pt_8': 5, u'Pt_5': 5, u'Pt_4': 5, u'Pt_7': 5, u'Pt_6': 5, u'Med_8': 5, u'Med_6': 4, u'Med_7': 4}
tagging03	48	AU::3cbVZed91415972545475	8	instr_arg	2014-11-14 13:47:38.024190	2014-11-14 13:47:41.871650	0:00:03.847460	{}
tagging03	48	AU::3cbVZed91415972545475	9	med_arg	2014-11-14 13:47:42.621840	2014-11-14 13:48:48.593600	0:01:05.971760	{u'med_arg': u'Pro\n* Zeitersparnis\n\nContra\n* Nebenwirkung\n* Kein aktives Auseinandersetzen mit dem Problem'}
tagging03	48	AU::3cbVZed91415972545475	10	pt_arg	2014-11-14 13:48:49.174380	2014-11-14 13:55:00.140120	0:06:10.965740	{u'pt_arg': u'Pro\n* Aktives Auseinandersetzen mit Problemen\n\nContra\n* Zeitaufwendig'}
tagging03	48	AU::3cbVZed91415972545475	11	instr_konf	2014-11-14 13:55:00.875330	2014-11-14 13:55:08.286830	0:00:07.411500	{}
tagging03	48	AU::3cbVZed91415972545475	12	conf	2014-11-14 13:55:08.658350	2014-11-14 14:00:15.241070	0:05:06.582720	{u'low_conf1': u'schlecht vorbereitete Pr\xfcfungen / Angst zu versagen', u'low_conf2': u'Kontakt mit freilaufendem Tier / Angst vor Verletzung', u'low_conf3': u'Probleme anderer / Angst sich falsch zu verhalten', u'low_conf4': u'Vertragsabschl\xfcsse / Angst vor einer Fehlinvestition oder Betrug', u'low_conf5': u'Ansprechen von attraktiven Frauen / Angst vor falschem Anfang', u'low_conf6': u'Lan…
tagging03	48	AU::3cbVZed91415972545475	13	instr_ratkonf	2014-11-14 14:00:15.838260	2014-11-14 14:00:19.215050	0:00:03.376790	{}
tagging03	48	AU::3cbVZed91415972545475	14	rat_konf1	2014-11-14 14:00:19.825320	2014-11-14 14:01:55.912870	0:01:36.087550	{u'KonfARG_8': 5, u'KonfARG_2': 5, u'KonfARG_3': 7, u'KonfARG_1': 6, u'KonfARG_6': 3, u'KonfARG_7': 6, u'KonfARG_4': 6, u'KonfARG_5': 4}
tagging03	48	AU::3cbVZed91415972545475	15	rat_konf2	2014-11-14 14:01:56.611680	2014-11-14 14:02:35.825500	0:00:39.213820	{u'konmed': 4, u'konpt': 4, u'propt': 4, u'emodom_2': 8, u'emodom_1': 9, u'emoval_2': 8, u'emoval_1': 5, u'promed': 4, u'emoarous_1': 2, u'emoarous_2': 4}
tagging03	48	AU::3cbVZed91415972545475	16	instrnavi	2014-11-14 14:02:36.211820	2014-11-14 14:02:44.886470	0:00:08.674650	{}
tagging03	48	AU::3cbVZed91415972545475	17	instrnavi_2	2014-11-14 14:02:45.297760	2014-11-14 14:02:51.857700	0:00:06.559940	{}
tagging03	48	AU::3cbVZed91415972545475	18	tagging	2014-11-14 14:02:52.344370	2014-11-14 14:08:07.205470	0:05:14.861100	{u'test1': u'1', u'test3': u'1', u'test2': u'1', u'test5': u'1', u'test4': u'0', u'test7': u'0', u'test6': u'0', u'test9': u'0', u'test8': u'0', u'test10': u'1'}
tagging03	48	AU::3cbVZed91415972545475	19	instr_postnavi	2014-11-14 14:08:07.777520	2014-11-14 14:08:12.022550	0:00:04.245030	{}
tagging03	48	AU::3cbVZed91415972545475	20	manipcheck	2014-11-14 14:08:12.667620	2014-11-14 14:16:23.940490	0:08:11.272870	{u'CrediCheck_2': 6, u'CrediCheck_3': 6, u'CrediCheck_1': 6, u'CrediCheck_4': 6, u'CrediCheck_5': 5, u'conflictcheck_1': 7, u'conflictcheck_2': 4, u'conflictcheck_3': 5, u'conflictcheck_4': 4}
tagging03	48	AU::3cbVZed91415972545475	21	posteff1	2014-11-14 14:16:24.610130	2014-11-14 14:17:19.129130	0:00:54.519000	{u'Med_5': 4, u'Pt_1': 5, u'Ptconf1': 4, u'Pt_3': 5, u'Medconf1': 4, u'Med_4': 4, u'Pt_2': 5, u'Med_2': 4, u'Med_3': 4, u'Med_1': 4}
tagging03	48	AU::3cbVZed91415972545475	22	posteff2	2014-11-14 14:17:20.103120	2014-11-14 14:18:16.608640	0:00:56.505520	{u'Pt_8': 5, u'Pt_5': 5, u'Pt_4': 5, u'Pt_7': 6, u'Pt_6': 6, u'Ptconf2': 5, u'Med_8': 4, u'Med_6': 6, u'Med_7': 5, u'Medconf2': 5}
tagging03	48	AU::3cbVZed91415972545475	23	rating_med_t2	2014-11-14 14:18:17.041460	2014-11-14 14:18:47.439360	0:00:30.397900	{u'rmao': 6, u'rtza': 4, u'rnh': 4, u'rsh': 5, u'rtta': 4}
tagging03	48	AU::3cbVZed91415972545475	24	rating_pt_t2	2014-11-14 14:18:50.207000	2014-11-14 14:19:09.518050	0:00:19.311050	{u'rpa': 5, u'rvht': 6, u'rgt': 4, u'rkt': 5, u'ript': 4}
tagging03	48	AU::3cbVZed91415972545475	25	theraptags	2014-11-14 14:19:09.904420	2014-11-14 14:19:47.411320	0:00:37.506900	{u'aspt': u'Medienverhalten, Hemotherapie, Verhaltenstherapie'}
tagging03	48	AU::3cbVZed91415972545475	26	test_2	2014-11-14 14:19:49.221620	2014-11-14 14:20:24.055770	0:00:34.834150	{u'test_6': 0, u'test_5': 6, u'test_4': 0, u'testnew_2': 0, u'testrel_2': 6}
tagging03	48	AU::3cbVZed91415972545475	27	test_3	2014-11-14 14:20:28.221270	2014-11-14 14:20:52.543780	0:00:24.322510	{u'test_7': 6, u'test_9': 7, u'testnew_3': 6, u'testrel_3': 5, u'test_8': 6}
tagging03	48	AU::3cbVZed91415972545475	28	test_10	2014-11-14 14:21:05.041560	2014-11-14 14:21:19.297540	0:00:14.255980	{u'testnew_10': 0, u'test_30': 0, u'testrel_10': 0, u'test_28': 0, u'test_29': 0}
tagging03	48	AU::3cbVZed91415972545475	29	test_5	2014-11-14 14:21:20.665450	2014-11-14 14:21:44.524940	0:00:23.859490	{u'testrel_5': 6, u'test_15': 6, u'testnew_5': 0, u'test_13': 6, u'test_14': 6}
tagging03	48	AU::3cbVZed91415972545475	30	test_1	2014-11-14 14:21:50.551040	2014-11-14 14:22:01.494990	0:00:10.943950	{u'test_3': 0, u'testrel_1': 0, u'test_2': 0, u'test_1': 0, u'testnew_1': 0}
tagging03	48	AU::3cbVZed91415972545475	31	ncc	2014-11-14 14:22:02.721280	2014-11-14 14:23:37.261430	0:01:34.540150	{u'ncc_1': 3, u'ncc_2': 4, u'ncc_3': 4, u'ncc_4': 4, u'ncc_5': 3, u'ncc_6': 3, u'ncc_7': 3, u'ncc_8': 4}
tagging03	48	AU::3cbVZed91415972545475	32	post_aims	2014-11-14 14:23:37.870400	2014-11-14 14:25:10.001850	0:01:32.131450	{u'aimofstudy': u'Es soll festgestellt werden, wie informativ die Suche mit Webtags ist.', u'aimofstudy0': u'Ja, Verarbeitung eines v\xe4terlichen Selbstmords im Freundeskreis', u'unklar': 3}
tagging03	48	AU::3cbVZed91415972545475	33	debriefing	2014-11-14 14:25:10.626310	2014-11-14 14:25:28.243700	0:00:17.617390	{}
tagging03	48	AU::3cbVZed91415972545475	34	kommentare	2014-11-14 14:25:28.743570	2014-11-14 14:25:31.927570	0:00:03.184000	{u'feedback': u'', u'delete': False}
tagging03	48	AU::3cbVZed91415972545475	35	ende_komplett	2014-11-14 14:25:32.289750
tagging03	49	AU::2ImpJUda1415972680544	1	start	2014-11-14 13:44:33.959720	2014-11-14 13:47:05.922410	0:02:31.962690	{}
tagging03	49	AU::2ImpJUda1415972680544	2	consent	2014-11-14 13:47:08.468720	2014-11-14 13:47:13.948270	0:00:05.479550	{u'confirmation': True}
tagging03	49	AU::2ImpJUda1415972680544	3	demografie	2014-11-14 13:47:14.864200	2014-11-14 13:50:01.548700	0:02:46.684500	{u'tagged': 1, u'clicked': 1, u'tagknown': 1, u'cloudknown': 0, u'source': 1, u'tagcloudsite': u'nein', u'ausb': 3, u'stud_beruf': u'Lehrer / Hausfrau', u'tagsite': u'nein'}
tagging03	49	AU::2ImpJUda1415972680544	4	demografie2	2014-11-14 13:50:02.891420	2014-11-14 13:50:23.290210	0:00:20.398790	{u'tcsource': 1, u'tmeaning': 6, u'libknown': 0}
tagging03	49	AU::2ImpJUda1415972680544	5	instr_eff	2014-11-14 13:50:23.843070	2014-11-14 13:50:28.035530	0:00:04.192460	{}
tagging03	49	AU::2ImpJUda1415972680544	6	preeff	2014-11-14 13:50:29.174760	2014-11-14 13:51:01.008580	0:00:31.833820	{u'Pt_1': 6, u'Pt_3': 6, u'Pt_2': 6, u'Med_4': 1, u'Med_5': 5, u'Med_2': 5, u'Med_3': 6, u'Med_1': 6}
tagging03	49	AU::2ImpJUda1415972680544	7	preeff2	2014-11-14 13:51:02.132950	2014-11-14 13:51:32.923100	0:00:30.790150	{u'Pt_8': 6, u'Pt_5': 5, u'Pt_4': 6, u'Pt_7': 6, u'Pt_6': 5, u'Med_8': 2, u'Med_6': 6, u'Med_7': 6}
tagging03	49	AU::2ImpJUda1415972680544	8	instr_arg	2014-11-14 13:51:33.562670	2014-11-14 13:55:52.642600	0:04:19.079930	{}
tagging03	49	AU::2ImpJUda1415972680544	9	med_arg	2014-11-14 13:55:54.253120	2014-11-14 13:56:24.394160	0:00:30.141040	{u'med_arg': u'F\xfcr: lindert die Beschwerden\nGegen: Nebenwirkungen, Abh\xe4ngigkeit (je nach Pr\xe4parat)'}
tagging03	49	AU::2ImpJUda1415972680544	10	pt_arg	2014-11-14 13:56:25.006750	2014-11-14 13:57:14.617950	0:00:49.611200	{u'pt_arg': u'F\xfcr: Gedankenanregung, Verhalltens\xe4nderung\nGegen: wirkt nicht sofort, ggfs. Kosten'}
tagging03	49	AU::2ImpJUda1415972680544	11	instr_konf	2014-11-14 13:57:16.094520	2014-11-14 13:57:22.088150	0:00:05.993630	{}
tagging03	49	AU::2ImpJUda1415972680544	12	conf	2014-11-14 13:57:22.700490	2014-11-14 14:01:53.893170	0:04:31.192680	{u'high_conf1': u'Kauf von B\xfcchern', u'high_conf3': u'', u'high_conf2': u'', u'high_conf5': u'', u'high_conf4': u'', u'high_conf6': u''}
tagging03	49	AU::2ImpJUda1415972680544	13	instr_ratkonf	2014-11-14 14:01:54.464710	2014-11-14 14:01:57.421200	0:00:02.956490	{}
tagging03	49	AU::2ImpJUda1415972680544	14	rat_konf1	2014-11-14 14:01:59.592460	2014-11-14 14:06:15.239320	0:04:15.646860	{u'KonfARG_8': 6, u'KonfARG_2': 6, u'KonfARG_3': 7, u'KonfARG_1': 5, u'KonfARG_6': 7, u'KonfARG_7': 6, u'KonfARG_4': 6, u'KonfARG_5': 6}
tagging03	49	AU::2ImpJUda1415972680544	15	rat_konf2	2014-11-14 14:06:16.652240	2014-11-14 14:06:57.902940	0:00:41.250700	{u'propt': 6, u'konpt': 6, u'emodom_2': 7, u'konmed': 6, u'emodom_1': 5, u'emoval_2': 5, u'emoval_1': 5, u'promed': 6, u'emoarous_1': 3, u'emoarous_2': 4}
tagging03	49	AU::2ImpJUda1415972680544	16	instrnavi	2014-11-14 14:06:58.548630	2014-11-14 14:07:22.485480	0:00:23.936850	{}
tagging03	49	AU::2ImpJUda1415972680544	17	instrnavi_2	2014-11-14 14:07:23.032160	2014-11-14 14:07:44.817920	0:00:21.785760	{}
tagging03	49	AU::2ImpJUda1415972680544	18	tagging	2014-11-14 14:07:45.650220	2014-11-14 14:14:24.914430	0:06:39.264210	{u'test1': u'1', u'test3': u'0', u'test2': u'0', u'test5': u'1', u'test4': u'1', u'test7': u'1', u'test6': u'1', u'test9': u'0', u'test8': u'0', u'test10': u'0'}
tagging03	49	AU::2ImpJUda1415972680544	19	instr_postnavi	2014-11-14 14:14:25.447110	2014-11-14 14:14:29.662510	0:00:04.215400	{}
tagging03	49	AU::2ImpJUda1415972680544	20	manipcheck	2014-11-14 14:14:30.883990	2014-11-14 14:15:04.285270	0:00:33.401280	{u'CrediCheck_2': 4, u'CrediCheck_3': 5, u'CrediCheck_1': 5, u'CrediCheck_4': 5, u'CrediCheck_5': 5, u'conflictcheck_1': 6, u'conflictcheck_2': 3, u'conflictcheck_3': 5, u'conflictcheck_4': 3}
tagging03	49	AU::2ImpJUda1415972680544	21	posteff1	2014-11-14 14:15:05.524100	2014-11-14 14:16:07.399870	0:01:01.875770	{u'Medconf1': 6, u'Ptconf1': 6, u'Pt_1': 6, u'Pt_3': 6, u'Pt_2': 6, u'Med_4': 3, u'Med_5': 6, u'Med_2': 5, u'Med_3': 5, u'Med_1': 6}
tagging03	49	AU::2ImpJUda1415972680544	22	posteff2	2014-11-14 14:16:08.816040	2014-11-14 14:16:26.495430	0:00:17.679390	{u'Pt_8': 6, u'Pt_5': 5, u'Pt_4': 6, u'Pt_7': 5, u'Pt_6': 6, u'Ptconf2': 6, u'Med_8': 6, u'Med_6': 5, u'Med_7': 6, u'Medconf2': 6}
tagging03	49	AU::2ImpJUda1415972680544	23	rating_med_t2	2014-11-14 14:16:27.517240	2014-11-14 14:16:43.111960	0:00:15.594720	{u'rtza': 6, u'rnh': 6, u'rtta': 6, u'rsh': 6, u'rmao': 5}
tagging03	49	AU::2ImpJUda1415972680544	24	rating_pt_t2	2014-11-14 14:16:44.655000	2014-11-14 14:17:00.307240	0:00:15.652240	{u'rkt': 5, u'rvht': 6, u'rgt': 6, u'rpa': 5, u'ript': 4}
tagging03	49	AU::2ImpJUda1415972680544	25	theraptags	2014-11-14 14:17:01.005150	2014-11-14 14:17:20.757810	0:00:19.752660	{u'aspt': u'Verhaltenstherpie, Gestalttherapie, Tiefenanalyse'}
tagging03	49	AU::2ImpJUda1415972680544	26	test_4	2014-11-14 14:17:23.703350	2014-11-14 14:17:36.899780	0:00:13.196430	{u'testrel_4': 0, u'testnew_4': 4, u'test_12': 0, u'test_11': 0, u'test_10': 5}
tagging03	49	AU::2ImpJUda1415972680544	27	test_5	2014-11-14 14:17:39.712450	2014-11-14 14:17:58.943670	0:00:19.231220	{u'testrel_5': 6, u'test_15': 7, u'testnew_5': 6, u'test_13': 5, u'test_14': 0}
tagging03	49	AU::2ImpJUda1415972680544	28	test_6	2014-11-14 14:18:01.902660	2014-11-14 14:25:40.276680	0:07:38.374020	{u'testnew_6': 7, u'test_16': 6, u'testrel_6': 5, u'test_17': 5, u'test_18': 6}
tagging03	49	AU::2ImpJUda1415972680544	29	test_7	2014-11-14 14:25:44.059760	2014-11-14 14:25:54.603940	0:00:10.544180	{u'testnew_7': 7, u'testrel_7': 6, u'test_20': 7, u'test_19': 7, u'test_21': 6}
tagging03	49	AU::2ImpJUda1415972680544	30	test_1	2014-11-14 14:25:57.245810	2014-11-14 14:26:18.145650	0:00:20.899840	{u'test_3': 6, u'testrel_1': 6, u'test_2': 5, u'test_1': 5, u'testnew_1': 6}
tagging03	49	AU::2ImpJUda1415972680544	31	ncc	2014-11-14 14:26:22.371810	2014-11-14 14:31:34.149600	0:05:11.777790	{u'ncc_1': 2, u'ncc_2': 5, u'ncc_3': 5, u'ncc_4': 4, u'ncc_5': 5, u'ncc_6': 4, u'ncc_7': 5, u'ncc_8': 3}
tagging03	49	AU::2ImpJUda1415972680544	32	post_aims	2014-11-14 14:31:35.634480	2014-11-14 14:31:57.108830	0:00:21.474350	{u'aimofstudy': u'wei\xdf nicht genau', u'aimofstudy0': u'bin selbst in Behandlung', u'unklar': 1}
tagging03	49	AU::2ImpJUda1415972680544	33	debriefing	2014-11-14 14:31:58.622670	2014-11-14 14:32:00.884730	0:00:02.262060	{}
tagging03	49	AU::2ImpJUda1415972680544	34	kommentare	2014-11-14 14:32:08.675390	2014-11-14 14:46:19.148310	0:14:10.472920	{u'feedback': u'-', u'delete': False}
tagging03	49	AU::2ImpJUda1415972680544	35	ende_komplett	2014-11-14 14:46:21.659490
tagging03	50	AU::6gi2qS4v1415972739840	1	start	2014-11-14 13:45:44.580520	2014-11-14 13:45:54.524280	0:00:09.943760	{}
tagging03	50	AU::6gi2qS4v1415972739840	2	consent	2014-11-14 13:45:55.051930	2014-11-14 13:46:15.210270	0:00:20.158340	{u'confirmation': True}
tagging03	50	AU::6gi2qS4v1415972739840	3	demografie	2014-11-14 13:46:15.645410	2014-11-14 13:48:22.758150	0:02:07.112740	{u'tagged': 1, u'clicked': 1, u'tagknown': 1, u'cloudknown': 0, u'source': 1, u'tagcloudsite': u'nein', u'ausb': 1, u'stud_beruf': u'Konstrukteur', u'tagsite': u'jetzt auf Anhieb nicht'}
tagging03	50	AU::6gi2qS4v1415972739840	4	demografie2	2014-11-14 13:48:26.736990	2014-11-14 13:49:48.771170	0:01:22.034180	{u'tcsource': 1, u'tmeaning': 4, u'libknown': 0}
tagging03	50	AU::6gi2qS4v1415972739840	5	instr_eff	2014-11-14 13:49:49.124710	2014-11-14 13:49:56.838400	0:00:07.713690	{}
tagging03	50	AU::6gi2qS4v1415972739840	6	preeff	2014-11-14 13:49:57.349050	2014-11-14 13:51:03.497720	0:01:06.148670	{u'Pt_1': 7, u'Pt_3': 7, u'Pt_2': 6, u'Med_4': 6, u'Med_5': 5, u'Med_2': 5, u'Med_3': 6, u'Med_1': 7}
tagging03	50	AU::6gi2qS4v1415972739840	7	preeff2	2014-11-14 13:51:03.941270	2014-11-14 13:52:07.790220	0:01:03.848950	{u'Pt_8': 5, u'Pt_5': 5, u'Pt_4': 6, u'Pt_7': 4, u'Pt_6': 6, u'Med_8': 4, u'Med_6': 4, u'Med_7': 6}
tagging03	50	AU::6gi2qS4v1415972739840	8	instr_arg	2014-11-14 13:52:08.131710	2014-11-14 13:52:15.052130	0:00:06.920420	{}
tagging03	50	AU::6gi2qS4v1415972739840	9	med_arg	2014-11-14 13:52:15.695220	2014-11-14 13:53:25.937930	0:01:10.242710	{u'med_arg': u'erleichter den Beginn der Behandlung, da damit das allgemeine Wohlbefinden etwas gebessert wird'}
tagging03	50	AU::6gi2qS4v1415972739840	10	pt_arg	2014-11-14 13:53:27.453920	2014-11-14 13:55:46.367960	0:02:18.914040	{u'pt_arg': u'die Psychotherapie hilft dabei das eigene Gedankenmuster zu \xfcberdenken und zu ver\xe4ndern um die vorhandenen "Probleme" neu zu bewerten bzw. zu beseitigen'}
tagging03	50	AU::6gi2qS4v1415972739840	11	instr_konf	2014-11-14 13:55:46.998460	2014-11-14 13:55:56.612880	0:00:09.614420	{}
tagging03	50	AU::6gi2qS4v1415972739840	12	conf	2014-11-14 13:55:57.099040	2014-11-14 14:00:31.565520	0:04:34.466480	{u'high_conf1': u'ich bin mir nie "sehr sicher", da auch ich nur ein Mensch bin und mich daher auch irren kann.', u'high_conf3': u'', u'high_conf2': u'', u'high_conf5': u'', u'high_conf4': u'', u'high_conf6': u''}
tagging03	50	AU::6gi2qS4v1415972739840	13	instr_ratkonf	2014-11-14 14:00:32.059340	2014-11-14 14:00:38.927680	0:00:06.868340	{}
tagging03	50	AU::6gi2qS4v1415972739840	14	rat_konf1	2014-11-14 14:00:39.502180	2014-11-14 14:01:34.100770	0:00:54.598590	{u'KonfARG_8': 2, u'KonfARG_2': 2, u'KonfARG_3': 4, u'KonfARG_1': 5, u'KonfARG_6': 4, u'KonfARG_7': 4, u'KonfARG_4': 4, u'KonfARG_5': 5}
tagging03	50	AU::6gi2qS4v1415972739840	15	rat_konf2	2014-11-14 14:01:34.672820	2014-11-14 14:02:27.056670	0:00:52.383850	{u'emodom_2': 9, u'konpt': 6, u'propt': 6, u'konmed': 6, u'emodom_1': 7, u'emoval_2': 8, u'emoval_1': 6, u'promed': 6, u'emoarous_1': 1, u'emoarous_2': 5}
tagging03	50	AU::6gi2qS4v1415972739840	16	instrnavi	2014-11-14 14:02:27.540040	2014-11-14 14:03:21.339680	0:00:53.799640	{}
tagging03	50	AU::6gi2qS4v1415972739840	17	instrnavi_2	2014-11-14 14:03:21.745420	2014-11-14 14:03:57.375840	0:00:35.630420	{}
tagging03	50	AU::6gi2qS4v1415972739840	18	tagging	2014-11-14 14:03:57.863720	2014-11-14 14:09:27.564440	0:05:29.700720	{u'test1': u'0', u'test3': u'0', u'test2': u'1', u'test5': u'1', u'test4': u'1', u'test7': u'1', u'test6': u'0', u'test9': u'1', u'test8': u'0', u'test10': u'1'}
tagging03	50	AU::6gi2qS4v1415972739840	19	instr_postnavi	2014-11-14 14:09:27.983450	2014-11-14 14:09:32.468350	0:00:04.484900	{}
tagging03	50	AU::6gi2qS4v1415972739840	20	manipcheck	2014-11-14 14:09:32.974090	2014-11-14 14:10:21.742640	0:00:48.768550	{u'CrediCheck_2': 4, u'CrediCheck_3': 5, u'CrediCheck_1': 4, u'CrediCheck_4': 4, u'CrediCheck_5': 4, u'conflictcheck_1': 5, u'conflictcheck_2': 5, u'conflictcheck_3': 5, u'conflictcheck_4': 5}
tagging03	50	AU::6gi2qS4v1415972739840	21	posteff1	2014-11-14 14:10:22.603780	2014-11-14 14:11:22.729980	0:01:00.126200	{u'Pt_2': 4, u'Ptconf1': 4, u'Pt_1': 7, u'Pt_3': 7, u'Medconf1': 4, u'Med_4': 5, u'Med_5': 6, u'Med_2': 4, u'Med_3': 5, u'Med_1': 7}
tagging03	50	AU::6gi2qS4v1415972739840	22	posteff2	2014-11-14 14:11:23.330360	2014-11-14 14:12:17.838690	0:00:54.508330	{u'Pt_8': 6, u'Pt_5': 6, u'Pt_4': 6, u'Pt_7': 6, u'Pt_6': 6, u'Ptconf2': 4, u'Med_8': 5, u'Med_6': 5, u'Med_7': 6, u'Medconf2': 4}
tagging03	50	AU::6gi2qS4v1415972739840	23	rating_med_t2	2014-11-14 14:12:18.400830	2014-11-14 14:12:39.915550	0:00:21.514720	{u'rmao': 5, u'rtza': 5, u'rnh': 5, u'rsh': 4, u'rtta': 5}
tagging03	50	AU::6gi2qS4v1415972739840	24	rating_pt_t2	2014-11-14 14:12:40.363070	2014-11-14 14:13:01.418470	0:00:21.055400	{u'rpa': 5, u'rvht': 5, u'rgt': 5, u'rkt': 4, u'ript': 4}
tagging03	50	AU::6gi2qS4v1415972739840	25	theraptags	2014-11-14 14:13:02.150110	2014-11-14 14:14:06.344280	0:01:04.194170	{u'aspt': u'Verhaltenstherapie, Kliente....... Therapie, Psychotherapie, u.n.a.'}
tagging03	50	AU::6gi2qS4v1415972739840	26	test_4	2014-11-14 14:14:07.696140	2014-11-14 14:14:41.875180	0:00:34.179040	{u'testrel_4': 5, u'testnew_4': 5, u'test_12': 4, u'test_11': 4, u'test_10': 5}
tagging03	50	AU::6gi2qS4v1415972739840	27	test_5	2014-11-14 14:14:43.291130	2014-11-14 14:15:17.096640	0:00:33.805510	{u'testrel_5': 4, u'test_15': 0, u'testnew_5': 0, u'test_13': 6, u'test_14': 6}
tagging03	50	AU::6gi2qS4v1415972739840	28	test_9	2014-11-14 14:15:18.441940	2014-11-14 14:15:44.732730	0:00:26.290790	{u'test_26': 0, u'test_27': 0, u'test_25': 5, u'testrel_9': 4, u'testnew_9': 0}
tagging03	50	AU::6gi2qS4v1415972739840	29	test_10	2014-11-14 14:15:47.151690	2014-11-14 14:16:03.494900	0:00:16.343210	{u'testnew_10': 0, u'test_30': 0, u'testrel_10': 0, u'test_28': 0, u'test_29': 0}
tagging03	50	AU::6gi2qS4v1415972739840	30	test_2	2014-11-14 14:16:06.080000	2014-11-14 14:16:23.913970	0:00:17.833970	{u'test_6': 0, u'test_5': 0, u'test_4': 0, u'testnew_2': 0, u'testrel_2': 0}
tagging03	50	AU::6gi2qS4v1415972739840	31	test_7	2014-11-14 14:16:25.183900	2014-11-14 14:17:08.104220	0:00:42.920320	{u'testnew_7': 0, u'testrel_7': 5, u'test_20': 7, u'test_19': 6, u'test_21': 0}
tagging03	50	AU::6gi2qS4v1415972739840	32	ncc	2014-11-14 14:17:09.238790	2014-11-14 14:18:20.205140	0:01:10.966350	{u'ncc_1': 5, u'ncc_2': 5, u'ncc_3': 4, u'ncc_4': 6, u'ncc_5': 1, u'ncc_6': 2, u'ncc_7': 5, u'ncc_8': 4}
tagging03	50	AU::6gi2qS4v1415972739840	33	post_aims	2014-11-14 14:18:20.543500	2014-11-14 14:20:14.319540	0:01:53.776040	{u'aimofstudy': u'Depressionen und ihre Behandlungsm\xf6glichkeiten', u'aimofstudy0': u'ja', u'unklar': 0}
tagging03	50	AU::6gi2qS4v1415972739840	34	debriefing	2014-11-14 14:20:14.660770	2014-11-14 14:21:19.057050	0:01:04.396280	{}
tagging03	50	AU::6gi2qS4v1415972739840	35	kommentare	2014-11-14 14:21:19.558380	2014-11-14 14:21:32.279080	0:00:12.720700	{u'feedback': u'', u'delete': False}
tagging03	50	AU::6gi2qS4v1415972739840	36	ende_komplett	2014-11-14 14:21:32.607860
tagging03	51	AU::vhuHLIiJ1415973119459	1	start	2014-11-14 13:52:04.683530	2014-11-14 13:52:26.843990	0:00:22.160460	{}
tagging03	51	AU::vhuHLIiJ1415973119459	2	consent	2014-11-14 13:52:27.293670	2014-11-14 13:52:58.002580	0:00:30.708910	{u'confirmation': True}
tagging03	51	AU::vhuHLIiJ1415973119459	3	demografie	2014-11-14 13:52:58.709870	2014-11-14 13:54:09.366450	0:01:10.656580	{u'tagged': 1, u'clicked': 1, u'tagknown': 0, u'cloudknown': 0, u'source': 1, u'tagcloudsite': u'nein', u'ausb': 1, u'stud_beruf': u'rentner', u'tagsite': u'nein'}
tagging03	51	AU::vhuHLIiJ1415973119459	4	demografie2	2014-11-14 13:54:09.957200	2014-11-14 13:54:38.115590	0:00:28.158390	{u'tcsource': 1, u'tmeaning': 6, u'libknown': 0}
tagging03	51	AU::vhuHLIiJ1415973119459	5	instr_eff	2014-11-14 13:54:38.629990	2014-11-14 13:54:41.555700	0:00:02.925710	{}
tagging03	51	AU::vhuHLIiJ1415973119459	6	preeff	2014-11-14 13:54:42.407250	2014-11-14 13:54:53.686000	0:00:11.278750	{u'Pt_1': 4, u'Pt_3': 4, u'Pt_2': 4, u'Med_4': 4, u'Med_5': 4, u'Med_2': 4, u'Med_3': 4, u'Med_1': 4}
tagging03	51	AU::vhuHLIiJ1415973119459	7	preeff2	2014-11-14 13:54:54.495890	2014-11-14 13:55:06.981960	0:00:12.486070	{u'Pt_8': 4, u'Pt_5': 4, u'Pt_4': 4, u'Pt_7': 4, u'Pt_6': 4, u'Med_8': 4, u'Med_6': 4, u'Med_7': 4}
tagging03	51	AU::vhuHLIiJ1415973119459	8	instr_arg	2014-11-14 13:55:07.465660	2014-11-14 13:55:11.011950	0:00:03.546290	{}
tagging03	51	AU::vhuHLIiJ1415973119459	9	pt_arg	2014-11-14 13:55:11.524460	2014-11-14 13:55:28.467780	0:00:16.943320	{u'pt_arg': u'keine ahnung '}
tagging03	51	AU::vhuHLIiJ1415973119459	10	med_arg	2014-11-14 13:55:28.999020	2014-11-14 13:55:42.116210	0:00:13.117190	{u'med_arg': u'weiss nicht'}
tagging03	51	AU::vhuHLIiJ1415973119459	11	instr_konf	2014-11-14 13:55:42.963460	2014-11-14 13:55:46.758390	0:00:03.794930	{}
tagging03	51	AU::vhuHLIiJ1415973119459	12	conf	2014-11-14 13:55:47.222970	2014-11-14 14:00:21.043340	0:04:33.820370	{u'low_conf1': u'keine', u'low_conf2': u'keine', u'low_conf3': u'keine', u'low_conf4': u'keine', u'low_conf5': u'keine', u'low_conf6': u'keine'}
tagging03	51	AU::vhuHLIiJ1415973119459	13	instr_ratkonf	2014-11-14 14:00:21.591240	2014-11-14 14:00:26.372880	0:00:04.781640	{}
tagging03	51	AU::vhuHLIiJ1415973119459	14	rat_konf1	2014-11-14 14:00:27.129870	2014-11-14 14:00:36.284390	0:00:09.154520	{u'KonfARG_8': 4, u'KonfARG_2': 4, u'KonfARG_3': 4, u'KonfARG_1': 4, u'KonfARG_6': 4, u'KonfARG_7': 4, u'KonfARG_4': 4, u'KonfARG_5': 4}
tagging03	51	AU::vhuHLIiJ1415973119459	15	rat_konf2	2014-11-14 14:00:37.210190	2014-11-14 14:01:01.423380	0:00:24.213190	{u'emodom_2': 6, u'konpt': 4, u'propt': 4, u'konmed': 4, u'emodom_1': 1, u'emoval_2': 4, u'emoval_1': 6, u'promed': 4, u'emoarous_1': 1, u'emoarous_2': 9}
tagging03	51	AU::vhuHLIiJ1415973119459	16	instrnavi	2014-11-14 14:01:01.931120	2014-11-14 14:01:04.769990	0:00:02.838870	{}
tagging03	51	AU::vhuHLIiJ1415973119459	17	instrnavi_2	2014-11-14 14:01:05.197330	2014-11-14 14:01:08.339260	0:00:03.141930	{}
tagging03	51	AU::vhuHLIiJ1415973119459	18	tagging	2014-11-14 14:01:09.013150	2014-11-14 14:06:17.512320	0:05:08.499170	{u'test1': u'1', u'test3': u'1', u'test2': u'1', u'test5': u'1', u'test4': u'1', u'test7': u'1', u'test6': u'1', u'test9': u'1', u'test8': u'1', u'test10': u'0'}
tagging03	51	AU::vhuHLIiJ1415973119459	19	instr_postnavi	2014-11-14 14:06:18.031770	2014-11-14 14:06:21.635000	0:00:03.603230	{}
tagging03	51	AU::vhuHLIiJ1415973119459	20	manipcheck	2014-11-14 14:06:22.489770	2014-11-14 14:06:37.174600	0:00:14.684830	{u'CrediCheck_2': 4, u'CrediCheck_3': 4, u'CrediCheck_1': 4, u'CrediCheck_4': 4, u'CrediCheck_5': 4, u'conflictcheck_1': 5, u'conflictcheck_2': 5, u'conflictcheck_3': 5, u'conflictcheck_4': 5}
tagging03	51	AU::vhuHLIiJ1415973119459	21	posteff1	2014-11-14 14:06:38.156980	2014-11-14 14:06:47.058660	0:00:08.901680	{u'Medconf1': 4, u'Pt_1': 4, u'Ptconf1': 4, u'Pt_3': 4, u'Pt_2': 4, u'Med_4': 4, u'Med_5': 4, u'Med_2': 4, u'Med_3': 4, u'Med_1': 4}
tagging03	51	AU::vhuHLIiJ1415973119459	22	posteff2	2014-11-14 14:06:47.947100	2014-11-14 14:06:56.981940	0:00:09.034840	{u'Pt_8': 4, u'Pt_5': 4, u'Pt_4': 4, u'Pt_7': 4, u'Pt_6': 4, u'Ptconf2': 4, u'Med_8': 4, u'Med_6': 4, u'Med_7': 4, u'Medconf2': 4}
tagging03	51	AU::vhuHLIiJ1415973119459	23	rating_med_t2	2014-11-14 14:06:57.671620	2014-11-14 14:07:07.912930	0:00:10.241310	{u'rtta': 4, u'rtza': 4, u'rnh': 4, u'rsh': 4, u'rmao': 4}
tagging03	51	AU::vhuHLIiJ1415973119459	24	rating_pt_t2	2014-11-14 14:07:08.717170	2014-11-14 14:07:21.018260	0:00:12.301090	{u'rvht': 4, u'rpa': 4, u'rgt': 4, u'rkt': 4, u'ript': 4}
tagging03	51	AU::vhuHLIiJ1415973119459	25	theraptags	2014-11-14 14:07:21.576960	2014-11-14 14:07:32.822730	0:00:11.245770	{u'aspt': u'weiss nicht'}
tagging03	51	AU::vhuHLIiJ1415973119459	26	test_5	2014-11-14 14:07:36.066060	2014-11-14 14:07:42.213150	0:00:06.147090	{u'testrel_5': 0, u'test_15': 0, u'test_14': 0, u'test_13': 0, u'testnew_5': 0}
tagging03	51	AU::vhuHLIiJ1415973119459	27	test_9	2014-11-14 14:07:44.019690	2014-11-14 14:07:52.611190	0:00:08.591500	{u'test_26': 0, u'test_27': 0, u'test_25': 0, u'testrel_9': 0, u'testnew_9': 0}
tagging03	51	AU::vhuHLIiJ1415973119459	28	test_8	2014-11-14 14:07:54.455050	2014-11-14 14:08:02.244290	0:00:07.789240	{u'test_24': 0, u'test_22': 0, u'testrel_8': 0, u'testnew_8': 0, u'test_23': 0}
tagging03	51	AU::vhuHLIiJ1415973119459	29	test_7	2014-11-14 14:08:04.024990	2014-11-14 14:08:10.379870	0:00:06.354880	{u'testnew_7': 0, u'testrel_7': 0, u'test_19': 0, u'test_20': 0, u'test_21': 0}
tagging03	51	AU::vhuHLIiJ1415973119459	30	test_3	2014-11-14 14:08:12.243800	2014-11-14 14:08:18.565100	0:00:06.321300	{u'test_7': 0, u'testrel_3': 0, u'testnew_3': 0, u'test_9': 0, u'test_8': 0}
tagging03	51	AU::vhuHLIiJ1415973119459	31	test_1	2014-11-14 14:08:19.995560	2014-11-14 14:08:25.594050	0:00:05.598490	{u'testrel_1': 0, u'test_3': 0, u'test_2': 0, u'test_1': 0, u'testnew_1': 0}
tagging03	51	AU::vhuHLIiJ1415973119459	32	test_2	2014-11-14 14:08:27.560590	2014-11-14 14:08:34.979350	0:00:07.418760	{u'test_6': 0, u'test_5': 0, u'test_4': 0, u'testnew_2': 0, u'testrel_2': 0}
tagging03	51	AU::vhuHLIiJ1415973119459	33	test_4	2014-11-14 14:08:36.716260	2014-11-14 14:08:42.350180	0:00:05.633920	{u'testrel_4': 0, u'testnew_4': 0, u'test_12': 0, u'test_11': 0, u'test_10': 0}
tagging03	51	AU::vhuHLIiJ1415973119459	34	test_6	2014-11-14 14:08:44.118500	2014-11-14 14:08:50.864130	0:00:06.745630	{u'testnew_6': 0, u'test_17': 0, u'test_16': 0, u'testrel_6': 0, u'test_18': 0}
tagging03	51	AU::vhuHLIiJ1415973119459	35	ncc	2014-11-14 14:08:52.686570	2014-11-14 14:09:10.544670	0:00:17.858100	{u'ncc_1': 3, u'ncc_2': 4, u'ncc_3': 4, u'ncc_4': 4, u'ncc_5': 4, u'ncc_6': 4, u'ncc_7': 4, u'ncc_8': 4}
tagging03	51	AU::vhuHLIiJ1415973119459	36	post_aims	2014-11-14 14:09:11.009620	2014-11-14 14:09:33.974790	0:00:22.965170	{u'aimofstudy': u'keine ahnung', u'aimofstudy0': u'nein', u'unklar': 2}
tagging03	51	AU::vhuHLIiJ1415973119459	37	debriefing	2014-11-14 14:09:34.395030	2014-11-14 14:09:38.005020	0:00:03.609990	{}
tagging03	51	AU::vhuHLIiJ1415973119459	38	kommentare	2014-11-14 14:09:38.485050	2014-11-14 14:10:08.036010	0:00:29.550960	{u'feedback': u'kein kommentar', u'delete': False}
tagging03	51	AU::vhuHLIiJ1415973119459	39	ende_komplett	2014-11-14 14:10:08.479980
tagging03	52	AU::Dmr2eDxR1415973108240	1	start	2014-11-14 13:52:05.984640	2014-11-14 13:52:25.258590	0:00:19.273950	{}
tagging03	52	AU::Dmr2eDxR1415973108240	2	consent	2014-11-14 13:52:25.756690	2014-11-14 13:52:38.807720	0:00:13.051030	{u'confirmation': True}
tagging03	52	AU::Dmr2eDxR1415973108240	3	demografie	2014-11-14 13:52:40.338160	2014-11-14 13:55:13.379070	0:02:33.040910	{u'tagged': 4, u'clicked': 4, u'tagknown': 1, u'cloudknown': 1, u'source': 2, u'tagcloudsite': u'wikipedia', u'ausb': 1, u'stud_beruf': u'verkauf', u'tagsite': u'instagram'}
tagging03	52	AU::Dmr2eDxR1415973108240	4	demografie2	2014-11-14 13:55:14.068010	2014-11-14 13:56:03.980490	0:00:49.912480	{u'tcsource': 5, u'tmeaning': 3, u'libknown': 0}
tagging03	52	AU::Dmr2eDxR1415973108240	5	instr_eff	2014-11-14 13:56:04.373890	2014-11-14 13:56:10.239330	0:00:05.865440	{}
tagging03	52	AU::Dmr2eDxR1415973108240	6	preeff	2014-11-14 13:56:10.942730	2014-11-14 13:56:56.386970	0:00:45.444240	{u'Pt_1': 7, u'Pt_3': 6, u'Pt_2': 4, u'Med_4': 4, u'Med_5': 5, u'Med_2': 4, u'Med_3': 5, u'Med_1': 7}
tagging03	52	AU::Dmr2eDxR1415973108240	7	preeff2	2014-11-14 13:56:57.050200	2014-11-14 13:57:38.659040	0:00:41.608840	{u'Pt_8': 6, u'Pt_5': 5, u'Pt_4': 6, u'Pt_7': 6, u'Pt_6': 6, u'Med_8': 4, u'Med_6': 4, u'Med_7': 5}
tagging03	52	AU::Dmr2eDxR1415973108240	8	instr_arg	2014-11-14 13:57:39.087140	2014-11-14 13:57:43.660120	0:00:04.572980	{}
tagging03	52	AU::Dmr2eDxR1415973108240	9	pt_arg	2014-11-14 13:57:44.198390	2014-11-14 13:58:30.343030	0:00:46.144640	{u'pt_arg': u'angstzust\xe4nde , beklemmungen , hypersensibilit\xe4t , '}
tagging03	52	AU::Dmr2eDxR1415973108240	10	med_arg	2014-11-14 13:58:30.771700	2014-11-14 13:58:59.029540	0:00:28.257840	{u'med_arg': u'ich bin nicht sicher , ob alles dementsprechend ausgereift ist'}
tagging03	52	AU::Dmr2eDxR1415973108240	11	instr_konf	2014-11-14 13:58:59.952530	2014-11-14 13:59:13.863980	0:00:13.911450	{}
tagging03	52	AU::Dmr2eDxR1415973108240	12	conf	2014-11-14 13:59:14.395860	2014-11-14 14:03:55.497810	0:04:41.101950	{u'high_conf1': u'bei meiner hochzeit', u'high_conf3': u'bei meiner berufsauswahl', u'high_conf2': u'bei dem gedanken und planung an kinder zu bekommen', u'high_conf5': u'urlaubsplanung', u'high_conf4': u'bei einem autokauf', u'high_conf6': u'renten und altersplanung'}
tagging03	52	AU::Dmr2eDxR1415973108240	13	instr_ratkonf	2014-11-14 14:03:56.370440	2014-11-14 14:04:01.917450	0:00:05.547010	{}
tagging03	52	AU::Dmr2eDxR1415973108240	14	rat_konf1	2014-11-14 14:04:02.690100	2014-11-14 14:04:30.664750	0:00:27.974650	{u'KonfARG_8': 6, u'KonfARG_2': 6, u'KonfARG_3': 6, u'KonfARG_1': 6, u'KonfARG_6': 6, u'KonfARG_7': 6, u'KonfARG_4': 6, u'KonfARG_5': 6}
tagging03	52	AU::Dmr2eDxR1415973108240	15	rat_konf2	2014-11-14 14:04:31.581720	2014-11-14 14:04:56.778510	0:00:25.196790	{u'konmed': 6, u'konpt': 6, u'propt': 6, u'emodom_2': 9, u'emodom_1': 9, u'emoval_2': 9, u'emoval_1': 9, u'promed': 6, u'emoarous_1': 1, u'emoarous_2': 9}
tagging03	52	AU::Dmr2eDxR1415973108240	16	instrnavi	2014-11-14 14:04:57.168910	2014-11-14 14:05:38.916960	0:00:41.748050	{}
tagging03	52	AU::Dmr2eDxR1415973108240	17	instrnavi_2	2014-11-14 14:05:39.341820	2014-11-14 14:06:02.952230	0:00:23.610410	{}
tagging03	52	AU::Dmr2eDxR1415973108240	18	tagging	2014-11-14 14:06:03.820830	2014-11-14 14:11:49.420840	0:05:45.600010	{u'test1': u'0', u'test3': u'1', u'test2': u'1', u'test5': u'1', u'test4': u'0', u'test7': u'0', u'test6': u'0', u'test9': u'0', u'test8': u'0', u'test10': u'0'}
tagging03	52	AU::Dmr2eDxR1415973108240	19	instr_postnavi	2014-11-14 14:11:50.097280	2014-11-14 14:11:55.772480	0:00:05.675200	{}
tagging03	52	AU::Dmr2eDxR1415973108240	20	manipcheck	2014-11-14 14:11:56.559020	2014-11-14 14:12:34.446730	0:00:37.887710	{u'CrediCheck_2': 6, u'CrediCheck_3': 6, u'CrediCheck_1': 6, u'CrediCheck_4': 6, u'CrediCheck_5': 6, u'conflictcheck_1': 4, u'conflictcheck_2': 5, u'conflictcheck_3': 5, u'conflictcheck_4': 4}
tagging03	52	AU::Dmr2eDxR1415973108240	21	posteff1	2014-11-14 14:12:35.214570	2014-11-14 14:13:24.070580	0:00:48.856010	{u'Medconf1': 5, u'Ptconf1': 5, u'Pt_1': 7, u'Pt_3': 6, u'Pt_2': 6, u'Med_4': 5, u'Med_5': 5, u'Med_2': 6, u'Med_3': 6, u'Med_1': 7}
tagging03	52	AU::Dmr2eDxR1415973108240	22	posteff2	2014-11-14 14:13:25.143720	2014-11-14 14:14:07.848590	0:00:42.704870	{u'Pt_8': 5, u'Pt_5': 6, u'Pt_4': 6, u'Pt_7': 6, u'Pt_6': 6, u'Ptconf2': 6, u'Med_8': 5, u'Med_6': 5, u'Med_7': 6, u'Medconf2': 6}
tagging03	52	AU::Dmr2eDxR1415973108240	23	rating_med_t2	2014-11-14 14:14:08.545190	2014-11-14 14:14:32.481210	0:00:23.936020	{u'rtza': 6, u'rnh': 6, u'rmao': 6, u'rsh': 6, u'rtta': 6}
tagging03	52	AU::Dmr2eDxR1415973108240	24	rating_pt_t2	2014-11-14 14:14:33.094420	2014-11-14 14:14:52.083710	0:00:18.989290	{u'rvht': 7, u'rpa': 6, u'rgt': 6, u'rkt': 7, u'ript': 7}
tagging03	52	AU::Dmr2eDxR1415973108240	25	theraptags	2014-11-14 14:14:52.602420	2014-11-14 14:15:21.855110	0:00:29.252690	{u'aspt': u'klientenbezogen'}
tagging03	52	AU::Dmr2eDxR1415973108240	26	test_2	2014-11-14 14:15:23.894860	2014-11-14 14:15:46.168570	0:00:22.273710	{u'test_6': 6, u'test_5': 7, u'test_4': 7, u'testnew_2': 6, u'testrel_2': 7}
tagging03	52	AU::Dmr2eDxR1415973108240	27	test_5	2014-11-14 14:15:48.048370	2014-11-14 14:16:27.087380	0:00:39.039010	{u'testrel_5': 7, u'test_15': 7, u'test_14': 8, u'test_13': 8, u'testnew_5': 2}
tagging03	52	AU::Dmr2eDxR1415973108240	28	test_3	2014-11-14 14:16:29.082440	2014-11-14 14:16:57.400720	0:00:28.318280	{u'test_7': 7, u'testnew_3': 0, u'testrel_3': 6, u'test_9': 6, u'test_8': 6}
tagging03	52	AU::Dmr2eDxR1415973108240	29	ncc	2014-11-14 14:16:59.037370	2014-11-14 14:17:44.390200	0:00:45.352830	{u'ncc_1': 2, u'ncc_2': 4, u'ncc_3': 3, u'ncc_4': 3, u'ncc_5': 3, u'ncc_6': 3, u'ncc_7': 4, u'ncc_8': 3}
tagging03	52	AU::Dmr2eDxR1415973108240	30	post_aims	2014-11-14 14:17:44.881110	2014-11-14 14:18:20.408850	0:00:35.527740	{u'aimofstudy': u'mein verhalten zu analysieren', u'aimofstudy0': u'nein', u'unklar': 0}
tagging03	52	AU::Dmr2eDxR1415973108240	31	debriefing	2014-11-14 14:18:20.817320	2014-11-14 14:18:42.106620	0:00:21.289300	{}
tagging03	52	AU::Dmr2eDxR1415973108240	32	kommentare	2014-11-14 14:18:42.600450	2014-11-14 14:19:12.460850	0:00:29.860400	{u'feedback': u'ich fand alles ok und habe keine weiteren anmerkungen', u'delete': False}
tagging03	52	AU::Dmr2eDxR1415973108240	33	ende_komplett	2014-11-14 14:19:12.863270
tagging03	53	AU::RxcVUft51415973237593	1	start	2014-11-14 13:54:02.209640	2014-11-14 13:54:14.983310	0:00:12.773670	{}
tagging03	53	AU::RxcVUft51415973237593	2	consent	2014-11-14 13:54:15.354050	2014-11-14 13:54:36.310360	0:00:20.956310	{u'confirmation': True}
tagging03	53	AU::RxcVUft51415973237593	3	demografie	2014-11-14 13:54:36.812040	2014-11-14 13:55:39.136700	0:01:02.324660	{u'tagged': 7, u'clicked': 4, u'tagknown': 1, u'cloudknown': 0, u'source': 1, u'tagcloudsite': u'nein', u'ausb': 1, u'stud_beruf': u'Angestellte', u'tagsite': u'google'}
tagging03	53	AU::RxcVUft51415973237593	4	demografie2	2014-11-14 13:55:39.539700	2014-11-14 13:55:58.443600	0:00:18.903900	{u'tcsource': 1, u'tmeaning': 6, u'libknown': 0}
tagging03	53	AU::RxcVUft51415973237593	5	instr_eff	2014-11-14 13:55:58.891750	2014-11-14 13:56:06.271320	0:00:07.379570	{}
tagging03	53	AU::RxcVUft51415973237593	6	preeff	2014-11-14 13:56:06.761490	2014-11-14 13:56:41.268880	0:00:34.507390	{u'Pt_1': 4, u'Pt_3': 4, u'Pt_2': 4, u'Med_4': 4, u'Med_5': 4, u'Med_2': 4, u'Med_3': 4, u'Med_1': 4}
tagging03	53	AU::RxcVUft51415973237593	7	preeff2	2014-11-14 13:56:41.818580	2014-11-14 13:56:57.420490	0:00:15.601910	{u'Pt_8': 4, u'Pt_5': 4, u'Pt_4': 4, u'Pt_7': 4, u'Pt_6': 4, u'Med_8': 4, u'Med_6': 4, u'Med_7': 4}
tagging03	53	AU::RxcVUft51415973237593	8	instr_arg	2014-11-14 13:56:57.920180	2014-11-14 13:57:01.955910	0:00:04.035730	{}
tagging03	53	AU::RxcVUft51415973237593	9	pt_arg	2014-11-14 13:57:02.430000	2014-11-14 13:58:21.856680	0:01:19.426680	{u'pt_arg': u'F\xdcR: Pers\xf6nliches 4-Augen-Gespr\xe4ch\nGEGEN: Kein Vertrauen zum Gegen\xfcber'}
tagging03	53	AU::RxcVUft51415973237593	10	med_arg	2014-11-14 13:58:22.231290	2014-11-14 13:59:45.238670	0:01:23.007380	{u'med_arg': u'F\xdcR: Hilft vielleicht gegen k\xf6rperliche Symptome\nGEGEN: - Hilft nicht gegen die bei der geistigen Verarbeitung.\n- Chemie im K\xf6rper'}
tagging03	53	AU::RxcVUft51415973237593	11	instr_konf	2014-11-14 13:59:45.880520	2014-11-14 13:59:54.121630	0:00:08.241110	{}
tagging03	53	AU::RxcVUft51415973237593	12	conf	2014-11-14 13:59:54.460970	2014-11-14 14:04:25.232430	0:04:30.771460	{u'low_conf1': u'Meinung in einer F\xfchrungskr\xe4fte-Gespr\xe4chsrunde', u'low_conf2': u'Nachfrage an einen Facharzt', u'low_conf3': u'', u'low_conf4': u'', u'low_conf5': u'', u'low_conf6': u''}
tagging03	53	AU::RxcVUft51415973237593	13	instr_ratkonf	2014-11-14 14:04:25.779030	2014-11-14 14:04:33.673800	0:00:07.894770	{}
tagging03	53	AU::RxcVUft51415973237593	14	rat_konf1	2014-11-14 14:04:34.134530	2014-11-14 14:05:16.731430	0:00:42.596900	{u'KonfARG_8': 7, u'KonfARG_2': 7, u'KonfARG_3': 7, u'KonfARG_1': 7, u'KonfARG_6': 7, u'KonfARG_7': 7, u'KonfARG_4': 3, u'KonfARG_5': 7}
tagging03	53	AU::RxcVUft51415973237593	15	rat_konf2	2014-11-14 14:05:17.325640	2014-11-14 14:06:02.752560	0:00:45.426920	{u'konmed': 7, u'emodom_2': 8, u'konpt': 7, u'propt': 7, u'emodom_1': 8, u'emoval_2': 9, u'emoval_1': 8, u'promed': 7, u'emoarous_1': 1, u'emoarous_2': 7}
tagging03	53	AU::RxcVUft51415973237593	16	instrnavi	2014-11-14 14:06:03.137680	2014-11-14 14:06:21.059660	0:00:17.921980	{}
tagging03	53	AU::RxcVUft51415973237593	17	instrnavi_2	2014-11-14 14:06:21.399250	2014-11-14 14:06:52.373870	0:00:30.974620	{}
tagging03	53	AU::RxcVUft51415973237593	18	tagging	2014-11-14 14:06:52.826050	2014-11-14 14:13:37.773290	0:06:44.947240	{u'test1': u'1', u'test3': u'1', u'test2': u'0', u'test5': u'0', u'test4': u'0', u'test7': u'1', u'test6': u'0', u'test9': u'1', u'test8': u'0', u'test10': u'0'}
tagging03	53	AU::RxcVUft51415973237593	19	instr_postnavi	2014-11-14 14:13:38.132700	2014-11-14 14:13:43.672690	0:00:05.539990	{}
tagging03	53	AU::RxcVUft51415973237593	20	manipcheck	2014-11-14 14:13:44.150290	2014-11-14 14:14:38.910750	0:00:54.760460	{u'CrediCheck_2': 5, u'CrediCheck_3': 5, u'CrediCheck_1': 5, u'CrediCheck_4': 5, u'CrediCheck_5': 5, u'conflictcheck_1': 4, u'conflictcheck_2': 7, u'conflictcheck_3': 6, u'conflictcheck_4': 5}
tagging03	53	AU::RxcVUft51415973237593	21	posteff1	2014-11-14 14:14:39.414560	2014-11-14 14:15:19.466560	0:00:40.052000	{u'Pt_1': 7, u'Ptconf1': 7, u'Pt_3': 7, u'Pt_2': 7, u'Med_3': 1, u'Med_4': 1, u'Med_5': 1, u'Med_2': 1, u'Medconf1': 7, u'Med_1': 1}
tagging03	53	AU::RxcVUft51415973237593	22	posteff2	2014-11-14 14:15:19.981770	2014-11-14 14:16:15.634910	0:00:55.653140	{u'Pt_8': 6, u'Pt_5': 6, u'Pt_4': 6, u'Pt_7': 6, u'Pt_6': 6, u'Ptconf2': 7, u'Med_8': 4, u'Med_6': 4, u'Med_7': 4, u'Medconf2': 7}
tagging03	53	AU::RxcVUft51415973237593	23	rating_med_t2	2014-11-14 14:16:16.135570	2014-11-14 14:16:27.934780	0:00:11.799210	{u'rtza': 1, u'rnh': 1, u'rmao': 1, u'rsh': 1, u'rtta': 1}
tagging03	53	AU::RxcVUft51415973237593	24	rating_pt_t2	2014-11-14 14:16:28.699690	2014-11-14 14:16:46.737680	0:00:18.037990	{u'rpa': 6, u'rvht': 6, u'rgt': 7, u'rkt': 7, u'ript': 7}
tagging03	53	AU::RxcVUft51415973237593	25	theraptags	2014-11-14 14:16:47.145320	2014-11-14 14:17:37.137780	0:00:49.992460	{u'aspt': u'Gestalt, Psycho, Serotonin, Hemmer, '}
tagging03	53	AU::RxcVUft51415973237593	26	test_9	2014-11-14 14:17:38.634530	2014-11-14 14:18:13.448470	0:00:34.813940	{u'test_26': 7, u'test_27': 6, u'test_25': 7, u'testrel_9': 6, u'testnew_9': 2}
tagging03	53	AU::RxcVUft51415973237593	27	test_3	2014-11-14 14:18:15.098250	2014-11-14 14:18:38.849780	0:00:23.751530	{u'test_7': 8, u'testnew_3': 0, u'testrel_3': 6, u'test_9': 8, u'test_8': 8}
tagging03	53	AU::RxcVUft51415973237593	28	test_1	2014-11-14 14:18:39.776080	2014-11-14 14:19:05.379720	0:00:25.603640	{u'testrel_1': 0, u'test_3': 0, u'test_2': 8, u'test_1': 8, u'testnew_1': 1}
tagging03	53	AU::RxcVUft51415973237593	29	test_7	2014-11-14 14:19:06.682340	2014-11-14 14:19:31.087900	0:00:24.405560	{u'testnew_7': 2, u'testrel_7': 8, u'test_20': 8, u'test_19': 6, u'test_21': 8}
tagging03	53	AU::RxcVUft51415973237593	30	ncc	2014-11-14 14:19:32.222330	2014-11-14 14:20:38.167730	0:01:05.945400	{u'ncc_1': 3, u'ncc_2': 5, u'ncc_3': 5, u'ncc_4': 4, u'ncc_5': 2, u'ncc_6': 5, u'ncc_7': 1, u'ncc_8': 3}
tagging03	53	AU::RxcVUft51415973237593	31	post_aims	2014-11-14 14:20:38.531160	2014-11-14 14:21:39.778350	0:01:01.247190	{u'aimofstudy': u'Mich selbst zu beurteilen', u'aimofstudy0': u'Ja', u'unklar': 1}
tagging03	53	AU::RxcVUft51415973237593	32	debriefing	2014-11-14 14:21:40.186540	2014-11-14 14:22:50.591990	0:01:10.405450	{}
tagging03	53	AU::RxcVUft51415973237593	33	kommentare	2014-11-14 14:22:51.037550	2014-11-14 14:23:16.621450	0:00:25.583900	{u'feedback': u'Interessant', u'delete': False}
tagging03	53	AU::RxcVUft51415973237593	34	ende_komplett	2014-11-14 14:23:17.007310
tagging03	54	AU::Sc14AWnX1415973501290	1	start	2014-11-14 13:58:24.064400	2014-11-14 13:58:40.600900	0:00:16.536500	{}
tagging03	54	AU::Sc14AWnX1415973501290	2	consent	2014-11-14 13:58:41.510860	2014-11-14 13:58:56.653010	0:00:15.142150	{u'confirmation': True}
tagging03	54	AU::Sc14AWnX1415973501290	3	demografie	2014-11-14 13:58:57.286210	2014-11-14 13:59:53.688210	0:00:56.402000	{u'tagged': 1, u'clicked': 1, u'tagknown': 0, u'cloudknown': 0, u'source': 1, u'tagcloudsite': u'nein', u'ausb': 3, u'stud_beruf': u'arbeitssuchend', u'tagsite': u'nein'}
tagging03	54	AU::Sc14AWnX1415973501290	4	demografie2	2014-11-14 13:59:54.210220	2014-11-14 14:00:13.435400	0:00:19.225180	{u'tcsource': 1, u'tmeaning': 6, u'libknown': 0}
tagging03	54	AU::Sc14AWnX1415973501290	5	instr_eff	2014-11-14 14:00:13.920830	2014-11-14 14:00:18.315520	0:00:04.394690	{}
tagging03	54	AU::Sc14AWnX1415973501290	6	preeff	2014-11-14 14:00:19.268280	2014-11-14 14:00:58.967990	0:00:39.699710	{u'Pt_1': 4, u'Pt_3': 4, u'Pt_2': 4, u'Med_4': 4, u'Med_5': 4, u'Med_2': 4, u'Med_3': 4, u'Med_1': 4}
tagging03	54	AU::Sc14AWnX1415973501290	7	preeff2	2014-11-14 14:00:59.640840	2014-11-14 14:01:23.664430	0:00:24.023590	{u'Pt_8': 4, u'Pt_5': 4, u'Pt_4': 4, u'Pt_7': 4, u'Pt_6': 4, u'Med_8': 4, u'Med_6': 4, u'Med_7': 4}
tagging03	54	AU::Sc14AWnX1415973501290	8	instr_arg	2014-11-14 14:01:24.156710	2014-11-14 14:01:26.599820	0:00:02.443110	{}
tagging03	54	AU::Sc14AWnX1415973501290	9	med_arg	2014-11-14 14:01:27.264430	2014-11-14 14:02:25.890540	0:00:58.626110	{u'med_arg': u'lieber ohne chemie, wenn es geht, sonst ist es nur geldmacherei f\xfcr die pharmaindustrie etc. Naturheilmittel sind besser.'}
tagging03	54	AU::Sc14AWnX1415973501290	10	pt_arg	2014-11-14 14:02:26.464530	2014-11-14 14:04:50.000320	0:02:23.535790	{u'pt_arg': u'keiner versteht einen besser als einer selbst. psychotherapie ist mir zu k\xfcnstlich, mechanisch, wie ein m\xe4rchen oder spiel, so etwas kann ich \xfcberhaupt nicht ernst nehmen und f\xfchle mich dabei blo\xdf wie ein Verdienstobjekt f\xfcr die psychotherapeuten. letztendlich ist man selber sein bester psychotherapeut.'}
tagging03	54	AU::Sc14AWnX1415973501290	11	instr_konf	2014-11-14 14:04:50.785080	2014-11-14 14:04:57.866180	0:00:07.081100	{}
tagging03	54	AU::Sc14AWnX1415973501290	12	conf	2014-11-14 14:04:58.284150	2014-11-14 14:09:34.784830	0:04:36.500680	{u'low_conf1': u'f\xe4llt so spontan nichts dazu ein', u'low_conf2': u'', u'low_conf3': u'', u'low_conf4': u'', u'low_conf5': u'', u'low_conf6': u''}
tagging03	54	AU::Sc14AWnX1415973501290	13	instr_ratkonf	2014-11-14 14:09:35.475100	2014-11-14 14:09:36.720770	0:00:01.245670	{}
tagging03	54	AU::Sc14AWnX1415973501290	14	rat_konf1	2014-11-14 14:09:37.623910	2014-11-14 14:09:59.980300	0:00:22.356390	{u'KonfARG_8': 4, u'KonfARG_2': 4, u'KonfARG_3': 4, u'KonfARG_1': 4, u'KonfARG_6': 4, u'KonfARG_7': 4, u'KonfARG_4': 4, u'KonfARG_5': 4}
tagging03	54	AU::Sc14AWnX1415973501290	15	rat_konf2	2014-11-14 14:10:00.711790	2014-11-14 14:10:32.049970	0:00:31.338180	{u'konmed': 4, u'emodom_2': 5, u'konpt': 4, u'propt': 4, u'emodom_1': 5, u'emoval_2': 5, u'emoval_1': 5, u'promed': 4, u'emoarous_1': 5, u'emoarous_2': 5}
tagging03	54	AU::Sc14AWnX1415973501290	16	instrnavi	2014-11-14 14:10:32.576230	2014-11-14 14:10:49.737690	0:00:17.161460	{}
tagging03	54	AU::Sc14AWnX1415973501290	17	instrnavi_2	2014-11-14 14:10:50.271220	2014-11-14 14:11:23.837170	0:00:33.565950	{}
tagging03	54	AU::Sc14AWnX1415973501290	18	tagging	2014-11-14 14:11:24.538090	2014-11-14 14:16:27.172600	0:05:02.634510	{u'test1': u'0', u'test3': u'1', u'test2': u'0', u'test5': u'0', u'test4': u'0', u'test7': u'0', u'test6': u'0', u'test9': u'0', u'test8': u'0', u'test10': u'0'}
tagging03	54	AU::Sc14AWnX1415973501290	19	instr_postnavi	2014-11-14 14:16:27.910780	2014-11-14 14:16:30.094140	0:00:02.183360	{}
tagging03	54	AU::Sc14AWnX1415973501290	20	manipcheck	2014-11-14 14:16:30.626950	2014-11-14 14:16:53.202930	0:00:22.575980	{u'CrediCheck_2': 4, u'CrediCheck_3': 4, u'CrediCheck_1': 4, u'CrediCheck_4': 4, u'CrediCheck_5': 4, u'conflictcheck_1': 5, u'conflictcheck_2': 5, u'conflictcheck_3': 5, u'conflictcheck_4': 5}
tagging03	54	AU::Sc14AWnX1415973501290	21	posteff1	2014-11-14 14:16:53.926470	2014-11-14 14:17:09.665180	0:00:15.738710	{u'Medconf1': 4, u'Pt_1': 4, u'Ptconf1': 4, u'Pt_3': 4, u'Pt_2': 4, u'Med_4': 4, u'Med_5': 4, u'Med_2': 4, u'Med_3': 4, u'Med_1': 4}
tagging03	54	AU::Sc14AWnX1415973501290	22	posteff2	2014-11-14 14:17:10.586960	2014-11-14 14:17:24.325610	0:00:13.738650	{u'Pt_8': 4, u'Pt_5': 4, u'Pt_4': 4, u'Pt_7': 4, u'Pt_6': 4, u'Ptconf2': 4, u'Med_8': 4, u'Med_6': 4, u'Med_7': 4, u'Medconf2': 4}
tagging03	54	AU::Sc14AWnX1415973501290	23	rating_med_t2	2014-11-14 14:17:24.751620	2014-11-14 14:17:35.261950	0:00:10.510330	{u'rmao': 4, u'rtza': 4, u'rnh': 4, u'rsh': 4, u'rtta': 4}
tagging03	54	AU::Sc14AWnX1415973501290	24	rating_pt_t2	2014-11-14 14:17:36.078800	2014-11-14 14:17:51.223700	0:00:15.144900	{u'rpa': 4, u'rvht': 4, u'rgt': 4, u'rkt': 4, u'ript': 4}
tagging03	54	AU::Sc14AWnX1415973501290	25	theraptags	2014-11-14 14:17:52.063330	2014-11-14 14:18:09.078360	0:00:17.015030	{u'aspt': u'keine bekannt'}
tagging03	54	AU::Sc14AWnX1415973501290	26	test_3	2014-11-14 14:18:10.477030	2014-11-14 14:18:42.026180	0:00:31.549150	{u'test_7': 6, u'testnew_3': 0, u'testrel_3': 0, u'test_9': 8, u'test_8': 6}
tagging03	54	AU::Sc14AWnX1415973501290	27	ncc	2014-11-14 14:18:43.702920	2014-11-14 14:20:07.972160	0:01:24.269240	{u'ncc_1': 6, u'ncc_2': 4, u'ncc_3': 6, u'ncc_4': 6, u'ncc_5': 3, u'ncc_6': 3, u'ncc_7': 4, u'ncc_8': 6}
tagging03	54	AU::Sc14AWnX1415973501290	28	post_aims	2014-11-14 14:20:08.635130	2014-11-14 14:21:57.323760	0:01:48.688630	{u'aimofstudy': u'sich optimale therapieformen bewusst zu machen, patientenorientiert vorgehen ', u'aimofstudy0': u'cypralex genommen, aber jetzt schon wieder abgesetzt, die symtome werden damit behandelt, aber leider doch nicht die ursachen ', u'unklar': 2}
tagging03	54	AU::Sc14AWnX1415973501290	29	debriefing	2014-11-14 14:21:57.988920	2014-11-14 14:22:14.819420	0:00:16.830500	{}
tagging03	54	AU::Sc14AWnX1415973501290	30	kommentare	2014-11-14 14:22:15.479560	2014-11-14 14:22:17.985710	0:00:02.506150	{u'feedback': u'', u'delete': False}
tagging03	54	AU::Sc14AWnX1415973501290	31	ende_komplett	2014-11-14 14:22:18.373680
tagging03	55	AU::hnCD0gMK1415973743116	1	start	2014-11-14 14:02:30.449470	2014-11-14 14:02:36.842070	0:00:06.392600	{}
tagging03	55	AU::hnCD0gMK1415973743116	2	consent	2014-11-14 14:02:37.208120	2014-11-14 14:02:42.893970	0:00:05.685850	{u'confirmation': True}
tagging03	55	AU::hnCD0gMK1415973743116	3	demografie	2014-11-14 14:02:43.527980	2014-11-14 14:04:18.393850	0:01:34.865870	{u'tagged': 4, u'clicked': 5, u'tagknown': 1, u'cloudknown': 1, u'source': 0, u'tagcloudsite': u'faz.net, sueddeutsche.de', u'ausb': 3, u'stud_beruf': u'Beruf Abteilungsleiter Landesumweltamt', u'tagsite': u'spiegel.de, faz.net'}
tagging03	55	AU::hnCD0gMK1415973743116	4	demografie2	2014-11-14 14:04:18.831790	2014-11-14 14:05:39.832920	0:01:21.001130	{u'tcsource': 5, u'tmeaning': 3, u'libknown': 0}
tagging03	55	AU::hnCD0gMK1415973743116	5	instr_eff	2014-11-14 14:05:40.272550	2014-11-14 14:06:13.785140	0:00:33.512590	{}
tagging03	56	AU::ivo43No91415973916223	1	start	2014-11-14 14:05:17.525560	2014-11-14 14:05:25.525030	0:00:07.999470	{}
tagging03	56	AU::ivo43No91415973916223	2	consent	2014-11-14 14:05:26.049260	2014-11-14 14:05:33.276670	0:00:07.227410	{u'confirmation': True}
tagging03	56	AU::ivo43No91415973916223	3	demografie	2014-11-14 14:05:34.031250	2014-11-14 14:06:28.062600	0:00:54.031350	{u'tagged': 3, u'clicked': 3, u'tagknown': 0, u'cloudknown': 0, u'source': 1, u'tagcloudsite': u'.', u'ausb': 1, u'stud_beruf': u'k\xfcchenleitung', u'tagsite': u'..'}
tagging03	56	AU::ivo43No91415973916223	4	demografie2	2014-11-14 14:06:28.671930	2014-11-14 14:07:03.379220	0:00:34.707290	{u'tcsource': 1, u'tmeaning': 6, u'libknown': 0}
tagging03	56	AU::ivo43No91415973916223	5	instr_eff	2014-11-14 14:07:03.860530	2014-11-14 14:07:10.671260	0:00:06.810730	{}
tagging03	56	AU::ivo43No91415973916223	6	preeff	2014-11-14 14:07:11.951940	2014-11-14 14:07:58.164500	0:00:46.212560	{u'Pt_1': 6, u'Pt_3': 5, u'Pt_2': 5, u'Med_4': 2, u'Med_5': 2, u'Med_2': 4, u'Med_3': 4, u'Med_1': 6}
tagging03	56	AU::ivo43No91415973916223	7	preeff2	2014-11-14 14:07:59.169320	2014-11-14 14:08:44.680770	0:00:45.511450	{u'Pt_8': 6, u'Pt_5': 6, u'Pt_4': 6, u'Pt_7': 5, u'Pt_6': 6, u'Med_8': 1, u'Med_6': 4, u'Med_7': 4}
tagging03	56	AU::ivo43No91415973916223	8	instr_arg	2014-11-14 14:08:45.144100	2014-11-14 14:08:49.589910	0:00:04.445810	{}
tagging03	56	AU::ivo43No91415973916223	9	pt_arg	2014-11-14 14:08:50.224230	2014-11-14 14:09:45.834410	0:00:55.610180	{u'pt_arg': u'selbstmord rate wird gesengt'}
tagging03	56	AU::ivo43No91415973916223	10	med_arg	2014-11-14 14:09:47.344150	2014-11-14 14:10:12.870830	0:00:25.526680	{u'med_arg': u'abh\xe4nigkeit von tabletten ect'}
tagging03	56	AU::ivo43No91415973916223	11	instr_konf	2014-11-14 14:10:13.872600	2014-11-14 14:10:23.611070	0:00:09.738470	{}
tagging03	56	AU::ivo43No91415973916223	12	conf	2014-11-14 14:10:24.148420	2014-11-14 14:15:06.261720	0:04:42.113300	{u'high_conf1': u'hochzeit', u'high_conf3': u'beim sport und ausdauertraining', u'high_conf2': u'geburt meiner kinder', u'high_conf5': u'bei meiner geburt', u'high_conf4': u'beim arbeiten', u'high_conf6': u''}
tagging03	56	AU::ivo43No91415973916223	13	instr_ratkonf	2014-11-14 14:15:06.798870	2014-11-14 14:15:12.142290	0:00:05.343420	{}
tagging03	56	AU::ivo43No91415973916223	14	rat_konf1	2014-11-14 14:15:13.158150	2014-11-14 14:15:48.954340	0:00:35.796190	{u'KonfARG_8': 4, u'KonfARG_2': 4, u'KonfARG_3': 5, u'KonfARG_1': 4, u'KonfARG_6': 4, u'KonfARG_7': 4, u'KonfARG_4': 3, u'KonfARG_5': 3}
tagging03	56	AU::ivo43No91415973916223	15	rat_konf2	2014-11-14 14:15:50.194070	2014-11-14 14:16:42.880920	0:00:52.686850	{u'propt': 7, u'konpt': 3, u'emodom_2': 9, u'konmed': 7, u'emodom_1': 9, u'emoval_2': 9, u'emoval_1': 8, u'promed': 7, u'emoarous_1': 1, u'emoarous_2': 8}
tagging03	56	AU::ivo43No91415973916223	16	instrnavi	2014-11-14 14:16:43.394230	2014-11-14 14:17:01.739260	0:00:18.345030	{}
tagging03	56	AU::ivo43No91415973916223	17	instrnavi_2	2014-11-14 14:17:02.214350	2014-11-14 14:17:19.485200	0:00:17.270850	{}
tagging03	56	AU::ivo43No91415973916223	18	tagging	2014-11-14 14:17:20.289410	2014-11-14 14:22:35.552190	0:05:15.262780	{u'test1': u'0', u'test3': u'0', u'test2': u'0', u'test5': u'1', u'test4': u'0', u'test7': u'1', u'test6': u'0', u'test9': u'0', u'test8': u'1', u'test10': u'0'}
tagging03	56	AU::ivo43No91415973916223	19	instr_postnavi	2014-11-14 14:22:36.008240	2014-11-14 14:22:40.808180	0:00:04.799940	{}
tagging03	56	AU::ivo43No91415973916223	20	manipcheck	2014-11-14 14:22:42.444960	2014-11-14 14:23:19.665030	0:00:37.220070	{u'CrediCheck_2': 6, u'CrediCheck_3': 4, u'CrediCheck_1': 6, u'CrediCheck_4': 5, u'CrediCheck_5': 5, u'conflictcheck_1': 2, u'conflictcheck_2': 5, u'conflictcheck_3': 7, u'conflictcheck_4': 3}
tagging03	56	AU::ivo43No91415973916223	21	posteff1	2014-11-14 14:23:20.829490	2014-11-14 14:24:08.721390	0:00:47.891900	{u'Ptconf1': 5, u'Pt_1': 7, u'Pt_3': 6, u'Pt_2': 6, u'Med_3': 3, u'Med_4': 2, u'Med_5': 4, u'Med_2': 3, u'Medconf1': 4, u'Med_1': 4}
tagging03	56	AU::ivo43No91415973916223	22	posteff2	2014-11-14 14:24:09.912930	2014-11-14 14:24:54.276940	0:00:44.364010	{u'Pt_8': 6, u'Pt_5': 6, u'Pt_4': 7, u'Pt_7': 7, u'Pt_6': 7, u'Ptconf2': 6, u'Med_8': 3, u'Med_6': 4, u'Med_7': 5, u'Medconf2': 3}
tagging03	56	AU::ivo43No91415973916223	23	rating_med_t2	2014-11-14 14:24:55.121430	2014-11-14 14:25:07.448000	0:00:12.326570	{u'rmao': 4, u'rtza': 4, u'rnh': 4, u'rsh': 4, u'rtta': 4}
tagging03	56	AU::ivo43No91415973916223	24	rating_pt_t2	2014-11-14 14:25:08.231530	2014-11-14 14:25:26.448450	0:00:18.216920	{u'rvht': 6, u'rpa': 6, u'rgt': 4, u'rkt': 7, u'ript': 4}
tagging03	56	AU::ivo43No91415973916223	25	theraptags	2014-11-14 14:25:27.139560	2014-11-14 14:25:45.053720	0:00:17.914160	{u'aspt': u'...'}
tagging03	56	AU::ivo43No91415973916223	26	test_8	2014-11-14 14:25:47.628760	2014-11-14 14:26:05.088230	0:00:17.459470	{u'test_24': 0, u'test_22': 0, u'testrel_8': 0, u'testnew_8': 0, u'test_23': 0}
tagging03	56	AU::ivo43No91415973916223	27	test_5	2014-11-14 14:26:07.054940	2014-11-14 14:26:46.976780	0:00:39.921840	{u'testrel_5': 6, u'test_15': 7, u'testnew_5': 0, u'test_13': 6, u'test_14': 7}
tagging03	56	AU::ivo43No91415973916223	28	test_7	2014-11-14 14:26:49.062850	2014-11-14 14:27:08.766020	0:00:19.703170	{u'testnew_7': 0, u'testrel_7': 0, u'test_20': 0, u'test_19': 0, u'test_21': 0}
tagging03	56	AU::ivo43No91415973916223	29	ncc	2014-11-14 14:27:10.852380	2014-11-14 14:28:09.534520	0:00:58.682140	{u'ncc_1': 2, u'ncc_2': 3, u'ncc_3': 4, u'ncc_4': 2, u'ncc_5': 5, u'ncc_6': 2, u'ncc_7': 3, u'ncc_8': 2}
tagging03	56	AU::ivo43No91415973916223	30	post_aims	2014-11-14 14:28:10.089490	2014-11-14 14:29:08.874070	0:00:58.784580	{u'aimofstudy': u'wissen \xfcber depressionen und terrapie', u'aimofstudy0': u'zum gl\xfcck nein', u'unklar': 2}
tagging03	56	AU::ivo43No91415973916223	31	debriefing	2014-11-14 14:29:09.373590	2014-11-14 14:29:27.108820	0:00:17.735230	{}
tagging03	56	AU::ivo43No91415973916223	32	kommentare	2014-11-14 14:29:27.672580	2014-11-14 14:29:33.513720	0:00:05.841140	{u'feedback': u'', u'delete': False}
tagging03	56	AU::ivo43No91415973916223	33	ende_komplett	2014-11-14 14:29:33.996400
tagging03	57	AU::UsGdH3A61415973964199	1	start	2014-11-14 14:06:11.388700	2014-11-14 14:06:13.139340	0:00:01.750640	{}
tagging03	57	AU::UsGdH3A61415973964199	2	consent	2014-11-14 14:06:13.911130	2014-11-14 14:06:17.624250	0:00:03.713120	{u'confirmation': True}
tagging03	57	AU::UsGdH3A61415973964199	3	demografie	2014-11-14 14:06:18.114430	2014-11-14 14:06:51.885590	0:00:33.771160	{u'tagged': 4, u'clicked': 5, u'tagknown': 1, u'cloudknown': 1, u'source': 0, u'tagcloudsite': u'faz.net, zeit.de, amazon.de', u'ausb': 3, u'stud_beruf': u'Abteilungsleiter Landesumweltamt', u'tagsite': u'spiegel.de, faz.net'}
tagging03	57	AU::UsGdH3A61415973964199	4	demografie2	2014-11-14 14:06:52.267100	2014-11-14 14:06:58.597770	0:00:06.330670	{u'tcsource': 5, u'tmeaning': 3, u'libknown': 0}
tagging03	57	AU::UsGdH3A61415973964199	5	instr_eff	2014-11-14 14:06:59.420180	2014-11-14 14:07:03.524800	0:00:04.104620	{}
tagging03	57	AU::UsGdH3A61415973964199	6	preeff	2014-11-14 14:07:04.064800
tagging03	58	AU::rFwJKpOa1415974053950	1	start	2014-11-14 14:07:36.342560	2014-11-14 14:07:54.782340	0:00:18.439780	{}
tagging03	58	AU::rFwJKpOa1415974053950	2	consent	2014-11-14 14:07:55.207920	2014-11-14 14:08:01.799990	0:00:06.592070	{u'confirmation': True}
tagging03	58	AU::rFwJKpOa1415974053950	3	demografie	2014-11-14 14:08:02.180700	2014-11-14 14:09:21.671770	0:01:19.491070	{u'tagged': 7, u'clicked': 7, u'tagknown': 1, u'cloudknown': 1, u'source': 2, u'tagcloudsite': u'twitter, etc.', u'ausb': 3, u'stud_beruf': u'Freiberuflerin/Selbst\xe4ndig', u'tagsite': u'twitter, spiegelonline, nachrichtenmagazine, etc.'}
tagging03	58	AU::rFwJKpOa1415974053950	4	demografie2	2014-11-14 14:09:22.072320	2014-11-14 14:09:58.115360	0:00:36.043040	{u'tcsource': 5, u'tmeaning': 3, u'libknown': 0}
tagging03	58	AU::rFwJKpOa1415974053950	5	instr_eff	2014-11-14 14:09:58.433920	2014-11-14 14:10:05.657620	0:00:07.223700	{}
tagging03	58	AU::rFwJKpOa1415974053950	6	preeff	2014-11-14 14:10:06.071280	2014-11-14 14:15:22.087570	0:05:16.016290	{u'Pt_1': 6, u'Pt_3': 6, u'Pt_2': 5, u'Med_4': 5, u'Med_5': 6, u'Med_2': 6, u'Med_3': 5, u'Med_1': 6}
tagging03	58	AU::rFwJKpOa1415974053950	7	preeff2	2014-11-14 14:15:22.579200	2014-11-14 14:15:50.020530	0:00:27.441330	{u'Pt_8': 4, u'Pt_5': 4, u'Pt_4': 4, u'Pt_7': 4, u'Pt_6': 5, u'Med_8': 4, u'Med_6': 5, u'Med_7': 5}
tagging03	58	AU::rFwJKpOa1415974053950	8	instr_arg	2014-11-14 14:15:50.365510	2014-11-14 14:16:05.525160	0:00:15.159650	{}
tagging03	58	AU::rFwJKpOa1415974053950	9	pt_arg	2014-11-14 14:16:06.005740	2014-11-14 14:17:42.974810	0:01:36.969070	{u'pt_arg': u'Zuersteinmal m\xf6chte ich sagen, dass ich alle Angaben nur "gef\xfchlsm\xe4\xdfig" machen kann. Ich habe pers\xf6nlich KEINERLEI Erfahrung zu Depressionen, Psychotherapien, u.\xe4. S\xe4mtliche Antworten von mir sind also nur "Einsch\xe4tzungen" oder gar vage Vermutungen, da ich keinen Erfahrungswert besitze. '}
tagging03	58	AU::rFwJKpOa1415974053950	10	med_arg	2014-11-14 14:17:43.495800	2014-11-14 14:23:31.699010	0:05:48.203210	{u'med_arg': u'F\xdcR eine Behandlung mit Antidepressiva sprechen wohl die Argumente, dass es wohl Personen gibt, die unter einer Art Stoffwechselst\xf6rung im Gehirn leiden. Sicher ist da eine medikament\xf6se Therapie sinnvoll. \nGEGEN eine Behandlung mit Antidepressiva spricht meiner Meinung nach nichts... '}
tagging03	58	AU::rFwJKpOa1415974053950	11	instr_konf	2014-11-14 14:23:32.616270	2014-11-14 14:23:45.191850	0:00:12.575580	{}
tagging03	58	AU::rFwJKpOa1415974053950	12	conf	2014-11-14 14:23:45.608590	2014-11-14 14:28:16.728340	0:04:31.119750	{u'low_conf1': u'Wenn ich einen Vortrag halten soll vor einer Menge Menschen, die mir unbekannt sind... ', u'low_conf2': u'Wenn ich in ein Streitgespr\xe4ch gerate', u'low_conf3': u'Erziehungsmomente mit meiner Teenager - Tochter', u'low_conf4': u'Unsicher bin ich auch manchmal im Umgang mit einem Kunden', u'low_conf5': u'Unsicherheit \xfcberkommt mich, wenn ich f\xfcr jemanden mehr empfinde, als…
tagging03	58	AU::rFwJKpOa1415974053950	13	instr_ratkonf	2014-11-14 14:28:17.408370	2014-11-14 14:28:20.948330	0:00:03.539960	{}
tagging03	58	AU::rFwJKpOa1415974053950	14	rat_konf1	2014-11-14 14:28:21.395960	2014-11-14 14:28:54.521190	0:00:33.125230	{u'KonfARG_8': 1, u'KonfARG_2': 3, u'KonfARG_3': 2, u'KonfARG_1': 4, u'KonfARG_6': 1, u'KonfARG_7': 1, u'KonfARG_4': 1, u'KonfARG_5': 7}
tagging03	58	AU::rFwJKpOa1415974053950	15	rat_konf2	2014-11-14 14:28:55.134270	2014-11-14 14:29:29.585510	0:00:34.451240	{u'propt': 4, u'emodom_2': 8, u'konpt': 3, u'konmed': 7, u'emodom_1': 9, u'emoval_2': 9, u'emoval_1': 8, u'promed': 7, u'emoarous_1': 1, u'emoarous_2': 6}
tagging03	58	AU::rFwJKpOa1415974053950	16	instrnavi	2014-11-14 14:29:29.940980	2014-11-14 14:30:00.075390	0:00:30.134410	{}
tagging03	58	AU::rFwJKpOa1415974053950	17	instrnavi_2	2014-11-14 14:30:00.413850	2014-11-14 14:30:58.255270	0:00:57.841420	{}
tagging03	58	AU::rFwJKpOa1415974053950	18	tagging	2014-11-14 14:30:58.819060	2014-11-14 14:47:58.894390	0:17:00.075330	{u'test1': u'1', u'test3': u'1', u'test2': u'1', u'test5': u'1', u'test4': u'1', u'test7': u'1', u'test6': u'1', u'test9': u'1', u'test8': u'1', u'test10': u'1'}
tagging03	58	AU::rFwJKpOa1415974053950	19	instr_postnavi	2014-11-14 14:47:59.223340	2014-11-14 14:48:07.155440	0:00:07.932100	{}
tagging03	58	AU::rFwJKpOa1415974053950	20	manipcheck	2014-11-14 14:48:07.628960	2014-11-14 14:48:45.117610	0:00:37.488650	{u'CrediCheck_2': 3, u'CrediCheck_3': 5, u'CrediCheck_1': 4, u'CrediCheck_4': 4, u'CrediCheck_5': 4, u'conflictcheck_1': 9, u'conflictcheck_2': 9, u'conflictcheck_3': 9, u'conflictcheck_4': 1}
tagging03	58	AU::rFwJKpOa1415974053950	21	posteff1	2014-11-14 14:48:45.603940	2014-11-14 14:49:17.644520	0:00:32.040580	{u'Med_5': 7, u'Pt_1': 7, u'Ptconf1': 4, u'Pt_3': 7, u'Medconf1': 7, u'Med_4': 7, u'Pt_2': 7, u'Med_2': 7, u'Med_3': 7, u'Med_1': 7}
tagging03	58	AU::rFwJKpOa1415974053950	22	posteff2	2014-11-14 14:49:18.096320	2014-11-14 14:49:54.807700	0:00:36.711380	{u'Pt_8': 4, u'Pt_5': 6, u'Pt_4': 7, u'Pt_7': 4, u'Pt_6': 3, u'Ptconf2': 1, u'Med_8': 7, u'Med_6': 7, u'Med_7': 7, u'Medconf2': 7}
tagging03	58	AU::rFwJKpOa1415974053950	23	rating_med_t2	2014-11-14 14:49:55.298080	2014-11-14 14:50:03.261660	0:00:07.963580	{u'rtza': 7, u'rnh': 7, u'rmao': 7, u'rsh': 7, u'rtta': 7}
tagging03	58	AU::rFwJKpOa1415974053950	24	rating_pt_t2	2014-11-14 14:50:03.675590	2014-11-14 14:50:17.874480	0:00:14.198890	{u'rpa': 2, u'rvht': 4, u'rgt': 6, u'rkt': 5, u'ript': 4}
tagging03	58	AU::rFwJKpOa1415974053950	25	theraptags	2014-11-14 14:50:18.240770	2014-11-14 14:51:07.366680	0:00:49.125910	{u'aspt': u'Gestaltotherapie, Psychoanalyse, Verhaltenstherapie, Psychotherapie'}
tagging03	58	AU::rFwJKpOa1415974053950	26	test_5	2014-11-14 14:51:08.595570	2014-11-14 14:51:32.467120	0:00:23.871550	{u'testrel_5': 5, u'test_15': 5, u'testnew_5': 0, u'test_13': 6, u'test_14': 7}
tagging03	58	AU::rFwJKpOa1415974053950	27	test_3	2014-11-14 14:51:33.824650	2014-11-14 14:51:55.267030	0:00:21.442380	{u'test_7': 0, u'testnew_3': 0, u'test_9': 0, u'testrel_3': 0, u'test_8': 0}
tagging03	58	AU::rFwJKpOa1415974053950	28	test_8	2014-11-14 14:51:56.388350	2014-11-14 14:52:05.383720	0:00:08.995370	{u'test_24': 8, u'test_22': 8, u'test_23': 7, u'testnew_8': 8, u'testrel_8': 7}
tagging03	58	AU::rFwJKpOa1415974053950	29	test_1	2014-11-14 14:52:06.284850	2014-11-14 14:52:23.397120	0:00:17.112270	{u'testrel_1': 6, u'test_3': 6, u'test_2': 6, u'test_1': 5, u'testnew_1': 0}
tagging03	58	AU::rFwJKpOa1415974053950	30	test_7	2014-11-14 14:52:25.197320	2014-11-14 14:52:46.106250	0:00:20.908930	{u'testnew_7': 0, u'testrel_7': 0, u'test_20': 0, u'test_19': 0, u'test_21': 0}
tagging03	58	AU::rFwJKpOa1415974053950	31	test_10	2014-11-14 14:52:47.293240	2014-11-14 14:53:28.451100	0:00:41.157860	{u'testnew_10': 0, u'test_30': 6, u'testrel_10': 8, u'test_28': 8, u'test_29': 8}
tagging03	58	AU::rFwJKpOa1415974053950	32	test_9	2014-11-14 14:53:30.446940	2014-11-14 14:53:45.721690	0:00:15.274750	{u'test_26': 0, u'test_27': 0, u'test_25': 0, u'testrel_9': 0, u'testnew_9': 0}
tagging03	58	AU::rFwJKpOa1415974053950	33	test_4	2014-11-14 14:53:47.193740	2014-11-14 14:54:05.645310	0:00:18.451570	{u'testrel_4': 7, u'testnew_4': 0, u'test_12': 7, u'test_11': 5, u'test_10': 8}
tagging03	58	AU::rFwJKpOa1415974053950	34	test_6	2014-11-14 14:54:06.869080	2014-11-14 14:54:15.025750	0:00:08.156670	{u'test_17': 7, u'test_16': 7, u'testrel_6': 6, u'testnew_6': 6, u'test_18': 6}
tagging03	58	AU::rFwJKpOa1415974053950	35	test_2	2014-11-14 14:54:17.681690	2014-11-14 14:54:29.649430	0:00:11.967740	{u'test_6': 8, u'test_5': 7, u'test_4': 7, u'testnew_2': 8, u'testrel_2': 7}
tagging03	58	AU::rFwJKpOa1415974053950	36	ncc	2014-11-14 14:54:30.871780	2014-11-14 14:55:15.598030	0:00:44.726250	{u'ncc_1': 1, u'ncc_2': 3, u'ncc_3': 1, u'ncc_4': 4, u'ncc_5': 1, u'ncc_6': 1, u'ncc_7': 1, u'ncc_8': 1}
tagging03	58	AU::rFwJKpOa1415974053950	37	post_aims	2014-11-14 14:55:15.953110	2014-11-14 14:57:05.951610	0:01:49.998500	{u'aimofstudy': u'Herauszufinden ob sich meine Meinung bzgl. der Therapieformen - nach lesen fachbezogener Information - ver\xe4ndert, bzw. verbessert hat. ', u'aimofstudy0': u'Nein, gar keine. Gottseidank .. Wir sind gl\xe4ubige Menschen - wir finden Halt und Kraft im Glauben an JESUS CHRISTUS. ', u'unklar': 0}
tagging03	58	AU::rFwJKpOa1415974053950	38	debriefing	2014-11-14 14:57:06.305210	2014-11-14 14:57:10.942970	0:00:04.637760	{}
tagging03	58	AU::rFwJKpOa1415974053950	39	kommentare	2014-11-14 14:57:11.280050	2014-11-14 14:57:59.781350	0:00:48.501300	{u'feedback': u'Viele Fragen konnte ich nicht "korrekt" beantworten - manchmal fehlte der "wei\xdf ich nicht" Button, bzw. der "Kann ich nicht beurteilen" Schalter. ', u'delete': False}
tagging03	58	AU::rFwJKpOa1415974053950	40	ende_komplett	2014-11-14 14:58:00.120410
tagging03	59	AU::MqAmlBKu1415974077172	1	start	2014-11-14 14:08:14.209880	2014-11-14 14:08:24.639510	0:00:10.429630	{}
tagging03	59	AU::MqAmlBKu1415974077172	2	consent	2014-11-14 14:08:25.095600	2014-11-14 14:08:41.302350	0:00:16.206750	{u'confirmation': True}
tagging03	59	AU::MqAmlBKu1415974077172	3	demografie	2014-11-14 14:08:41.795710	2014-11-14 14:10:00.944860	0:01:19.149150	{u'tagged': 2, u'clicked': 2, u'tagknown': 1, u'cloudknown': 1, u'source': 1, u'tagcloudsite': u'nein', u'ausb': 1, u'stud_beruf': u'Versorgungstechniker', u'tagsite': u'nein'}
tagging03	59	AU::MqAmlBKu1415974077172	4	demografie2	2014-11-14 14:10:01.407520	2014-11-14 14:10:31.017160	0:00:29.609640	{u'tcsource': 1, u'tmeaning': 6, u'libknown': 0}
tagging03	59	AU::MqAmlBKu1415974077172	5	instr_eff	2014-11-14 14:10:31.858500	2014-11-14 14:10:41.036630	0:00:09.178130	{}
tagging03	59	AU::MqAmlBKu1415974077172	6	preeff	2014-11-14 14:10:41.613710	2014-11-14 14:11:25.498530	0:00:43.884820	{u'Pt_1': 7, u'Pt_3': 7, u'Pt_2': 7, u'Med_4': 6, u'Med_5': 7, u'Med_2': 7, u'Med_3': 7, u'Med_1': 7}
tagging03	59	AU::MqAmlBKu1415974077172	7	preeff2	2014-11-14 14:11:26.077600	2014-11-14 14:12:10.314700	0:00:44.237100	{u'Pt_8': 7, u'Pt_5': 7, u'Pt_4': 6, u'Pt_7': 7, u'Pt_6': 7, u'Med_8': 7, u'Med_6': 7, u'Med_7': 7}
tagging03	59	AU::MqAmlBKu1415974077172	8	instr_arg	2014-11-14 14:12:10.697270
tagging03	60	AU::wuXM6MNd1415974089743	1	start	2014-11-14 14:08:16.834620	2014-11-14 14:08:18.332630	0:00:01.498010	{}
tagging03	60	AU::wuXM6MNd1415974089743	2	consent	2014-11-14 14:08:19.079030	2014-11-14 14:08:22.257320	0:00:03.178290	{u'confirmation': True}
tagging03	60	AU::wuXM6MNd1415974089743	3	demografie	2014-11-14 14:08:22.878880	2014-11-14 14:08:49.538850	0:00:26.659970	{u'tagged': 4, u'clicked': 5, u'tagknown': 1, u'cloudknown': 1, u'source': 0, u'tagcloudsite': u'zeit.de faz.net amazon.de', u'ausb': 3, u'stud_beruf': u'Abteilungsleiter', u'tagsite': u'spiegel.de zeit.de kicker.de wikipedia.de'}
tagging03	60	AU::wuXM6MNd1415974089743	4	demografie2	2014-11-14 14:08:50.165980	2014-11-14 14:08:56.932250	0:00:06.766270	{u'tcsource': 5, u'tmeaning': 3, u'libknown': 0}
tagging03	60	AU::wuXM6MNd1415974089743	5	instr_eff	2014-11-14 14:08:57.801140	2014-11-14 14:08:58.849380	0:00:01.048240	{}
tagging03	60	AU::wuXM6MNd1415974089743	6	preeff	2014-11-14 14:08:59.763220	2014-11-14 14:09:14.799580	0:00:15.036360	{u'Pt_1': 6, u'Pt_3': 6, u'Pt_2': 6, u'Med_4': 5, u'Med_5': 5, u'Med_2': 5, u'Med_3': 5, u'Med_1': 5}
tagging03	60	AU::wuXM6MNd1415974089743	7	preeff2	2014-11-14 14:09:15.386030	2014-11-14 14:09:35.503330	0:00:20.117300	{u'Pt_8': 6, u'Pt_5': 5, u'Pt_4': 4, u'Pt_7': 6, u'Pt_6': 6, u'Med_8': 5, u'Med_6': 6, u'Med_7': 5}
tagging03	60	AU::wuXM6MNd1415974089743	8	instr_arg	2014-11-14 14:09:35.979380	2014-11-14 14:09:38.816980	0:00:02.837600	{}
tagging03	60	AU::wuXM6MNd1415974089743	9	med_arg	2014-11-14 14:09:39.575740	2014-11-14 14:10:55.368620	0:01:15.792880	{u'med_arg': u'Argumente daf\xfcr: rasche, wirksame Hilfe, positive Effekte sind durch Forschungen belegt.\n\nArgumente dagegen: Gefahr der Abh\xe4ngigkeit, Nebenwirkungen nicht ausreichend erforscht, Nebenwirkungen k\xf6nnen gravierend sein, eigentliche Ursachen der Depression werden nicht angepackt'}
tagging03	60	AU::wuXM6MNd1415974089743	10	pt_arg	2014-11-14 14:10:55.776000	2014-11-14 14:11:30.231030	0:00:34.455030	{u'pt_arg': u'F\xfcr: Ursachen der Depression werden zutage gef\xf6rdert und k\xf6nnen gr\xfcndlich beseitigt werden, kein Medikamenteneinsatz notwendig\n\nGegen: zeitaufwendig, Patient muss mitspielen'}
tagging03	60	AU::wuXM6MNd1415974089743	11	instr_konf	2014-11-14 14:11:31.279760	2014-11-14 14:11:36.131700	0:00:04.851940	{}
tagging03	60	AU::wuXM6MNd1415974089743	12	conf	2014-11-14 14:11:36.609840	2014-11-14 14:16:11.566890	0:04:34.957050	{u'low_conf1': u'Antrittsrede als Abteilungsleiter', u'low_conf2': u'Widerspruch durch Mitarbeiter', u'low_conf3': u'Gespr\xe4ch mit Arzt \xfcber Ursachen von Schlafst\xf6rungen', u'low_conf4': u'Verteilung von Bef\xf6rderungsm\xf6glichkeiten auf Mitarbeiter', u'low_conf5': u'Versuch, das Rauchen abzugew\xf6hnen', u'low_conf6': u'Gestaltung des Geburtstages'}
tagging03	60	AU::wuXM6MNd1415974089743	13	instr_ratkonf	2014-11-14 14:16:11.927290	2014-11-14 14:16:16.301380	0:00:04.374090	{}
tagging03	60	AU::wuXM6MNd1415974089743	14	rat_konf1	2014-11-14 14:16:16.782390	2014-11-14 14:16:40.063220	0:00:23.280830	{u'KonfARG_8': 5, u'KonfARG_2': 6, u'KonfARG_3': 4, u'KonfARG_1': 5, u'KonfARG_6': 4, u'KonfARG_7': 5, u'KonfARG_4': 3, u'KonfARG_5': 6}
tagging03	60	AU::wuXM6MNd1415974089743	15	rat_konf2	2014-11-14 14:16:40.718540	2014-11-14 14:17:14.219630	0:00:33.501090	{u'konmed': 4, u'konpt': 6, u'propt': 6, u'emodom_2': 8, u'emodom_1': 9, u'emoval_2': 7, u'emoval_1': 7, u'promed': 4, u'emoarous_1': 2, u'emoarous_2': 3}
tagging03	60	AU::wuXM6MNd1415974089743	16	instrnavi	2014-11-14 14:17:14.561030	2014-11-14 14:17:44.000240	0:00:29.439210	{}
tagging03	60	AU::wuXM6MNd1415974089743	17	instrnavi_2	2014-11-14 14:17:44.343770	2014-11-14 14:18:08.830560	0:00:24.486790	{}
tagging03	60	AU::wuXM6MNd1415974089743	18	tagging	2014-11-14 14:18:09.323300	2014-11-14 14:24:56.843110	0:06:47.519810	{u'test1': u'1', u'test3': u'1', u'test2': u'1', u'test5': u'1', u'test4': u'0', u'test7': u'0', u'test6': u'0', u'test9': u'1', u'test8': u'0', u'test10': u'0'}
tagging03	60	AU::wuXM6MNd1415974089743	19	instr_postnavi	2014-11-14 14:24:57.198470	2014-11-14 14:25:01.042910	0:00:03.844440	{}
tagging03	60	AU::wuXM6MNd1415974089743	20	manipcheck	2014-11-14 14:25:04.888460	2014-11-14 14:25:27.733810	0:00:22.845350	{u'CrediCheck_2': 5, u'CrediCheck_3': 5, u'CrediCheck_1': 6, u'CrediCheck_4': 5, u'CrediCheck_5': 6, u'conflictcheck_1': 8, u'conflictcheck_2': 7, u'conflictcheck_3': 7, u'conflictcheck_4': 4}
tagging03	60	AU::wuXM6MNd1415974089743	21	posteff1	2014-11-14 14:25:28.514540	2014-11-14 14:25:53.044130	0:00:24.529590	{u'Pt_2': 6, u'Pt_1': 6, u'Ptconf1': 5, u'Pt_3': 6, u'Med_3': 5, u'Med_4': 5, u'Med_5': 6, u'Med_2': 5, u'Medconf1': 4, u'Med_1': 5}
tagging03	60	AU::wuXM6MNd1415974089743	22	posteff2	2014-11-14 14:25:53.649790	2014-11-14 14:26:18.277800	0:00:24.628010	{u'Pt_8': 7, u'Pt_5': 6, u'Pt_4': 6, u'Pt_7': 7, u'Pt_6': 7, u'Ptconf2': 6, u'Med_8': 5, u'Med_6': 5, u'Med_7': 6, u'Medconf2': 5}
tagging03	60	AU::wuXM6MNd1415974089743	23	rating_med_t2	2014-11-14 14:26:18.766680	2014-11-14 14:26:28.833190	0:00:10.066510	{u'rtza': 6, u'rnh': 6, u'rtta': 6, u'rsh': 5, u'rmao': 6}
tagging03	60	AU::wuXM6MNd1415974089743	24	rating_pt_t2	2014-11-14 14:26:29.307260	2014-11-14 14:26:38.064390	0:00:08.757130	{u'rkt': 7, u'rvht': 7, u'rgt': 6, u'rpa': 7, u'ript': 6}
tagging03	60	AU::wuXM6MNd1415974089743	25	theraptags	2014-11-14 14:26:38.469930	2014-11-14 14:27:09.835760	0:00:31.365830	{u'aspt': u'klientenzentrische Therapie, Verhaltenstherapie, Psychoanalyse'}
tagging03	60	AU::wuXM6MNd1415974089743	26	test_1	2014-11-14 14:27:10.955960	2014-11-14 14:27:52.475420	0:00:41.519460	{u'test_3': 8, u'testrel_1': 7, u'test_2': 7, u'test_1': 5, u'testnew_1': 0}
tagging03	60	AU::wuXM6MNd1415974089743	27	test_3	2014-11-14 14:27:56.911390	2014-11-14 14:28:14.912980	0:00:18.001590	{u'test_7': 6, u'testrel_3': 8, u'testnew_3': 0, u'test_9': 7, u'test_8': 8}
tagging03	60	AU::wuXM6MNd1415974089743	28	test_5	2014-11-14 14:28:16.482110	2014-11-14 14:28:33.668920	0:00:17.186810	{u'testrel_5': 8, u'test_15': 8, u'test_14': 8, u'test_13': 5, u'testnew_5': 0}
tagging03	60	AU::wuXM6MNd1415974089743	29	test_9	2014-11-14 14:28:35.623120	2014-11-14 14:28:56.166300	0:00:20.543180	{u'test_26': 8, u'test_27': 7, u'test_25': 7, u'testrel_9': 3, u'testnew_9': 2}
tagging03	60	AU::wuXM6MNd1415974089743	30	test_2	2014-11-14 14:28:57.744800	2014-11-14 14:29:11.611990	0:00:13.867190	{u'test_6': 8, u'test_5': 6, u'test_4': 7, u'testnew_2': 2, u'testrel_2': 8}
tagging03	60	AU::wuXM6MNd1415974089743	31	ncc	2014-11-14 14:29:13.672950	2014-11-14 14:29:51.931310	0:00:38.258360	{u'ncc_1': 3, u'ncc_2': 6, u'ncc_3': 6, u'ncc_4': 5, u'ncc_5': 1, u'ncc_6': 5, u'ncc_7': 4, u'ncc_8': 1}
tagging03	60	AU::wuXM6MNd1415974089743	32	post_aims	2014-11-14 14:29:52.367440	2014-11-14 14:30:41.246680	0:00:48.879240	{u'aimofstudy': u'Einstellungen zu Antidepressiva und psychotherapeutischen Methoden in Erfahrung bringen, Wissen dar\xfcber vergr\xf6\xdfern', u'aimofstudy0': u'nein', u'unklar': 2}
tagging03	60	AU::wuXM6MNd1415974089743	33	debriefing	2014-11-14 14:30:41.589790	2014-11-14 14:31:15.051570	0:00:33.461780	{}
tagging03	60	AU::wuXM6MNd1415974089743	34	kommentare	2014-11-14 14:31:15.529750	2014-11-14 14:31:34.615840	0:00:19.086090	{u'feedback': u'Befragung war originell, spannend, \xfcberraschend', u'delete': False}
tagging03	60	AU::wuXM6MNd1415974089743	35	ende_komplett	2014-11-14 14:31:34.985080
tagging03	61	AU::3RScjRIk1415974513994	1	start	2014-11-14 14:15:21.717780	2014-11-14 14:15:33.155860	0:00:11.438080	{}
tagging03	61	AU::3RScjRIk1415974513994	2	consent	2014-11-14 14:15:33.559270	2014-11-14 14:15:41.906940	0:00:08.347670	{u'confirmation': True}
tagging03	61	AU::3RScjRIk1415974513994	3	demografie	2014-11-14 14:15:42.551710	2014-11-14 14:16:57.631720	0:01:15.080010	{u'tagged': 3, u'clicked': 3, u'tagknown': 0, u'cloudknown': 0, u'source': 1, u'tagcloudsite': u'keine', u'ausb': 0, u'stud_beruf': u'unternehmerin', u'tagsite': u'keine'}
tagging03	61	AU::3RScjRIk1415974513994	4	demografie2	2014-11-14 14:16:58.113180	2014-11-14 14:17:31.308000	0:00:33.194820	{u'tcsource': 1, u'tmeaning': 2, u'libknown': 0}
tagging03	61	AU::3RScjRIk1415974513994	5	instr_eff	2014-11-14 14:17:34.821490	2014-11-14 14:17:41.275200	0:00:06.453710	{}
tagging03	61	AU::3RScjRIk1415974513994	6	preeff	2014-11-14 14:17:42.052720	2014-11-14 14:18:21.724470	0:00:39.671750	{u'Pt_1': 7, u'Pt_3': 7, u'Pt_2': 6, u'Med_4': 2, u'Med_5': 4, u'Med_2': 4, u'Med_3': 4, u'Med_1': 6}
tagging03	61	AU::3RScjRIk1415974513994	7	preeff2	2014-11-14 14:18:22.488860	2014-11-14 14:19:00.438520	0:00:37.949660	{u'Pt_8': 7, u'Pt_5': 7, u'Pt_4': 7, u'Pt_7': 7, u'Pt_6': 7, u'Med_8': 5, u'Med_6': 6, u'Med_7': 5}
tagging03	61	AU::3RScjRIk1415974513994	8	instr_arg	2014-11-14 14:19:00.977110	2014-11-14 14:19:04.190610	0:00:03.213500	{}
tagging03	61	AU::3RScjRIk1415974513994	9	med_arg	2014-11-14 14:19:04.907340	2014-11-14 14:19:59.943290	0:00:55.035950	{u'med_arg': u'antidepresiva werden meiner meinung nach nur verschrieben um ruhe vor den patienten zu bekommen'}
tagging03	61	AU::3RScjRIk1415974513994	10	pt_arg	2014-11-14 14:20:00.452230	2014-11-14 14:20:59.421650	0:00:58.969420	{u'pt_arg': u'man kann sich aussprechen, das allein hilft schon'}
tagging03	61	AU::3RScjRIk1415974513994	11	instr_konf	2014-11-14 14:21:00.100310	2014-11-14 14:21:09.530430	0:00:09.430120	{}
tagging03	61	AU::3RScjRIk1415974513994	12	conf	2014-11-14 14:21:09.990680	2014-11-14 14:29:21.448730	0:08:11.458050	{u'high_conf1': u'ich war mir meiner gedanken noch nie sicher', u'high_conf3': u'', u'high_conf2': u'', u'high_conf5': u'', u'high_conf4': u'', u'high_conf6': u''}
tagging03	61	AU::3RScjRIk1415974513994	13	instr_ratkonf	2014-11-14 14:29:21.978040	2014-11-14 14:29:24.891970	0:00:02.913930	{}
tagging03	61	AU::3RScjRIk1415974513994	14	rat_konf1	2014-11-14 14:29:25.590110	2014-11-14 14:31:40.010190	0:02:14.420080	{u'KonfARG_8': 6, u'KonfARG_2': 5, u'KonfARG_3': 5, u'KonfARG_1': 4, u'KonfARG_6': 6, u'KonfARG_7': 6, u'KonfARG_4': 4, u'KonfARG_5': 6}
tagging03	61	AU::3RScjRIk1415974513994	15	rat_konf2	2014-11-14 14:31:41.011960	2014-11-14 14:32:49.414580	0:01:08.402620	{u'konmed': 4, u'konpt': 4, u'propt': 6, u'emodom_2': 3, u'emodom_1': 4, u'emoval_2': 1, u'emoval_1': 1, u'promed': 6, u'emoarous_1': 8, u'emoarous_2': 9}
tagging03	61	AU::3RScjRIk1415974513994	16	instrnavi	2014-11-14 14:32:49.900570	2014-11-14 14:33:32.203190	0:00:42.302620	{}
tagging03	61	AU::3RScjRIk1415974513994	17	instrnavi_2	2014-11-14 14:33:32.742970	2014-11-14 14:33:57.648700	0:00:24.905730	{}
tagging03	61	AU::3RScjRIk1415974513994	18	tagging	2014-11-14 14:33:58.260010	2014-11-14 14:39:03.704970	0:05:05.444960	{u'test1': u'1', u'test3': u'0', u'test2': u'0', u'test5': u'0', u'test4': u'0', u'test7': u'1', u'test6': u'0', u'test9': u'0', u'test8': u'0', u'test10': u'0'}
tagging03	61	AU::3RScjRIk1415974513994	19	instr_postnavi	2014-11-14 14:39:04.332060	2014-11-14 14:39:08.566950	0:00:04.234890	{}
tagging03	61	AU::3RScjRIk1415974513994	20	manipcheck	2014-11-14 14:39:09.405700	2014-11-14 14:39:49.719750	0:00:40.314050	{u'CrediCheck_2': 7, u'CrediCheck_3': 4, u'CrediCheck_1': 7, u'CrediCheck_4': 5, u'CrediCheck_5': 6, u'conflictcheck_1': 6, u'conflictcheck_2': 7, u'conflictcheck_3': 7, u'conflictcheck_4': 5}
tagging03	61	AU::3RScjRIk1415974513994	21	posteff1	2014-11-14 14:39:50.611880	2014-11-14 14:40:47.943540	0:00:57.331660	{u'Medconf1': 4, u'Ptconf1': 7, u'Pt_1': 7, u'Pt_3': 7, u'Pt_2': 7, u'Med_4': 4, u'Med_5': 5, u'Med_2': 5, u'Med_3': 5, u'Med_1': 5}
tagging03	61	AU::3RScjRIk1415974513994	22	posteff2	2014-11-14 14:40:48.823020	2014-11-14 14:41:27.637630	0:00:38.814610	{u'Pt_8': 7, u'Pt_5': 7, u'Pt_4': 7, u'Pt_7': 7, u'Pt_6': 7, u'Ptconf2': 7, u'Med_8': 4, u'Med_6': 4, u'Med_7': 5, u'Medconf2': 4}
tagging03	61	AU::3RScjRIk1415974513994	23	rating_med_t2	2014-11-14 14:41:28.249010	2014-11-14 14:41:47.737940	0:00:19.488930	{u'rmao': 4, u'rtza': 4, u'rnh': 4, u'rsh': 4, u'rtta': 4}
tagging03	61	AU::3RScjRIk1415974513994	24	rating_pt_t2	2014-11-14 14:41:48.470580	2014-11-14 14:42:06.184180	0:00:17.713600	{u'rpa': 7, u'rvht': 7, u'rgt': 7, u'rkt': 4, u'ript': 6}
tagging03	61	AU::3RScjRIk1415974513994	25	theraptags	2014-11-14 14:42:06.784320	2014-11-14 14:42:33.431230	0:00:26.646910	{u'aspt': u'kann mich nicht erinnern'}
tagging03	61	AU::3RScjRIk1415974513994	26	test_1	2014-11-14 14:42:35.112710	2014-11-14 14:43:04.008010	0:00:28.895300	{u'test_3': 8, u'testrel_1': 8, u'test_2': 8, u'test_1': 8, u'testnew_1': 0}
tagging03	61	AU::3RScjRIk1415974513994	27	test_7	2014-11-14 14:43:06.201210	2014-11-14 14:43:33.038990	0:00:26.837780	{u'testnew_7': 0, u'testrel_7': 8, u'test_20': 8, u'test_19': 8, u'test_21': 0}
tagging03	61	AU::3RScjRIk1415974513994	28	ncc	2014-11-14 14:43:34.717960	2014-11-14 14:44:38.565520	0:01:03.847560	{u'ncc_1': 2, u'ncc_2': 6, u'ncc_3': 6, u'ncc_4': 5, u'ncc_5': 1, u'ncc_6': 6, u'ncc_7': 1, u'ncc_8': 1}
tagging03	61	AU::3RScjRIk1415974513994	29	post_aims	2014-11-14 14:44:39.074400	2014-11-14 14:45:15.516100	0:00:36.441700	{u'aimofstudy': u'mir kopfschmerzen zu bereiten', u'aimofstudy0': u'ja', u'unklar': 4}
tagging03	61	AU::3RScjRIk1415974513994	30	debriefing	2014-11-14 14:45:15.934640	2014-11-14 14:46:27.254050	0:01:11.319410	{}
tagging03	61	AU::3RScjRIk1415974513994	31	kommentare	2014-11-14 14:46:29.104250	2014-11-14 14:46:49.725500	0:00:20.621250	{u'feedback': u'war nicht uninteressant', u'delete': False}
tagging03	61	AU::3RScjRIk1415974513994	32	ende_komplett	2014-11-14 14:46:50.201390
tagging03	62	AU::G38VQdZb1415975038664	1	start	2014-11-14 14:24:01.924860	2014-11-14 14:24:12.933160	0:00:11.008300	{}
tagging03	62	AU::G38VQdZb1415975038664	2	consent	2014-11-14 14:24:13.454070	2014-11-14 14:24:21.060080	0:00:07.606010	{u'confirmation': True}
tagging03	62	AU::G38VQdZb1415975038664	3	demografie	2014-11-14 14:24:21.594610	2014-11-14 14:25:55.055190	0:01:33.460580	{u'tagged': 2, u'clicked': 5, u'tagknown': 1, u'cloudknown': 0, u'source': 1, u'tagcloudsite': u'Nein', u'ausb': 1, u'stud_beruf': u'Sch\xfcler (Abitur)', u'tagsite': u'You Tube, Online Shops'}
tagging03	62	AU::G38VQdZb1415975038664	4	demografie2	2014-11-14 14:25:55.534600	2014-11-14 14:26:44.431500	0:00:48.896900	{u'tcsource': 5, u'tmeaning': 1, u'libknown': 0}
tagging03	62	AU::G38VQdZb1415975038664	5	instr_eff	2014-11-14 14:26:44.840700	2014-11-14 14:26:51.364810	0:00:06.524110	{}
tagging03	62	AU::G38VQdZb1415975038664	6	preeff	2014-11-14 14:26:52.065430	2014-11-14 14:27:26.579080	0:00:34.513650	{u'Pt_1': 6, u'Pt_3': 7, u'Pt_2': 7, u'Med_4': 4, u'Med_5': 5, u'Med_2': 6, u'Med_3': 3, u'Med_1': 5}
tagging03	62	AU::G38VQdZb1415975038664	7	preeff2	2014-11-14 14:27:27.216810	2014-11-14 14:28:02.897600	0:00:35.680790	{u'Pt_8': 6, u'Pt_5': 6, u'Pt_4': 6, u'Pt_7': 6, u'Pt_6': 5, u'Med_8': 5, u'Med_6': 6, u'Med_7': 5}
tagging03	62	AU::G38VQdZb1415975038664	8	instr_arg	2014-11-14 14:28:03.284730	2014-11-14 14:28:06.497440	0:00:03.212710	{}
tagging03	62	AU::G38VQdZb1415975038664	9	pt_arg	2014-11-14 14:28:06.883290	2014-11-14 14:28:53.333760	0:00:46.450470	{u'pt_arg': u'jemand der einen versteht, endlich Hilfe, verst\xe4ndniss'}
tagging03	62	AU::G38VQdZb1415975038664	10	med_arg	2014-11-14 14:28:53.798260	2014-11-14 14:29:29.383690	0:00:35.585430	{u'med_arg': u'Abh\xe4ngigkeit, schnelle erste Hilfe, ver\xe4nderungen im K\xf6rper'}
tagging03	62	AU::G38VQdZb1415975038664	11	instr_konf	2014-11-14 14:29:30.061670	2014-11-14 14:29:36.964920	0:00:06.903250	{}
tagging03	62	AU::G38VQdZb1415975038664	12	conf	2014-11-14 14:29:37.341310	2014-11-14 14:34:15.891880	0:04:38.550570	{u'low_conf1': u'Abitur nach holen ja oder nein. Versagens\xe4ngste angst zu scheitern und als dumm dazustehen', u'low_conf2': u'Beziehung beenden. Angst vordem Alleine sein niemanden mehr haben', u'low_conf3': u'Umzug. Wieder mal von vorne anfangen zu m\xfcssen. Neue freunde etc. ....', u'low_conf4': u'Beruf. Ist es wirklich das richtige lohnt sich das alles???', u'low_conf5': u'sehr oft beim ei…
tagging03	62	AU::G38VQdZb1415975038664	13	instr_ratkonf	2014-11-14 14:34:16.442560	2014-11-14 14:34:21.196670	0:00:04.754110	{}
tagging03	62	AU::G38VQdZb1415975038664	14	rat_konf1	2014-11-14 14:34:21.917790	2014-11-14 14:34:56.350390	0:00:34.432600	{u'KonfARG_8': 6, u'KonfARG_2': 6, u'KonfARG_3': 7, u'KonfARG_1': 5, u'KonfARG_6': 6, u'KonfARG_7': 4, u'KonfARG_4': 3, u'KonfARG_5': 5}
tagging03	62	AU::G38VQdZb1415975038664	15	rat_konf2	2014-11-14 14:34:57.044540	2014-11-14 14:35:34.543030	0:00:37.498490	{u'emodom_2': 7, u'konpt': 5, u'propt': 6, u'konmed': 6, u'emodom_1': 7, u'emoval_2': 2, u'emoval_1': 6, u'promed': 6, u'emoarous_1': 8, u'emoarous_2': 2}
tagging03	62	AU::G38VQdZb1415975038664	16	instrnavi	2014-11-14 14:35:34.989680	2014-11-14 14:35:48.726110	0:00:13.736430	{}
tagging03	62	AU::G38VQdZb1415975038664	17	instrnavi_2	2014-11-14 14:35:49.114250	2014-11-14 14:36:06.232590	0:00:17.118340	{}
tagging03	62	AU::G38VQdZb1415975038664	18	tagging	2014-11-14 14:36:06.712290	2014-11-14 14:42:48.724800	0:06:42.012510	{u'test1': u'0', u'test3': u'0', u'test2': u'1', u'test5': u'1', u'test4': u'1', u'test7': u'1', u'test6': u'0', u'test9': u'0', u'test8': u'1', u'test10': u'1'}
tagging03	62	AU::G38VQdZb1415975038664	19	instr_postnavi	2014-11-14 14:42:49.099420	2014-11-14 14:42:56.261370	0:00:07.161950	{}
tagging03	62	AU::G38VQdZb1415975038664	20	manipcheck	2014-11-14 14:42:56.892070	2014-11-14 14:43:45.320370	0:00:48.428300	{u'CrediCheck_2': 4, u'CrediCheck_3': 4, u'CrediCheck_1': 4, u'CrediCheck_4': 4, u'CrediCheck_5': 4, u'conflictcheck_1': 3, u'conflictcheck_2': 5, u'conflictcheck_3': 6, u'conflictcheck_4': 4}
tagging03	62	AU::G38VQdZb1415975038664	21	posteff1	2014-11-14 14:43:46.302590	2014-11-14 14:44:32.332390	0:00:46.029800	{u'Pt_2': 6, u'Pt_1': 7, u'Ptconf1': 5, u'Pt_3': 7, u'Medconf1': 4, u'Med_4': 5, u'Med_5': 6, u'Med_2': 5, u'Med_3': 3, u'Med_1': 6}
tagging03	62	AU::G38VQdZb1415975038664	22	posteff2	2014-11-14 14:44:32.978900	2014-11-14 14:45:08.773080	0:00:35.794180	{u'Pt_8': 6, u'Pt_5': 6, u'Pt_4': 7, u'Pt_7': 6, u'Pt_6': 7, u'Ptconf2': 6, u'Med_8': 5, u'Med_6': 6, u'Med_7': 6, u'Medconf2': 5}
tagging03	62	AU::G38VQdZb1415975038664	23	rating_med_t2	2014-11-14 14:45:09.389950	2014-11-14 14:45:25.023810	0:00:15.633860	{u'rmao': 5, u'rtza': 5, u'rnh': 5, u'rsh': 5, u'rtta': 5}
tagging03	62	AU::G38VQdZb1415975038664	24	rating_pt_t2	2014-11-14 14:45:25.955130	2014-11-14 14:45:39.541780	0:00:13.586650	{u'rvht': 6, u'rpa': 6, u'rgt': 5, u'rkt': 5, u'ript': 5}
tagging03	62	AU::G38VQdZb1415975038664	25	theraptags	2014-11-14 14:45:39.997950	2014-11-14 14:46:17.926970	0:00:37.929020	{u'aspt': u'Verhaltenstherapie, Gestaltungstherapie, Psychanalyse'}
tagging03	62	AU::G38VQdZb1415975038664	26	test_2	2014-11-14 14:46:19.535300	2014-11-14 14:46:43.937700	0:00:24.402400	{u'test_6': 6, u'test_5': 0, u'test_4': 0, u'testnew_2': 0, u'testrel_2': 0}
tagging03	62	AU::G38VQdZb1415975038664	27	test_7	2014-11-14 14:46:45.310570	2014-11-14 14:47:05.194840	0:00:19.884270	{u'testnew_7': 0, u'testrel_7': 5, u'test_20': 5, u'test_19': 5, u'test_21': 5}
tagging03	62	AU::G38VQdZb1415975038664	28	test_5	2014-11-14 14:47:07.325870	2014-11-14 14:47:45.099870	0:00:37.774000	{u'testrel_5': 7, u'test_15': 6, u'test_14': 7, u'test_13': 8, u'testnew_5': 2}
tagging03	62	AU::G38VQdZb1415975038664	29	test_10	2014-11-14 14:47:46.680850	2014-11-14 14:47:55.317810	0:00:08.636960	{u'testnew_10': 0, u'test_30': 0, u'testrel_10': 0, u'test_28': 0, u'test_29': 0}
tagging03	62	AU::G38VQdZb1415975038664	30	test_4	2014-11-14 14:47:56.788260	2014-11-14 14:48:21.366050	0:00:24.577790	{u'testrel_4': 5, u'testnew_4': 5, u'test_12': 4, u'test_11': 0, u'test_10': 6}
tagging03	62	AU::G38VQdZb1415975038664	31	test_8	2014-11-14 14:48:22.784020	2014-11-14 14:48:30.702960	0:00:07.918940	{u'test_24': 0, u'test_22': 0, u'testrel_8': 0, u'testnew_8': 0, u'test_23': 0}
tagging03	62	AU::G38VQdZb1415975038664	32	ncc	2014-11-14 14:48:32.161540	2014-11-14 14:49:27.873740	0:00:55.712200	{u'ncc_1': 5, u'ncc_2': 3, u'ncc_3': 2, u'ncc_4': 6, u'ncc_5': 3, u'ncc_6': 2, u'ncc_7': 3, u'ncc_8': 1}
tagging03	62	AU::G38VQdZb1415975038664	33	post_aims	2014-11-14 14:49:28.349280	2014-11-14 14:51:26.991350	0:01:58.642070	{u'aimofstudy': u'Bild \xfcber therapie und antidepresiva zu finden', u'aimofstudy0': u'Ja selbst Verhaltenstherapie und antidepresiva erhalten, Mehrere bekannte mit \xe4hnlichem hintergrund die Therapie machen oderantidepresiva bekommen aber auch solche wo es wohlangebracht w\xe4re', u'unklar': 0}
tagging03	62	AU::G38VQdZb1415975038664	34	debriefing	2014-11-14 14:51:27.361900	2014-11-14 14:52:25.913910	0:00:58.552010	{}
tagging03	62	AU::G38VQdZb1415975038664	35	kommentare	2014-11-14 14:52:26.499830	2014-11-14 14:52:34.511970	0:00:08.012140	{u'feedback': u'', u'delete': False}
tagging03	62	AU::G38VQdZb1415975038664	36	ende_komplett	2014-11-14 14:52:35.083300
tagging03	63	AU::h8jOp5sK1415975095925	1	start	2014-11-14 14:24:58.476480	2014-11-14 14:25:07.769190	0:00:09.292710	{}
tagging03	63	AU::h8jOp5sK1415975095925	2	consent	2014-11-14 14:25:08.173500	2014-11-14 14:25:22.944510	0:00:14.771010	{u'confirmation': True}
tagging03	63	AU::h8jOp5sK1415975095925	3	demografie	2014-11-14 14:25:23.469120	2014-11-14 14:26:21.145530	0:00:57.676410	{u'tagged': 5, u'clicked': 5, u'tagknown': 0, u'cloudknown': 1, u'source': 0, u'tagcloudsite': u'nein', u'ausb': 1, u'stud_beruf': u'Hausfrau', u'tagsite': u'Facebook'}
tagging03	63	AU::h8jOp5sK1415975095925	4	demografie2	2014-11-14 14:26:21.550470	2014-11-14 14:27:22.933390	0:01:01.382920	{u'tcsource': 3, u'tmeaning': 2, u'libknown': 0}
tagging03	63	AU::h8jOp5sK1415975095925	5	instr_eff	2014-11-14 14:27:23.301740	2014-11-14 14:27:28.444080	0:00:05.142340	{}
tagging03	63	AU::h8jOp5sK1415975095925	6	preeff	2014-11-14 14:27:29.053400	2014-11-14 14:28:25.336390	0:00:56.282990	{u'Pt_1': 5, u'Pt_3': 5, u'Pt_2': 5, u'Med_4': 4, u'Med_5': 4, u'Med_2': 1, u'Med_3': 1, u'Med_1': 4}
tagging03	63	AU::h8jOp5sK1415975095925	7	preeff2	2014-11-14 14:28:25.833120	2014-11-14 14:29:13.518640	0:00:47.685520	{u'Pt_8': 4, u'Pt_5': 4, u'Pt_4': 3, u'Pt_7': 5, u'Pt_6': 4, u'Med_8': 4, u'Med_6': 5, u'Med_7': 4}
tagging03	63	AU::h8jOp5sK1415975095925	8	instr_arg	2014-11-14 14:29:13.949450	2014-11-14 14:29:17.673590	0:00:03.724140	{}
tagging03	63	AU::h8jOp5sK1415975095925	9	pt_arg	2014-11-14 14:29:18.204100	2014-11-14 14:34:11.683790	0:04:53.479690	{u'pt_arg': u'Verschlechterung der Beschwerden\nAbh\xe4ngigkeit \nNicht mehr in der Lage zu sein, sein Leben allein zu meistern\nUnsicherheit\n\n'}
tagging03	63	AU::h8jOp5sK1415975095925	10	med_arg	2014-11-14 14:34:12.258360	2014-11-14 14:36:08.394150	0:01:56.135790	{u'med_arg': u'Ver\xe4nderung der Pers\xf6nlichkeit\nAbh\xe4ngigkeit\nEinschr\xe4nkung des normalen Tagesablaufs\nVer\xe4nderte Libido\n'}
tagging03	63	AU::h8jOp5sK1415975095925	11	instr_konf	2014-11-14 14:36:09.403510	2014-11-14 14:36:18.229030	0:00:08.825520	{}
tagging03	63	AU::h8jOp5sK1415975095925	12	conf	2014-11-14 14:36:18.615410	2014-11-14 14:40:49.328960	0:04:30.713550	{u'low_conf1': u'Impuls das Leid eines Menschen zu beenden', u'low_conf2': u'Trauer wegen Tod eines nahen Verwandten', u'low_conf3': u'Verlust', u'low_conf4': u'Scheidung', u'low_conf5': u'Betrug', u'low_conf6': u'Angst'}
tagging03	63	AU::h8jOp5sK1415975095925	13	instr_ratkonf	2014-11-14 14:40:49.728450	2014-11-14 14:40:54.031470	0:00:04.303020	{}
tagging03	63	AU::h8jOp5sK1415975095925	14	rat_konf1	2014-11-14 14:40:54.637220	2014-11-14 14:41:34.013410	0:00:39.376190	{u'KonfARG_8': 7, u'KonfARG_2': 7, u'KonfARG_3': 7, u'KonfARG_1': 7, u'KonfARG_6': 7, u'KonfARG_7': 7, u'KonfARG_4': 4, u'KonfARG_5': 7}
tagging03	63	AU::h8jOp5sK1415975095925	15	rat_konf2	2014-11-14 14:41:34.638730	2014-11-14 14:42:14.155610	0:00:39.516880	{u'konmed': 7, u'konpt': 7, u'propt': 7, u'emodom_2': 9, u'emodom_1': 9, u'emoval_2': 7, u'emoval_1': 5, u'promed': 7, u'emoarous_1': 2, u'emoarous_2': 9}
tagging03	63	AU::h8jOp5sK1415975095925	16	instrnavi	2014-11-14 14:42:14.524390	2014-11-14 14:43:12.128480	0:00:57.604090	{}
tagging03	63	AU::h8jOp5sK1415975095925	17	instrnavi_2	2014-11-14 14:43:12.494270	2014-11-14 14:43:53.325880	0:00:40.831610	{}
tagging03	63	AU::h8jOp5sK1415975095925	18	tagging	2014-11-14 14:43:54.658250	2014-11-14 14:51:16.311970	0:07:21.653720	{u'test1': u'0', u'test3': u'0', u'test2': u'1', u'test5': u'1', u'test4': u'0', u'test7': u'0', u'test6': u'0', u'test9': u'0', u'test8': u'1', u'test10': u'1'}
tagging03	63	AU::h8jOp5sK1415975095925	19	instr_postnavi	2014-11-14 14:51:16.685470	2014-11-14 14:51:21.115150	0:00:04.429680	{}
tagging03	63	AU::h8jOp5sK1415975095925	20	manipcheck	2014-11-14 14:51:21.829330	2014-11-14 14:52:43.708640	0:01:21.879310	{u'CrediCheck_2': 6, u'CrediCheck_3': 5, u'CrediCheck_1': 6, u'CrediCheck_4': 6, u'CrediCheck_5': 6, u'conflictcheck_1': 3, u'conflictcheck_2': 7, u'conflictcheck_3': 8, u'conflictcheck_4': 7}
tagging03	63	AU::h8jOp5sK1415975095925	21	posteff1	2014-11-14 14:52:44.247230	2014-11-14 14:53:36.810730	0:00:52.563500	{u'Pt_1': 5, u'Ptconf1': 6, u'Pt_3': 4, u'Pt_2': 4, u'Med_3': 4, u'Med_4': 4, u'Med_5': 4, u'Med_2': 4, u'Medconf1': 6, u'Med_1': 4}
tagging03	63	AU::h8jOp5sK1415975095925	22	posteff2	2014-11-14 14:53:37.564800	2014-11-14 14:54:16.744180	0:00:39.179380	{u'Pt_8': 4, u'Pt_5': 4, u'Pt_4': 4, u'Pt_7': 5, u'Pt_6': 4, u'Ptconf2': 7, u'Med_8': 4, u'Med_6': 5, u'Med_7': 4, u'Medconf2': 7}
tagging03	63	AU::h8jOp5sK1415975095925	23	rating_med_t2	2014-11-14 14:54:17.206020	2014-11-14 14:54:28.385100	0:00:11.179080	{u'rtza': 4, u'rnh': 4, u'rmao': 4, u'rsh': 4, u'rtta': 4}
tagging03	63	AU::h8jOp5sK1415975095925	24	rating_pt_t2	2014-11-14 14:54:28.899620	2014-11-14 14:54:50.227160	0:00:21.327540	{u'rpa': 5, u'rvht': 4, u'rgt': 3, u'rkt': 5, u'ript': 4}
tagging03	63	AU::h8jOp5sK1415975095925	25	theraptags	2014-11-14 14:54:50.593440	2014-11-14 14:56:31.770250	0:01:41.176810	{u'aspt': u'Verhaltenstherapie,\nMedien,\nWerther Effekt\n'}
tagging03	63	AU::h8jOp5sK1415975095925	26	test_2	2014-11-14 14:56:33.321430	2014-11-14 14:57:08.089960	0:00:34.768530	{u'test_6': 6, u'test_5': 4, u'test_4': 4, u'testnew_2': 7, u'testrel_2': 5}
tagging03	63	AU::h8jOp5sK1415975095925	27	test_10	2014-11-14 14:57:09.643790	2014-11-14 14:57:46.478450	0:00:36.834660	{u'testnew_10': 7, u'test_30': 4, u'testrel_10': 4, u'test_28': 4, u'test_29': 6}
tagging03	63	AU::h8jOp5sK1415975095925	28	test_5	2014-11-14 14:57:54.506780	2014-11-14 14:58:37.136460	0:00:42.629680	{u'testrel_5': 4, u'test_15': 2, u'testnew_5': 4, u'test_13': 5, u'test_14': 5}
tagging03	63	AU::h8jOp5sK1415975095925	29	test_8	2014-11-14 14:58:38.610420	2014-11-14 14:59:16.540450	0:00:37.930030	{u'test_24': 4, u'test_22': 4, u'testrel_8': 4, u'testnew_8': 0, u'test_23': 5}
tagging03	63	AU::h8jOp5sK1415975095925	30	ncc	2014-11-14 14:59:17.951210	2014-11-14 15:00:36.434840	0:01:18.483630	{u'ncc_1': 2, u'ncc_2': 5, u'ncc_3': 5, u'ncc_4': 3, u'ncc_5': 1, u'ncc_6': 2, u'ncc_7': 1, u'ncc_8': 1}
tagging03	63	AU::h8jOp5sK1415975095925	31	post_aims	2014-11-14 15:00:36.928190	2014-11-14 15:03:11.201860	0:02:34.273670	{u'aimofstudy': u'Zu erfahren, wie Persibeb \xfcber dieses Thema denken /Vorurteile/Erfahrungen/Wissen', u'aimofstudy0': u'Ja', u'unklar': 0}
tagging03	63	AU::h8jOp5sK1415975095925	32	debriefing	2014-11-14 15:03:11.609060	2014-11-14 15:04:32.002280	0:01:20.393220	{}
tagging03	63	AU::h8jOp5sK1415975095925	33	kommentare	2014-11-14 15:04:32.404980	2014-11-14 15:07:08.075460	0:02:35.670480	{u'feedback': u' War sehr interessant\n Teilweise hatte ich das Gef\xfchl einer versuchten Manipulation', u'delete': False}
tagging03	63	AU::h8jOp5sK1415975095925	34	ende_komplett	2014-11-14 15:07:08.467350
tagging03	64	AU::485pzhNM1415975198306	1	start	2014-11-14 14:26:39.808530	2014-11-14 14:26:41.953200	0:00:02.144670	{}
tagging03	64	AU::485pzhNM1415975198306	2	consent	2014-11-14 14:26:42.307380	2014-11-14 14:26:49.085740	0:00:06.778360	{u'confirmation': True}
tagging03	64	AU::485pzhNM1415975198306	3	demografie	2014-11-14 14:26:49.644500	2014-11-14 14:28:03.479500	0:01:13.835000	{u'tagged': 2, u'clicked': 5, u'tagknown': 1, u'cloudknown': 1, u'source': 2, u'tagcloudsite': u' ', u'ausb': 2, u'stud_beruf': u'Techn.Projektleiter', u'tagsite': u'Spur0 Mein Hobby'}
tagging03	64	AU::485pzhNM1415975198306	4	demografie2	2014-11-14 14:28:04.085380	2014-11-14 14:28:21.463040	0:00:17.377660	{u'tcsource': 4, u'tmeaning': 2, u'libknown': 0}
tagging03	64	AU::485pzhNM1415975198306	5	instr_eff	2014-11-14 14:28:21.987300	2014-11-14 14:28:23.567910	0:00:01.580610	{}
tagging03	64	AU::485pzhNM1415975198306	6	preeff	2014-11-14 14:28:25.060390	2014-11-14 14:28:46.496790	0:00:21.436400	{u'Pt_1': 6, u'Pt_3': 3, u'Pt_2': 6, u'Med_4': 6, u'Med_5': 6, u'Med_2': 5, u'Med_3': 2, u'Med_1': 6}
tagging03	64	AU::485pzhNM1415975198306	7	preeff2	2014-11-14 14:28:47.452710	2014-11-14 14:29:09.307050	0:00:21.854340	{u'Pt_8': 5, u'Pt_5': 6, u'Pt_4': 6, u'Pt_7': 6, u'Pt_6': 6, u'Med_8': 5, u'Med_6': 5, u'Med_7': 5}
tagging03	64	AU::485pzhNM1415975198306	8	instr_arg	2014-11-14 14:29:09.744460	2014-11-14 14:29:12.239740	0:00:02.495280	{}
tagging03	64	AU::485pzhNM1415975198306	9	pt_arg	2014-11-14 14:29:12.684120	2014-11-14 14:29:29.287240	0:00:16.603120	{u'pt_arg': u'Nebenwirkungsfrei, keine Abh\xe4ngigkeit'}
tagging03	64	AU::485pzhNM1415975198306	10	med_arg	2014-11-14 14:29:29.762440	2014-11-14 14:29:56.049360	0:00:26.286920	{u'med_arg': u'Nebenwirkungen, Wirksamkeit nur w\xe4hrend Einnahme'}
tagging03	64	AU::485pzhNM1415975198306	11	instr_konf	2014-11-14 14:29:57.364110	2014-11-14 14:30:00.173020	0:00:02.808910	{}
tagging03	64	AU::485pzhNM1415975198306	12	conf	2014-11-14 14:30:00.546700	2014-11-14 14:35:14.890310	0:05:14.343610	{u'high_conf1': u'Meistens', u'high_conf3': u'', u'high_conf2': u'', u'high_conf5': u'', u'high_conf4': u'', u'high_conf6': u''}
tagging03	64	AU::485pzhNM1415975198306	13	instr_ratkonf	2014-11-14 14:35:15.229190	2014-11-14 14:35:16.798080	0:00:01.568890	{}
tagging03	64	AU::485pzhNM1415975198306	14	rat_konf1	2014-11-14 14:35:17.718840	2014-11-14 14:35:35.221440	0:00:17.502600	{u'KonfARG_8': 4, u'KonfARG_2': 7, u'KonfARG_3': 4, u'KonfARG_1': 5, u'KonfARG_6': 7, u'KonfARG_7': 5, u'KonfARG_4': 6, u'KonfARG_5': 7}
tagging03	64	AU::485pzhNM1415975198306	15	rat_konf2	2014-11-14 14:35:35.942380	2014-11-14 14:35:53.714750	0:00:17.772370	{u'konmed': 7, u'emodom_2': 7, u'konpt': 7, u'propt': 7, u'emodom_1': 9, u'emoval_2': 7, u'emoval_1': 7, u'promed': 7, u'emoarous_1': 1, u'emoarous_2': 6}
tagging03	64	AU::485pzhNM1415975198306	16	instrnavi	2014-11-14 14:35:54.127070	2014-11-14 14:36:06.924580	0:00:12.797510	{}
tagging03	64	AU::485pzhNM1415975198306	17	instrnavi_2	2014-11-14 14:36:07.294310	2014-11-14 14:36:14.884040	0:00:07.589730	{}
tagging03	64	AU::485pzhNM1415975198306	18	tagging	2014-11-14 14:36:15.336830	2014-11-14 14:41:42.689420	0:05:27.352590	{u'test1': u'1', u'test3': u'1', u'test2': u'0', u'test5': u'1', u'test4': u'1', u'test7': u'0', u'test6': u'0', u'test9': u'1', u'test8': u'1', u'test10': u'1'}
tagging03	64	AU::485pzhNM1415975198306	19	instr_postnavi	2014-11-14 14:41:43.143490	2014-11-14 14:41:45.807590	0:00:02.664100	{}
tagging03	64	AU::485pzhNM1415975198306	20	manipcheck	2014-11-14 14:41:46.928140	2014-11-14 14:42:13.886310	0:00:26.958170	{u'CrediCheck_2': 6, u'CrediCheck_3': 7, u'CrediCheck_1': 6, u'CrediCheck_4': 7, u'CrediCheck_5': 7, u'conflictcheck_1': 6, u'conflictcheck_2': 6, u'conflictcheck_3': 5, u'conflictcheck_4': 2}
tagging03	64	AU::485pzhNM1415975198306	21	posteff1	2014-11-14 14:42:14.990340	2014-11-14 14:42:39.032320	0:00:24.041980	{u'Ptconf1': 7, u'Pt_1': 7, u'Pt_3': 7, u'Pt_2': 6, u'Med_3': 5, u'Med_4': 6, u'Med_5': 6, u'Med_2': 5, u'Medconf1': 7, u'Med_1': 6}
tagging03	64	AU::485pzhNM1415975198306	22	posteff2	2014-11-14 14:42:39.746110	2014-11-14 14:43:01.213780	0:00:21.467670	{u'Pt_8': 7, u'Pt_5': 6, u'Pt_4': 7, u'Pt_7': 7, u'Pt_6': 7, u'Ptconf2': 6, u'Med_8': 5, u'Med_6': 6, u'Med_7': 6, u'Medconf2': 6}
tagging03	64	AU::485pzhNM1415975198306	23	rating_med_t2	2014-11-14 14:43:01.755330	2014-11-14 14:43:10.921950	0:00:09.166620	{u'rmao': 5, u'rtza': 6, u'rnh': 5, u'rsh': 4, u'rtta': 6}
tagging03	64	AU::485pzhNM1415975198306	24	rating_pt_t2	2014-11-14 14:43:11.406410	2014-11-14 14:43:22.737650	0:00:11.331240	{u'rvht': 7, u'rpa': 6, u'rgt': 7, u'rkt': 7, u'ript': 6}
tagging03	64	AU::485pzhNM1415975198306	25	theraptags	2014-11-14 14:43:23.116990	2014-11-14 14:44:51.060330	0:01:27.943340	{u'aspt': u'Verhaltenstherapie, Psychoanalyse, Gestalttherapie, '}
tagging03	64	AU::485pzhNM1415975198306	26	test_9	2014-11-14 14:44:52.653410	2014-11-14 14:46:18.350650	0:01:25.697240	{u'test_26': 6, u'test_27': 7, u'test_25': 5, u'testrel_9': 7, u'testnew_9': 3}
tagging03	64	AU::485pzhNM1415975198306	27	test_3	2014-11-14 14:46:19.633430	2014-11-14 14:47:00.726490	0:00:41.093060	{u'test_7': 7, u'testnew_3': 0, u'testrel_3': 6, u'test_9': 6, u'test_8': 7}
tagging03	64	AU::485pzhNM1415975198306	28	test_1	2014-11-14 14:47:01.797410	2014-11-14 14:47:17.256260	0:00:15.458850	{u'testrel_1': 5, u'test_3': 6, u'test_2': 6, u'test_1': 7, u'testnew_1': 3}
tagging03	64	AU::485pzhNM1415975198306	29	test_10	2014-11-14 14:47:18.640150	2014-11-14 14:47:33.357680	0:00:14.717530	{u'testnew_10': 3, u'test_30': 7, u'testrel_10': 6, u'test_28': 6, u'test_29': 6}
tagging03	64	AU::485pzhNM1415975198306	30	test_5	2014-11-14 14:47:34.670680	2014-11-14 14:47:51.058000	0:00:16.387320	{u'testrel_5': 8, u'test_15': 6, u'testnew_5': 7, u'test_13': 6, u'test_14': 7}
tagging03	64	AU::485pzhNM1415975198306	31	test_4	2014-11-14 14:47:52.409460	2014-11-14 14:48:13.533930	0:00:21.124470	{u'testrel_4': 6, u'testnew_4': 0, u'test_12': 6, u'test_11': 6, u'test_10': 5}
tagging03	64	AU::485pzhNM1415975198306	32	test_8	2014-11-14 14:48:16.881900	2014-11-14 14:48:29.855110	0:00:12.973210	{u'test_24': 6, u'test_22': 5, u'testrel_8': 6, u'testnew_8': 0, u'test_23': 6}
tagging03	64	AU::485pzhNM1415975198306	33	ncc	2014-11-14 14:48:31.275580	2014-11-14 14:50:01.214530	0:01:29.938950	{u'ncc_1': 2, u'ncc_2': 1, u'ncc_3': 2, u'ncc_4': 1, u'ncc_5': 1, u'ncc_6': 1, u'ncc_7': 4, u'ncc_8': 1}
tagging03	64	AU::485pzhNM1415975198306	34	post_aims	2014-11-14 14:50:01.681200	2014-11-14 14:50:25.108170	0:00:23.426970	{u'aimofstudy': u'Werbungs formulierungen anzupassen', u'aimofstudy0': u'Nein', u'unklar': 2}
tagging03	64	AU::485pzhNM1415975198306	35	debriefing	2014-11-14 14:50:25.478180	2014-11-14 14:50:53.474270	0:00:27.996090	{}
tagging03	64	AU::485pzhNM1415975198306	36	kommentare	2014-11-14 14:50:53.838700	2014-11-14 14:50:56.277240	0:00:02.438540	{u'feedback': u'', u'delete': False}
tagging03	64	AU::485pzhNM1415975198306	37	ende_komplett	2014-11-14 14:50:56.638410
tagging03	65	AU::G1zUP20O1415975353634	1	start	2014-11-14 14:29:57.637830	2014-11-14 14:30:08.450860	0:00:10.813030	{}
tagging03	65	AU::G1zUP20O1415975353634	2	consent	2014-11-14 14:30:09.192300	2014-11-14 14:30:14.360400	0:00:05.168100	{u'confirmation': True}
tagging03	65	AU::G1zUP20O1415975353634	3	demografie	2014-11-14 14:30:15.097590	2014-11-14 14:31:16.732670	0:01:01.635080	{u'tagged': 5, u'clicked': 6, u'tagknown': 1, u'cloudknown': 1, u'source': 2, u'tagcloudsite': u'Samsung', u'ausb': 2, u'stud_beruf': u'Versicherungskaufmann', u'tagsite': u'Twitter'}
tagging03	65	AU::G1zUP20O1415975353634	4	demografie2	2014-11-14 14:31:17.525140	2014-11-14 14:31:54.528730	0:00:37.003590	{u'tcsource': 4, u'tmeaning': 1, u'libknown': 1}
tagging03	65	AU::G1zUP20O1415975353634	5	instr_eff	2014-11-14 14:31:56.822220	2014-11-14 14:32:14.363780	0:00:17.541560	{}
tagging03	65	AU::G1zUP20O1415975353634	6	preeff	2014-11-14 14:32:15.695660	2014-11-14 14:32:47.229230	0:00:31.533570	{u'Pt_1': 7, u'Pt_3': 6, u'Pt_2': 7, u'Med_4': 5, u'Med_5': 5, u'Med_2': 4, u'Med_3': 6, u'Med_1': 6}
tagging03	65	AU::G1zUP20O1415975353634	7	preeff2	2014-11-14 14:32:48.049210	2014-11-14 14:33:17.995470	0:00:29.946260	{u'Pt_8': 5, u'Pt_5': 3, u'Pt_4': 6, u'Pt_7': 6, u'Pt_6': 7, u'Med_8': 5, u'Med_6': 5, u'Med_7': 6}
tagging03	65	AU::G1zUP20O1415975353634	8	instr_arg	2014-11-14 14:33:18.415930	2014-11-14 14:33:22.869380	0:00:04.453450	{}
tagging03	65	AU::G1zUP20O1415975353634	9	med_arg	2014-11-14 14:33:24.371850	2014-11-14 14:34:33.122870	0:01:08.751020	{u'med_arg': u'F\xfcr:\nkosteng\xfcnstig\nschnell wirksam\ngegen:\nbek\xe4mpfen Symthome nicht Ursachen\n'}
tagging03	65	AU::G1zUP20O1415975353634	10	pt_arg	2014-11-14 14:34:33.965940	2014-11-14 14:36:04.561450	0:01:30.595510	{u'pt_arg': u'gegen:\nlange andauernd\nteuer\nWirksamkeit erst sp\xe4ter sp\xfcrbar\nf\xfcr:\nkann zu vollst\xe4ndiger Heilung f\xfchren\nkeine Medikamentenbelastung\ngeht an die Ursachen ran'}
tagging03	65	AU::G1zUP20O1415975353634	11	instr_konf	2014-11-14 14:36:14.956490	2014-11-14 14:36:26.019340	0:00:11.062850	{}
tagging03	65	AU::G1zUP20O1415975353634	12	conf	2014-11-14 14:36:39.831330	2014-11-14 14:41:13.876620	0:04:34.045290	{u'high_conf1': u'bei der Arbeit', u'high_conf3': u'im Gespr\xe4ch mit den Kindern', u'high_conf2': u'beim Autofahren', u'high_conf5': u'im Gespr\xe4ch mit Kunden', u'high_conf4': u'im Gespr\xe4ch mit Vorgesetzten', u'high_conf6': u'beim Rechnen'}
tagging03	65	AU::G1zUP20O1415975353634	13	instr_ratkonf	2014-11-14 14:41:14.438830	2014-11-14 14:41:17.970880	0:00:03.532050	{}
tagging03	65	AU::G1zUP20O1415975353634	14	rat_konf1	2014-11-14 14:41:41.398720	2014-11-14 14:42:17.336660	0:00:35.937940	{u'KonfARG_8': 5, u'KonfARG_2': 5, u'KonfARG_3': 5, u'KonfARG_1': 3, u'KonfARG_6': 3, u'KonfARG_7': 5, u'KonfARG_4': 4, u'KonfARG_5': 5}
tagging03	65	AU::G1zUP20O1415975353634	15	rat_konf2	2014-11-14 14:42:18.990790	2014-11-14 14:43:18.507150	0:00:59.516360	{u'propt': 6, u'konpt': 2, u'emodom_2': 9, u'konmed': 2, u'emodom_1': 9, u'emoval_2': 7, u'emoval_1': 9, u'promed': 7, u'emoarous_1': 2, u'emoarous_2': 5}
tagging03	65	AU::G1zUP20O1415975353634	16	instrnavi	2014-11-14 14:43:19.765940	2014-11-14 14:43:50.217430	0:00:30.451490	{}
tagging03	65	AU::G1zUP20O1415975353634	17	instrnavi_2	2014-11-14 14:43:52.108050	2014-11-14 14:45:16.659560	0:01:24.551510	{}
tagging03	65	AU::G1zUP20O1415975353634	18	tagging	2014-11-14 14:45:19.954620	2014-11-14 14:50:41.840140	0:05:21.885520	{u'test1': u'0', u'test3': u'1', u'test2': u'1', u'test5': u'1', u'test4': u'0', u'test7': u'1', u'test6': u'0', u'test9': u'1', u'test8': u'0', u'test10': u'0'}
tagging03	65	AU::G1zUP20O1415975353634	19	instr_postnavi	2014-11-14 14:50:43.647890	2014-11-14 14:50:52.515440	0:00:08.867550	{}
tagging03	65	AU::G1zUP20O1415975353634	20	manipcheck	2014-11-14 14:50:54.101760	2014-11-14 14:51:21.916330	0:00:27.814570	{u'CrediCheck_2': 5, u'CrediCheck_3': 5, u'CrediCheck_1': 6, u'CrediCheck_4': 6, u'CrediCheck_5': 7, u'conflictcheck_1': 2, u'conflictcheck_2': 6, u'conflictcheck_3': 7, u'conflictcheck_4': 3}
tagging03	65	AU::G1zUP20O1415975353634	21	posteff1	2014-11-14 14:51:23.290920	2014-11-14 14:51:59.222220	0:00:35.931300	{u'Ptconf1': 7, u'Pt_1': 7, u'Pt_3': 5, u'Pt_2': 6, u'Med_3': 4, u'Med_4': 3, u'Med_5': 6, u'Med_2': 4, u'Medconf1': 3, u'Med_1': 5}
tagging03	65	AU::G1zUP20O1415975353634	22	posteff2	2014-11-14 14:52:00.690360	2014-11-14 14:52:41.456090	0:00:40.765730	{u'Pt_8': 6, u'Pt_5': 6, u'Pt_4': 6, u'Pt_7': 7, u'Pt_6': 6, u'Ptconf2': 6, u'Med_8': 3, u'Med_6': 5, u'Med_7': 3, u'Medconf2': 2}
tagging03	65	AU::G1zUP20O1415975353634	23	rating_med_t2	2014-11-14 14:52:43.032270	2014-11-14 14:52:55.775700	0:00:12.743430	{u'rtza': 6, u'rnh': 3, u'rmao': 3, u'rsh': 4, u'rtta': 4}
tagging03	65	AU::G1zUP20O1415975353634	24	rating_pt_t2	2014-11-14 14:52:56.982270	2014-11-14 14:53:06.538170	0:00:09.555900	{u'rvht': 7, u'rkt': 5, u'rgt': 6, u'rpa': 7, u'ript': 6}
tagging03	65	AU::G1zUP20O1415975353634	25	theraptags	2014-11-14 14:53:07.615590	2014-11-14 14:53:54.210930	0:00:46.595340	{u'aspt': u'Pyschotherapie,klinische Therapie'}
tagging03	65	AU::G1zUP20O1415975353634	26	test_5	2014-11-14 14:53:56.939080	2014-11-14 14:54:23.016940	0:00:26.077860	{u'testrel_5': 8, u'test_15': 7, u'testnew_5': 6, u'test_13': 8, u'test_14': 7}
tagging03	65	AU::G1zUP20O1415975353634	27	test_2	2014-11-14 14:54:28.285960	2014-11-14 14:54:52.373140	0:00:24.087180	{u'test_6': 8, u'test_5': 7, u'test_4': 6, u'testnew_2': 3, u'testrel_2': 7}
tagging03	65	AU::G1zUP20O1415975353634	28	test_7	2014-11-14 14:54:56.915290	2014-11-14 14:55:15.696950	0:00:18.781660	{u'testnew_7': 2, u'testrel_7': 6, u'test_19': 8, u'test_20': 8, u'test_21': 7}
tagging03	65	AU::G1zUP20O1415975353634	29	test_3	2014-11-14 14:55:20.070690	2014-11-14 14:56:15.437810	0:00:55.367120	{u'test_7': 8, u'testrel_3': 7, u'testnew_3': 2, u'test_9': 6, u'test_8': 8}
tagging03	65	AU::G1zUP20O1415975353634	30	test_9	2014-11-14 14:56:18.746180	2014-11-14 14:56:35.026300	0:00:16.280120	{u'test_26': 7, u'test_27': 8, u'test_25': 6, u'testrel_9': 7, u'testnew_9': 0}
tagging03	65	AU::G1zUP20O1415975353634	31	ncc	2014-11-14 14:56:39.912650	2014-11-14 14:57:13.046900	0:00:33.134250	{u'ncc_1': 1, u'ncc_2': 2, u'ncc_3': 2, u'ncc_4': 1, u'ncc_5': 1, u'ncc_6': 2, u'ncc_7': 4, u'ncc_8': 1}
tagging03	65	AU::G1zUP20O1415975353634	32	post_aims	2014-11-14 14:57:14.792820	2014-11-14 14:58:30.478790	0:01:15.685970	{u'aimofstudy': u'Abw\xe4gung von Pychotherapie szur medikament\xf6sen Behandlung', u'aimofstudy0': u'bin depressiv', u'unklar': 1}
tagging03	65	AU::G1zUP20O1415975353634	33	debriefing	2014-11-14 14:58:31.762010	2014-11-14 14:58:51.271090	0:00:19.509080	{}
tagging03	65	AU::G1zUP20O1415975353634	34	kommentare	2014-11-14 14:58:52.856970	2014-11-14 14:59:22.247340	0:00:29.390370	{u'feedback': u'Ich h\xe4tte ein griffigeres Grundthema gew\xe4hlt', u'delete': False}
tagging03	65	AU::G1zUP20O1415975353634	35	ende_komplett	2014-11-14 14:59:26.612700
tagging03	66	AU::utsvbxja1415975386859	1	start	2014-11-14 14:29:48.514110	2014-11-14 14:29:56.128140	0:00:07.614030	{}
tagging03	66	AU::utsvbxja1415975386859	2	consent	2014-11-14 14:29:56.583670	2014-11-14 14:30:07.368940	0:00:10.785270	{u'confirmation': True}
tagging03	66	AU::utsvbxja1415975386859	3	demografie	2014-11-14 14:30:07.783570
tagging03	67	AU::JQd3DIO81415975779536	1	start	2014-11-14 14:36:20.359960	2014-11-14 14:36:24.846280	0:00:04.486320	{}
tagging03	67	AU::JQd3DIO81415975779536	2	consent	2014-11-14 14:36:25.440810	2014-11-14 14:36:30.905950	0:00:05.465140	{u'confirmation': True}
tagging03	67	AU::JQd3DIO81415975779536	3	demografie	2014-11-14 14:36:31.996490	2014-11-14 14:37:18.051270	0:00:46.054780	{u'tagged': 5, u'clicked': 5, u'tagknown': 1, u'cloudknown': 1, u'source': 2, u'tagcloudsite': u'wei\xdf nicht', u'ausb': 3, u'stud_beruf': u'lehrer', u'tagsite': u'facebook'}
tagging03	67	AU::JQd3DIO81415975779536	4	demografie2	2014-11-14 14:37:19.061800	2014-11-14 14:37:45.241800	0:00:26.180000	{u'tcsource': 1, u'tmeaning': 6, u'libknown': 1}
tagging03	67	AU::JQd3DIO81415975779536	5	instr_eff	2014-11-14 14:37:45.697050	2014-11-14 14:37:57.282750	0:00:11.585700	{}
tagging03	67	AU::JQd3DIO81415975779536	6	preeff	2014-11-14 14:37:58.529470	2014-11-14 14:38:30.230100	0:00:31.700630	{u'Pt_1': 7, u'Pt_3': 7, u'Pt_2': 7, u'Med_4': 7, u'Med_5': 7, u'Med_2': 7, u'Med_3': 7, u'Med_1': 7}
tagging03	67	AU::JQd3DIO81415975779536	7	preeff2	2014-11-14 14:38:31.423580	2014-11-14 14:38:55.107980	0:00:23.684400	{u'Pt_8': 7, u'Pt_5': 7, u'Pt_4': 7, u'Pt_7': 7, u'Pt_6': 7, u'Med_8': 7, u'Med_6': 7, u'Med_7': 7}
tagging03	67	AU::JQd3DIO81415975779536	8	instr_arg	2014-11-14 14:38:55.585350	2014-11-14 14:38:57.093020	0:00:01.507670	{}
tagging03	67	AU::JQd3DIO81415975779536	9	med_arg	2014-11-14 14:38:58.090730	2014-11-14 14:39:04.293460	0:00:06.202730	{u'med_arg': u'wei\xdf nicht'}
tagging03	67	AU::JQd3DIO81415975779536	10	pt_arg	2014-11-14 14:39:04.881620	2014-11-14 14:39:20.595690	0:00:15.714070	{u'pt_arg': u'wei\xdf nicht'}
tagging03	67	AU::JQd3DIO81415975779536	11	instr_konf	2014-11-14 14:39:21.583880	2014-11-14 14:39:26.313960	0:00:04.730080	{}
tagging03	67	AU::JQd3DIO81415975779536	12	conf	2014-11-14 14:39:29.079960	2014-11-14 14:43:58.176900	0:04:29.096940	{u'high_conf1': u'wei\xdf nichts', u'high_conf3': u'', u'high_conf2': u'keine', u'high_conf5': u'', u'high_conf4': u'', u'high_conf6': u''}
tagging03	67	AU::JQd3DIO81415975779536	13	instr_ratkonf	2014-11-14 14:43:58.736320	2014-11-14 14:44:00.506800	0:00:01.770480	{}
tagging03	67	AU::JQd3DIO81415975779536	14	rat_konf1	2014-11-14 14:44:02.363140	2014-11-14 14:44:36.544570	0:00:34.181430	{u'KonfARG_8': 7, u'KonfARG_2': 7, u'KonfARG_3': 7, u'KonfARG_1': 7, u'KonfARG_6': 7, u'KonfARG_7': 7, u'KonfARG_4': 1, u'KonfARG_5': 7}
tagging03	67	AU::JQd3DIO81415975779536	15	rat_konf2	2014-11-14 14:44:38.038020	2014-11-14 14:45:42.015320	0:01:03.977300	{u'konmed': 4, u'emodom_2': 5, u'konpt': 4, u'propt': 5, u'emodom_1': 5, u'emoval_2': 5, u'emoval_1': 5, u'promed': 4, u'emoarous_1': 5, u'emoarous_2': 5}
tagging03	67	AU::JQd3DIO81415975779536	16	instrnavi	2014-11-14 14:45:42.497050	2014-11-14 14:45:44.161320	0:00:01.664270	{}
tagging03	67	AU::JQd3DIO81415975779536	17	instrnavi_2	2014-11-14 14:45:45.721200	2014-11-14 14:46:12.818800	0:00:27.097600	{}
tagging03	67	AU::JQd3DIO81415975779536	18	tagging	2014-11-14 14:46:13.585760	2014-11-14 14:52:12.725560	0:05:59.139800	{u'test1': u'0', u'test3': u'0', u'test2': u'0', u'test5': u'0', u'test4': u'0', u'test7': u'0', u'test6': u'0', u'test9': u'0', u'test8': u'0', u'test10': u'0'}
tagging03	67	AU::JQd3DIO81415975779536	19	instr_postnavi	2014-11-14 14:52:13.223570	2014-11-14 14:52:14.356750	0:00:01.133180	{}
tagging03	67	AU::JQd3DIO81415975779536	20	manipcheck	2014-11-14 14:52:16.141960	2014-11-14 15:02:00.178220	0:09:44.036260	{u'CrediCheck_2': 4, u'CrediCheck_3': 4, u'CrediCheck_1': 4, u'CrediCheck_4': 4, u'CrediCheck_5': 4, u'conflictcheck_1': 6, u'conflictcheck_2': 6, u'conflictcheck_3': 6, u'conflictcheck_4': 6}
tagging03	67	AU::JQd3DIO81415975779536	21	posteff1	2014-11-14 15:02:01.683810	2014-11-14 15:03:11.459200	0:01:09.775390	{u'Pt_2': 7, u'Ptconf1': 6, u'Pt_1': 7, u'Pt_3': 7, u'Med_3': 7, u'Med_4': 7, u'Med_5': 7, u'Med_2': 7, u'Medconf1': 6, u'Med_1': 6}
tagging03	67	AU::JQd3DIO81415975779536	22	posteff2	2014-11-14 15:03:12.725520	2014-11-14 15:04:22.183940	0:01:09.458420	{u'Pt_8': 7, u'Pt_5': 7, u'Pt_4': 7, u'Pt_7': 7, u'Pt_6': 7, u'Ptconf2': 7, u'Med_8': 7, u'Med_6': 7, u'Med_7': 7, u'Medconf2': 7}
tagging03	67	AU::JQd3DIO81415975779536	23	rating_med_t2	2014-11-14 15:04:23.182770	2014-11-14 15:04:28.856640	0:00:05.673870	{u'rtza': 7, u'rnh': 7, u'rtta': 7, u'rsh': 7, u'rmao': 7}
tagging03	67	AU::JQd3DIO81415975779536	24	rating_pt_t2	2014-11-14 15:04:29.722570	2014-11-14 15:04:58.564470	0:00:28.841900	{u'rvht': 6, u'rpa': 6, u'rgt': 7, u'rkt': 7, u'ript': 6}
tagging03	67	AU::JQd3DIO81415975779536	25	theraptags	2014-11-14 15:04:59.187160	2014-11-14 15:05:41.304160	0:00:42.117000	{u'aspt': u'keine'}
tagging03	67	AU::JQd3DIO81415975779536	26	ncc	2014-11-14 15:05:43.475880	2014-11-14 15:06:15.584440	0:00:32.108560	{u'ncc_1': 1, u'ncc_2': 6, u'ncc_3': 6, u'ncc_4': 6, u'ncc_5': 6, u'ncc_6': 6, u'ncc_7': 6, u'ncc_8': 6}
tagging03	67	AU::JQd3DIO81415975779536	27	post_aims	2014-11-14 15:06:16.253320	2014-11-14 15:06:34.715330	0:00:18.462010	{u'aimofstudy': u'wei\xdf nicht', u'aimofstudy0': u'nein', u'unklar': 0}
tagging03	67	AU::JQd3DIO81415975779536	28	debriefing	2014-11-14 15:06:35.289730	2014-11-14 15:06:36.730130	0:00:01.440400	{}
tagging03	67	AU::JQd3DIO81415975779536	29	kommentare	2014-11-14 15:06:37.733100	2014-11-14 15:06:45.291940	0:00:07.558840	{u'feedback': u'', u'delete': False}
tagging03	67	AU::JQd3DIO81415975779536	30	ende_komplett	2014-11-14 15:06:45.897010
tagging03	68	AU::gXs4q73w1415975792462	1	start	2014-11-14 14:36:34.763290	2014-11-14 14:36:48.942880	0:00:14.179590	{}
tagging03	68	AU::gXs4q73w1415975792462	2	consent	2014-11-14 14:36:49.471740	2014-11-14 14:36:56.500350	0:00:07.028610	{u'confirmation': True}
tagging03	68	AU::gXs4q73w1415975792462	3	demografie	2014-11-14 14:36:57.259340	2014-11-14 14:38:07.058470	0:01:09.799130	{u'tagged': 1, u'clicked': 1, u'tagknown': 1, u'cloudknown': 0, u'source': 2, u'tagcloudsite': u'nein', u'ausb': 2, u'stud_beruf': u'Medizinsche Angestellte', u'tagsite': u'neine'}
tagging03	68	AU::gXs4q73w1415975792462	4	demografie2	2014-11-14 14:38:07.669990	2014-11-14 14:38:40.105590	0:00:32.435600	{u'tcsource': 1, u'tmeaning': 6, u'libknown': 0}
tagging03	68	AU::gXs4q73w1415975792462	5	instr_eff	2014-11-14 14:38:40.675030	2014-11-14 14:38:45.726170	0:00:05.051140	{}
tagging03	68	AU::gXs4q73w1415975792462	6	preeff	2014-11-14 14:38:46.719230	2014-11-14 14:39:23.980680	0:00:37.261450	{u'Pt_1': 7, u'Pt_3': 7, u'Pt_2': 7, u'Med_4': 3, u'Med_5': 3, u'Med_2': 4, u'Med_3': 7, u'Med_1': 7}
tagging03	68	AU::gXs4q73w1415975792462	7	preeff2	2014-11-14 14:39:24.925200	2014-11-14 14:39:49.614260	0:00:24.689060	{u'Pt_8': 7, u'Pt_5': 7, u'Pt_4': 7, u'Pt_7': 7, u'Pt_6': 7, u'Med_8': 7, u'Med_6': 7, u'Med_7': 7}
tagging03	68	AU::gXs4q73w1415975792462	8	instr_arg	2014-11-14 14:39:50.077600	2014-11-14 14:39:56.139890	0:00:06.062290	{}
tagging03	68	AU::gXs4q73w1415975792462	9	pt_arg	2014-11-14 14:39:56.630750	2014-11-14 14:41:30.510400	0:01:33.879650	{u'pt_arg': u'Gespr\xe4che und verarbeitung von problemen, aufbau der st\xe4rke eines menschen.\xe4nderung von verhaltensmustern. Positive Bilanz ziehen. seinen weg gehen'}
tagging03	68	AU::gXs4q73w1415975792462	10	med_arg	2014-11-14 14:41:31.111840	2014-11-14 14:42:06.425300	0:00:35.313460	{u'med_arg': u'gegen m\xfcdigkeit appatie, \xe4ngste unterdr\xfccken'}
tagging03	68	AU::gXs4q73w1415975792462	11	instr_konf	2014-11-14 14:42:08.637630	2014-11-14 14:42:14.037280	0:00:05.399650	{}
tagging03	68	AU::gXs4q73w1415975792462	12	conf	2014-11-14 14:42:14.658040	2014-11-14 14:46:45.703800	0:04:31.045760	{u'high_conf1': u'das mann es mit seinem mann nicht aush\xe4lt und weis das frau irgendwann geht ', u'high_conf3': u'das ich wieder alleine von vorne anfange', u'high_conf2': u'das ich gewissen menschen nicht mehr begegnen werde', u'high_conf5': u'das ich menschen erkenne die nur oberfl\xe4chlich sind', u'high_conf4': u'das ich das auch schaffe ', u'high_conf6': u'das ich mir sicher bin , einige …
tagging03	68	AU::gXs4q73w1415975792462	13	instr_ratkonf	2014-11-14 14:46:46.281410	2014-11-14 14:46:52.892000	0:00:06.610590	{}
tagging03	68	AU::gXs4q73w1415975792462	14	rat_konf1	2014-11-14 14:46:53.790070	2014-11-14 14:47:19.145010	0:00:25.354940	{u'KonfARG_8': 7, u'KonfARG_2': 7, u'KonfARG_3': 7, u'KonfARG_1': 4, u'KonfARG_6': 7, u'KonfARG_7': 7, u'KonfARG_4': 7, u'KonfARG_5': 7}
tagging03	68	AU::gXs4q73w1415975792462	15	rat_konf2	2014-11-14 14:47:20.198430	2014-11-14 14:47:45.516250	0:00:25.317820	{u'propt': 7, u'emodom_2': 9, u'konpt': 1, u'konmed': 1, u'emodom_1': 9, u'emoval_2': 9, u'emoval_1': 9, u'promed': 1, u'emoarous_1': 1, u'emoarous_2': 9}
tagging03	68	AU::gXs4q73w1415975792462	16	instrnavi	2014-11-14 14:47:46.040550	2014-11-14 14:48:21.413160	0:00:35.372610	{}
tagging03	68	AU::gXs4q73w1415975792462	17	instrnavi_2	2014-11-14 14:48:21.890020	2014-11-14 14:49:06.291810	0:00:44.401790	{}
tagging03	68	AU::gXs4q73w1415975792462	18	tagging	2014-11-14 14:49:06.983910	2014-11-14 14:55:43.447510	0:06:36.463600	{u'test1': u'1', u'test3': u'0', u'test2': u'0', u'test5': u'1', u'test4': u'1', u'test7': u'1', u'test6': u'0', u'test9': u'1', u'test8': u'1', u'test10': u'0'}
tagging03	68	AU::gXs4q73w1415975792462	19	instr_postnavi	2014-11-14 14:55:43.870660	2014-11-14 14:55:50.403780	0:00:06.533120	{}
tagging03	68	AU::gXs4q73w1415975792462	20	manipcheck	2014-11-14 14:55:51.373730	2014-11-14 14:56:28.659110	0:00:37.285380	{u'CrediCheck_2': 7, u'CrediCheck_3': 7, u'CrediCheck_1': 7, u'CrediCheck_4': 7, u'CrediCheck_5': 7, u'conflictcheck_1': 5, u'conflictcheck_2': 9, u'conflictcheck_3': 5, u'conflictcheck_4': 1}
tagging03	68	AU::gXs4q73w1415975792462	21	posteff1	2014-11-14 14:56:29.842270	2014-11-14 14:56:57.783300	0:00:27.941030	{u'Pt_2': 7, u'Ptconf1': 7, u'Pt_1': 7, u'Pt_3': 7, u'Med_3': 7, u'Med_4': 7, u'Med_5': 7, u'Med_2': 7, u'Medconf1': 7, u'Med_1': 7}
tagging03	68	AU::gXs4q73w1415975792462	22	posteff2	2014-11-14 14:56:58.776060	2014-11-14 14:57:39.073760	0:00:40.297700	{u'Pt_8': 7, u'Pt_5': 7, u'Pt_4': 5, u'Pt_7': 7, u'Pt_6': 7, u'Ptconf2': 7, u'Med_8': 7, u'Med_6': 7, u'Med_7': 7, u'Medconf2': 7}
tagging03	68	AU::gXs4q73w1415975792462	23	rating_med_t2	2014-11-14 14:57:39.821360	2014-11-14 14:57:50.695960	0:00:10.874600	{u'rtza': 7, u'rnh': 7, u'rtta': 7, u'rsh': 7, u'rmao': 7}
tagging03	68	AU::gXs4q73w1415975792462	24	rating_pt_t2	2014-11-14 14:57:51.407330	2014-11-14 14:58:03.313450	0:00:11.906120	{u'rvht': 7, u'rkt': 7, u'rgt': 7, u'rpa': 7, u'ript': 7}
tagging03	68	AU::gXs4q73w1415975792462	25	theraptags	2014-11-14 14:58:03.941020	2014-11-14 14:58:45.528240	0:00:41.587220	{u'aspt': u'Verhaltensteraphie, Psychotherapie '}
tagging03	68	AU::gXs4q73w1415975792462	26	test_9	2014-11-14 14:58:47.332650	2014-11-14 14:59:17.062590	0:00:29.729940	{u'test_26': 8, u'test_27': 8, u'test_25': 6, u'testrel_9': 8, u'testnew_9': 6}
tagging03	68	AU::gXs4q73w1415975792462	27	test_8	2014-11-14 14:59:19.238770	2014-11-14 14:59:45.607750	0:00:26.368980	{u'test_24': 7, u'test_22': 8, u'test_23': 0, u'testnew_8': 0, u'testrel_8': 0}
tagging03	68	AU::gXs4q73w1415975792462	28	test_1	2014-11-14 14:59:46.958280	2014-11-14 15:00:07.266540	0:00:20.308260	{u'test_3': 8, u'testrel_1': 8, u'test_2': 8, u'test_1': 8, u'testnew_1': 8}
tagging03	68	AU::gXs4q73w1415975792462	29	test_4	2014-11-14 15:00:10.260630	2014-11-14 15:00:20.917100	0:00:10.656470	{u'testrel_4': 8, u'testnew_4': 8, u'test_12': 8, u'test_11': 8, u'test_10': 8}
tagging03	68	AU::gXs4q73w1415975792462	30	test_7	2014-11-14 15:00:22.636440	2014-11-14 15:00:49.848700	0:00:27.212260	{u'testnew_7': 0, u'testrel_7': 0, u'test_20': 8, u'test_19': 6, u'test_21': 8}
tagging03	68	AU::gXs4q73w1415975792462	31	test_5	2014-11-14 15:00:52.019860	2014-11-14 15:01:22.214360	0:00:30.194500	{u'testrel_5': 8, u'test_15': 8, u'testnew_5': 0, u'test_13': 8, u'test_14': 8}
tagging03	68	AU::gXs4q73w1415975792462	32	ncc	2014-11-14 15:01:24.548540	2014-11-14 15:02:13.541100	0:00:48.992560	{u'ncc_1': 3, u'ncc_2': 1, u'ncc_3': 1, u'ncc_4': 1, u'ncc_5': 1, u'ncc_6': 1, u'ncc_7': 6, u'ncc_8': 1}
tagging03	68	AU::gXs4q73w1415975792462	33	post_aims	2014-11-14 15:02:14.074900	2014-11-14 15:02:59.917170	0:00:45.842270	{u'aimofstudy': u'wissen \xfcber Deppression', u'aimofstudy0': u'ja', u'unklar': 0}
tagging03	68	AU::gXs4q73w1415975792462	34	debriefing	2014-11-14 15:03:00.529580	2014-11-14 15:03:31.656280	0:00:31.126700	{}
tagging03	68	AU::gXs4q73w1415975792462	35	kommentare	2014-11-14 15:03:32.184220	2014-11-14 15:03:45.315760	0:00:13.131540	{u'feedback': u'okay', u'delete': False}
tagging03	68	AU::gXs4q73w1415975792462	36	ende_komplett	2014-11-14 15:03:45.911180
tagging03	69	AU::wyPvPyTN1415975879675	1	start	2014-11-14 14:38:38.317940	2014-11-14 14:38:44.329220	0:00:06.011280	{}
tagging03	69	AU::wyPvPyTN1415975879675	2	consent	2014-11-14 14:38:44.782350	2014-11-14 14:39:03.998750	0:00:19.216400	{u'confirmation': True}
tagging03	69	AU::wyPvPyTN1415975879675	3	demografie	2014-11-14 14:39:04.605040	2014-11-14 14:39:57.137560	0:00:52.532520	{u'tagged': 1, u'clicked': 1, u'tagknown': 1, u'cloudknown': 0, u'source': 1, u'tagcloudsite': u'nein', u'ausb': 2, u'stud_beruf': u'Kaufm. Angestellte', u'tagsite': u'nein'}
tagging03	69	AU::wyPvPyTN1415975879675	4	demografie2	2014-11-14 14:39:58.206180	2014-11-14 14:40:19.129990	0:00:20.923810	{u'tcsource': 1, u'tmeaning': 6, u'libknown': 0}
tagging03	69	AU::wyPvPyTN1415975879675	5	instr_eff	2014-11-14 14:40:19.608650	2014-11-14 14:40:23.285190	0:00:03.676540	{}
tagging03	69	AU::wyPvPyTN1415975879675	6	preeff	2014-11-14 14:40:24.800960	2014-11-14 14:41:08.532160	0:00:43.731200	{u'Pt_1': 6, u'Pt_3': 6, u'Pt_2': 4, u'Med_4': 6, u'Med_5': 6, u'Med_2': 4, u'Med_3': 5, u'Med_1': 6}
tagging03	69	AU::wyPvPyTN1415975879675	7	preeff2	2014-11-14 14:41:09.321860	2014-11-14 14:41:46.857810	0:00:37.535950	{u'Pt_8': 6, u'Pt_5': 4, u'Pt_4': 4, u'Pt_7': 6, u'Pt_6': 6, u'Med_8': 4, u'Med_6': 5, u'Med_7': 5}
tagging03	69	AU::wyPvPyTN1415975879675	8	instr_arg	2014-11-14 14:41:47.343450	2014-11-14 14:41:51.038520	0:00:03.695070	{}
tagging03	69	AU::wyPvPyTN1415975879675	9	pt_arg	2014-11-14 14:41:51.554570	2014-11-14 14:42:14.218260	0:00:22.663690	{u'pt_arg': u'Ich kann dazu nichts sagen, da ich pers\xf6nlich damit keine Erfahrung habe'}
tagging03	69	AU::wyPvPyTN1415975879675	10	med_arg	2014-11-14 14:42:14.649380	2014-11-14 14:42:34.677900	0:00:20.028520	{u'med_arg': u'Ich kann dazu nichts sagen, da ich pers\xf6nlich damit keine Erfahrung habe'}
tagging03	69	AU::wyPvPyTN1415975879675	11	instr_konf	2014-11-14 14:42:35.635940	2014-11-14 14:42:41.696870	0:00:06.060930	{}
tagging03	69	AU::wyPvPyTN1415975879675	12	conf	2014-11-14 14:42:42.269760	2014-11-14 15:48:54.126430	1:06:11.856670	{u'low_conf1': u'Operation an der H\xfcfte. Hilflosigkeit war damit verbunden. Daher sehr unsicher, ob die Entscheidung zu dieser Operation richtig war.', u'low_conf2': u'Umzug in eine 600 kilometer entfernte Stadt. Der Gedanke, ob dieser Schritt richtig war, entstand immer wieder. Das Gef\xfchl der Einsamkeit kam dadurch.', u'low_conf3': u'', u'low_conf4': u'', u'low_conf5': u'', u'low_conf6': u…
tagging03	69	AU::wyPvPyTN1415975879675	13	instr_ratkonf	2014-11-14 15:48:54.558670	2014-11-14 15:48:57.110570	0:00:02.551900	{}
tagging03	69	AU::wyPvPyTN1415975879675	14	rat_konf1	2014-11-14 15:48:57.913000	2014-11-14 15:49:22.501390	0:00:24.588390	{u'KonfARG_8': 5, u'KonfARG_2': 5, u'KonfARG_3': 4, u'KonfARG_1': 4, u'KonfARG_6': 4, u'KonfARG_7': 5, u'KonfARG_4': 6, u'KonfARG_5': 4}
tagging03	69	AU::wyPvPyTN1415975879675	15	rat_konf2	2014-11-14 15:49:23.358690	2014-11-14 15:50:01.701390	0:00:38.342700	{u'konmed': 2, u'konpt': 2, u'propt': 6, u'emodom_2': 9, u'emodom_1': 8, u'emoval_2': 8, u'emoval_1': 6, u'promed': 6, u'emoarous_1': 2, u'emoarous_2': 7}
tagging03	69	AU::wyPvPyTN1415975879675	16	instrnavi	2014-11-14 15:50:02.112570	2014-11-14 15:50:28.364160	0:00:26.251590	{}
tagging03	69	AU::wyPvPyTN1415975879675	17	instrnavi_2	2014-11-14 15:50:28.866680	2014-11-14 15:50:32.191880	0:00:03.325200	{}
tagging03	69	AU::wyPvPyTN1415975879675	18	tagging	2014-11-14 15:50:32.743690	2014-11-14 15:55:42.559330	0:05:09.815640	{u'test1': u'0', u'test3': u'1', u'test2': u'0', u'test5': u'1', u'test4': u'0', u'test7': u'1', u'test6': u'0', u'test9': u'1', u'test8': u'0', u'test10': u'0'}
tagging03	69	AU::wyPvPyTN1415975879675	19	instr_postnavi	2014-11-14 15:55:42.992320	2014-11-14 15:55:45.722980	0:00:02.730660	{}
tagging03	69	AU::wyPvPyTN1415975879675	20	manipcheck	2014-11-14 15:55:46.725730	2014-11-14 15:56:27.625870	0:00:40.900140	{u'CrediCheck_2': 6, u'CrediCheck_3': 7, u'CrediCheck_1': 4, u'CrediCheck_4': 6, u'CrediCheck_5': 5, u'conflictcheck_1': 5, u'conflictcheck_2': 4, u'conflictcheck_3': 5, u'conflictcheck_4': 4}
tagging03	69	AU::wyPvPyTN1415975879675	21	posteff1	2014-11-14 15:56:28.535670	2014-11-14 15:57:10.801120	0:00:42.265450	{u'Ptconf1': 6, u'Pt_1': 6, u'Pt_3': 6, u'Pt_2': 4, u'Med_3': 6, u'Med_4': 6, u'Med_5': 6, u'Med_2': 4, u'Medconf1': 2, u'Med_1': 6}
tagging03	69	AU::wyPvPyTN1415975879675	22	posteff2	2014-11-14 15:57:11.785110	2014-11-14 15:57:45.403680	0:00:33.618570	{u'Pt_8': 6, u'Pt_5': 5, u'Pt_4': 4, u'Pt_7': 6, u'Pt_6': 6, u'Ptconf2': 6, u'Med_8': 4, u'Med_6': 6, u'Med_7': 5, u'Medconf2': 2}
tagging03	69	AU::wyPvPyTN1415975879675	23	rating_med_t2	2014-11-14 15:57:46.083840	2014-11-14 15:58:04.118710	0:00:18.034870	{u'rtza': 4, u'rnh': 4, u'rtta': 4, u'rsh': 4, u'rmao': 4}
tagging03	69	AU::wyPvPyTN1415975879675	24	rating_pt_t2	2014-11-14 15:58:04.728470	2014-11-14 15:58:17.604560	0:00:12.876090	{u'rvht': 6, u'rpa': 5, u'rgt': 4, u'rkt': 4, u'ript': 6}
tagging03	69	AU::wyPvPyTN1415975879675	25	theraptags	2014-11-14 15:58:18.262780	2014-11-14 15:58:36.445330	0:00:18.182550	{u'aspt': u'vergessen'}
tagging03	69	AU::wyPvPyTN1415975879675	26	test_9	2014-11-14 15:58:39.499700	2014-11-14 15:58:58.915700	0:00:19.416000	{u'test_26': 0, u'test_27': 0, u'test_25': 0, u'testrel_9': 0, u'testnew_9': 0}
tagging03	69	AU::wyPvPyTN1415975879675	27	test_7	2014-11-14 15:59:01.240580	2014-11-14 15:59:11.167280	0:00:09.926700	{u'testnew_7': 0, u'testrel_7': 0, u'test_19': 0, u'test_20': 0, u'test_21': 0}
tagging03	69	AU::wyPvPyTN1415975879675	28	test_3	2014-11-14 15:59:13.332320	2014-11-14 15:59:19.954980	0:00:06.622660	{u'test_7': 0, u'test_8': 0, u'testrel_3': 0, u'test_9': 0, u'testnew_3': 0}
tagging03	69	AU::wyPvPyTN1415975879675	29	test_5	2014-11-14 15:59:24.503920	2014-11-14 15:59:35.923140	0:00:11.419220	{u'testrel_5': 0, u'test_15': 0, u'testnew_5': 0, u'test_13': 0, u'test_14': 0}
tagging03	69	AU::wyPvPyTN1415975879675	30	ncc	2014-11-14 15:59:38.253890	2014-11-14 16:00:27.664320	0:00:49.410430	{u'ncc_1': 5, u'ncc_2': 5, u'ncc_3': 6, u'ncc_4': 5, u'ncc_5': 2, u'ncc_6': 5, u'ncc_7': 5, u'ncc_8': 5}
tagging03	69	AU::wyPvPyTN1415975879675	31	post_aims	2014-11-14 16:00:28.172290	2014-11-14 16:01:40.498440	0:01:12.326150	{u'aimofstudy': u'Heraus zu finden, wieviel Wissen die Allgemeinheit \xfcber Psysiche Probleme und deren Indikation hat', u'aimofstudy0': u'Nein', u'unklar': 3}
tagging03	69	AU::wyPvPyTN1415975879675	32	debriefing	2014-11-14 16:01:41.590910	2014-11-14 16:01:52.920630	0:00:11.329720	{}
tagging03	69	AU::wyPvPyTN1415975879675	33	kommentare	2014-11-14 16:01:53.537030	2014-11-14 16:01:56.273750	0:00:02.736720	{u'feedback': u'', u'delete': False}
tagging03	69	AU::wyPvPyTN1415975879675	34	ende_komplett	2014-11-14 16:01:56.679430
tagging03	70	AU::0tFc3fxj1415975940091	1	start	2014-11-14 14:39:00.235660	2014-11-14 14:39:05.516010	0:00:05.280350	{}
tagging03	70	AU::0tFc3fxj1415975940091	2	consent	2014-11-14 14:39:05.905360	2014-11-14 14:39:12.999910	0:00:07.094550	{u'confirmation': True}
tagging03	70	AU::0tFc3fxj1415975940091	3	demografie	2014-11-14 14:39:13.524310	2014-11-14 14:39:54.583420	0:00:41.059110	{u'tagged': 1, u'clicked': 4, u'tagknown': 1, u'cloudknown': 1, u'source': 1, u'tagcloudsite': u'nein', u'ausb': 3, u'stud_beruf': u'Diplomphysiker', u'tagsite': u'nein'}
tagging03	70	AU::0tFc3fxj1415975940091	4	demografie2	2014-11-14 14:39:55.239180	2014-11-14 14:40:14.805930	0:00:19.566750	{u'tcsource': 1, u'tmeaning': 1, u'libknown': 0}
tagging03	70	AU::0tFc3fxj1415975940091	5	instr_eff	2014-11-14 14:40:15.234350	2014-11-14 14:40:18.498880	0:00:03.264530	{}
tagging03	70	AU::0tFc3fxj1415975940091	6	preeff	2014-11-14 14:40:19.368390	2014-11-14 14:40:40.889670	0:00:21.521280	{u'Pt_1': 6, u'Pt_3': 6, u'Pt_2': 6, u'Med_4': 5, u'Med_5': 4, u'Med_2': 5, u'Med_3': 5, u'Med_1': 5}
tagging03	70	AU::0tFc3fxj1415975940091	7	preeff2	2014-11-14 14:40:41.737610	2014-11-14 14:41:01.251140	0:00:19.513530	{u'Pt_8': 5, u'Pt_5': 5, u'Pt_4': 5, u'Pt_7': 5, u'Pt_6': 5, u'Med_8': 5, u'Med_6': 4, u'Med_7': 5}
tagging03	70	AU::0tFc3fxj1415975940091	8	instr_arg	2014-11-14 14:41:01.677580	2014-11-14 14:41:03.830990	0:00:02.153410	{}
tagging03	70	AU::0tFc3fxj1415975940091	9	pt_arg	2014-11-14 14:41:05.260570	2014-11-14 14:42:12.470230	0:01:07.209660	{u'pt_arg': u'Vermutlich einzige Behandlung, die \xfcberhaupt helfen kann\nAlleine kommt man da nicht raus\nTherapeut hat Verst\xe4ndnis f\xfcr die Situation\n\nnegativ kann sein, wenn kein passender Psychotherapeut gefunden wird'}
tagging03	70	AU::0tFc3fxj1415975940091	10	med_arg	2014-11-14 14:42:12.954860	2014-11-14 14:42:54.126950	0:00:41.172090	{u'med_arg': u'es gibt viele Leute, denen diese Mittel helfen\n\nunter Umst\xe4nden werden dadurch nicht die grundlegenden Probleme behandelt'}
tagging03	70	AU::0tFc3fxj1415975940091	11	instr_konf	2014-11-14 14:42:55.410560	2014-11-14 14:43:00.380770	0:00:04.970210	{}
tagging03	70	AU::0tFc3fxj1415975940091	12	conf	2014-11-14 14:43:00.925440	2014-11-14 14:51:06.924060	0:08:05.998620	{u'high_conf1': u'In Entscheidungssituationen der pers\xf6nlichen Lebensf\xfchrung war ich mir sicher. Die Gedanken, die dann auch Taten wurden, waren da sehr aktiv. ', u'high_conf3': u'', u'high_conf2': u'', u'high_conf5': u'', u'high_conf4': u'', u'high_conf6': u''}
tagging03	70	AU::0tFc3fxj1415975940091	13	instr_ratkonf	2014-11-14 14:51:07.335510	2014-11-14 14:51:10.739810	0:00:03.404300	{}
tagging03	70	AU::0tFc3fxj1415975940091	14	rat_konf1	2014-11-14 14:51:11.445790	2014-11-14 14:51:31.479420	0:00:20.033630	{u'KonfARG_8': 5, u'KonfARG_2': 4, u'KonfARG_3': 5, u'KonfARG_1': 4, u'KonfARG_6': 4, u'KonfARG_7': 5, u'KonfARG_4': 5, u'KonfARG_5': 5}
tagging03	70	AU::0tFc3fxj1415975940091	15	rat_konf2	2014-11-14 14:51:32.512710	2014-11-14 14:52:00.028380	0:00:27.515670	{u'emodom_2': 4, u'konpt': 5, u'propt': 5, u'konmed': 4, u'emodom_1': 7, u'emoval_2': 6, u'emoval_1': 7, u'promed': 4, u'emoarous_1': 3, u'emoarous_2': 6}
tagging03	70	AU::0tFc3fxj1415975940091	16	instrnavi	2014-11-14 14:52:00.402790	2014-11-14 14:52:24.551270	0:00:24.148480	{}
tagging03	70	AU::0tFc3fxj1415975940091	17	instrnavi_2	2014-11-14 14:52:24.936400	2014-11-14 14:52:37.693290	0:00:12.756890	{}
tagging03	70	AU::0tFc3fxj1415975940091	18	tagging	2014-11-14 14:52:38.390690	2014-11-14 14:58:15.794300	0:05:37.403610	{u'test1': u'0', u'test3': u'1', u'test2': u'0', u'test5': u'1', u'test4': u'0', u'test7': u'0', u'test6': u'0', u'test9': u'1', u'test8': u'0', u'test10': u'0'}
tagging03	70	AU::0tFc3fxj1415975940091	19	instr_postnavi	2014-11-14 14:58:16.220350	2014-11-14 14:58:18.663220	0:00:02.442870	{}
tagging03	70	AU::0tFc3fxj1415975940091	20	manipcheck	2014-11-14 14:58:19.443260	2014-11-14 14:58:42.026860	0:00:22.583600	{u'CrediCheck_2': 5, u'CrediCheck_3': 5, u'CrediCheck_1': 4, u'CrediCheck_4': 5, u'CrediCheck_5': 5, u'conflictcheck_1': 4, u'conflictcheck_2': 5, u'conflictcheck_3': 5, u'conflictcheck_4': 4}
tagging03	70	AU::0tFc3fxj1415975940091	21	posteff1	2014-11-14 14:58:42.791700	2014-11-14 14:59:07.915900	0:00:25.124200	{u'Pt_2': 6, u'Pt_1': 5, u'Ptconf1': 5, u'Pt_3': 6, u'Medconf1': 4, u'Med_4': 5, u'Med_5': 5, u'Med_2': 5, u'Med_3': 4, u'Med_1': 5}
tagging03	70	AU::0tFc3fxj1415975940091	22	posteff2	2014-11-14 14:59:08.685330	2014-11-14 14:59:29.989050	0:00:21.303720	{u'Pt_8': 5, u'Pt_5': 5, u'Pt_4': 5, u'Pt_7': 5, u'Pt_6': 5, u'Ptconf2': 5, u'Med_8': 5, u'Med_6': 4, u'Med_7': 5, u'Medconf2': 4}
tagging03	70	AU::0tFc3fxj1415975940091	23	rating_med_t2	2014-11-14 14:59:30.581350	2014-11-14 14:59:42.007550	0:00:11.426200	{u'rtta': 4, u'rtza': 5, u'rnh': 4, u'rsh': 4, u'rmao': 4}
tagging03	70	AU::0tFc3fxj1415975940091	24	rating_pt_t2	2014-11-14 14:59:42.672790	2014-11-14 14:59:56.508630	0:00:13.835840	{u'rkt': 6, u'rvht': 5, u'rgt': 4, u'rpa': 5, u'ript': 6}
tagging03	70	AU::0tFc3fxj1415975940091	25	theraptags	2014-11-14 14:59:56.921370	2014-11-14 15:00:24.893910	0:00:27.972540	{u'aspt': u'Kliententherapie; interpersonelle Therapie'}
tagging03	70	AU::0tFc3fxj1415975940091	26	test_9	2014-11-14 15:00:27.316560	2014-11-14 15:00:45.555360	0:00:18.238800	{u'test_26': 5, u'test_27': 7, u'test_25': 7, u'testrel_9': 0, u'testnew_9': 5}
tagging03	70	AU::0tFc3fxj1415975940091	27	test_3	2014-11-14 15:00:46.911840	2014-11-14 15:01:02.377170	0:00:15.465330	{u'test_7': 8, u'test_8': 8, u'test_9': 8, u'testrel_3': 8, u'testnew_3': 0}
tagging03	70	AU::0tFc3fxj1415975940091	28	test_5	2014-11-14 15:01:04.132110	2014-11-14 15:01:21.747450	0:00:17.615340	{u'testrel_5': 6, u'test_15': 6, u'testnew_5': 0, u'test_13': 0, u'test_14': 7}
tagging03	70	AU::0tFc3fxj1415975940091	29	ncc	2014-11-14 15:01:23.527740	2014-11-14 15:01:56.424330	0:00:32.896590	{u'ncc_1': 2, u'ncc_2': 4, u'ncc_3': 3, u'ncc_4': 4, u'ncc_5': 3, u'ncc_6': 3, u'ncc_7': 4, u'ncc_8': 3}
tagging03	70	AU::0tFc3fxj1415975940091	30	post_aims	2014-11-14 15:01:56.845630	2014-11-14 15:02:49.552530	0:00:52.706900	{u'aimofstudy': u'Einstellung zur Psychotherapie erfahren', u'aimofstudy0': u'nein', u'unklar': 1}
tagging03	70	AU::0tFc3fxj1415975940091	31	debriefing	2014-11-14 15:02:49.917870	2014-11-14 15:03:09.707050	0:00:19.789180	{}
tagging03	70	AU::0tFc3fxj1415975940091	32	kommentare	2014-11-14 15:03:10.127800	2014-11-14 15:03:15.001550	0:00:04.873750	{u'feedback': u'', u'delete': False}
tagging03	70	AU::0tFc3fxj1415975940091	33	ende_komplett	2014-11-14 15:03:15.480910
tagging03	71	AU::GHjKfd9s1415976357851	1	start	2014-11-14 14:46:01.914590	2014-11-14 14:46:06.660410	0:00:04.745820	{}
tagging03	71	AU::GHjKfd9s1415976357851	2	consent	2014-11-14 14:46:07.050930	2014-11-14 14:46:13.758720	0:00:06.707790	{u'confirmation': True}
tagging03	71	AU::GHjKfd9s1415976357851	3	demografie	2014-11-14 14:46:14.314860	2014-11-14 14:46:58.760670	0:00:44.445810	{u'tagged': 1, u'clicked': 1, u'tagknown': 1, u'cloudknown': 1, u'source': 2, u'tagcloudsite': u'Facebook', u'ausb': 1, u'stud_beruf': u'Kfm. Angestellte', u'tagsite': u'Twitter'}
tagging03	71	AU::GHjKfd9s1415976357851	4	demografie2	2014-11-14 14:46:59.262500	2014-11-14 14:47:37.612770	0:00:38.350270	{u'tcsource': 5, u'tmeaning': 5, u'libknown': 0}
tagging03	71	AU::GHjKfd9s1415976357851	5	instr_eff	2014-11-14 14:47:38.106110	2014-11-14 14:47:41.615820	0:00:03.509710	{}
tagging03	71	AU::GHjKfd9s1415976357851	6	preeff	2014-11-14 14:47:42.190970	2014-11-14 14:48:09.036790	0:00:26.845820	{u'Pt_1': 7, u'Pt_3': 7, u'Pt_2': 7, u'Med_4': 1, u'Med_5': 5, u'Med_2': 1, u'Med_3': 1, u'Med_1': 1}
tagging03	71	AU::GHjKfd9s1415976357851	7	preeff2	2014-11-14 14:48:09.603890	2014-11-14 14:48:37.116050	0:00:27.512160	{u'Pt_8': 7, u'Pt_5': 7, u'Pt_4': 7, u'Pt_7': 7, u'Pt_6': 7, u'Med_8': 1, u'Med_6': 3, u'Med_7': 4}
tagging03	71	AU::GHjKfd9s1415976357851	8	instr_arg	2014-11-14 14:48:37.512690	2014-11-14 14:48:40.055600	0:00:02.542910	{}
tagging03	71	AU::GHjKfd9s1415976357851	9	pt_arg	2014-11-14 14:48:40.475330	2014-11-14 14:53:28.029070	0:04:47.553740	{u'pt_arg': u'Psychotherapie ist sinnvoll um geschehenes zu verarbeiten. verschiedene Sichtweisen zur Asatzbehandlung \nwenn der Patient auch aktiv mitarbeiten will.\n\nLeider gibt es zu wenig gute Psychologen, man kann auch an den Falschen geraten. Manchmal reichen die genommenen\nStunden einfach nicht und der Patient ist noch nicht stabil genug. \n\nLeider wird man immer noch abgestempelt, obwo…
tagging03	71	AU::GHjKfd9s1415976357851	10	med_arg	2014-11-14 14:53:28.422980	2014-11-14 14:55:21.606810	0:01:53.183830	{u'med_arg': u'Antidepressiva schlagen auf die organe, k\xf6rper und das wesen! Habe sehr gute Erfahrungen mit Homo\xf6pathie in der Richtung gemacht. Heuattacken wie \nabgeschnitten ohne Chemie nehmen zu m\xfcssen. Medikamente (Antidepressiva) also ohne mich!'}
tagging03	71	AU::GHjKfd9s1415976357851	11	instr_konf	2014-11-14 14:55:22.232020	2014-11-14 14:55:27.479260	0:00:05.247240	{}
tagging03	71	AU::GHjKfd9s1415976357851	12	conf	2014-11-14 14:55:27.876150	2014-11-14 14:59:59.633160	0:04:31.757010	{u'high_conf1': u'K\xe4mpfen egal wie, aber nicht fallenlassen, ob mich jemand verletzt oder nicht', u'high_conf3': u'Trennung vom Elternhaus, ja richtig ohne denen geht es mir besser. Es gibt genug andere Menschen die mich lieben.', u'high_conf2': u'Hauskauf, war das die richtige Entscheidung? Ja definitiv und es findet sich immer eine L\xf6sung', u'high_conf5': u'', u'high_conf4': u'K\xfcndige …
tagging03	71	AU::GHjKfd9s1415976357851	13	instr_ratkonf	2014-11-14 14:59:59.999520	2014-11-14 15:00:02.736970	0:00:02.737450	{}
tagging03	71	AU::GHjKfd9s1415976357851	14	rat_konf1	2014-11-14 15:00:03.421690	2014-11-14 15:00:25.339310	0:00:21.917620	{u'KonfARG_8': 6, u'KonfARG_2': 6, u'KonfARG_3': 6, u'KonfARG_1': 6, u'KonfARG_6': 6, u'KonfARG_7': 6, u'KonfARG_4': 5, u'KonfARG_5': 6}
tagging03	71	AU::GHjKfd9s1415976357851	15	rat_konf2	2014-11-14 15:00:26.005200	2014-11-14 15:01:01.366270	0:00:35.361070	{u'konmed': 7, u'konpt': 7, u'propt': 7, u'emodom_2': 8, u'emodom_1': 9, u'emoval_2': 8, u'emoval_1': 8, u'promed': 3, u'emoarous_1': 4, u'emoarous_2': 5}
tagging03	71	AU::GHjKfd9s1415976357851	16	instrnavi	2014-11-14 15:01:01.833630	2014-11-14 15:01:03.719690	0:00:01.886060	{}
tagging03	71	AU::GHjKfd9s1415976357851	17	instrnavi_2	2014-11-14 15:01:04.763890	2014-11-14 15:01:19.831480	0:00:15.067590	{}
tagging03	71	AU::GHjKfd9s1415976357851	18	tagging	2014-11-14 15:01:20.329320	2014-11-14 15:08:18.818460	0:06:58.489140	{u'test1': u'1', u'test3': u'1', u'test2': u'1', u'test5': u'1', u'test4': u'1', u'test7': u'1', u'test6': u'1', u'test9': u'1', u'test8': u'1', u'test10': u'1'}
tagging03	71	AU::GHjKfd9s1415976357851	19	instr_postnavi	2014-11-14 15:08:19.231440	2014-11-14 15:08:21.707560	0:00:02.476120	{}
tagging03	71	AU::GHjKfd9s1415976357851	20	manipcheck	2014-11-14 15:08:22.356360	2014-11-14 15:08:48.536110	0:00:26.179750	{u'CrediCheck_2': 4, u'CrediCheck_3': 4, u'CrediCheck_1': 4, u'CrediCheck_4': 4, u'CrediCheck_5': 4, u'conflictcheck_1': 3, u'conflictcheck_2': 5, u'conflictcheck_3': 5, u'conflictcheck_4': 5}
tagging03	71	AU::GHjKfd9s1415976357851	21	posteff1	2014-11-14 15:08:49.293060	2014-11-14 15:09:18.017140	0:00:28.724080	{u'Pt_2': 7, u'Pt_1': 7, u'Ptconf1': 7, u'Pt_3': 7, u'Medconf1': 7, u'Med_4': 1, u'Med_5': 2, u'Med_2': 1, u'Med_3': 2, u'Med_1': 1}
tagging03	71	AU::GHjKfd9s1415976357851	22	posteff2	2014-11-14 15:09:18.615940	2014-11-14 15:09:46.308230	0:00:27.692290	{u'Pt_8': 7, u'Pt_5': 7, u'Pt_4': 7, u'Pt_7': 7, u'Pt_6': 7, u'Ptconf2': 7, u'Med_8': 1, u'Med_6': 2, u'Med_7': 2, u'Medconf2': 7}
tagging03	71	AU::GHjKfd9s1415976357851	23	rating_med_t2	2014-11-14 15:09:46.855800	2014-11-14 15:09:56.665270	0:00:09.809470	{u'rtza': 1, u'rnh': 1, u'rtta': 1, u'rsh': 1, u'rmao': 1}
tagging03	71	AU::GHjKfd9s1415976357851	24	rating_pt_t2	2014-11-14 15:09:57.219480	2014-11-14 15:10:08.534850	0:00:11.315370	{u'rpa': 7, u'rvht': 7, u'rgt': 7, u'rkt': 5, u'ript': 5}
tagging03	71	AU::GHjKfd9s1415976357851	25	theraptags	2014-11-14 15:10:08.935520	2014-11-14 15:10:25.130920	0:00:16.195400	{u'aspt': u'Therapie....'}
tagging03	71	AU::GHjKfd9s1415976357851	26	test_3	2014-11-14 15:10:27.058650	2014-11-14 15:10:41.345580	0:00:14.286930	{u'test_7': 0, u'test_9': 0, u'testnew_3': 0, u'testrel_3': 0, u'test_8': 0}
tagging03	71	AU::GHjKfd9s1415976357851	27	test_8	2014-11-14 15:10:42.818820	2014-11-14 15:10:58.689010	0:00:15.870190	{u'test_24': 0, u'test_22': 0, u'test_23': 0, u'testnew_8': 0, u'testrel_8': 0}
tagging03	71	AU::GHjKfd9s1415976357851	28	test_4	2014-11-14 15:10:59.888080	2014-11-14 15:11:07.295160	0:00:07.407080	{u'testrel_4': 0, u'testnew_4': 0, u'test_12': 0, u'test_11': 0, u'test_10': 0}
tagging03	71	AU::GHjKfd9s1415976357851	29	test_6	2014-11-14 15:11:08.505320	2014-11-14 15:11:16.043910	0:00:07.538590	{u'test_17': 0, u'test_16': 0, u'testrel_6': 0, u'testnew_6': 0, u'test_18': 0}
tagging03	71	AU::GHjKfd9s1415976357851	30	test_9	2014-11-14 15:11:17.308510	2014-11-14 15:11:32.512620	0:00:15.204110	{u'test_26': 7, u'test_27': 7, u'test_25': 7, u'testrel_9': 7, u'testnew_9': 7}
tagging03	71	AU::GHjKfd9s1415976357851	31	test_2	2014-11-14 15:11:33.715890	2014-11-14 15:11:43.364770	0:00:09.648880	{u'test_6': 0, u'test_5': 0, u'test_4': 0, u'testnew_2': 0, u'testrel_2': 0}
tagging03	71	AU::GHjKfd9s1415976357851	32	test_10	2014-11-14 15:11:44.700280	2014-11-14 15:11:55.051910	0:00:10.351630	{u'testnew_10': 0, u'test_30': 0, u'testrel_10': 0, u'test_28': 0, u'test_29': 0}
tagging03	71	AU::GHjKfd9s1415976357851	33	test_5	2014-11-14 15:11:56.365610	2014-11-14 15:12:14.408530	0:00:18.042920	{u'testrel_5': 7, u'test_15': 7, u'testnew_5': 0, u'test_13': 7, u'test_14': 7}
tagging03	71	AU::GHjKfd9s1415976357851	34	test_7	2014-11-14 15:12:25.374970	2014-11-14 15:12:38.790850	0:00:13.415880	{u'testnew_7': 0, u'testrel_7': 8, u'test_20': 8, u'test_19': 8, u'test_21': 8}
tagging03	71	AU::GHjKfd9s1415976357851	35	test_1	2014-11-14 15:12:39.849200	2014-11-14 15:12:56.535310	0:00:16.686110	{u'testrel_1': 8, u'test_3': 8, u'test_2': 8, u'test_1': 8, u'testnew_1': 3}
tagging03	71	AU::GHjKfd9s1415976357851	36	ncc	2014-11-14 15:12:58.271990	2014-11-14 15:13:38.071750	0:00:39.799760	{u'ncc_1': 2, u'ncc_2': 3, u'ncc_3': 2, u'ncc_4': 2, u'ncc_5': 1, u'ncc_6': 5, u'ncc_7': 2, u'ncc_8': 1}
tagging03	71	AU::GHjKfd9s1415976357851	37	post_aims	2014-11-14 15:13:38.522540	2014-11-14 15:15:24.966880	0:01:46.444340	{u'aimofstudy': u'Na ja ich bin strikt gegen Psychopharmaka also von daher voreingenommen', u'aimofstudy0': u'Ich selber...habe eine Vergangenheitsbew\xe4ltigung durchf\xfchren m\xfcssen. Und kenne auch Nachbarn und Freunde, allerdings w\xe4hlen die die klassische Medizinvariante und kommen aber nicht wirklich weiter!', u'unklar': 0}
tagging03	71	AU::GHjKfd9s1415976357851	38	debriefing	2014-11-14 15:15:25.378510	2014-11-14 15:15:27.291080	0:00:01.912570	{}
tagging03	71	AU::GHjKfd9s1415976357851	39	kommentare	2014-11-14 15:15:27.934800	2014-11-14 15:18:10.498670	0:02:42.563870	{u'feedback': u'Ein Patient muss wollen und die \xc4rzte m\xfcssen einfach runter von den klassischen ich verschreibe was! Woher kommt es was kann ich f\xfcr den Patienten tun? sollte die devise sein! Ich habe in den Stunden klarer gesehen und habe alles \xfcberstanden und ohne Medikamente alles gut verarbeitet. Mir geht es gut. \nNachbarn usw. leider schaffen die den Weg nicht ohne Medikamente u…
tagging03	71	AU::GHjKfd9s1415976357851	40	ende_komplett	2014-11-14 15:18:11.033810
tagging03	72	AU::n2QnBQ7T1415976579529	1	start	2014-11-14 14:49:39.683770	2014-11-14 14:49:46.844560	0:00:07.160790	{}
tagging03	72	AU::n2QnBQ7T1415976579529	2	consent	2014-11-14 14:49:47.212690	2014-11-14 14:50:04.527660	0:00:17.314970	{u'confirmation': True}
tagging03	72	AU::n2QnBQ7T1415976579529	3	demografie	2014-11-14 14:50:05.008850	2014-11-14 14:51:04.483020	0:00:59.474170	{u'tagged': 4, u'clicked': 4, u'tagknown': 1, u'cloudknown': 0, u'source': 1, u'tagcloudsite': u'-', u'ausb': 1, u'stud_beruf': u'Montagearbeiter', u'tagsite': u'-'}
tagging03	72	AU::n2QnBQ7T1415976579529	4	demografie2	2014-11-14 14:51:04.920240	2014-11-14 14:51:22.151720	0:00:17.231480	{u'tcsource': 1, u'tmeaning': 6, u'libknown': 0}
tagging03	72	AU::n2QnBQ7T1415976579529	5	instr_eff	2014-11-14 14:51:22.513250	2014-11-14 14:51:29.843540	0:00:07.330290	{}
tagging03	72	AU::n2QnBQ7T1415976579529	6	preeff	2014-11-14 14:51:30.712610	2014-11-14 14:51:45.503180	0:00:14.790570	{u'Pt_1': 1, u'Pt_3': 1, u'Pt_2': 1, u'Med_4': 1, u'Med_5': 1, u'Med_2': 1, u'Med_3': 1, u'Med_1': 1}
tagging03	72	AU::n2QnBQ7T1415976579529	7	preeff2	2014-11-14 14:51:46.081890	2014-11-14 14:52:29.144570	0:00:43.062680	{u'Pt_8': 1, u'Pt_5': 1, u'Pt_4': 1, u'Pt_7': 1, u'Pt_6': 1, u'Med_8': 1, u'Med_6': 2, u'Med_7': 1}
tagging03	72	AU::n2QnBQ7T1415976579529	8	instr_arg	2014-11-14 14:52:29.559540	2014-11-14 14:52:31.822530	0:00:02.262990	{}
tagging03	72	AU::n2QnBQ7T1415976579529	9	med_arg	2014-11-14 14:52:32.521700	2014-11-14 14:54:45.632980	0:02:13.111280	{u'med_arg': u'Ich kann gegen diese Mordinstrumente nur Negatives sagen. Deren Grundstoffe wurden von Naziwissenschaftlern im 3.Reich entwickelt. Und an Gefangenen in den Konzentrationslagern getestet. Welche damit zu Tode gequ\xe4lt wurden. Unsere sog. Demokratie, sollte sich wass sch\xe4men diese Dinge heute noch einzusetzen. Um Menschen die an der Gesellschaft erkrankt sind, gef\xfcgig und sys…
tagging03	72	AU::n2QnBQ7T1415976579529	10	pt_arg	2014-11-14 14:54:46.059900	2014-11-14 14:55:42.397700	0:00:56.337800	{u'pt_arg': u'Es gibt nur Contra dagegen, denn es entspricht der Praxis der Gehirnw\xe4sche. Wie sie in Unrechtsstaaten verwendet wird.'}
tagging03	72	AU::n2QnBQ7T1415976579529	11	instr_konf	2014-11-14 14:55:43.074460	2014-11-14 14:55:52.128210	0:00:09.053750	{}
tagging03	72	AU::n2QnBQ7T1415976579529	12	conf	2014-11-14 14:55:52.655470
tagging03	73	AU::mVp3SLsO1415976711393	1	start	2014-11-14 14:51:53.031820	2014-11-14 14:51:56.687590	0:00:03.655770	{}
tagging03	73	AU::mVp3SLsO1415976711393	2	consent	2014-11-14 14:51:57.061010	2014-11-14 14:52:06.746390	0:00:09.685380	{u'confirmation': True}
tagging03	73	AU::mVp3SLsO1415976711393	3	demografie	2014-11-14 14:52:07.201200	2014-11-14 14:53:37.115630	0:01:29.914430	{u'tagged': 5, u'clicked': 5, u'tagknown': 0, u'cloudknown': 0, u'source': 1, u'tagcloudsite': u'b', u'ausb': 1, u'stud_beruf': u'Parfumeriefachverk\xe4uferin', u'tagsite': u'b'}
tagging03	73	AU::mVp3SLsO1415976711393	4	demografie2	2014-11-14 14:53:37.563670	2014-11-14 14:53:57.961210	0:00:20.397540	{u'tcsource': 1, u'tmeaning': 6, u'libknown': 0}
tagging03	73	AU::mVp3SLsO1415976711393	5	instr_eff	2014-11-14 14:53:58.311610	2014-11-14 14:54:03.239880	0:00:04.928270	{}
tagging03	73	AU::mVp3SLsO1415976711393	6	preeff	2014-11-14 14:54:03.796780	2014-11-14 14:54:44.421000	0:00:40.624220	{u'Pt_1': 6, u'Pt_3': 6, u'Pt_2': 6, u'Med_4': 4, u'Med_5': 6, u'Med_2': 6, u'Med_3': 6, u'Med_1': 6}
tagging03	73	AU::mVp3SLsO1415976711393	7	preeff2	2014-11-14 14:54:44.921630	2014-11-14 14:55:15.485360	0:00:30.563730	{u'Pt_8': 5, u'Pt_5': 5, u'Pt_4': 5, u'Pt_7': 5, u'Pt_6': 5, u'Med_8': 5, u'Med_6': 5, u'Med_7': 5}
tagging03	73	AU::mVp3SLsO1415976711393	8	instr_arg	2014-11-14 14:55:15.853880	2014-11-14 14:55:20.542130	0:00:04.688250	{}
tagging03	73	AU::mVp3SLsO1415976711393	9	pt_arg	2014-11-14 14:55:20.913510	2014-11-14 14:56:07.025090	0:00:46.111580	{u'pt_arg': u'\xc4ngste Selbsmordgedanken,'}
tagging03	73	AU::mVp3SLsO1415976711393	10	med_arg	2014-11-14 14:56:07.396280	2014-11-14 14:56:32.818140	0:00:25.421860	{u'med_arg': u'\xc4Ngste, Selbstmordgedanken,Schlaflosigkeit'}
tagging03	73	AU::mVp3SLsO1415976711393	11	instr_konf	2014-11-14 14:56:33.521010	2014-11-14 14:56:41.215370	0:00:07.694360	{}
tagging03	73	AU::mVp3SLsO1415976711393	12	conf	2014-11-14 14:56:41.594440	2014-11-14 15:01:37.802550	0:04:56.208110	{u'low_conf1': u'\xc4ngste vor Arbeitslosigkeit', u'low_conf2': u'Geldnot', u'low_conf3': u'\xc4ngste um eigene Kinder', u'low_conf4': u'Wohnungssituation', u'low_conf5': u'Gedanken um Freunde', u'low_conf6': u'k'}
tagging03	73	AU::mVp3SLsO1415976711393	13	instr_ratkonf	2014-11-14 15:01:38.392120	2014-11-14 15:01:45.906770	0:00:07.514650	{}
tagging03	73	AU::mVp3SLsO1415976711393	14	rat_konf1	2014-11-14 15:01:46.544630	2014-11-14 15:02:15.112190	0:00:28.567560	{u'KonfARG_8': 5, u'KonfARG_2': 5, u'KonfARG_3': 6, u'KonfARG_1': 5, u'KonfARG_6': 5, u'KonfARG_7': 5, u'KonfARG_4': 4, u'KonfARG_5': 5}
tagging03	73	AU::mVp3SLsO1415976711393	15	rat_konf2	2014-11-14 15:02:15.904160	2014-11-14 15:02:51.773590	0:00:35.869430	{u'konmed': 5, u'emodom_2': 8, u'konpt': 5, u'propt': 5, u'emodom_1': 8, u'emoval_2': 7, u'emoval_1': 7, u'promed': 5, u'emoarous_1': 2, u'emoarous_2': 5}
tagging03	73	AU::mVp3SLsO1415976711393	16	instrnavi	2014-11-14 15:02:52.158400	2014-11-14 15:03:01.348550	0:00:09.190150	{}
tagging03	73	AU::mVp3SLsO1415976711393	17	instrnavi_2	2014-11-14 15:03:01.770070	2014-11-14 15:03:57.246760	0:00:55.476690	{}
tagging03	73	AU::mVp3SLsO1415976711393	18	tagging	2014-11-14 15:03:57.666590	2014-11-14 15:09:01.278340	0:05:03.611750	{u'test1': u'1', u'test3': u'0', u'test2': u'0', u'test5': u'1', u'test4': u'1', u'test7': u'1', u'test6': u'1', u'test9': u'1', u'test8': u'1', u'test10': u'1'}
tagging03	73	AU::mVp3SLsO1415976711393	19	instr_postnavi	2014-11-14 15:09:01.644140	2014-11-14 15:09:05.296700	0:00:03.652560	{}
tagging03	73	AU::mVp3SLsO1415976711393	20	manipcheck	2014-11-14 15:09:05.833340	2014-11-14 15:09:36.568540	0:00:30.735200	{u'CrediCheck_2': 5, u'CrediCheck_3': 5, u'CrediCheck_1': 5, u'CrediCheck_4': 5, u'CrediCheck_5': 5, u'conflictcheck_1': 4, u'conflictcheck_2': 5, u'conflictcheck_3': 6, u'conflictcheck_4': 3}
tagging03	73	AU::mVp3SLsO1415976711393	21	posteff1	2014-11-14 15:09:37.159530	2014-11-14 15:10:02.309940	0:00:25.150410	{u'Ptconf1': 4, u'Pt_1': 6, u'Pt_3': 6, u'Pt_2': 6, u'Med_3': 6, u'Med_4': 6, u'Med_5': 6, u'Med_2': 6, u'Medconf1': 4, u'Med_1': 6}
tagging03	73	AU::mVp3SLsO1415976711393	22	posteff2	2014-11-14 15:10:02.844250	2014-11-14 15:10:27.435030	0:00:24.590780	{u'Pt_8': 5, u'Pt_5': 5, u'Pt_4': 5, u'Pt_7': 5, u'Pt_6': 5, u'Ptconf2': 4, u'Med_8': 5, u'Med_6': 6, u'Med_7': 5, u'Medconf2': 4}
tagging03	73	AU::mVp3SLsO1415976711393	23	rating_med_t2	2014-11-14 15:10:27.860600	2014-11-14 15:10:45.374880	0:00:17.514280	{u'rtza': 6, u'rnh': 5, u'rmao': 5, u'rsh': 5, u'rtta': 6}
tagging03	73	AU::mVp3SLsO1415976711393	24	rating_pt_t2	2014-11-14 15:10:45.810890	2014-11-14 15:10:57.648470	0:00:11.837580	{u'rkt': 4, u'rpa': 4, u'rgt': 4, u'rvht': 4, u'ript': 4}
tagging03	73	AU::mVp3SLsO1415976711393	25	theraptags	2014-11-14 15:10:58.071370	2014-11-14 15:11:25.308760	0:00:27.237390	{u'aspt': u'Antidepresiva'}
tagging03	73	AU::mVp3SLsO1415976711393	26	test_5	2014-11-14 15:11:26.728510	2014-11-14 15:11:46.396970	0:00:19.668460	{u'testrel_5': 5, u'test_15': 5, u'test_14': 5, u'test_13': 5, u'testnew_5': 0}
tagging03	73	AU::mVp3SLsO1415976711393	27	test_9	2014-11-14 15:11:47.970030	2014-11-14 15:12:02.975230	0:00:15.005200	{u'test_26': 0, u'test_27': 0, u'test_25': 0, u'testrel_9': 0, u'testnew_9': 0}
tagging03	73	AU::mVp3SLsO1415976711393	28	test_10	2014-11-14 15:12:04.262490	2014-11-14 15:12:22.404600	0:00:18.142110	{u'testnew_10': 0, u'test_30': 7, u'testrel_10': 5, u'test_28': 7, u'test_29': 7}
tagging03	73	AU::mVp3SLsO1415976711393	29	test_7	2014-11-14 15:12:23.944280	2014-11-14 15:12:39.699200	0:00:15.754920	{u'testnew_7': 0, u'testrel_7': 5, u'test_20': 5, u'test_19': 5, u'test_21': 5}
tagging03	73	AU::mVp3SLsO1415976711393	30	test_6	2014-11-14 15:12:41.301550	2014-11-14 15:13:01.663180	0:00:20.361630	{u'test_17': 0, u'test_16': 6, u'testrel_6': 6, u'testnew_6': 0, u'test_18': 6}
tagging03	73	AU::mVp3SLsO1415976711393	31	test_4	2014-11-14 15:13:03.145380	2014-11-14 15:13:20.400180	0:00:17.254800	{u'testrel_4': 5, u'testnew_4': 0, u'test_12': 5, u'test_11': 5, u'test_10': 5}
tagging03	73	AU::mVp3SLsO1415976711393	32	test_1	2014-11-14 15:13:21.308380	2014-11-14 15:13:37.556360	0:00:16.247980	{u'test_3': 5, u'testrel_1': 5, u'test_2': 5, u'test_1': 5, u'testnew_1': 0}
tagging03	73	AU::mVp3SLsO1415976711393	33	test_8	2014-11-14 15:13:39.935530	2014-11-14 15:13:58.429920	0:00:18.494390	{u'test_24': 5, u'test_22': 0, u'testrel_8': 5, u'testnew_8': 6, u'test_23': 6}
tagging03	73	AU::mVp3SLsO1415976711393	34	ncc	2014-11-14 15:13:59.969110	2014-11-14 15:14:47.780720	0:00:47.811610	{u'ncc_1': 4, u'ncc_2': 5, u'ncc_3': 2, u'ncc_4': 5, u'ncc_5': 2, u'ncc_6': 2, u'ncc_7': 2, u'ncc_8': 2}
tagging03	73	AU::mVp3SLsO1415976711393	35	post_aims	2014-11-14 15:14:48.186770	2014-11-14 15:15:10.690630	0:00:22.503860	{u'aimofstudy': u'Aufpassen', u'aimofstudy0': u'ja', u'unklar': 1}
tagging03	73	AU::mVp3SLsO1415976711393	36	debriefing	2014-11-14 15:15:11.127950	2014-11-14 15:15:23.167700	0:00:12.039750	{}
tagging03	73	AU::mVp3SLsO1415976711393	37	kommentare	2014-11-14 15:15:23.594330	2014-11-14 15:15:26.034790	0:00:02.440460	{u'feedback': u'', u'delete': False}
tagging03	73	AU::mVp3SLsO1415976711393	38	ende_komplett	2014-11-14 15:15:26.414150
tagging03	74	AU::ummbzbyj1415976734328	1	start	2014-11-14 14:55:41.354370	2014-11-14 14:55:58.379470	0:00:17.025100	{}
tagging03	74	AU::ummbzbyj1415976734328	2	consent	2014-11-14 14:55:58.957750	2014-11-14 14:56:05.477470	0:00:06.519720	{u'confirmation': True}
tagging03	74	AU::ummbzbyj1415976734328	3	demografie	2014-11-14 14:56:06.073270	2014-11-14 14:56:47.558410	0:00:41.485140	{u'tagged': 2, u'clicked': 2, u'tagknown': 1, u'cloudknown': 0, u'source': 1, u'tagcloudsite': u'xxx', u'ausb': 3, u'stud_beruf': u'Koch', u'tagsite': u'xxx'}
tagging03	74	AU::ummbzbyj1415976734328	4	demografie2	2014-11-14 14:56:48.059610	2014-11-14 14:57:05.919220	0:00:17.859610	{u'tcsource': 4, u'tmeaning': 1, u'libknown': 0}
tagging03	74	AU::ummbzbyj1415976734328	5	instr_eff	2014-11-14 14:57:06.441040	2014-11-14 14:57:07.735610	0:00:01.294570	{}
tagging03	74	AU::ummbzbyj1415976734328	6	preeff	2014-11-14 14:57:09.037830	2014-11-14 14:57:33.397980	0:00:24.360150	{u'Pt_1': 7, u'Pt_3': 7, u'Pt_2': 7, u'Med_4': 7, u'Med_5': 7, u'Med_2': 7, u'Med_3': 7, u'Med_1': 7}
tagging03	74	AU::ummbzbyj1415976734328	7	preeff2	2014-11-14 14:57:34.440120	2014-11-14 14:57:55.689350	0:00:21.249230	{u'Pt_8': 7, u'Pt_5': 7, u'Pt_4': 7, u'Pt_7': 7, u'Pt_6': 7, u'Med_8': 7, u'Med_6': 7, u'Med_7': 7}
tagging03	74	AU::ummbzbyj1415976734328	8	instr_arg	2014-11-14 14:57:56.284550	2014-11-14 14:57:58.381530	0:00:02.096980	{}
tagging03	74	AU::ummbzbyj1415976734328	9	pt_arg	2014-11-14 14:57:59.132130	2014-11-14 14:58:09.346070	0:00:10.213940	{u'pt_arg': u'Kein Kommentar...'}
tagging03	74	AU::ummbzbyj1415976734328	10	med_arg	2014-11-14 14:58:09.790970	2014-11-14 14:58:19.446560	0:00:09.655590	{u'med_arg': u'Kein Kommentar!'}
tagging03	74	AU::ummbzbyj1415976734328	11	instr_konf	2014-11-14 14:58:20.331180	2014-11-14 14:58:21.821840	0:00:01.490660	{}
tagging03	74	AU::ummbzbyj1415976734328	12	conf	2014-11-14 14:58:22.727850
tagging03	75	AU::uppDeyvK1415977169286	1	start	2014-11-14 14:59:29.377160	2014-11-14 14:59:34.406230	0:00:05.029070	{}
tagging03	75	AU::uppDeyvK1415977169286	2	consent	2014-11-14 14:59:34.797030	2014-11-14 14:59:41.457870	0:00:06.660840	{u'confirmation': True}
tagging03	75	AU::uppDeyvK1415977169286	3	demografie	2014-11-14 14:59:41.911250
tagging03	76	AU::QJysUYgV1415977277708	1	start	2014-11-14 15:01:20.181420	2014-11-14 15:01:47.407180	0:00:27.225760	{}
tagging03	76	AU::QJysUYgV1415977277708	2	consent	2014-11-14 15:01:47.855920	2014-11-14 15:02:08.493270	0:00:20.637350	{u'confirmation': True}
tagging03	76	AU::QJysUYgV1415977277708	3	demografie	2014-11-14 15:02:08.977900	2014-11-14 15:11:18.474380	0:09:09.496480	{u'tagged': 4, u'clicked': 5, u'tagknown': 1, u'cloudknown': 0, u'source': 0, u'tagcloudsite': u'nein', u'ausb': 2, u'stud_beruf': u'Studium', u'tagsite': u'nein'}
tagging03	76	AU::QJysUYgV1415977277708	4	demografie2	2014-11-14 15:11:18.970300	2014-11-14 15:11:58.917640	0:00:39.947340	{u'tcsource': 5, u'tmeaning': 3, u'libknown': 0}
tagging03	76	AU::QJysUYgV1415977277708	5	instr_eff	2014-11-14 15:12:00.203020	2014-11-14 15:12:03.151460	0:00:02.948440	{}
tagging03	76	AU::QJysUYgV1415977277708	6	preeff	2014-11-14 15:12:03.656560	2014-11-14 15:12:34.058460	0:00:30.401900	{u'Pt_1': 6, u'Pt_3': 6, u'Pt_2': 5, u'Med_4': 5, u'Med_5': 5, u'Med_2': 4, u'Med_3': 4, u'Med_1': 6}
tagging03	76	AU::QJysUYgV1415977277708	7	preeff2	2014-11-14 15:12:34.618170	2014-11-14 15:13:07.602680	0:00:32.984510	{u'Pt_8': 6, u'Pt_5': 5, u'Pt_4': 6, u'Pt_7': 5, u'Pt_6': 6, u'Med_8': 5, u'Med_6': 5, u'Med_7': 5}
tagging03	76	AU::QJysUYgV1415977277708	8	instr_arg	2014-11-14 15:13:07.958510	2014-11-14 15:13:11.448200	0:00:03.489690	{}
tagging03	76	AU::QJysUYgV1415977277708	9	med_arg	2014-11-14 15:13:12.192760	2014-11-14 15:13:28.149730	0:00:15.956970	{u'med_arg': u'tz'}
tagging03	76	AU::QJysUYgV1415977277708	10	pt_arg	2014-11-14 15:13:28.614100	2014-11-14 15:13:33.415580	0:00:04.801480	{u'pt_arg': u'tz'}
tagging03	76	AU::QJysUYgV1415977277708	11	instr_konf	2014-11-14 15:13:34.093110	2014-11-14 15:13:41.154390	0:00:07.061280	{}
tagging03	76	AU::QJysUYgV1415977277708	12	conf	2014-11-14 15:13:41.592930	2014-11-14 15:20:14.560240	0:06:32.967310	{u'low_conf1': u'Entscheidungen \xfcber Beziehungen', u'low_conf2': u'm\xfcndliche Pr\xfcfungen', u'low_conf3': u'tz', u'low_conf4': u'tz', u'low_conf5': u'tz', u'low_conf6': u'tz'}
tagging03	76	AU::QJysUYgV1415977277708	13	instr_ratkonf	2014-11-14 15:20:15.095770	2014-11-14 15:20:18.693420	0:00:03.597650	{}
tagging03	76	AU::QJysUYgV1415977277708	14	rat_konf1	2014-11-14 15:20:19.209570	2014-11-14 15:20:38.012600	0:00:18.803030	{u'KonfARG_8': 4, u'KonfARG_2': 4, u'KonfARG_3': 4, u'KonfARG_1': 4, u'KonfARG_6': 4, u'KonfARG_7': 4, u'KonfARG_4': 4, u'KonfARG_5': 4}
tagging03	76	AU::QJysUYgV1415977277708	15	rat_konf2	2014-11-14 15:20:38.753090	2014-11-14 15:21:14.615540	0:00:35.862450	{u'propt': 4, u'emodom_2': 7, u'konpt': 4, u'konmed': 4, u'emodom_1': 8, u'emoval_2': 6, u'emoval_1': 7, u'promed': 4, u'emoarous_1': 6, u'emoarous_2': 5}
tagging03	76	AU::QJysUYgV1415977277708	16	instrnavi	2014-11-14 15:21:14.976480	2014-11-14 15:21:22.962310	0:00:07.985830	{}
tagging03	76	AU::QJysUYgV1415977277708	17	instrnavi_2	2014-11-14 15:21:23.358200	2014-11-14 15:21:56.330860	0:00:32.972660	{}
tagging03	76	AU::QJysUYgV1415977277708	18	tagging	2014-11-14 15:21:56.790640	2014-11-14 15:27:53.219560	0:05:56.428920	{u'test1': u'0', u'test3': u'0', u'test2': u'0', u'test5': u'0', u'test4': u'0', u'test7': u'0', u'test6': u'0', u'test9': u'0', u'test8': u'0', u'test10': u'0'}
tagging03	76	AU::QJysUYgV1415977277708	19	instr_postnavi	2014-11-14 15:27:53.717440	2014-11-14 15:27:57.860200	0:00:04.142760	{}
tagging03	76	AU::QJysUYgV1415977277708	20	manipcheck	2014-11-14 15:27:58.464330	2014-11-14 15:28:35.510610	0:00:37.046280	{u'CrediCheck_2': 3, u'CrediCheck_3': 4, u'CrediCheck_1': 3, u'CrediCheck_4': 4, u'CrediCheck_5': 3, u'conflictcheck_1': 4, u'conflictcheck_2': 2, u'conflictcheck_3': 3, u'conflictcheck_4': 4}
tagging03	76	AU::QJysUYgV1415977277708	21	posteff1	2014-11-14 15:28:36.134180	2014-11-14 15:28:56.495800	0:00:20.361620	{u'Med_5': 4, u'Pt_1': 4, u'Ptconf1': 1, u'Pt_3': 4, u'Medconf1': 1, u'Med_4': 4, u'Pt_2': 4, u'Med_2': 4, u'Med_3': 4, u'Med_1': 4}
tagging03	76	AU::QJysUYgV1415977277708	22	posteff2	2014-11-14 15:28:57.196620	2014-11-14 15:29:05.054380	0:00:07.857760	{u'Pt_8': 4, u'Pt_5': 4, u'Pt_4': 4, u'Pt_7': 4, u'Pt_6': 4, u'Ptconf2': 1, u'Med_8': 4, u'Med_6': 4, u'Med_7': 4, u'Medconf2': 1}
tagging03	76	AU::QJysUYgV1415977277708	23	rating_med_t2	2014-11-14 15:29:05.631000	2014-11-14 15:29:15.034090	0:00:09.403090	{u'rtza': 4, u'rnh': 4, u'rmao': 4, u'rsh': 4, u'rtta': 4}
tagging03	76	AU::QJysUYgV1415977277708	24	rating_pt_t2	2014-11-14 15:29:15.512030	2014-11-14 15:29:28.015970	0:00:12.503940	{u'rpa': 5, u'rkt': 5, u'rgt': 5, u'rvht': 5, u'ript': 5}
tagging03	76	AU::QJysUYgV1415977277708	25	theraptags	2014-11-14 15:29:28.407680	2014-11-14 15:29:38.272740	0:00:09.865060	{u'aspt': u'tz'}
tagging03	76	AU::QJysUYgV1415977277708	26	ncc	2014-11-14 15:29:41.307870	2014-11-14 15:30:29.378690	0:00:48.070820	{u'ncc_1': 3, u'ncc_2': 5, u'ncc_3': 5, u'ncc_4': 3, u'ncc_5': 1, u'ncc_6': 2, u'ncc_7': 3, u'ncc_8': 3}
tagging03	76	AU::QJysUYgV1415977277708	27	post_aims	2014-11-14 15:30:29.772870	2014-11-14 15:30:47.133030	0:00:17.360160	{u'aimofstudy': u'tz', u'aimofstudy0': u'nein', u'unklar': 2}
tagging03	76	AU::QJysUYgV1415977277708	28	debriefing	2014-11-14 15:30:47.533570	2014-11-14 15:30:49.644630	0:00:02.111060	{}
tagging03	76	AU::QJysUYgV1415977277708	29	kommentare	2014-11-14 15:30:50.107940	2014-11-14 15:30:58.347540	0:00:08.239600	{u'feedback': u'tz', u'delete': False}
tagging03	76	AU::QJysUYgV1415977277708	30	ende_komplett	2014-11-14 15:30:58.714330
tagging03	77	AU::VftKYGco1415977570911	1	start	2014-11-14 15:06:11.940300	2014-11-14 15:06:15.603890	0:00:03.663590	{}
tagging03	77	AU::VftKYGco1415977570911	2	consent	2014-11-14 15:06:15.967430	2014-11-14 15:06:19.539260	0:00:03.571830	{u'confirmation': True}
tagging03	77	AU::VftKYGco1415977570911	3	demografie	2014-11-14 15:06:20.081510	2014-11-14 15:06:55.017500	0:00:34.935990	{u'tagged': 3, u'clicked': 3, u'tagknown': 1, u'cloudknown': 0, u'source': 1, u'tagcloudsite': u'nein', u'ausb': 2, u'stud_beruf': u'student', u'tagsite': u'nein'}
tagging03	77	AU::VftKYGco1415977570911	4	demografie2	2014-11-14 15:06:56.686900	2014-11-14 15:07:02.615630	0:00:05.928730	{u'tcsource': 1, u'tmeaning': 6, u'libknown': 0}
tagging03	77	AU::VftKYGco1415977570911	5	instr_eff	2014-11-14 15:07:03.403210	2014-11-14 15:07:04.799040	0:00:01.395830	{}
tagging03	77	AU::VftKYGco1415977570911	6	preeff	2014-11-14 15:07:05.855740	2014-11-14 15:07:13.209310	0:00:07.353570	{u'Pt_1': 3, u'Pt_3': 3, u'Pt_2': 5, u'Med_4': 4, u'Med_5': 3, u'Med_2': 5, u'Med_3': 5, u'Med_1': 4}
tagging03	77	AU::VftKYGco1415977570911	7	preeff2	2014-11-14 15:07:13.823670	2014-11-14 15:07:20.278190	0:00:06.454520	{u'Pt_8': 5, u'Pt_5': 3, u'Pt_4': 3, u'Pt_7': 4, u'Pt_6': 3, u'Med_8': 4, u'Med_6': 4, u'Med_7': 3}
tagging03	77	AU::VftKYGco1415977570911	8	instr_arg	2014-11-14 15:07:20.741790	2014-11-14 15:07:21.978280	0:00:01.236490	{}
tagging03	77	AU::VftKYGco1415977570911	9	pt_arg	2014-11-14 15:07:22.722890	2014-11-14 15:07:29.627810	0:00:06.904920	{u'pt_arg': u'keine ahnung'}
tagging03	77	AU::VftKYGco1415977570911	10	med_arg	2014-11-14 15:07:30.169620	2014-11-14 15:07:34.434410	0:00:04.264790	{u'med_arg': u'keine ahnung'}
tagging03	77	AU::VftKYGco1415977570911	11	instr_konf	2014-11-14 15:07:35.143850	2014-11-14 15:07:36.629910	0:00:01.486060	{}
tagging03	77	AU::VftKYGco1415977570911	12	conf	2014-11-14 15:07:37.403760	2014-11-14 15:13:09.262350	0:05:31.858590	{u'high_conf1': u'wei\xdf nicht / keine', u'high_conf3': u'', u'high_conf2': u'', u'high_conf5': u'', u'high_conf4': u'', u'high_conf6': u''}
tagging03	77	AU::VftKYGco1415977570911	13	instr_ratkonf	2014-11-14 15:13:09.650190	2014-11-14 15:13:11.141280	0:00:01.491090	{}
tagging03	77	AU::VftKYGco1415977570911	14	rat_konf1	2014-11-14 15:13:12.087340	2014-11-14 15:13:19.484400	0:00:07.397060	{u'KonfARG_8': 5, u'KonfARG_2': 4, u'KonfARG_3': 3, u'KonfARG_1': 3, u'KonfARG_6': 4, u'KonfARG_7': 4, u'KonfARG_4': 4, u'KonfARG_5': 5}
tagging03	77	AU::VftKYGco1415977570911	15	rat_konf2	2014-11-14 15:13:20.311430	2014-11-14 15:13:27.463330	0:00:07.151900	{u'propt': 4, u'konpt': 4, u'emodom_2': 5, u'konmed': 4, u'emodom_1': 5, u'emoval_2': 5, u'emoval_1': 6, u'promed': 5, u'emoarous_1': 4, u'emoarous_2': 7}
tagging03	77	AU::VftKYGco1415977570911	16	instrnavi	2014-11-14 15:13:27.949870	2014-11-14 15:13:29.684110	0:00:01.734240	{}
tagging03	77	AU::VftKYGco1415977570911	17	instrnavi_2	2014-11-14 15:13:30.949190	2014-11-14 15:13:33.447240	0:00:02.498050	{}
tagging03	77	AU::VftKYGco1415977570911	18	tagging	2014-11-14 15:13:33.904120	2014-11-14 15:18:49.654050	0:05:15.749930	{u'test1': u'0', u'test3': u'1', u'test2': u'1', u'test5': u'0', u'test4': u'1', u'test7': u'1', u'test6': u'0', u'test9': u'0', u'test8': u'1', u'test10': u'1'}
tagging03	77	AU::VftKYGco1415977570911	19	instr_postnavi	2014-11-14 15:18:50.044520	2014-11-14 15:18:51.182910	0:00:01.138390	{}
tagging03	77	AU::VftKYGco1415977570911	20	manipcheck	2014-11-14 15:18:52.537060	2014-11-14 15:18:59.661040	0:00:07.123980	{u'CrediCheck_2': 3, u'CrediCheck_3': 3, u'CrediCheck_1': 4, u'CrediCheck_4': 5, u'CrediCheck_5': 5, u'conflictcheck_1': 6, u'conflictcheck_2': 4, u'conflictcheck_3': 4, u'conflictcheck_4': 6}
tagging03	77	AU::VftKYGco1415977570911	21	posteff1	2014-11-14 15:19:00.266150	2014-11-14 15:19:08.333080	0:00:08.066930	{u'Med_5': 4, u'Pt_1': 3, u'Ptconf1': 4, u'Pt_3': 3, u'Med_3': 5, u'Med_4': 5, u'Pt_2': 6, u'Med_2': 3, u'Medconf1': 5, u'Med_1': 5}
tagging03	77	AU::VftKYGco1415977570911	22	posteff2	2014-11-14 15:19:09.079300	2014-11-14 15:19:17.105410	0:00:08.026110	{u'Pt_8': 4, u'Pt_5': 4, u'Pt_4': 4, u'Pt_7': 5, u'Pt_6': 6, u'Ptconf2': 4, u'Med_8': 3, u'Med_6': 3, u'Med_7': 5, u'Medconf2': 5}
tagging03	77	AU::VftKYGco1415977570911	23	rating_med_t2	2014-11-14 15:19:17.571780	2014-11-14 15:19:21.383740	0:00:03.811960	{u'rtta': 5, u'rtza': 4, u'rnh': 5, u'rsh': 5, u'rmao': 3}
tagging03	77	AU::VftKYGco1415977570911	24	rating_pt_t2	2014-11-14 15:19:21.935890	2014-11-14 15:19:25.708310	0:00:03.772420	{u'rkt': 3, u'rvht': 5, u'rgt': 4, u'rpa': 4, u'ript': 4}
tagging03	77	AU::VftKYGco1415977570911	25	theraptags	2014-11-14 15:19:26.153620	2014-11-14 15:19:37.085200	0:00:10.931580	{u'aspt': u'keine ahnung'}
tagging03	77	AU::VftKYGco1415977570911	26	test_4	2014-11-14 15:19:38.639650	2014-11-14 15:19:45.922850	0:00:07.283200	{u'testrel_4': 0, u'testnew_4': 0, u'test_12': 0, u'test_11': 0, u'test_10': 0}
tagging03	77	AU::VftKYGco1415977570911	27	test_3	2014-11-14 15:19:49.302390	2014-11-14 15:19:55.962900	0:00:06.660510	{u'test_7': 0, u'testrel_3': 0, u'testnew_3': 0, u'test_9': 0, u'test_8': 0}
tagging03	77	AU::VftKYGco1415977570911	28	test_7	2014-11-14 15:19:57.432240	2014-11-14 15:20:03.476080	0:00:06.043840	{u'testnew_7': 0, u'testrel_7': 0, u'test_20': 0, u'test_19': 0, u'test_21': 0}
tagging03	77	AU::VftKYGco1415977570911	29	test_10	2014-11-14 15:20:04.902000	2014-11-14 15:20:09.193830	0:00:04.291830	{u'testnew_10': 0, u'test_30': 0, u'testrel_10': 0, u'test_28': 0, u'test_29': 0}
tagging03	77	AU::VftKYGco1415977570911	30	test_8	2014-11-14 15:20:10.896750	2014-11-14 15:20:15.508460	0:00:04.611710	{u'test_24': 0, u'test_22': 0, u'testrel_8': 0, u'testnew_8': 0, u'test_23': 0}
tagging03	77	AU::VftKYGco1415977570911	31	test_2	2014-11-14 15:20:18.839130	2014-11-14 15:20:22.870160	0:00:04.031030	{u'test_6': 0, u'test_5': 0, u'test_4': 0, u'testnew_2': 0, u'testrel_2': 0}
tagging03	77	AU::VftKYGco1415977570911	32	ncc	2014-11-14 15:20:24.634540	2014-11-14 15:21:00.695270	0:00:36.060730	{u'ncc_1': 4, u'ncc_2': 4, u'ncc_3': 3, u'ncc_4': 4, u'ncc_5': 5, u'ncc_6': 4, u'ncc_7': 4, u'ncc_8': 3}
tagging03	77	AU::VftKYGco1415977570911	33	post_aims	2014-11-14 15:21:01.092650	2014-11-14 15:21:19.264180	0:00:18.171530	{u'aimofstudy': u'zu informieren', u'aimofstudy0': u'nein', u'unklar': 2}
tagging03	77	AU::VftKYGco1415977570911	34	debriefing	2014-11-14 15:21:19.720340	2014-11-14 15:21:23.713060	0:00:03.992720	{}
tagging03	77	AU::VftKYGco1415977570911	35	kommentare	2014-11-14 15:21:24.250560	2014-11-14 15:21:31.310800	0:00:07.060240	{u'feedback': u'', u'delete': False}
tagging03	77	AU::VftKYGco1415977570911	36	ende_komplett	2014-11-14 15:21:31.770820
tagging03	78	AU::HdjMX9vm1415978846169	1	start	2014-11-14 15:27:26.942690	2014-11-14 15:27:39.239020	0:00:12.296330	{}
tagging03	78	AU::HdjMX9vm1415978846169	2	consent	2014-11-14 15:27:39.848060	2014-11-14 15:27:45.933560	0:00:06.085500	{u'confirmation': True}
tagging03	78	AU::HdjMX9vm1415978846169	3	demografie	2014-11-14 15:27:47.053890	2014-11-14 15:29:18.724290	0:01:31.670400	{u'tagged': 3, u'clicked': 3, u'tagknown': 1, u'cloudknown': 0, u'source': 0, u'tagcloudsite': u'Nein', u'ausb': 1, u'stud_beruf': u'Schreiner', u'tagsite': u'Nein'}
tagging03	78	AU::HdjMX9vm1415978846169	4	demografie2	2014-11-14 15:29:19.517190	2014-11-14 15:30:13.229710	0:00:53.712520	{u'tcsource': 5, u'tmeaning': 4, u'libknown': 0}
tagging03	78	AU::HdjMX9vm1415978846169	5	instr_eff	2014-11-14 15:30:13.776470	2014-11-14 15:30:20.083550	0:00:06.307080	{}
tagging03	78	AU::HdjMX9vm1415978846169	6	preeff	2014-11-14 15:30:21.200580	2014-11-14 15:31:42.144840	0:01:20.944260	{u'Pt_1': 6, u'Pt_3': 6, u'Pt_2': 5, u'Med_4': 4, u'Med_5': 5, u'Med_2': 4, u'Med_3': 5, u'Med_1': 6}
tagging03	79	AU::bMKetlrH1415979102884	1	start	2014-11-14 15:28:52.716470	2014-11-14 15:28:57.754240	0:00:05.037770	{}
tagging03	79	AU::bMKetlrH1415979102884	2	consent	2014-11-14 15:28:58.539490	2014-11-14 15:29:04.306820	0:00:05.767330	{u'confirmation': True}
tagging03	79	AU::bMKetlrH1415979102884	3	demografie	2014-11-14 15:29:05.365220	2014-11-14 15:29:45.495810	0:00:40.130590	{u'tagged': 1, u'clicked': 1, u'tagknown': 0, u'cloudknown': 0, u'source': 1, u'tagcloudsite': u'Nein', u'ausb': 1, u'stud_beruf': u'Produktmanager', u'tagsite': u'Nein'}
tagging03	79	AU::bMKetlrH1415979102884	4	demografie2	2014-11-14 15:29:46.591830	2014-11-14 15:30:04.527330	0:00:17.935500	{u'tcsource': 1, u'tmeaning': 6, u'libknown': 0}
tagging03	79	AU::bMKetlrH1415979102884	5	instr_eff	2014-11-14 15:30:05.165450	2014-11-14 15:30:10.118000	0:00:04.952550	{}
tagging03	79	AU::bMKetlrH1415979102884	6	preeff	2014-11-14 15:30:11.802070	2014-11-14 15:30:34.526140	0:00:22.724070	{u'Pt_1': 1, u'Pt_3': 1, u'Pt_2': 1, u'Med_4': 1, u'Med_5': 1, u'Med_2': 1, u'Med_3': 1, u'Med_1': 1}
tagging03	79	AU::bMKetlrH1415979102884	7	preeff2	2014-11-14 15:30:36.047150	2014-11-14 15:30:47.426950	0:00:11.379800	{u'Pt_8': 1, u'Pt_5': 1, u'Pt_4': 1, u'Pt_7': 1, u'Pt_6': 1, u'Med_8': 1, u'Med_6': 1, u'Med_7': 1}
tagging03	79	AU::bMKetlrH1415979102884	8	instr_arg	2014-11-14 15:30:48.185980	2014-11-14 15:30:51.329930	0:00:03.143950	{}
tagging03	79	AU::bMKetlrH1415979102884	9	med_arg	2014-11-14 15:30:52.491160	2014-11-14 15:31:14.828720	0:00:22.337560	{u'med_arg': u'keine ist nicht mein Thema , breche hier ab'}
tagging03	79	AU::bMKetlrH1415979102884	10	pt_arg	2014-11-14 15:31:15.647990
tagging03	80	AU::1HrDYIZD1415979113084	1	start	2014-11-14 15:31:54.616050	2014-11-14 15:31:57.545410	0:00:02.929360	{}
[truncated: 9,141 more rows]
