# Supplementary material for: How Confidence in Prior Attitudes, Social Tag Popularity, and Source Credibility Shape Confirmation Bias Toward Antidepressants and Psychotherapy in a Representative German Sample: Randomized Controlled Web-Based Study
Source: J Med Internet Res. 2019 Apr 23;21(4):e11081. doi: 10.2196/11081 (PMC6658248; doi:10.2196/11081)
Supplement: Multimedia Appendix 2 [file jmir_v21i4e11081_app2.zip › Multimedia_Apendix/tagging03_reportlog_1-10986.csv]

study	run	user	page	timestamp	action	selected	target	value
tagging03	1	AU::PKsZjSVh1415957414529	none	2014-11-14 09:30:19.370270	devicebrowser			5.0 (Windows)-Netscape
tagging03	1	AU::PKsZjSVh1415957414529	none	2014-11-14 09:30:19.484490	deviceurlparam			(Object)#0 id = "tagging03" tic = "84a5e3e3d99f4f63e4b7a0a43eec4e7e"
tagging03	1	AU::PKsZjSVh1415957414529	none	2014-11-14 09:30:19.553710	deviceappsize			1704x938
tagging03	1	AU::PKsZjSVh1415957414529	tagging	2014-11-14 09:40:43.766560	Component creation completed	Timer started	tagging
tagging03	1	AU::PKsZjSVh1415957414529	tagging	2014-11-14 09:40:46.372970	click	Interpersonelle Therapie	tagcloud
tagging03	1	AU::PKsZjSVh1415957414529	tagging	2014-11-14 09:40:48.119620	click	Klientenzentrierte Therapie	tagcloud
tagging03	1	AU::PKsZjSVh1415957414529	tagging	2014-11-14 09:40:49.239980	click	Noradrenalin-Hemmer	tagcloud
tagging03	1	AU::PKsZjSVh1415957414529	tagging	2014-11-14 09:40:50.100480	click	Tetrazyklische Antidepressiva	tagcloud
tagging03	1	AU::PKsZjSVh1415957414529	tagging	2014-11-14 09:40:50.750610	click	Verhaltenstherapie	tagcloud
tagging03	1	AU::PKsZjSVh1415957414529	tagging	2014-11-14 09:40:51.599240	clicked	Not yet timed out	weiterButton
tagging03	1	AU::PKsZjSVh1415957414529	tagging	2014-11-14 09:40:55.718150	click	Vorurteile	tagcloud
tagging03	1	AU::PKsZjSVh1415957414529	tagging	2014-11-14 09:40:57.530300	click	Trizyklische Antidepressiva	tagcloud
tagging03	1	AU::PKsZjSVh1415957414529	tagging	2014-11-14 09:40:58.152810	click	Tetrazyklische Antidepressiva	tagcloud
tagging03	1	AU::PKsZjSVh1415957414529	tagging	2014-11-14 09:40:58.697110	click	Tetrazyklische Antidepressiva	tagcloud
tagging03	1	AU::PKsZjSVh1415957414529	tagging	2014-11-14 09:40:59.251060	click	Psychoanalyse	tagcloud
tagging03	1	AU::PKsZjSVh1415957414529	tagging	2014-11-14 09:41:00.419260	click	MAO-Hemmer	tagcloud
tagging03	1	AU::PKsZjSVh1415957414529	tagging	2014-11-14 09:41:02.482260	click	Medienberichterstattung	tagcloud
tagging03	1	AU::PKsZjSVh1415957414529	tagging	2014-11-14 09:47:09.291490	clicked	Timer timed out	weiterButton
tagging03	2	AU::9JSyZgat1415957713282	none	2014-11-14 09:35:14.536850	deviceurlparam			(Object)#0 id = "tagging03" tic = "82e240523971971b9d0b150948fdcca8"
tagging03	2	AU::9JSyZgat1415957713282	none	2014-11-14 09:35:14.606170	deviceappsize			1600x799
tagging03	2	AU::9JSyZgat1415957713282	none	2014-11-14 09:35:15.484140	devicebrowser			5.0 (Windows NT 6.1; WOW64) AppleWebKit/537.36 (KHTML, like Gecko) Chrome/38.0.2125.111 Safari/537.36-Netscape
tagging03	2	AU::9JSyZgat1415957713282	tagging	2014-11-14 09:45:44.360160	Component creation completed	Timer started	tagging
tagging03	2	AU::9JSyZgat1415957713282	tagging	2014-11-14 09:45:48.105520	click	Gesellschaftsrelevanz	tagcloud
tagging03	2	AU::9JSyZgat1415957713282	tagging	2014-11-14 09:45:54.777720	expanded	Gesellschaftsrelevanz_2	textwindow
tagging03	2	AU::9JSyZgat1415957713282	tagging	2014-11-14 09:46:04.287530	clicked	Not yet timed out	weiterButton
tagging03	2	AU::9JSyZgat1415957713282	tagging	2014-11-14 09:46:09.691590	expanded	Gesellschaftsrelevanz_2	textwindow
tagging03	2	AU::9JSyZgat1415957713282	tagging	2014-11-14 09:46:17.864460	expanded	Gesellschaftsrelevanz_2	textwindow
tagging03	2	AU::9JSyZgat1415957713282	tagging	2014-11-14 09:46:17.918340	usertag added	US-Soldaten Depressionen	Depression ist der tödlichste Feind für US-Soldaten
tagging03	2	AU::9JSyZgat1415957713282	tagging	2014-11-14 09:46:22.138390	click	Gestaltpsychotherapie	tagcloud
tagging03	2	AU::9JSyZgat1415957713282	tagging	2014-11-14 09:46:27.418510	click	Interpersonelle Therapie	tagcloud
tagging03	2	AU::9JSyZgat1415957713282	tagging	2014-11-14 09:46:31.354380	click	Verhaltenstherapie	tagcloud
tagging03	2	AU::9JSyZgat1415957713282	tagging	2014-11-14 09:46:33.416990	click	Vorurteile	tagcloud
tagging03	2	AU::9JSyZgat1415957713282	tagging	2014-11-14 09:46:37.865070	click	Gestaltpsychotherapie	tagcloud
tagging03	2	AU::9JSyZgat1415957713282	tagging	2014-11-14 09:46:41.695740	expanded	Gestaltpsychotherapie_3	textwindow
tagging03	2	AU::9JSyZgat1415957713282	tagging	2014-11-14 09:46:44.198410	expanded	Gestaltpsychotherapie_2	textwindow
tagging03	2	AU::9JSyZgat1415957713282	tagging	2014-11-14 09:46:45.638700	click	Gestaltpsychotherapie	tagcloud
tagging03	2	AU::9JSyZgat1415957713282	tagging	2014-11-14 09:46:45.851580	click	Interpersonelle Therapie	tagcloud
tagging03	2	AU::9JSyZgat1415957713282	tagging	2014-11-14 09:46:49.461980	click	Klientenzentrierte Therapie	tagcloud
tagging03	2	AU::9JSyZgat1415957713282	tagging	2014-11-14 09:46:51.734380	expanded	Klientenzentrierte Therapie_2	textwindow
tagging03	2	AU::9JSyZgat1415957713282	tagging	2014-11-14 09:46:54.821210	expanded	Klientenzentrierte Therapie_2	textwindow
tagging03	2	AU::9JSyZgat1415957713282	tagging	2014-11-14 09:46:59.969970	usertag added	Depressionsschutz	Schutz vor Rückfall in die Depression
tagging03	2	AU::9JSyZgat1415957713282	tagging	2014-11-14 09:47:00.024070	expanded	Klientenzentrierte Therapie_2	textwindow
tagging03	2	AU::9JSyZgat1415957713282	tagging	2014-11-14 09:47:03.322970	click	MAO-Hemmer	tagcloud
tagging03	2	AU::9JSyZgat1415957713282	tagging	2014-11-14 09:47:05.907000	click	Medienberichterstattung	tagcloud
tagging03	2	AU::9JSyZgat1415957713282	tagging	2014-11-14 09:47:08.668090	expanded	Medienberichterstattung_3	textwindow
tagging03	2	AU::9JSyZgat1415957713282	tagging	2014-11-14 09:47:09.849480	compressed	Medienberichterstattung_3	textwindow
tagging03	2	AU::9JSyZgat1415957713282	tagging	2014-11-14 09:47:10.215990	expanded	Medienberichterstattung_3	textwindow
tagging03	2	AU::9JSyZgat1415957713282	tagging	2014-11-14 09:47:11.214750	expanded	Medienberichterstattung_3	textwindow
tagging03	2	AU::9JSyZgat1415957713282	tagging	2014-11-14 09:47:15.429650	expanded	Medienberichterstattung_3	textwindow
tagging03	2	AU::9JSyZgat1415957713282	tagging	2014-11-14 09:47:15.482620	usertag added	Facebook	Facebook Statusmeldungen als mögliche Frühwarnsignale
tagging03	2	AU::9JSyZgat1415957713282	tagging	2014-11-14 09:47:17.473320	clicked	Not yet timed out	weiterButton
tagging03	2	AU::9JSyZgat1415957713282	tagging	2014-11-14 09:47:20.514360	click	Medienberichterstattung	tagcloud
tagging03	2	AU::9JSyZgat1415957713282	tagging	2014-11-14 09:47:24.043860	click	Noradrenalin-Hemmer	tagcloud
tagging03	2	AU::9JSyZgat1415957713282	tagging	2014-11-14 09:47:32.039470	click	Prävalenz	tagcloud
tagging03	2	AU::9JSyZgat1415957713282	tagging	2014-11-14 09:47:37.735580	click	Psychoanalyse	tagcloud
tagging03	2	AU::9JSyZgat1415957713282	tagging	2014-11-14 09:47:40.508450	click	Serotonin-Hemmer	tagcloud
tagging03	2	AU::9JSyZgat1415957713282	tagging	2014-11-14 09:47:44.099210	click	Tetrazyklische Antidepressiva	tagcloud
tagging03	2	AU::9JSyZgat1415957713282	tagging	2014-11-14 09:47:46.926900	expanded	Tetrazyklische Antidepressiva_1	textwindow
tagging03	2	AU::9JSyZgat1415957713282	tagging	2014-11-14 09:47:48.378340	expanded	Tetrazyklische Antidepressiva_1	textwindow
tagging03	2	AU::9JSyZgat1415957713282	tagging	2014-11-14 09:47:54.700250	usertag added	Depression Überwinden	Depressive Gedanken erfolgreich überwinden
tagging03	2	AU::9JSyZgat1415957713282	tagging	2014-11-14 09:47:54.750890	expanded	Tetrazyklische Antidepressiva_1	textwindow
tagging03	2	AU::9JSyZgat1415957713282	tagging	2014-11-14 09:47:55.637170	clicked	Not yet timed out	weiterButton
tagging03	2	AU::9JSyZgat1415957713282	tagging	2014-11-14 09:47:58.566150	click	Trizyklische Antidepressiva	tagcloud
tagging03	2	AU::9JSyZgat1415957713282	tagging	2014-11-14 09:48:27.083680	clicked	Not yet timed out	weiterButton
tagging03	2	AU::9JSyZgat1415957713282	tagging	2014-11-14 09:50:38.811570	clicked	Not yet timed out	weiterButton
tagging03	2	AU::9JSyZgat1415957713282	tagging	2014-11-14 09:50:41.068610	click	Verhaltenstherapie	tagcloud
tagging03	2	AU::9JSyZgat1415957713282	tagging	2014-11-14 09:50:42.139630	expanded	Verhaltenstherapie_2	textwindow
tagging03	2	AU::9JSyZgat1415957713282	tagging	2014-11-14 09:50:44.193560	expanded	Verhaltenstherapie_3	textwindow
tagging03	2	AU::9JSyZgat1415957713282	tagging	2014-11-14 09:50:46.811120	click	Vorurteile	tagcloud
tagging03	2	AU::9JSyZgat1415957713282	tagging	2014-11-14 09:50:52.525190	click	Vorurteile	tagcloud
tagging03	2	AU::9JSyZgat1415957713282	tagging	2014-11-14 09:50:53.052560	click	MAO-Hemmer	tagcloud
tagging03	2	AU::9JSyZgat1415957713282	tagging	2014-11-14 09:50:56.776400	click	Medienberichterstattung	tagcloud
tagging03	2	AU::9JSyZgat1415957713282	tagging	2014-11-14 09:51:01.002210	click	Prävalenz	tagcloud
tagging03	2	AU::9JSyZgat1415957713282	tagging	2014-11-14 09:51:02.655710	expanded	Prävalenz_2	textwindow
tagging03	2	AU::9JSyZgat1415957713282	tagging	2014-11-14 09:51:04.498710	expanded	Prävalenz_3	textwindow
tagging03	2	AU::9JSyZgat1415957713282	tagging	2014-11-14 09:51:06.029750	clicked	Timer timed out	weiterButton
tagging03	3	AU::HREhQoTX1415957319612	none	2014-11-14 09:36:57.220110	devicebrowser			5.0 (Windows)-Netscape
tagging03	3	AU::HREhQoTX1415957319612	none	2014-11-14 09:36:57.311240	deviceappsize			1280x927
tagging03	3	AU::HREhQoTX1415957319612	none	2014-11-14 09:36:57.406260	deviceurlparam			(Object)#0 id = "tagging03" tic = "390605c07739ca7adf01572ba30f5ce5"
tagging03	3	AU::HREhQoTX1415957319612	tagging	2014-11-14 09:54:16.371710	Component creation completed	Timer started	tagging
tagging03	3	AU::HREhQoTX1415957319612	tagging	2014-11-14 09:54:24.730060	click	Gesellschaftsrelevanz	tagcloud
tagging03	3	AU::HREhQoTX1415957319612	tagging	2014-11-14 09:54:29.945150	click	Gestaltpsychotherapie	tagcloud
tagging03	3	AU::HREhQoTX1415957319612	tagging	2014-11-14 09:54:31.953750	click	Gesellschaftsrelevanz	tagcloud
tagging03	3	AU::HREhQoTX1415957319612	tagging	2014-11-14 09:54:36.444550	clicked	Not yet timed out	weiterButton
tagging03	3	AU::HREhQoTX1415957319612	tagging	2014-11-14 09:58:01.071700	clicked	Not yet timed out	weiterButton
tagging03	3	AU::HREhQoTX1415957319612	tagging	2014-11-14 09:58:05.407080	click	Medienberichterstattung	tagcloud
tagging03	3	AU::HREhQoTX1415957319612	tagging	2014-11-14 09:58:09.052290	click	Verhaltenstherapie	tagcloud
tagging03	3	AU::HREhQoTX1415957319612	tagging	2014-11-14 09:58:16.108140	click	Tetrazyklische Antidepressiva	tagcloud
tagging03	3	AU::HREhQoTX1415957319612	tagging	2014-11-14 09:59:56.708340	click	Klientenzentrierte Therapie	tagcloud
tagging03	3	AU::HREhQoTX1415957319612	tagging	2014-11-14 09:59:58.509070	clicked	Timer timed out	weiterButton
tagging03	4	AU::JDIv5Wu11415957887390	none	2014-11-14 09:38:10.416720	deviceurlparam			(Object)#0 id = "tagging03" tic = "6dc9cb26d3322d6033158a586f06fdd6"
tagging03	4	AU::JDIv5Wu11415957887390	none	2014-11-14 09:38:10.469600	deviceappsize			1280x611
tagging03	4	AU::JDIv5Wu11415957887390	none	2014-11-14 09:38:10.645890	devicebrowser			5.0 (Windows)-Netscape
tagging03	4	AU::JDIv5Wu11415957887390	tagging	2014-11-14 09:48:09.542450	Component creation completed	Timer started	tagging
tagging03	4	AU::JDIv5Wu11415957887390	tagging	2014-11-14 09:48:24.409660	click	Psychoanalyse	tagcloud
tagging03	4	AU::JDIv5Wu11415957887390	tagging	2014-11-14 09:48:28.408990	click	Verhaltenstherapie	tagcloud
tagging03	4	AU::JDIv5Wu11415957887390	tagging	2014-11-14 09:48:34.115370	click	Serotonin-Hemmer	tagcloud
tagging03	4	AU::JDIv5Wu11415957887390	tagging	2014-11-14 09:48:38.920840	click	Vorurteile	tagcloud
tagging03	4	AU::JDIv5Wu11415957887390	tagging	2014-11-14 09:48:46.661720	click	Gesellschaftsrelevanz	tagcloud
tagging03	4	AU::JDIv5Wu11415957887390	tagging	2014-11-14 09:48:56.253470	expanded	Gesellschaftsrelevanz_2	textwindow
tagging03	4	AU::JDIv5Wu11415957887390	tagging	2014-11-14 09:48:59.170150	click	Gestaltpsychotherapie	tagcloud
tagging03	4	AU::JDIv5Wu11415957887390	tagging	2014-11-14 09:49:05.900510	click	Interpersonelle Therapie	tagcloud
tagging03	4	AU::JDIv5Wu11415957887390	tagging	2014-11-14 09:49:10.552250	clicked	Not yet timed out	weiterButton
tagging03	4	AU::JDIv5Wu11415957887390	tagging	2014-11-14 09:49:14.299630	expanded	Interpersonelle Therapie_2	textwindow
tagging03	4	AU::JDIv5Wu11415957887390	tagging	2014-11-14 09:49:21.407490	expanded	Interpersonelle Therapie_2	textwindow
tagging03	4	AU::JDIv5Wu11415957887390	tagging	2014-11-14 09:49:32.901400	usertag added	Langzeitwirkung	Kurzzeit-Therapie auch langfristig wirksam
tagging03	4	AU::JDIv5Wu11415957887390	tagging	2014-11-14 09:49:32.909610	expanded	Interpersonelle Therapie_2	textwindow
tagging03	4	AU::JDIv5Wu11415957887390	tagging	2014-11-14 09:49:37.133730	click	Klientenzentrierte Therapie	tagcloud
tagging03	4	AU::JDIv5Wu11415957887390	tagging	2014-11-14 09:49:40.044780	expanded	Klientenzentrierte Therapie_2	textwindow
tagging03	4	AU::JDIv5Wu11415957887390	tagging	2014-11-14 09:49:42.253560	expanded	Klientenzentrierte Therapie_2	textwindow
tagging03	4	AU::JDIv5Wu11415957887390	tagging	2014-11-14 09:49:49.834660	usertag added	Rückfallschutz	Schutz vor Rückfall in die Depression
tagging03	4	AU::JDIv5Wu11415957887390	tagging	2014-11-14 09:49:49.845620	expanded	Klientenzentrierte Therapie_2	textwindow
tagging03	4	AU::JDIv5Wu11415957887390	tagging	2014-11-14 09:49:52.706160	click	MAO-Hemmer	tagcloud
tagging03	4	AU::JDIv5Wu11415957887390	tagging	2014-11-14 09:50:01.450280	expanded	MAO-Hemmer_3	textwindow
tagging03	4	AU::JDIv5Wu11415957887390	tagging	2014-11-14 09:50:04.128490	expanded	MAO-Hemmer_3	textwindow
tagging03	4	AU::JDIv5Wu11415957887390	tagging	2014-11-14 09:50:06.243050	expanded	MAO-Hemmer_3	textwindow
tagging03	4	AU::JDIv5Wu11415957887390	tagging	2014-11-14 09:50:13.100050	usertag added	Schnelle Wirkunf	Schneller Wirksamkeitseintritt
tagging03	4	AU::JDIv5Wu11415957887390	tagging	2014-11-14 09:50:13.110050	expanded	MAO-Hemmer_3	textwindow
tagging03	4	AU::JDIv5Wu11415957887390	tagging	2014-11-14 09:50:14.519650	click	Medienberichterstattung	tagcloud
tagging03	4	AU::JDIv5Wu11415957887390	tagging	2014-11-14 09:50:23.398110	click	Prävalenz	tagcloud
tagging03	4	AU::JDIv5Wu11415957887390	tagging	2014-11-14 09:50:31.802430	click	Psychoanalyse	tagcloud
tagging03	4	AU::JDIv5Wu11415957887390	tagging	2014-11-14 09:50:40.847820	expanded	Psychoanalyse_1	textwindow
tagging03	4	AU::JDIv5Wu11415957887390	tagging	2014-11-14 09:50:58.285760	click	Trizyklische Antidepressiva	tagcloud
tagging03	4	AU::JDIv5Wu11415957887390	tagging	2014-11-14 09:51:10.393730	expanded	Trizyklische Antidepressiva_3	textwindow
tagging03	4	AU::JDIv5Wu11415957887390	tagging	2014-11-14 09:51:28.675510	expanded	Trizyklische Antidepressiva_3	textwindow
tagging03	4	AU::JDIv5Wu11415957887390	tagging	2014-11-14 09:51:37.165780	expanded	Trizyklische Antidepressiva_3	textwindow
tagging03	4	AU::JDIv5Wu11415957887390	tagging	2014-11-14 09:51:44.950540	usertag added	Stabilisator	Gefühle aktiv verändern
tagging03	4	AU::JDIv5Wu11415957887390	tagging	2014-11-14 09:51:44.960860	expanded	Trizyklische Antidepressiva_3	textwindow
tagging03	4	AU::JDIv5Wu11415957887390	tagging	2014-11-14 09:51:48.584500	click	Vorurteile	tagcloud
tagging03	4	AU::JDIv5Wu11415957887390	tagging	2014-11-14 09:51:56.031550	expanded	Vorurteile_2	textwindow
tagging03	4	AU::JDIv5Wu11415957887390	tagging	2014-11-14 09:52:06.099100	expanded	Vorurteile_2	textwindow
tagging03	4	AU::JDIv5Wu11415957887390	tagging	2014-11-14 09:52:14.245410	usertag added	Scham	Stigmatisierung mitverantwortlich für Unterversorgung Depressiver
tagging03	4	AU::JDIv5Wu11415957887390	tagging	2014-11-14 09:52:14.253700	expanded	Vorurteile_2	textwindow
tagging03	4	AU::JDIv5Wu11415957887390	tagging	2014-11-14 09:52:16.519360	expanded	Vorurteile_2	textwindow
tagging03	4	AU::JDIv5Wu11415957887390	tagging	2014-11-14 09:52:17.497030	click	Vorurteile	tagcloud
tagging03	4	AU::JDIv5Wu11415957887390	tagging	2014-11-14 09:52:20.157280	compressed	Vorurteile_2	textwindow
tagging03	4	AU::JDIv5Wu11415957887390	tagging	2014-11-14 09:52:22.308470	expanded	Vorurteile_3	textwindow
tagging03	4	AU::JDIv5Wu11415957887390	tagging	2014-11-14 09:53:08.366010	expanded	Vorurteile_3	textwindow
tagging03	4	AU::JDIv5Wu11415957887390	tagging	2014-11-14 09:53:17.315590	usertag added	Negative Schlagzeilen	Negative Berichterstattung führt zu Stereotypisierung
tagging03	4	AU::JDIv5Wu11415957887390	tagging	2014-11-14 09:53:17.329770	expanded	Vorurteile_3	textwindow
tagging03	4	AU::JDIv5Wu11415957887390	tagging	2014-11-14 09:53:20.511650	clicked	Timer timed out	weiterButton
tagging03	5	AU::wYPfzP1R1415958198922	none	2014-11-14 09:43:21.589280	devicebrowser			5.0 (Windows NT 6.1; WOW64) AppleWebKit/537.36 (KHTML, like Gecko) Chrome/38.0.2125.111 Safari/537.36-Netscape
tagging03	5	AU::wYPfzP1R1415958198922	none	2014-11-14 09:43:21.730580	deviceurlparam			(Object)#0 id = "tagging03" tic = "7ab6f40de774fc43d1c31e9d4d32343a"
tagging03	5	AU::wYPfzP1R1415958198922	none	2014-11-14 09:43:21.786060	deviceappsize			1600x775
tagging03	5	AU::wYPfzP1R1415958198922	tagging	2014-11-14 09:55:44.950180	Component creation completed	Timer started	tagging
tagging03	5	AU::wYPfzP1R1415958198922	tagging	2014-11-14 09:55:58.136730	click	Psychoanalyse	tagcloud
tagging03	5	AU::wYPfzP1R1415958198922	tagging	2014-11-14 09:56:04.237730	clicked	Not yet timed out	weiterButton
tagging03	5	AU::wYPfzP1R1415958198922	tagging	2014-11-14 09:56:08.331350	expanded	Psychoanalyse_2	textwindow
tagging03	5	AU::wYPfzP1R1415958198922	tagging	2014-11-14 09:56:14.701630	expanded	Psychoanalyse_2	textwindow
tagging03	5	AU::wYPfzP1R1415958198922	tagging	2014-11-14 09:56:19.262850	usertag added	Wirkung	Rasche Wirksamkeit
tagging03	5	AU::wYPfzP1R1415958198922	tagging	2014-11-14 09:56:19.273470	expanded	Psychoanalyse_2	textwindow
tagging03	5	AU::wYPfzP1R1415958198922	tagging	2014-11-14 09:56:21.573010	expanded	Psychoanalyse_1	textwindow
tagging03	5	AU::wYPfzP1R1415958198922	tagging	2014-11-14 09:56:27.973840	expanded	Psychoanalyse_3	textwindow
tagging03	5	AU::wYPfzP1R1415958198922	tagging	2014-11-14 10:01:05.155030	clicked	Timer timed out	weiterButton
tagging03	6	AU::KNAJ98Ov1415958474624	none	2014-11-14 09:47:55.130780	devicebrowser			5.0 (Windows)-Netscape
tagging03	6	AU::KNAJ98Ov1415958474624	none	2014-11-14 09:47:55.183220	deviceurlparam			(Object)#0 id = "tagging03" tic = "90725f8df16828cb0f00d39d8ff16d5b"
tagging03	6	AU::KNAJ98Ov1415958474624	none	2014-11-14 09:47:55.237870	deviceappsize			1600x742
tagging03	6	AU::KNAJ98Ov1415958474624	tagging	2014-11-14 09:58:32.719550	Component creation completed	Timer started	tagging
tagging03	6	AU::KNAJ98Ov1415958474624	tagging	2014-11-14 09:58:34.235900	click	Serotonin-Hemmer	tagcloud
tagging03	6	AU::KNAJ98Ov1415958474624	tagging	2014-11-14 09:58:36.265000	clicked	Not yet timed out	weiterButton
tagging03	6	AU::KNAJ98Ov1415958474624	tagging	2014-11-14 09:58:39.481310	expanded	Serotonin-Hemmer_2	textwindow
tagging03	6	AU::KNAJ98Ov1415958474624	tagging	2014-11-14 09:58:41.026410	expanded	Serotonin-Hemmer_2	textwindow
tagging03	6	AU::KNAJ98Ov1415958474624	tagging	2014-11-14 09:58:44.401720	clicked	Not yet timed out	weiterButton
tagging03	6	AU::KNAJ98Ov1415958474624	tagging	2014-11-14 09:58:50.267330	click	Serotonin-Hemmer	tagcloud
tagging03	6	AU::KNAJ98Ov1415958474624	tagging	2014-11-14 09:58:50.604500	click	MAO-Hemmer	tagcloud
tagging03	6	AU::KNAJ98Ov1415958474624	tagging	2014-11-14 09:58:51.421130	expanded	MAO-Hemmer_1	textwindow
tagging03	6	AU::KNAJ98Ov1415958474624	tagging	2014-11-14 09:58:53.296010	compressed	MAO-Hemmer_1	textwindow
tagging03	6	AU::KNAJ98Ov1415958474624	tagging	2014-11-14 09:58:53.516840	expanded	MAO-Hemmer_2	textwindow
tagging03	6	AU::KNAJ98Ov1415958474624	tagging	2014-11-14 09:58:55.052290	expanded	MAO-Hemmer_2	textwindow
tagging03	6	AU::KNAJ98Ov1415958474624	tagging	2014-11-14 09:58:56.020910	usertag added	e	Langzeitwirkung von Dopamin
tagging03	6	AU::KNAJ98Ov1415958474624	tagging	2014-11-14 09:58:56.022710	expanded	MAO-Hemmer_2	textwindow
tagging03	6	AU::KNAJ98Ov1415958474624	tagging	2014-11-14 09:58:57.163540	expanded	MAO-Hemmer_1	textwindow
tagging03	6	AU::KNAJ98Ov1415958474624	tagging	2014-11-14 09:58:57.945290	compressed	MAO-Hemmer_1	textwindow
tagging03	6	AU::KNAJ98Ov1415958474624	tagging	2014-11-14 09:58:58.233790	compressed	MAO-Hemmer_2	textwindow
tagging03	6	AU::KNAJ98Ov1415958474624	tagging	2014-11-14 09:58:58.778690	expanded	MAO-Hemmer_1	textwindow
tagging03	6	AU::KNAJ98Ov1415958474624	tagging	2014-11-14 09:58:59.959110	expanded	MAO-Hemmer_1	textwindow
tagging03	6	AU::KNAJ98Ov1415958474624	tagging	2014-11-14 09:59:08.018210	usertag added	Adrenalin	Noradrenalin führt zu besserer Stimmung
tagging03	6	AU::KNAJ98Ov1415958474624	tagging	2014-11-14 09:59:08.070380	expanded	MAO-Hemmer_1	textwindow
tagging03	6	AU::KNAJ98Ov1415958474624	tagging	2014-11-14 09:59:09.164570	click	Tetrazyklische Antidepressiva	tagcloud
tagging03	6	AU::KNAJ98Ov1415958474624	tagging	2014-11-14 09:59:09.990610	expanded	Tetrazyklische Antidepressiva_2	textwindow
tagging03	6	AU::KNAJ98Ov1415958474624	tagging	2014-11-14 09:59:10.936530	expanded	Tetrazyklische Antidepressiva_2	textwindow
tagging03	6	AU::KNAJ98Ov1415958474624	tagging	2014-11-14 09:59:13.833030	usertag added	Sozial	Soziale Beziehungen wiederherstellen
tagging03	6	AU::KNAJ98Ov1415958474624	tagging	2014-11-14 09:59:13.843700	expanded	Tetrazyklische Antidepressiva_2	textwindow
tagging03	6	AU::KNAJ98Ov1415958474624	tagging	2014-11-14 09:59:14.884370	clicked	Not yet timed out	weiterButton
tagging03	6	AU::KNAJ98Ov1415958474624	tagging	2014-11-14 10:02:35.194110	clicked	Not yet timed out	weiterButton
tagging03	6	AU::KNAJ98Ov1415958474624	tagging	2014-11-14 10:06:00.717640	clicked	Timer timed out	weiterButton
tagging03	7	AU::rbOg0Ask1415958446223	none	2014-11-14 09:48:01.561820	devicebrowser			5.0 (Linux; U; Android 4.2.2; de-de; SM-T110 Build/JDQ39) AppleWebKit/537.16 (KHTML, like Gecko) Version/4.0 Safari/537.16-Netscape
tagging03	7	AU::rbOg0Ask1415958446223	none	2014-11-14 09:48:01.611240	deviceurlparam			(Object)#0 id = "tagging03" tic = "bd1ff94194e876ce6ef1726af071d682"
tagging03	7	AU::rbOg0Ask1415958446223	none	2014-11-14 09:48:03.196330	deviceappsize			980x574
tagging03	8	AU::HtybsVCR1415959196464	none	2014-11-14 09:59:54.107490	deviceurlparam			(Object)#0 id = "tagging03" tic = "1e58e04bbc4486a607d95cc4f0a95163"
tagging03	8	AU::HtybsVCR1415959196464	none	2014-11-14 09:59:54.107710	devicebrowser			5.0 (Windows)-Netscape
tagging03	8	AU::HtybsVCR1415959196464	none	2014-11-14 09:59:54.157990	deviceappsize			1424x702
tagging03	8	AU::HtybsVCR1415959196464	tagging	2014-11-14 10:08:22.815870	Component creation completed	Timer started	tagging
tagging03	8	AU::HtybsVCR1415959196464	tagging	2014-11-14 10:08:35.013950	click	MAO-Hemmer	tagcloud
tagging03	8	AU::HtybsVCR1415959196464	tagging	2014-11-14 10:08:37.628440	click	Gestaltpsychotherapie	tagcloud
tagging03	8	AU::HtybsVCR1415959196464	tagging	2014-11-14 10:08:41.877020	clicked	Not yet timed out	weiterButton
tagging03	8	AU::HtybsVCR1415959196464	tagging	2014-11-14 10:08:47.555550	click	Gesellschaftsrelevanz	tagcloud
tagging03	8	AU::HtybsVCR1415959196464	tagging	2014-11-14 10:09:33.998790	click	Gesellschaftsrelevanz	tagcloud
tagging03	8	AU::HtybsVCR1415959196464	tagging	2014-11-14 10:09:35.762620	click	Psychoanalyse	tagcloud
tagging03	8	AU::HtybsVCR1415959196464	tagging	2014-11-14 10:10:04.972930	expanded	Psychoanalyse_2	textwindow
tagging03	8	AU::HtybsVCR1415959196464	tagging	2014-11-14 10:10:12.773550	expanded	Psychoanalyse_2	textwindow
tagging03	8	AU::HtybsVCR1415959196464	tagging	2014-11-14 10:10:19.186520	expanded	Psychoanalyse_2	textwindow
tagging03	8	AU::HtybsVCR1415959196464	tagging	2014-11-14 10:10:19.192970	usertag added	Gedanken	Rasche Wirksamkeit
tagging03	8	AU::HtybsVCR1415959196464	tagging	2014-11-14 10:10:24.127730	click	Trizyklische Antidepressiva	tagcloud
tagging03	8	AU::HtybsVCR1415959196464	tagging	2014-11-14 10:10:27.791700	clicked	Not yet timed out	weiterButton
tagging03	8	AU::HtybsVCR1415959196464	tagging	2014-11-14 10:10:33.037140	expanded	Trizyklische Antidepressiva_1	textwindow
tagging03	8	AU::HtybsVCR1415959196464	tagging	2014-11-14 10:10:34.981080	expanded	Trizyklische Antidepressiva_1	textwindow
tagging03	8	AU::HtybsVCR1415959196464	tagging	2014-11-14 10:10:43.185740	usertag added	Stimmung	Niedergeschlagenheit erfolgreich bekämpfen
tagging03	8	AU::HtybsVCR1415959196464	tagging	2014-11-14 10:10:43.191590	expanded	Trizyklische Antidepressiva_1	textwindow
tagging03	8	AU::HtybsVCR1415959196464	tagging	2014-11-14 10:10:48.320060	expanded	Trizyklische Antidepressiva_1	textwindow
tagging03	8	AU::HtybsVCR1415959196464	tagging	2014-11-14 10:10:55.460140	click	Trizyklische Antidepressiva	tagcloud
tagging03	8	AU::HtybsVCR1415959196464	tagging	2014-11-14 10:10:56.451960	click	Trizyklische Antidepressiva	tagcloud
tagging03	8	AU::HtybsVCR1415959196464	tagging	2014-11-14 10:11:30.432530	clicked	Not yet timed out	weiterButton
tagging03	8	AU::HtybsVCR1415959196464	tagging	2014-11-14 10:14:19.567520	clicked	Timer timed out	weiterButton
tagging03	9	AU::8udVHek11415959488859	none	2014-11-14 10:04:53.638270	devicebrowser			5.0 (Windows NT 6.1; WOW64) AppleWebKit/537.36 (KHTML, like Gecko) Chrome/38.0.2125.111 Safari/537.36-Netscape
tagging03	9	AU::8udVHek11415959488859	none	2014-11-14 10:04:53.646660	deviceurlparam			(Object)#0 id = "tagging03" tic = "9c37e196a534ed46863c5fb89986fadd"
tagging03	9	AU::8udVHek11415959488859	none	2014-11-14 10:04:53.747010	deviceappsize			1366x667
tagging03	9	AU::8udVHek11415959488859	tagging	2014-11-14 10:15:23.929640	Component creation completed	Timer started	tagging
tagging03	9	AU::8udVHek11415959488859	tagging	2014-11-14 10:15:35.850330	clicked	Not yet timed out	weiterButton
tagging03	9	AU::8udVHek11415959488859	tagging	2014-11-14 10:15:59.509640	click	Interpersonelle Therapie	tagcloud
tagging03	9	AU::8udVHek11415959488859	tagging	2014-11-14 10:16:06.983290	click	Klientenzentrierte Therapie	tagcloud
tagging03	9	AU::8udVHek11415959488859	tagging	2014-11-14 10:16:17.020800	click	Verhaltenstherapie	tagcloud
tagging03	9	AU::8udVHek11415959488859	tagging	2014-11-14 10:16:18.945950	clicked	Not yet timed out	weiterButton
tagging03	9	AU::8udVHek11415959488859	tagging	2014-11-14 10:16:25.552520	expanded	Verhaltenstherapie_2	textwindow
tagging03	9	AU::8udVHek11415959488859	tagging	2014-11-14 10:16:31.648580	compressed	Verhaltenstherapie_2	textwindow
tagging03	10	AU::2b2MKACF1415960164817	none	2014-11-14 10:16:11.560370	devicebrowser			5.0 (Windows NT 6.1; Trident/7.0; SLCC2; .NET CLR 2.0.50727; .NET CLR 3.5.30729; .NET CLR 3.0.30729; Media Center PC 6.0; .NET4.0C; OfficeLiveConnector.1.5; OfficeLivePatch.1.3; .NET4.0E; rv:11.0) like Gecko-Netscape
tagging03	10	AU::2b2MKACF1415960164817	none	2014-11-14 10:16:11.562890	deviceurlparam			(Object)#0 id = "tagging03" tic = "85b8b9380b0c03f8dbee671a4f54fca1"
tagging03	10	AU::2b2MKACF1415960164817	none	2014-11-14 10:16:11.611120	deviceappsize			1280x705
tagging03	10	AU::2b2MKACF1415960164817	tagging	2014-11-14 10:38:39.510730	Component creation completed	Timer started	tagging
tagging03	10	AU::2b2MKACF1415960164817	tagging	2014-11-14 10:38:50.490490	click	Vorurteile	tagcloud
tagging03	10	AU::2b2MKACF1415960164817	tagging	2014-11-14 10:39:42.438870	expanded	Vorurteile_2	textwindow
tagging03	10	AU::2b2MKACF1415960164817	tagging	2014-11-14 10:40:05.661630	clicked	Not yet timed out	weiterButton
tagging03	10	AU::2b2MKACF1415960164817	tagging	2014-11-14 10:40:16.622590	click	Prävalenz	tagcloud
tagging03	10	AU::2b2MKACF1415960164817	tagging	2014-11-14 10:40:33.300130	expanded	Prävalenz_1	textwindow
tagging03	10	AU::2b2MKACF1415960164817	tagging	2014-11-14 10:41:07.694990	click	Verhaltenstherapie	tagcloud
tagging03	10	AU::2b2MKACF1415960164817	tagging	2014-11-14 10:41:40.078150	expanded	Verhaltenstherapie_2	textwindow
tagging03	10	AU::2b2MKACF1415960164817	tagging	2014-11-14 10:41:49.930480	clicked	Not yet timed out	weiterButton
tagging03	10	AU::2b2MKACF1415960164817	tagging	2014-11-14 10:43:30.825530	clicked	Not yet timed out	weiterButton
tagging03	10	AU::2b2MKACF1415960164817	tagging	2014-11-14 10:43:38.726210	click	Prävalenz	tagcloud
tagging03	10	AU::2b2MKACF1415960164817	tagging	2014-11-14 10:43:46.683500	click	Psychoanalyse	tagcloud
tagging03	10	AU::2b2MKACF1415960164817	tagging	2014-11-14 10:44:33.531360	click	Gesellschaftsrelevanz	tagcloud
tagging03	10	AU::2b2MKACF1415960164817	tagging	2014-11-14 10:44:53.977590	clicked	Timer timed out	weiterButton
tagging03	11	AU::ly8cpcvw1415960583767	none	2014-11-14 10:22:56.927230	devicebrowser			5.0 (Windows)-Netscape
tagging03	11	AU::ly8cpcvw1415960583767	none	2014-11-14 10:22:56.931960	deviceappsize			1366x635
tagging03	11	AU::ly8cpcvw1415960583767	none	2014-11-14 10:22:56.983390	deviceurlparam			(Object)#0 id = "tagging03" tic = "8db7e9b6de9a934da36fbd02c76360cb"
tagging03	11	AU::ly8cpcvw1415960583767	tagging	2014-11-14 10:35:52.182190	Component creation completed	Timer started	tagging
tagging03	11	AU::ly8cpcvw1415960583767	tagging	2014-11-14 10:35:54.264060	click	Verhaltenstherapie	tagcloud
tagging03	11	AU::ly8cpcvw1415960583767	tagging	2014-11-14 10:35:56.337200	expanded	Verhaltenstherapie_1	textwindow
tagging03	11	AU::ly8cpcvw1415960583767	tagging	2014-11-14 10:35:57.780630	expanded	Verhaltenstherapie_1	textwindow
tagging03	11	AU::ly8cpcvw1415960583767	tagging	2014-11-14 10:35:58.851660	compressed	Verhaltenstherapie_1	textwindow
tagging03	11	AU::ly8cpcvw1415960583767	tagging	2014-11-14 10:35:59.887310	expanded	Verhaltenstherapie_1	textwindow
tagging03	11	AU::ly8cpcvw1415960583767	tagging	2014-11-14 10:36:03.851440	expanded	Verhaltenstherapie_1	textwindow
tagging03	11	AU::ly8cpcvw1415960583767	tagging	2014-11-14 10:36:09.647290	usertag added	Verhaltenstherapie	Positive Einstellungen in Verhalten umsetzen
tagging03	11	AU::ly8cpcvw1415960583767	tagging	2014-11-14 10:36:09.648370	expanded	Verhaltenstherapie_1	textwindow
tagging03	11	AU::ly8cpcvw1415960583767	tagging	2014-11-14 10:36:12.502700	expanded	Verhaltenstherapie_2	textwindow
tagging03	11	AU::ly8cpcvw1415960583767	tagging	2014-11-14 10:36:16.187500	clicked	Not yet timed out	weiterButton
tagging03	11	AU::ly8cpcvw1415960583767	tagging	2014-11-14 10:37:03.234460	expanded	Verhaltenstherapie_3	textwindow
tagging03	11	AU::ly8cpcvw1415960583767	tagging	2014-11-14 10:37:13.236480	expanded	Verhaltenstherapie_2	textwindow
tagging03	11	AU::ly8cpcvw1415960583767	tagging	2014-11-14 10:37:19.612060	usertag added	positive Denkweise	Positive Einstellung durch weniger Denkverzerrungen
tagging03	11	AU::ly8cpcvw1415960583767	tagging	2014-11-14 10:37:19.618220	expanded	Verhaltenstherapie_2	textwindow
tagging03	11	AU::ly8cpcvw1415960583767	tagging	2014-11-14 10:37:22.218670	expanded	Verhaltenstherapie_3	textwindow
tagging03	11	AU::ly8cpcvw1415960583767	tagging	2014-11-14 10:37:50.746240	usertag added	Verarbeitsmuster ändern	Starre Gedanken aufbrechen
tagging03	11	AU::ly8cpcvw1415960583767	tagging	2014-11-14 10:37:50.751380	expanded	Verhaltenstherapie_3	textwindow
tagging03	11	AU::ly8cpcvw1415960583767	tagging	2014-11-14 10:37:53.171810	click	Klientenzentrierte Therapie	tagcloud
tagging03	11	AU::ly8cpcvw1415960583767	tagging	2014-11-14 10:37:55.279370	expanded	Klientenzentrierte Therapie_1	textwindow
tagging03	11	AU::ly8cpcvw1415960583767	tagging	2014-11-14 10:38:17.973630	expanded	Klientenzentrierte Therapie_1	textwindow
tagging03	11	AU::ly8cpcvw1415960583767	tagging	2014-11-14 10:38:29.370980	usertag added	Klientenzentriert ist wichtig	Wertschätzung als wirksame Waffe im Kampf gegen Depression
tagging03	11	AU::ly8cpcvw1415960583767	tagging	2014-11-14 10:38:29.375030	expanded	Klientenzentrierte Therapie_1	textwindow
tagging03	11	AU::ly8cpcvw1415960583767	tagging	2014-11-14 10:38:30.682090	expanded	Klientenzentrierte Therapie_2	textwindow
tagging03	11	AU::ly8cpcvw1415960583767	tagging	2014-11-14 10:38:40.903650	expanded	Klientenzentrierte Therapie_2	textwindow
tagging03	11	AU::ly8cpcvw1415960583767	tagging	2014-11-14 10:38:59.354520	usertag added	psitive Problembewältigungsstrategien	Schutz vor Rückfall in die Depression
tagging03	11	AU::ly8cpcvw1415960583767	tagging	2014-11-14 10:38:59.354880	expanded	Klientenzentrierte Therapie_2	textwindow
tagging03	11	AU::ly8cpcvw1415960583767	tagging	2014-11-14 10:39:00.406610	expanded	Klientenzentrierte Therapie_3	textwindow
tagging03	11	AU::ly8cpcvw1415960583767	tagging	2014-11-14 10:39:17.718130	expanded	Klientenzentrierte Therapie_3	textwindow
tagging03	11	AU::ly8cpcvw1415960583767	tagging	2014-11-14 10:39:25.457960	usertag added	Empathie ist wichtig	Empathie ist Voraussetzung für Therapieerfolg
tagging03	11	AU::ly8cpcvw1415960583767	tagging	2014-11-14 10:39:25.464770	expanded	Klientenzentrierte Therapie_3	textwindow
tagging03	11	AU::ly8cpcvw1415960583767	tagging	2014-11-14 10:39:27.796590	click	Gesellschaftsrelevanz	tagcloud
tagging03	11	AU::ly8cpcvw1415960583767	tagging	2014-11-14 10:39:28.766520	expanded	Gesellschaftsrelevanz_1	textwindow
tagging03	11	AU::ly8cpcvw1415960583767	tagging	2014-11-14 10:39:41.482720	expanded	Gesellschaftsrelevanz_1	textwindow
tagging03	11	AU::ly8cpcvw1415960583767	tagging	2014-11-14 10:39:54.822380	usertag added	Depression immer häufiger	Depression als häufigste Ursache für Frühberentungen
tagging03	11	AU::ly8cpcvw1415960583767	tagging	2014-11-14 10:39:54.822390	expanded	Gesellschaftsrelevanz_1	textwindow
tagging03	11	AU::ly8cpcvw1415960583767	tagging	2014-11-14 10:39:56.005880	clicked	Not yet timed out	weiterButton
tagging03	11	AU::ly8cpcvw1415960583767	tagging	2014-11-14 10:39:59.201970	expanded	Gesellschaftsrelevanz_2	textwindow
tagging03	11	AU::ly8cpcvw1415960583767	tagging	2014-11-14 10:40:05.584660	expanded	Gesellschaftsrelevanz_2	textwindow
tagging03	11	AU::ly8cpcvw1415960583767	tagging	2014-11-14 10:40:13.197770	usertag added	Suizid von Soldaten	Depression ist der tödlichste Feind für US-Soldaten
tagging03	11	AU::ly8cpcvw1415960583767	tagging	2014-11-14 10:40:13.198890	expanded	Gesellschaftsrelevanz_2	textwindow
tagging03	11	AU::ly8cpcvw1415960583767	tagging	2014-11-14 10:40:13.666100	expanded	Gesellschaftsrelevanz_3	textwindow
tagging03	11	AU::ly8cpcvw1415960583767	tagging	2014-11-14 10:40:28.154580	expanded	Gesellschaftsrelevanz_3	textwindow
tagging03	11	AU::ly8cpcvw1415960583767	tagging	2014-11-14 10:40:41.704610	usertag added	gesellschaftliche Kosten steigen durch Depression	Depression verursachen enorme Kosten in der Wirtschaft
tagging03	11	AU::ly8cpcvw1415960583767	tagging	2014-11-14 10:40:41.704960	expanded	Gesellschaftsrelevanz_3	textwindow
tagging03	11	AU::ly8cpcvw1415960583767	tagging	2014-11-14 10:40:44.528110	click	Interpersonelle Therapie	tagcloud
tagging03	11	AU::ly8cpcvw1415960583767	tagging	2014-11-14 10:40:45.565480	expanded	Interpersonelle Therapie_1	textwindow
tagging03	11	AU::ly8cpcvw1415960583767	tagging	2014-11-14 10:40:55.028310	expanded	Interpersonelle Therapie_1	textwindow
tagging03	11	AU::ly8cpcvw1415960583767	tagging	2014-11-14 10:41:12.921980	usertag added	Hirnveränderung bei Depression	Therapie verändert Gehirn
tagging03	11	AU::ly8cpcvw1415960583767	tagging	2014-11-14 10:41:12.929290	expanded	Interpersonelle Therapie_1	textwindow
tagging03	11	AU::ly8cpcvw1415960583767	tagging	2014-11-14 10:41:13.481060	expanded	Interpersonelle Therapie_2	textwindow
tagging03	11	AU::ly8cpcvw1415960583767	tagging	2014-11-14 10:41:20.429020	expanded	Interpersonelle Therapie_2	textwindow
tagging03	11	AU::ly8cpcvw1415960583767	tagging	2014-11-14 10:41:46.632420	expanded	Interpersonelle Therapie_2	textwindow
tagging03	11	AU::ly8cpcvw1415960583767	tagging	2014-11-14 10:41:46.633590	usertag added	Langzeittherapie durch Interpersonelle Therapie	Kurzzeit-Therapie auch langfristig wirksam
tagging03	11	AU::ly8cpcvw1415960583767	tagging	2014-11-14 10:41:47.059130	expanded	Interpersonelle Therapie_3	textwindow
tagging03	11	AU::ly8cpcvw1415960583767	tagging	2014-11-14 10:41:49.062680	clicked	Timer timed out	weiterButton
tagging03	12	AU::wWIbEqNy1415960596018	none	2014-11-14 10:23:15.679390	devicebrowser			5.0 (Windows)-Netscape
tagging03	12	AU::wWIbEqNy1415960596018	none	2014-11-14 10:23:15.679540	deviceurlparam			(Object)#0 id = "tagging03" tic = "1ec134b87258883cae62c1768ce0c846"
tagging03	12	AU::wWIbEqNy1415960596018	none	2014-11-14 10:23:15.732860	deviceappsize			1259x840
tagging03	13	AU::fMcl5JFr1415960953339	none	2014-11-14 10:29:13.139550	devicebrowser			5.0 (Windows)-Netscape
tagging03	13	AU::fMcl5JFr1415960953339	none	2014-11-14 10:29:13.154770	deviceurlparam			(Object)#0 id = "tagging03" tic = "5009aaa94fad804e0d0f00fdb9d86806"
tagging03	13	AU::fMcl5JFr1415960953339	none	2014-11-14 10:29:13.195540	deviceappsize			1366x618
tagging03	13	AU::fMcl5JFr1415960953339	tagging	2014-11-14 10:44:59.516690	Component creation completed	Timer started	tagging
tagging03	13	AU::fMcl5JFr1415960953339	tagging	2014-11-14 10:45:19.473940	click	Noradrenalin-Hemmer	tagcloud
tagging03	13	AU::fMcl5JFr1415960953339	tagging	2014-11-14 10:45:22.856640	click	Vorurteile	tagcloud
tagging03	13	AU::fMcl5JFr1415960953339	tagging	2014-11-14 10:45:24.139390	click	Vorurteile	tagcloud
tagging03	13	AU::fMcl5JFr1415960953339	tagging	2014-11-14 10:45:24.391070	click	Vorurteile	tagcloud
tagging03	13	AU::fMcl5JFr1415960953339	tagging	2014-11-14 10:45:24.613980	click	Vorurteile	tagcloud
tagging03	13	AU::fMcl5JFr1415960953339	tagging	2014-11-14 10:45:24.775390	click	Vorurteile	tagcloud
tagging03	13	AU::fMcl5JFr1415960953339	tagging	2014-11-14 10:45:24.990320	click	Vorurteile	tagcloud
tagging03	13	AU::fMcl5JFr1415960953339	tagging	2014-11-14 10:45:29.065900	compressed	Vorurteile_3	textwindow
tagging03	13	AU::fMcl5JFr1415960953339	tagging	2014-11-14 10:45:35.613010	click	Noradrenalin-Hemmer	tagcloud
tagging03	13	AU::fMcl5JFr1415960953339	tagging	2014-11-14 10:45:38.614130	click	Vorurteile	tagcloud
tagging03	13	AU::fMcl5JFr1415960953339	tagging	2014-11-14 10:45:40.310880	clicked	Not yet timed out	weiterButton
tagging03	13	AU::fMcl5JFr1415960953339	tagging	2014-11-14 10:45:56.932190	click	Gesellschaftsrelevanz	tagcloud
tagging03	13	AU::fMcl5JFr1415960953339	tagging	2014-11-14 10:46:08.522860	click	Gestaltpsychotherapie	tagcloud
tagging03	13	AU::fMcl5JFr1415960953339	tagging	2014-11-14 10:46:15.635730	click	Interpersonelle Therapie	tagcloud
tagging03	13	AU::fMcl5JFr1415960953339	tagging	2014-11-14 10:46:24.631110	click	Klientenzentrierte Therapie	tagcloud
tagging03	13	AU::fMcl5JFr1415960953339	tagging	2014-11-14 10:46:28.417450	clicked	Not yet timed out	weiterButton
tagging03	13	AU::fMcl5JFr1415960953339	tagging	2014-11-14 10:46:34.554670	click	MAO-Hemmer	tagcloud
tagging03	13	AU::fMcl5JFr1415960953339	tagging	2014-11-14 10:46:43.256100	click	Medienberichterstattung	tagcloud
tagging03	13	AU::fMcl5JFr1415960953339	tagging	2014-11-14 10:46:56.663470	click	Prävalenz	tagcloud
tagging03	13	AU::fMcl5JFr1415960953339	tagging	2014-11-14 10:46:59.496130	click	Psychoanalyse	tagcloud
tagging03	13	AU::fMcl5JFr1415960953339	tagging	2014-11-14 10:47:01.236670	click	Psychoanalyse	tagcloud
tagging03	13	AU::fMcl5JFr1415960953339	tagging	2014-11-14 10:47:02.382450	click	Psychoanalyse	tagcloud
tagging03	13	AU::fMcl5JFr1415960953339	tagging	2014-11-14 10:47:04.839000	clicked	Not yet timed out	weiterButton
tagging03	13	AU::fMcl5JFr1415960953339	tagging	2014-11-14 10:47:08.901950	expanded	Psychoanalyse_3	textwindow
tagging03	13	AU::fMcl5JFr1415960953339	tagging	2014-11-14 10:47:09.146920	compressed	Psychoanalyse_3	textwindow
tagging03	13	AU::fMcl5JFr1415960953339	tagging	2014-11-14 10:47:09.414650	expanded	Psychoanalyse_3	textwindow
tagging03	13	AU::fMcl5JFr1415960953339	tagging	2014-11-14 10:47:12.359610	expanded	Psychoanalyse_2	textwindow
tagging03	13	AU::fMcl5JFr1415960953339	tagging	2014-11-14 10:47:13.951610	expanded	Psychoanalyse_1	textwindow
tagging03	13	AU::fMcl5JFr1415960953339	tagging	2014-11-14 10:47:18.997040	expanded	Psychoanalyse_1	textwindow
tagging03	13	AU::fMcl5JFr1415960953339	tagging	2014-11-14 10:47:25.186170	expanded	Psychoanalyse_2	textwindow
tagging03	13	AU::fMcl5JFr1415960953339	tagging	2014-11-14 10:47:38.431380	expanded	Psychoanalyse_2	textwindow
tagging03	13	AU::fMcl5JFr1415960953339	tagging	2014-11-14 10:47:39.627490	click	Gesellschaftsrelevanz	tagcloud
tagging03	13	AU::fMcl5JFr1415960953339	tagging	2014-11-14 10:47:41.870440	expanded	Gesellschaftsrelevanz_1	textwindow
tagging03	13	AU::fMcl5JFr1415960953339	tagging	2014-11-14 10:47:45.193680	expanded	Gesellschaftsrelevanz_1	textwindow
tagging03	13	AU::fMcl5JFr1415960953339	tagging	2014-11-14 10:47:46.430030	expanded	Gesellschaftsrelevanz_2	textwindow
tagging03	13	AU::fMcl5JFr1415960953339	tagging	2014-11-14 10:47:48.156560	expanded	Gesellschaftsrelevanz_2	textwindow
tagging03	13	AU::fMcl5JFr1415960953339	tagging	2014-11-14 10:47:49.564580	compressed	Gesellschaftsrelevanz_2	textwindow
tagging03	13	AU::fMcl5JFr1415960953339	tagging	2014-11-14 10:47:52.342870	compressed	Gesellschaftsrelevanz_1	textwindow
tagging03	13	AU::fMcl5JFr1415960953339	tagging	2014-11-14 10:47:56.604560	expanded	Gesellschaftsrelevanz_3	textwindow
tagging03	13	AU::fMcl5JFr1415960953339	tagging	2014-11-14 10:47:57.749210	expanded	Gesellschaftsrelevanz_3	textwindow
tagging03	13	AU::fMcl5JFr1415960953339	tagging	2014-11-14 10:47:58.943770	compressed	Gesellschaftsrelevanz_3	textwindow
tagging03	13	AU::fMcl5JFr1415960953339	tagging	2014-11-14 10:48:00.293810	expanded	Gesellschaftsrelevanz_3	textwindow
tagging03	13	AU::fMcl5JFr1415960953339	tagging	2014-11-14 10:48:02.040720	expanded	Gesellschaftsrelevanz_3	textwindow
tagging03	13	AU::fMcl5JFr1415960953339	tagging	2014-11-14 10:48:03.086200	compressed	Gesellschaftsrelevanz_3	textwindow
tagging03	13	AU::fMcl5JFr1415960953339	tagging	2014-11-14 10:48:04.172390	expanded	Gesellschaftsrelevanz_3	textwindow
tagging03	13	AU::fMcl5JFr1415960953339	tagging	2014-11-14 10:48:05.722260	expanded	Gesellschaftsrelevanz_3	textwindow
tagging03	13	AU::fMcl5JFr1415960953339	tagging	2014-11-14 10:48:06.714010	compressed	Gesellschaftsrelevanz_3	textwindow
tagging03	13	AU::fMcl5JFr1415960953339	tagging	2014-11-14 10:48:09.271350	expanded	Gesellschaftsrelevanz_3	textwindow
tagging03	13	AU::fMcl5JFr1415960953339	tagging	2014-11-14 10:48:10.653830	expanded	Gesellschaftsrelevanz_3	textwindow
tagging03	13	AU::fMcl5JFr1415960953339	tagging	2014-11-14 10:48:11.881630	compressed	Gesellschaftsrelevanz_3	textwindow
tagging03	13	AU::fMcl5JFr1415960953339	tagging	2014-11-14 10:48:13.575350	expanded	Gesellschaftsrelevanz_2	textwindow
tagging03	13	AU::fMcl5JFr1415960953339	tagging	2014-11-14 10:48:16.163900	compressed	Gesellschaftsrelevanz_2	textwindow
tagging03	13	AU::fMcl5JFr1415960953339	tagging	2014-11-14 10:48:17.750820	expanded	Gesellschaftsrelevanz_1	textwindow
tagging03	13	AU::fMcl5JFr1415960953339	tagging	2014-11-14 10:48:19.100650	compressed	Gesellschaftsrelevanz_1	textwindow
tagging03	13	AU::fMcl5JFr1415960953339	tagging	2014-11-14 10:48:22.039910	clicked	Not yet timed out	weiterButton
tagging03	13	AU::fMcl5JFr1415960953339	tagging	2014-11-14 10:49:36.262330	clicked	Not yet timed out	weiterButton
tagging03	13	AU::fMcl5JFr1415960953339	tagging	2014-11-14 10:49:40.391870	click	Gestaltpsychotherapie	tagcloud
tagging03	13	AU::fMcl5JFr1415960953339	tagging	2014-11-14 10:49:42.645930	expanded	Gestaltpsychotherapie_3	textwindow
tagging03	13	AU::fMcl5JFr1415960953339	tagging	2014-11-14 10:49:44.184910	expanded	Gestaltpsychotherapie_2	textwindow
tagging03	13	AU::fMcl5JFr1415960953339	tagging	2014-11-14 10:49:45.309290	expanded	Gestaltpsychotherapie_1	textwindow
tagging03	13	AU::fMcl5JFr1415960953339	tagging	2014-11-14 10:49:46.849710	click	Interpersonelle Therapie	tagcloud
tagging03	13	AU::fMcl5JFr1415960953339	tagging	2014-11-14 10:49:48.297680	expanded	Interpersonelle Therapie_1	textwindow
tagging03	13	AU::fMcl5JFr1415960953339	tagging	2014-11-14 10:49:49.626020	expanded	Interpersonelle Therapie_2	textwindow
tagging03	13	AU::fMcl5JFr1415960953339	tagging	2014-11-14 10:49:51.759120	expanded	Interpersonelle Therapie_2	textwindow
tagging03	13	AU::fMcl5JFr1415960953339	tagging	2014-11-14 10:49:52.552610	expanded	Interpersonelle Therapie_3	textwindow
tagging03	13	AU::fMcl5JFr1415960953339	tagging	2014-11-14 10:49:54.456750	click	Klientenzentrierte Therapie	tagcloud
tagging03	13	AU::fMcl5JFr1415960953339	tagging	2014-11-14 10:49:55.796410	expanded	Klientenzentrierte Therapie_1	textwindow
tagging03	13	AU::fMcl5JFr1415960953339	tagging	2014-11-14 10:49:56.799000	expanded	Klientenzentrierte Therapie_2	textwindow
tagging03	13	AU::fMcl5JFr1415960953339	tagging	2014-11-14 10:49:58.476780	expanded	Klientenzentrierte Therapie_2	textwindow
tagging03	13	AU::fMcl5JFr1415960953339	tagging	2014-11-14 10:49:59.514960	expanded	Klientenzentrierte Therapie_3	textwindow
tagging03	13	AU::fMcl5JFr1415960953339	tagging	2014-11-14 10:50:02.013120	click	MAO-Hemmer	tagcloud
tagging03	13	AU::fMcl5JFr1415960953339	tagging	2014-11-14 10:50:03.377900	expanded	MAO-Hemmer_1	textwindow
tagging03	13	AU::fMcl5JFr1415960953339	tagging	2014-11-14 10:50:05.460610	expanded	MAO-Hemmer_2	textwindow
tagging03	13	AU::fMcl5JFr1415960953339	tagging	2014-11-14 10:50:05.920860	expanded	MAO-Hemmer_2	textwindow
tagging03	13	AU::fMcl5JFr1415960953339	tagging	2014-11-14 10:50:06.588970	expanded	MAO-Hemmer_3	textwindow
tagging03	13	AU::fMcl5JFr1415960953339	tagging	2014-11-14 10:50:09.065470	click	Medienberichterstattung	tagcloud
tagging03	13	AU::fMcl5JFr1415960953339	tagging	2014-11-14 10:50:10.467280	expanded	Medienberichterstattung_1	textwindow
tagging03	13	AU::fMcl5JFr1415960953339	tagging	2014-11-14 10:50:11.262470	expanded	Medienberichterstattung_2	textwindow
tagging03	13	AU::fMcl5JFr1415960953339	tagging	2014-11-14 10:50:12.803340	expanded	Medienberichterstattung_2	textwindow
tagging03	13	AU::fMcl5JFr1415960953339	tagging	2014-11-14 10:50:13.643610	expanded	Medienberichterstattung_3	textwindow
tagging03	13	AU::fMcl5JFr1415960953339	tagging	2014-11-14 10:50:15.448200	click	Noradrenalin-Hemmer	tagcloud
tagging03	13	AU::fMcl5JFr1415960953339	tagging	2014-11-14 10:50:19.861140	clicked	Timer timed out	weiterButton
tagging03	14	AU::SqsphX7K1415961584625	none	2014-11-14 10:39:47.901990	devicebrowser			5.0 (Windows NT 6.1; WOW64) AppleWebKit/537.36 (KHTML, like Gecko) Chrome/38.0.2125.111 Safari/537.36-Netscape
tagging03	14	AU::SqsphX7K1415961584625	none	2014-11-14 10:39:47.916350	deviceurlparam			(Object)#0 id = "tagging03" tic = "9c37e196a534ed46863c5fb89986fadd"
tagging03	14	AU::SqsphX7K1415961584625	none	2014-11-14 10:39:47.956270	deviceappsize			1366x667
tagging03	15	AU::Wd023mob1415961647257	none	2014-11-14 10:40:34.071400	devicebrowser			5.0 (Windows NT 6.1) AppleWebKit/537.36 (KHTML, like Gecko) Chrome/38.0.2125.111 Safari/537.36-Netscape
tagging03	15	AU::Wd023mob1415961647257	none	2014-11-14 10:40:34.126800	deviceappsize			1007x643
tagging03	15	AU::Wd023mob1415961647257	none	2014-11-14 10:40:34.144480	deviceurlparam			(Object)#0 id = "tagging03" tic = "0e0463a2b2cdb8f8f2cc5197c50df532"
tagging03	15	AU::Wd023mob1415961647257	tagging	2014-11-14 10:50:10.661210	Component creation completed	Timer started	tagging
tagging03	15	AU::Wd023mob1415961647257	tagging	2014-11-14 10:50:14.577720	clicked	Not yet timed out	weiterButton
tagging03	15	AU::Wd023mob1415961647257	tagging	2014-11-14 10:50:27.453620	click	Interpersonelle Therapie	tagcloud
tagging03	15	AU::Wd023mob1415961647257	tagging	2014-11-14 10:50:34.791580	expanded	Interpersonelle Therapie_2	textwindow
tagging03	15	AU::Wd023mob1415961647257	tagging	2014-11-14 10:50:35.701020	expanded	Interpersonelle Therapie_1	textwindow
tagging03	15	AU::Wd023mob1415961647257	tagging	2014-11-14 10:50:37.946080	expanded	Interpersonelle Therapie_3	textwindow
tagging03	15	AU::Wd023mob1415961647257	tagging	2014-11-14 10:50:41.952770	click	Klientenzentrierte Therapie	tagcloud
tagging03	15	AU::Wd023mob1415961647257	tagging	2014-11-14 10:50:46.005570	expanded	Klientenzentrierte Therapie_1	textwindow
tagging03	15	AU::Wd023mob1415961647257	tagging	2014-11-14 10:50:47.000200	expanded	Klientenzentrierte Therapie_2	textwindow
tagging03	15	AU::Wd023mob1415961647257	tagging	2014-11-14 10:50:50.093320	compressed	Klientenzentrierte Therapie_2	textwindow
tagging03	15	AU::Wd023mob1415961647257	tagging	2014-11-14 10:50:54.208980	clicked	Not yet timed out	weiterButton
tagging03	15	AU::Wd023mob1415961647257	tagging	2014-11-14 10:50:59.878110	compressed	Klientenzentrierte Therapie_1	textwindow
tagging03	15	AU::Wd023mob1415961647257	tagging	2014-11-14 10:51:00.636590	expanded	Klientenzentrierte Therapie_1	textwindow
tagging03	15	AU::Wd023mob1415961647257	tagging	2014-11-14 10:51:05.547220	compressed	Klientenzentrierte Therapie_1	textwindow
tagging03	15	AU::Wd023mob1415961647257	tagging	2014-11-14 10:51:06.807460	expanded	Klientenzentrierte Therapie_1	textwindow
tagging03	15	AU::Wd023mob1415961647257	tagging	2014-11-14 10:51:08.576500	compressed	Klientenzentrierte Therapie_1	textwindow
tagging03	15	AU::Wd023mob1415961647257	tagging	2014-11-14 10:51:09.425220	expanded	Klientenzentrierte Therapie_1	textwindow
tagging03	15	AU::Wd023mob1415961647257	tagging	2014-11-14 10:58:17.673350	clicked	Timer timed out	weiterButton
tagging03	16	AU::QdpJrNLE1415962703181	none	2014-11-14 10:58:24.622830	deviceurlparam			(Object)#0 id = "tagging03" tic = "97b980d97eeebbd67767dd196dee8486"
tagging03	16	AU::QdpJrNLE1415962703181	none	2014-11-14 10:58:24.625280	deviceappsize			1366x667
tagging03	16	AU::QdpJrNLE1415962703181	none	2014-11-14 10:58:24.673790	devicebrowser			5.0 (Windows NT 6.1; WOW64) AppleWebKit/537.36 (KHTML, like Gecko) Chrome/38.0.2125.111 Safari/537.36-Netscape
tagging03	16	AU::QdpJrNLE1415962703181	tagging	2014-11-14 11:20:30.725070	Component creation completed	Timer started	tagging
tagging03	16	AU::QdpJrNLE1415962703181	tagging	2014-11-14 11:20:37.186410	click	Verhaltenstherapie	tagcloud
tagging03	16	AU::QdpJrNLE1415962703181	tagging	2014-11-14 11:21:04.414430	expanded	Verhaltenstherapie_2	textwindow
tagging03	16	AU::QdpJrNLE1415962703181	tagging	2014-11-14 11:21:15.880460	expanded	Verhaltenstherapie_1	textwindow
tagging03	16	AU::QdpJrNLE1415962703181	tagging	2014-11-14 11:21:27.950240	expanded	Verhaltenstherapie_1	textwindow
tagging03	16	AU::QdpJrNLE1415962703181	tagging	2014-11-14 11:21:29.467430	expanded	Verhaltenstherapie_3	textwindow
tagging03	16	AU::QdpJrNLE1415962703181	tagging	2014-11-14 11:21:35.792650	expanded	Verhaltenstherapie_3	textwindow
tagging03	16	AU::QdpJrNLE1415962703181	tagging	2014-11-14 11:21:35.848020	expanded	Verhaltenstherapie_3	textwindow
tagging03	16	AU::QdpJrNLE1415962703181	tagging	2014-11-14 11:21:45.893490	compressed	Verhaltenstherapie_3	textwindow
tagging03	16	AU::QdpJrNLE1415962703181	tagging	2014-11-14 11:21:49.316480	click	Trizyklische Antidepressiva	tagcloud
tagging03	16	AU::QdpJrNLE1415962703181	tagging	2014-11-14 11:22:00.667110	click	Serotonin-Hemmer	tagcloud
tagging03	16	AU::QdpJrNLE1415962703181	tagging	2014-11-14 11:22:21.009810	click	MAO-Hemmer	tagcloud
tagging03	16	AU::QdpJrNLE1415962703181	tagging	2014-11-14 11:22:32.370100	click	Medienberichterstattung	tagcloud
tagging03	16	AU::QdpJrNLE1415962703181	tagging	2014-11-14 11:22:49.056360	click	Klientenzentrierte Therapie	tagcloud
tagging03	16	AU::QdpJrNLE1415962703181	tagging	2014-11-14 11:23:07.236300	clicked	Not yet timed out	weiterButton
tagging03	16	AU::QdpJrNLE1415962703181	tagging	2014-11-14 11:23:15.689410	click	Prävalenz	tagcloud
tagging03	16	AU::QdpJrNLE1415962703181	tagging	2014-11-14 11:23:35.182230	click	Psychoanalyse	tagcloud
tagging03	16	AU::QdpJrNLE1415962703181	tagging	2014-11-14 11:23:36.826440	click	Psychoanalyse	tagcloud
tagging03	16	AU::QdpJrNLE1415962703181	tagging	2014-11-14 11:23:57.013230	click	Noradrenalin-Hemmer	tagcloud
tagging03	16	AU::QdpJrNLE1415962703181	tagging	2014-11-14 11:24:10.876730	expanded	Noradrenalin-Hemmer_3	textwindow
tagging03	16	AU::QdpJrNLE1415962703181	tagging	2014-11-14 11:24:23.238330	expanded	Noradrenalin-Hemmer_3	textwindow
tagging03	16	AU::QdpJrNLE1415962703181	tagging	2014-11-14 11:24:32.009150	expanded	Noradrenalin-Hemmer_2	textwindow
tagging03	16	AU::QdpJrNLE1415962703181	tagging	2014-11-14 11:24:46.712400	expanded	Noradrenalin-Hemmer_2	textwindow
tagging03	16	AU::QdpJrNLE1415962703181	tagging	2014-11-14 11:24:47.948580	expanded	Noradrenalin-Hemmer_1	textwindow
tagging03	16	AU::QdpJrNLE1415962703181	tagging	2014-11-14 11:25:07.405870	click	Gestaltpsychotherapie	tagcloud
tagging03	16	AU::QdpJrNLE1415962703181	tagging	2014-11-14 11:25:17.450980	expanded	Gestaltpsychotherapie_3	textwindow
tagging03	16	AU::QdpJrNLE1415962703181	tagging	2014-11-14 11:25:21.818750	expanded	Gestaltpsychotherapie_3	textwindow
tagging03	16	AU::QdpJrNLE1415962703181	tagging	2014-11-14 11:25:49.374280	click	Vorurteile	tagcloud
tagging03	16	AU::QdpJrNLE1415962703181	tagging	2014-11-14 11:25:58.626970	click	Vorurteile	tagcloud
tagging03	16	AU::QdpJrNLE1415962703181	tagging	2014-11-14 11:25:58.651760	click	Vorurteile	tagcloud
tagging03	16	AU::QdpJrNLE1415962703181	tagging	2014-11-14 11:26:07.398080	click	Gesellschaftsrelevanz	tagcloud
tagging03	16	AU::QdpJrNLE1415962703181	tagging	2014-11-14 11:26:20.816050	clicked	Timer timed out	weiterButton
tagging03	17	AU::VtzVjpjt1415963643036	none	2014-11-14 11:14:11.100770	devicebrowser			5.0 (Windows NT 6.1; WOW64; Trident/7.0; SLCC2; .NET CLR 2.0.50727; .NET CLR 3.5.30729; .NET CLR 3.0.30729; Media Center PC 6.0; .NET4.0C; .NET4.0E; rv:11.0) like Gecko-Netscape
tagging03	17	AU::VtzVjpjt1415963643036	none	2014-11-14 11:14:11.100860	deviceurlparam			(Object)#0 id = "tagging03" tic = "207a29cd21ebb5bcd5d3e6cebf2f2e22"
tagging03	17	AU::VtzVjpjt1415963643036	none	2014-11-14 11:14:11.153610	deviceappsize			1920x962
tagging03	18	AU::sOQJ7hPf1415963733425	none	2014-11-14 11:15:36.044180	devicebrowser			5.0 (Windows)-Netscape
tagging03	18	AU::sOQJ7hPf1415963733425	none	2014-11-14 11:15:36.044810	deviceurlparam			(Object)#0 id = "tagging03" tic = "9bb9c709fe2b3ad3f76d015beb33405f"
tagging03	18	AU::sOQJ7hPf1415963733425	none	2014-11-14 11:15:36.095800	deviceappsize			1920x922
tagging03	18	AU::sOQJ7hPf1415963733425	tagging	2014-11-14 11:35:10.556220	Component creation completed	Timer started	tagging
tagging03	18	AU::sOQJ7hPf1415963733425	tagging	2014-11-14 11:35:34.652590	click	Tetrazyklische Antidepressiva	tagcloud
tagging03	18	AU::sOQJ7hPf1415963733425	tagging	2014-11-14 11:36:01.673230	click	Trizyklische Antidepressiva	tagcloud
tagging03	18	AU::sOQJ7hPf1415963733425	tagging	2014-11-14 11:36:32.901440	clicked	Not yet timed out	weiterButton
tagging03	18	AU::sOQJ7hPf1415963733425	tagging	2014-11-14 11:36:37.477290	click	Klientenzentrierte Therapie	tagcloud
tagging03	18	AU::sOQJ7hPf1415963733425	tagging	2014-11-14 11:41:45.961010	clicked	Timer timed out	weiterButton
tagging03	19	AU::bwLyTjaX1415963795421	none	2014-11-14 11:16:53.297670	devicebrowser			5.0 (Windows)-Netscape
tagging03	19	AU::bwLyTjaX1415963795421	none	2014-11-14 11:16:53.299450	deviceurlparam			(Object)#0 id = "tagging03" tic = "bd1ff94194e876ce6ef1726af071d682"
tagging03	19	AU::bwLyTjaX1415963795421	none	2014-11-14 11:16:53.355200	deviceappsize			1680x939
tagging03	19	AU::bwLyTjaX1415963795421	tagging	2014-11-14 11:54:44.546110	Component creation completed	Timer started	tagging
tagging03	19	AU::bwLyTjaX1415963795421	tagging	2014-11-14 11:55:07.530310	click	Verhaltenstherapie	tagcloud
tagging03	19	AU::bwLyTjaX1415963795421	tagging	2014-11-14 11:55:17.607460	expanded	Verhaltenstherapie_2	textwindow
tagging03	19	AU::bwLyTjaX1415963795421	tagging	2014-11-14 11:56:01.486460	compressed	Verhaltenstherapie_2	textwindow
tagging03	19	AU::bwLyTjaX1415963795421	tagging	2014-11-14 11:56:02.585680	expanded	Verhaltenstherapie_2	textwindow
tagging03	19	AU::bwLyTjaX1415963795421	tagging	2014-11-14 11:56:04.363060	expanded	Verhaltenstherapie_2	textwindow
tagging03	19	AU::bwLyTjaX1415963795421	tagging	2014-11-14 11:56:17.522320	usertag added	Denkverzerrungen	Positive Einstellung durch weniger Denkverzerrungen
tagging03	19	AU::bwLyTjaX1415963795421	tagging	2014-11-14 11:56:17.522350	expanded	Verhaltenstherapie_2	textwindow
tagging03	19	AU::bwLyTjaX1415963795421	tagging	2014-11-14 11:56:22.948740	clicked	Not yet timed out	weiterButton
tagging03	19	AU::bwLyTjaX1415963795421	tagging	2014-11-14 11:56:26.539480	expanded	Verhaltenstherapie_1	textwindow
tagging03	19	AU::bwLyTjaX1415963795421	tagging	2014-11-14 11:57:03.390640	click	Psychoanalyse	tagcloud
tagging03	19	AU::bwLyTjaX1415963795421	tagging	2014-11-14 11:57:08.085910	expanded	Psychoanalyse_1	textwindow
tagging03	19	AU::bwLyTjaX1415963795421	tagging	2014-11-14 11:57:11.681800	expanded	Psychoanalyse_1	textwindow
tagging03	19	AU::bwLyTjaX1415963795421	tagging	2014-11-14 11:57:23.184860	usertag added	Psychodynamische Therapie	Wie man negative Gedanken erfolgreich korrigiert
tagging03	19	AU::bwLyTjaX1415963795421	tagging	2014-11-14 11:57:23.191680	expanded	Psychoanalyse_1	textwindow
tagging03	19	AU::bwLyTjaX1415963795421	tagging	2014-11-14 11:57:53.036640	expanded	Psychoanalyse_2	textwindow
tagging03	19	AU::bwLyTjaX1415963795421	tagging	2014-11-14 11:57:57.337620	expanded	Psychoanalyse_2	textwindow
tagging03	19	AU::bwLyTjaX1415963795421	tagging	2014-11-14 11:58:10.720820	usertag added	Reifung der Persönlichkeit	Rasche Wirksamkeit
tagging03	19	AU::bwLyTjaX1415963795421	tagging	2014-11-14 11:58:10.904850	expanded	Psychoanalyse_2	textwindow
tagging03	19	AU::bwLyTjaX1415963795421	tagging	2014-11-14 11:58:13.666620	expanded	Psychoanalyse_2	textwindow
tagging03	19	AU::bwLyTjaX1415963795421	tagging	2014-11-14 11:58:30.840610	usertag added	Psychodynamische Therapie	Rasche Wirksamkeit
tagging03	19	AU::bwLyTjaX1415963795421	tagging	2014-11-14 11:58:30.843580	expanded	Psychoanalyse_2	textwindow
tagging03	19	AU::bwLyTjaX1415963795421	tagging	2014-11-14 11:58:35.803690	expanded	Psychoanalyse_3	textwindow
tagging03	19	AU::bwLyTjaX1415963795421	tagging	2014-11-14 11:58:39.339390	expanded	Psychoanalyse_3	textwindow
tagging03	19	AU::bwLyTjaX1415963795421	tagging	2014-11-14 11:58:50.824960	usertag added	Psychodynamische Therapie	Die wirksame Umformung der Persönlichkeit
tagging03	19	AU::bwLyTjaX1415963795421	tagging	2014-11-14 11:58:50.825040	expanded	Psychoanalyse_3	textwindow
tagging03	19	AU::bwLyTjaX1415963795421	tagging	2014-11-14 11:58:50.883330	compressed	Psychoanalyse_3	textwindow
tagging03	19	AU::bwLyTjaX1415963795421	tagging	2014-11-14 11:58:51.888620	expanded	Psychoanalyse_3	textwindow
tagging03	19	AU::bwLyTjaX1415963795421	tagging	2014-11-14 11:58:56.015270	expanded	Psychoanalyse_3	textwindow
tagging03	19	AU::bwLyTjaX1415963795421	tagging	2014-11-14 11:59:05.585260	usertag added	Psychodynamische Therapie	Die wirksame Umformung der Persönlichkeit
tagging03	19	AU::bwLyTjaX1415963795421	tagging	2014-11-14 11:59:05.587170	expanded	Psychoanalyse_3	textwindow
tagging03	19	AU::bwLyTjaX1415963795421	tagging	2014-11-14 11:59:36.964710	click	Klientenzentrierte Therapie	tagcloud
tagging03	19	AU::bwLyTjaX1415963795421	tagging	2014-11-14 11:59:42.600490	expanded	Klientenzentrierte Therapie_1	textwindow
tagging03	19	AU::bwLyTjaX1415963795421	tagging	2014-11-14 11:59:45.918000	expanded	Klientenzentrierte Therapie_1	textwindow
tagging03	19	AU::bwLyTjaX1415963795421	tagging	2014-11-14 11:59:56.887390	usertag added	Wertschätzung als Therapie	Wertschätzung als wirksame Waffe im Kampf gegen Depression
tagging03	19	AU::bwLyTjaX1415963795421	tagging	2014-11-14 11:59:56.888270	expanded	Klientenzentrierte Therapie_1	textwindow
tagging03	19	AU::bwLyTjaX1415963795421	tagging	2014-11-14 12:00:12.517890	expanded	Klientenzentrierte Therapie_2	textwindow
tagging03	19	AU::bwLyTjaX1415963795421	tagging	2014-11-14 12:00:20.246520	clicked	Timer timed out	weiterButton
tagging03	20	AU::W95XOSJN1415964155940	none	2014-11-14 11:22:37.156880	deviceurlparam			(Object)#0 id = "tagging03" tic = "1610bbe37bd638c92611c228dd09c01d"
tagging03	20	AU::W95XOSJN1415964155940	none	2014-11-14 11:22:37.159550	devicebrowser			4.0 (compatible; MSIE 8.0; Windows NT 6.1; Trident/4.0; GTB7.5; SLCC2; .NET CLR 2.0.50727; .NET CLR 3.5.30729; .NET CLR 3.0.30729; Media Center PC 6.0; InfoPath.2; MS-RTC LM 8; .NET CLR 1.1.4322; .NET4.0C; .NET4.0E; tb-webde/2.5.1; Nordex AG; (web.de/1.0.0.8))-Microsoft Internet Explorer
tagging03	20	AU::W95XOSJN1415964155940	none	2014-11-14 11:22:37.208520	deviceappsize			1279x898
tagging03	20	AU::W95XOSJN1415964155940	tagging	2014-11-14 11:36:15.721850	Component creation completed	Timer started	tagging
tagging03	20	AU::W95XOSJN1415964155940	tagging	2014-11-14 11:36:25.215280	click	Psychoanalyse	tagcloud
tagging03	20	AU::W95XOSJN1415964155940	tagging	2014-11-14 11:36:58.598760	click	Gesellschaftsrelevanz	tagcloud
tagging03	20	AU::W95XOSJN1415964155940	tagging	2014-11-14 11:37:05.619670	expanded	Gesellschaftsrelevanz_2	textwindow
tagging03	20	AU::W95XOSJN1415964155940	tagging	2014-11-14 11:37:15.181550	expanded	Gesellschaftsrelevanz_3	textwindow
tagging03	20	AU::W95XOSJN1415964155940	tagging	2014-11-14 11:37:19.903740	clicked	Not yet timed out	weiterButton
tagging03	20	AU::W95XOSJN1415964155940	tagging	2014-11-14 11:37:25.307780	click	Verhaltenstherapie	tagcloud
tagging03	20	AU::W95XOSJN1415964155940	tagging	2014-11-14 11:37:27.797390	click	Vorurteile	tagcloud
tagging03	20	AU::W95XOSJN1415964155940	tagging	2014-11-14 11:37:31.854570	expanded	Vorurteile_1	textwindow
tagging03	20	AU::W95XOSJN1415964155940	tagging	2014-11-14 11:39:29.178000	click	Noradrenalin-Hemmer	tagcloud
tagging03	20	AU::W95XOSJN1415964155940	tagging	2014-11-14 11:39:38.781140	click	Vorurteile	tagcloud
tagging03	20	AU::W95XOSJN1415964155940	tagging	2014-11-14 11:39:44.359430	click	Gesellschaftsrelevanz	tagcloud
tagging03	20	AU::W95XOSJN1415964155940	tagging	2014-11-14 11:39:51.880900	click	Gestaltpsychotherapie	tagcloud
tagging03	20	AU::W95XOSJN1415964155940	tagging	2014-11-14 11:39:55.425080	click	Klientenzentrierte Therapie	tagcloud
tagging03	20	AU::W95XOSJN1415964155940	tagging	2014-11-14 11:39:58.977110	click	Prävalenz	tagcloud
tagging03	20	AU::W95XOSJN1415964155940	tagging	2014-11-14 11:39:59.800060	click	Medienberichterstattung	tagcloud
tagging03	20	AU::W95XOSJN1415964155940	tagging	2014-11-14 11:40:02.387130	expanded	Medienberichterstattung_3	textwindow
tagging03	20	AU::W95XOSJN1415964155940	tagging	2014-11-14 11:40:03.655060	compressed	Medienberichterstattung_3	textwindow
tagging03	20	AU::W95XOSJN1415964155940	tagging	2014-11-14 11:40:03.976440	expanded	Medienberichterstattung_3	textwindow
tagging03	20	AU::W95XOSJN1415964155940	tagging	2014-11-14 11:40:07.161160	click	Gesellschaftsrelevanz	tagcloud
tagging03	20	AU::W95XOSJN1415964155940	tagging	2014-11-14 11:40:07.873630	click	Gestaltpsychotherapie	tagcloud
tagging03	20	AU::W95XOSJN1415964155940	tagging	2014-11-14 11:40:08.630440	click	Gesellschaftsrelevanz	tagcloud
tagging03	20	AU::W95XOSJN1415964155940	tagging	2014-11-14 11:40:10.600080	click	Gestaltpsychotherapie	tagcloud
tagging03	20	AU::W95XOSJN1415964155940	tagging	2014-11-14 11:47:08.088970	click	Serotonin-Hemmer	tagcloud
tagging03	20	AU::W95XOSJN1415964155940	tagging	2014-11-14 11:47:10.267510	clicked	Timer timed out	weiterButton
tagging03	21	AU::zBc5rrno1415964560337	none	2014-11-14 11:29:22.209350	devicebrowser			5.0 (Windows)-Netscape
tagging03	21	AU::zBc5rrno1415964560337	none	2014-11-14 11:29:22.223370	deviceurlparam			(Object)#0 id = "tagging03" tic = "484add0cd44c51dcce9160709f9b460b"
tagging03	21	AU::zBc5rrno1415964560337	none	2014-11-14 11:29:22.256730	deviceappsize			1600x740
tagging03	22	AU::vje0IEVk1415965786007	none	2014-11-14 11:49:45.616860	devicebrowser			5.0 (Windows NT 6.3; WOW64) AppleWebKit/537.36 (KHTML, like Gecko) Chrome/38.0.2125.111 Safari/537.36-Netscape
tagging03	22	AU::vje0IEVk1415965786007	none	2014-11-14 11:49:45.626070	deviceappsize			1366x677
tagging03	22	AU::vje0IEVk1415965786007	none	2014-11-14 11:49:45.666870	deviceurlparam			(Object)#0 id = "tagging03" tic = "089fc66d4e6aaeba0ec6e762e391ae58"
tagging03	22	AU::vje0IEVk1415965786007	tagging	2014-11-14 12:00:54.040680	Component creation completed	Timer started	tagging
tagging03	22	AU::vje0IEVk1415965786007	tagging	2014-11-14 12:01:01.604300	click	Verhaltenstherapie	tagcloud
tagging03	22	AU::vje0IEVk1415965786007	tagging	2014-11-14 12:01:11.975730	expanded	Verhaltenstherapie_1	textwindow
tagging03	22	AU::vje0IEVk1415965786007	tagging	2014-11-14 12:01:19.756530	compressed	Verhaltenstherapie_1	textwindow
tagging03	22	AU::vje0IEVk1415965786007	tagging	2014-11-14 12:01:21.306370	expanded	Verhaltenstherapie_1	textwindow
tagging03	22	AU::vje0IEVk1415965786007	tagging	2014-11-14 12:01:22.335540	expanded	Verhaltenstherapie_1	textwindow
tagging03	22	AU::vje0IEVk1415965786007	tagging	2014-11-14 12:01:38.265110	usertag added	patienten lernen	Positive Einstellungen in Verhalten umsetzen
tagging03	22	AU::vje0IEVk1415965786007	tagging	2014-11-14 12:01:38.277020	expanded	Verhaltenstherapie_1	textwindow
tagging03	22	AU::vje0IEVk1415965786007	tagging	2014-11-14 12:01:45.742970	click	Gesellschaftsrelevanz	tagcloud
tagging03	22	AU::vje0IEVk1415965786007	tagging	2014-11-14 12:01:53.130000	expanded	Gesellschaftsrelevanz_1	textwindow
tagging03	22	AU::vje0IEVk1415965786007	tagging	2014-11-14 12:02:03.340440	expanded	Gesellschaftsrelevanz_1	textwindow
tagging03	22	AU::vje0IEVk1415965786007	tagging	2014-11-14 12:02:24.248350	usertag added	psycische störungen sorgen für frühes ausscheiden	Depression als häufigste Ursache für Frühberentungen
tagging03	22	AU::vje0IEVk1415965786007	tagging	2014-11-14 12:02:24.260630	expanded	Gesellschaftsrelevanz_1	textwindow
tagging03	22	AU::vje0IEVk1415965786007	tagging	2014-11-14 12:02:27.937160	expanded	Gesellschaftsrelevanz_3	textwindow
tagging03	22	AU::vje0IEVk1415965786007	tagging	2014-11-14 12:02:31.564820	expanded	Gesellschaftsrelevanz_3	textwindow
tagging03	22	AU::vje0IEVk1415965786007	tagging	2014-11-14 12:02:47.057320	click	Medienberichterstattung	tagcloud
tagging03	22	AU::vje0IEVk1415965786007	tagging	2014-11-14 12:02:47.854180	expanded	Gesellschaftsrelevanz_3	textwindow
tagging03	22	AU::vje0IEVk1415965786007	tagging	2014-11-14 12:02:47.855570	usertag added	depressione sind für alle teuer	Depression verursachen enorme Kosten in der Wirtschaft
tagging03	22	AU::vje0IEVk1415965786007	tagging	2014-11-14 12:02:53.319510	expanded	Medienberichterstattung_1	textwindow
tagging03	22	AU::vje0IEVk1415965786007	tagging	2014-11-14 12:02:57.554890	expanded	Medienberichterstattung_1	textwindow
tagging03	22	AU::vje0IEVk1415965786007	tagging	2014-11-14 12:03:11.932740	expanded	Medienberichterstattung_1	textwindow
tagging03	22	AU::vje0IEVk1415965786007	tagging	2014-11-14 12:03:13.523590	expanded	Medienberichterstattung_1	textwindow
tagging03	22	AU::vje0IEVk1415965786007	tagging	2014-11-14 12:03:13.523720	usertag added	depressionen sind kein tabuthema mehr	Sensibilität der Medien
tagging03	22	AU::vje0IEVk1415965786007	tagging	2014-11-14 12:03:17.890520	click	Psychoanalyse	tagcloud
tagging03	22	AU::vje0IEVk1415965786007	tagging	2014-11-14 12:03:25.239070	expanded	Psychoanalyse_1	textwindow
tagging03	22	AU::vje0IEVk1415965786007	tagging	2014-11-14 12:03:32.228320	expanded	Psychoanalyse_1	textwindow
tagging03	22	AU::vje0IEVk1415965786007	tagging	2014-11-14 12:03:50.892140	usertag added	psychoanalyse hilft bei depressionen	Wie man negative Gedanken erfolgreich korrigiert
tagging03	22	AU::vje0IEVk1415965786007	tagging	2014-11-14 12:03:50.904560	expanded	Psychoanalyse_1	textwindow
tagging03	22	AU::vje0IEVk1415965786007	tagging	2014-11-14 12:03:54.845140	clicked	Not yet timed out	weiterButton
tagging03	22	AU::vje0IEVk1415965786007	tagging	2014-11-14 12:04:00.122760	click	Vorurteile	tagcloud
tagging03	22	AU::vje0IEVk1415965786007	tagging	2014-11-14 12:04:06.152820	expanded	Vorurteile_1	textwindow
tagging03	22	AU::vje0IEVk1415965786007	tagging	2014-11-14 12:04:09.841570	expanded	Vorurteile_1	textwindow
tagging03	22	AU::vje0IEVk1415965786007	tagging	2014-11-14 12:04:46.786670	usertag added	hochleistungssport und depressionen passen nicht in unsere gesellschaft	Depression ist im Hochleistungssport ein Tabuthema
tagging03	22	AU::vje0IEVk1415965786007	tagging	2014-11-14 12:04:46.836250	expanded	Vorurteile_1	textwindow
tagging03	22	AU::vje0IEVk1415965786007	tagging	2014-11-14 12:07:51.440760	clicked	Timer timed out	weiterButton
tagging03	23	AU::4KaerjtT1415966188760	none	2014-11-14 11:56:27.559290	devicebrowser			5.0 (Windows)-Netscape
tagging03	23	AU::4KaerjtT1415966188760	none	2014-11-14 11:56:27.569980	deviceurlparam			(Object)#0 id = "tagging03" tic = "0c657e824213824460bf5776ca3f5baa"
tagging03	23	AU::4KaerjtT1415966188760	none	2014-11-14 11:56:27.612970	deviceappsize			1600x734
tagging03	23	AU::4KaerjtT1415966188760	tagging	2014-11-14 12:09:29.678430	Component creation completed	Timer started	tagging
tagging03	23	AU::4KaerjtT1415966188760	tagging	2014-11-14 12:09:38.775530	click	Verhaltenstherapie	tagcloud
tagging03	23	AU::4KaerjtT1415966188760	tagging	2014-11-14 12:10:01.207180	click	Interpersonelle Therapie	tagcloud
tagging03	23	AU::4KaerjtT1415966188760	tagging	2014-11-14 12:10:12.564440	click	Gesellschaftsrelevanz	tagcloud
tagging03	23	AU::4KaerjtT1415966188760	tagging	2014-11-14 12:10:17.221010	click	Gestaltpsychotherapie	tagcloud
tagging03	23	AU::4KaerjtT1415966188760	tagging	2014-11-14 12:10:21.582880	clicked	Not yet timed out	weiterButton
tagging03	23	AU::4KaerjtT1415966188760	tagging	2014-11-14 12:10:26.348600	click	MAO-Hemmer	tagcloud
tagging03	23	AU::4KaerjtT1415966188760	tagging	2014-11-14 12:11:07.837410	click	Prävalenz	tagcloud
tagging03	23	AU::4KaerjtT1415966188760	tagging	2014-11-14 12:11:09.497610	click	Trizyklische Antidepressiva	tagcloud
tagging03	23	AU::4KaerjtT1415966188760	tagging	2014-11-14 12:11:11.396820	click	Tetrazyklische Antidepressiva	tagcloud
tagging03	23	AU::4KaerjtT1415966188760	tagging	2014-11-14 12:11:12.568070	click	Vorurteile	tagcloud
tagging03	23	AU::4KaerjtT1415966188760	tagging	2014-11-14 12:11:19.949600	clicked	Not yet timed out	weiterButton
tagging03	23	AU::4KaerjtT1415966188760	tagging	2014-11-14 12:11:25.338520	click	Verhaltenstherapie	tagcloud
tagging03	23	AU::4KaerjtT1415966188760	tagging	2014-11-14 12:11:27.928990	click	Tetrazyklische Antidepressiva	tagcloud
tagging03	23	AU::4KaerjtT1415966188760	tagging	2014-11-14 12:11:32.794810	click	Tetrazyklische Antidepressiva	tagcloud
tagging03	23	AU::4KaerjtT1415966188760	tagging	2014-11-14 12:11:33.894520	click	Trizyklische Antidepressiva	tagcloud
tagging03	23	AU::4KaerjtT1415966188760	tagging	2014-11-14 12:11:35.335780	click	Verhaltenstherapie	tagcloud
tagging03	23	AU::4KaerjtT1415966188760	tagging	2014-11-14 12:12:36.765790	clicked	Not yet timed out	weiterButton
tagging03	23	AU::4KaerjtT1415966188760	tagging	2014-11-14 12:14:43.830770	clicked	Timer timed out	weiterButton
tagging03	24	AU::nUrjxWPf1415966259830	none	2014-11-14 11:57:38.344270	deviceappsize			1280x923
tagging03	24	AU::nUrjxWPf1415966259830	none	2014-11-14 11:57:38.369590	deviceurlparam			(Object)#0 id = "tagging03" tic = "cda3d5483e7696e21a4e050efad30406"
tagging03	24	AU::nUrjxWPf1415966259830	none	2014-11-14 11:57:38.398190	devicebrowser			5.0 (Windows NT 6.1) AppleWebKit/537.36 (KHTML, like Gecko) Chrome/38.0.2125.111 Safari/537.36-Netscape
tagging03	25	AU::kCXviKOX1415966692493	none	2014-11-14 12:04:47.631620	devicebrowser			5.0 (Windows NT 6.3; WOW64; Trident/7.0; Touch; .NET4.0E; .NET4.0C; .NET CLR 3.5.30729; .NET CLR 2.0.50727; .NET CLR 3.0.30729; Tablet PC 2.0; InfoPath.3; MALCJS; rv:11.0) like Gecko-Netscape
tagging03	25	AU::kCXviKOX1415966692493	none	2014-11-14 12:04:47.634100	deviceappsize			1280x899
tagging03	25	AU::kCXviKOX1415966692493	none	2014-11-14 12:04:47.679420	deviceurlparam			(Object)#0 id = "tagging03" tic = "931900c3b40d0293afd9aa9e5e86b39e"
tagging03	25	AU::kCXviKOX1415966692493	tagging	2014-11-14 12:18:37.154290	Component creation completed	Timer started	tagging
tagging03	25	AU::kCXviKOX1415966692493	tagging	2014-11-14 12:18:43.956480	click	MAO-Hemmer	tagcloud
tagging03	25	AU::kCXviKOX1415966692493	tagging	2014-11-14 12:18:46.419910	expanded	MAO-Hemmer_3	textwindow
tagging03	25	AU::kCXviKOX1415966692493	tagging	2014-11-14 12:18:52.502980	click	Serotonin-Hemmer	tagcloud
tagging03	25	AU::kCXviKOX1415966692493	tagging	2014-11-14 12:18:57.031680	expanded	Serotonin-Hemmer_2	textwindow
tagging03	25	AU::kCXviKOX1415966692493	tagging	2014-11-14 12:19:04.029280	compressed	Serotonin-Hemmer_2	textwindow
tagging03	25	AU::kCXviKOX1415966692493	tagging	2014-11-14 12:19:06.388510	expanded	Serotonin-Hemmer_2	textwindow
tagging03	25	AU::kCXviKOX1415966692493	tagging	2014-11-14 12:19:07.399160	expanded	Serotonin-Hemmer_2	textwindow
tagging03	25	AU::kCXviKOX1415966692493	tagging	2014-11-14 12:19:13.634000	expanded	Serotonin-Hemmer_2	textwindow
tagging03	25	AU::kCXviKOX1415966692493	tagging	2014-11-14 12:19:13.634210	usertag added	P1	Medikation verändert Gehirn
tagging03	25	AU::kCXviKOX1415966692493	tagging	2014-11-14 12:19:16.848130	clicked	Not yet timed out	weiterButton
tagging03	25	AU::kCXviKOX1415966692493	tagging	2014-11-14 12:19:28.048980	click	Verhaltenstherapie	tagcloud
tagging03	25	AU::kCXviKOX1415966692493	tagging	2014-11-14 12:19:33.496450	expanded	Verhaltenstherapie_3	textwindow
tagging03	25	AU::kCXviKOX1415966692493	tagging	2014-11-14 12:19:41.067250	click	MAO-Hemmer	tagcloud
tagging03	25	AU::kCXviKOX1415966692493	tagging	2014-11-14 12:19:43.616000	expanded	MAO-Hemmer_2	textwindow
tagging03	25	AU::kCXviKOX1415966692493	tagging	2014-11-14 12:20:16.847060	expanded	MAO-Hemmer_3	textwindow
tagging03	25	AU::kCXviKOX1415966692493	tagging	2014-11-14 12:20:38.300470	expanded	MAO-Hemmer_1	textwindow
tagging03	25	AU::kCXviKOX1415966692493	tagging	2014-11-14 12:21:06.238580	click	Trizyklische Antidepressiva	tagcloud
tagging03	25	AU::kCXviKOX1415966692493	tagging	2014-11-14 12:21:17.532840	expanded	Trizyklische Antidepressiva_1	textwindow
tagging03	25	AU::kCXviKOX1415966692493	tagging	2014-11-14 12:21:40.463170	expanded	Trizyklische Antidepressiva_2	textwindow
tagging03	25	AU::kCXviKOX1415966692493	tagging	2014-11-14 12:21:47.951180	expanded	Trizyklische Antidepressiva_3	textwindow
tagging03	25	AU::kCXviKOX1415966692493	tagging	2014-11-14 12:22:01.293580	clicked	Not yet timed out	weiterButton
tagging03	25	AU::kCXviKOX1415966692493	tagging	2014-11-14 12:22:45.461720	clicked	Not yet timed out	weiterButton
tagging03	25	AU::kCXviKOX1415966692493	tagging	2014-11-14 12:22:54.810080	expanded	Trizyklische Antidepressiva_3	textwindow
tagging03	25	AU::kCXviKOX1415966692493	tagging	2014-11-14 12:22:55.436980	expanded	Trizyklische Antidepressiva_1	textwindow
tagging03	25	AU::kCXviKOX1415966692493	tagging	2014-11-14 12:22:56.597720	compressed	Trizyklische Antidepressiva_1	textwindow
tagging03	25	AU::kCXviKOX1415966692493	tagging	2014-11-14 12:22:58.920350	clicked	Not yet timed out	weiterButton
tagging03	25	AU::kCXviKOX1415966692493	tagging	2014-11-14 12:23:05.911360	click	Serotonin-Hemmer	tagcloud
tagging03	25	AU::kCXviKOX1415966692493	tagging	2014-11-14 12:28:23.240340	clicked	Timer timed out	weiterButton
tagging03	26	AU::hd01BzTB1415968315907	none	2014-11-14 12:32:01.233820	devicebrowser			5.0 (Windows)-Netscape
tagging03	26	AU::hd01BzTB1415968315907	none	2014-11-14 12:32:01.249500	deviceappsize			1920x979
tagging03	26	AU::hd01BzTB1415968315907	none	2014-11-14 12:32:01.286280	deviceurlparam			(Object)#0 id = "tagging03" tic = "155c24da7038af1a485135077caa2480"
tagging03	26	AU::hd01BzTB1415968315907	tagging	2014-11-14 12:44:00.121840	Component creation completed	Timer started	tagging
tagging03	26	AU::hd01BzTB1415968315907	tagging	2014-11-14 12:44:15.636850	clicked	Not yet timed out	weiterButton
tagging03	26	AU::hd01BzTB1415968315907	tagging	2014-11-14 12:44:26.296050	click	Gesellschaftsrelevanz	tagcloud
tagging03	26	AU::hd01BzTB1415968315907	tagging	2014-11-14 12:44:38.852640	click	Gestaltpsychotherapie	tagcloud
tagging03	26	AU::hd01BzTB1415968315907	tagging	2014-11-14 12:44:49.554980	click	Interpersonelle Therapie	tagcloud
tagging03	26	AU::hd01BzTB1415968315907	tagging	2014-11-14 12:44:54.075780	click	Klientenzentrierte Therapie	tagcloud
tagging03	26	AU::hd01BzTB1415968315907	tagging	2014-11-14 12:45:02.201400	click	Medienberichterstattung	tagcloud
tagging03	26	AU::hd01BzTB1415968315907	tagging	2014-11-14 12:45:03.419000	click	MAO-Hemmer	tagcloud
tagging03	26	AU::hd01BzTB1415968315907	tagging	2014-11-14 12:45:07.228720	click	Noradrenalin-Hemmer	tagcloud
tagging03	26	AU::hd01BzTB1415968315907	tagging	2014-11-14 12:45:09.498140	click	Prävalenz	tagcloud
tagging03	26	AU::hd01BzTB1415968315907	tagging	2014-11-14 12:45:13.375630	click	Psychoanalyse	tagcloud
tagging03	26	AU::hd01BzTB1415968315907	tagging	2014-11-14 12:45:16.153700	click	Serotonin-Hemmer	tagcloud
tagging03	26	AU::hd01BzTB1415968315907	tagging	2014-11-14 12:45:17.394880	click	Tetrazyklische Antidepressiva	tagcloud
tagging03	26	AU::hd01BzTB1415968315907	tagging	2014-11-14 12:45:18.657850	click	Trizyklische Antidepressiva	tagcloud
tagging03	26	AU::hd01BzTB1415968315907	tagging	2014-11-14 12:45:20.080220	click	Verhaltenstherapie	tagcloud
tagging03	26	AU::hd01BzTB1415968315907	tagging	2014-11-14 12:45:21.454610	click	Vorurteile	tagcloud
tagging03	26	AU::hd01BzTB1415968315907	tagging	2014-11-14 12:45:24.404310	clicked	Not yet timed out	weiterButton
tagging03	26	AU::hd01BzTB1415968315907	tagging	2014-11-14 12:45:31.629580	click	MAO-Hemmer	tagcloud
tagging03	26	AU::hd01BzTB1415968315907	tagging	2014-11-14 12:46:10.818210	clicked	Not yet timed out	weiterButton
tagging03	26	AU::hd01BzTB1415968315907	tagging	2014-11-14 12:46:14.840620	click	Gesellschaftsrelevanz	tagcloud
tagging03	26	AU::hd01BzTB1415968315907	tagging	2014-11-14 12:46:16.069990	click	Gestaltpsychotherapie	tagcloud
tagging03	26	AU::hd01BzTB1415968315907	tagging	2014-11-14 12:46:37.373720	clicked	Not yet timed out	weiterButton
tagging03	26	AU::hd01BzTB1415968315907	tagging	2014-11-14 12:46:42.023220	click	Psychoanalyse	tagcloud
tagging03	26	AU::hd01BzTB1415968315907	tagging	2014-11-14 12:47:29.597070	clicked	Not yet timed out	weiterButton
tagging03	26	AU::hd01BzTB1415968315907	tagging	2014-11-14 12:47:29.729230	expanded	Psychoanalyse_2	textwindow
tagging03	26	AU::hd01BzTB1415968315907	tagging	2014-11-14 12:47:32.067960	expanded	Psychoanalyse_3	textwindow
tagging03	26	AU::hd01BzTB1415968315907	tagging	2014-11-14 12:47:36.216630	click	Serotonin-Hemmer	tagcloud
tagging03	26	AU::hd01BzTB1415968315907	tagging	2014-11-14 12:47:37.379530	expanded	Serotonin-Hemmer_1	textwindow
tagging03	26	AU::hd01BzTB1415968315907	tagging	2014-11-14 12:47:39.242020	expanded	Serotonin-Hemmer_2	textwindow
tagging03	26	AU::hd01BzTB1415968315907	tagging	2014-11-14 12:47:41.094400	expanded	Serotonin-Hemmer_3	textwindow
tagging03	26	AU::hd01BzTB1415968315907	tagging	2014-11-14 12:47:43.230790	click	Gesellschaftsrelevanz	tagcloud
tagging03	26	AU::hd01BzTB1415968315907	tagging	2014-11-14 12:47:44.113370	expanded	Gesellschaftsrelevanz_1	textwindow
tagging03	26	AU::hd01BzTB1415968315907	tagging	2014-11-14 12:47:46.146000	expanded	Gesellschaftsrelevanz_2	textwindow
tagging03	26	AU::hd01BzTB1415968315907	tagging	2014-11-14 12:47:48.775190	expanded	Gesellschaftsrelevanz_3	textwindow
tagging03	26	AU::hd01BzTB1415968315907	tagging	2014-11-14 12:47:50.155220	click	Gestaltpsychotherapie	tagcloud
tagging03	26	AU::hd01BzTB1415968315907	tagging	2014-11-14 12:47:51.151290	expanded	Gestaltpsychotherapie_1	textwindow
tagging03	26	AU::hd01BzTB1415968315907	tagging	2014-11-14 12:47:53.113560	expanded	Gestaltpsychotherapie_2	textwindow
tagging03	26	AU::hd01BzTB1415968315907	tagging	2014-11-14 12:47:54.824340	expanded	Gestaltpsychotherapie_3	textwindow
tagging03	26	AU::hd01BzTB1415968315907	tagging	2014-11-14 12:47:56.933190	click	Interpersonelle Therapie	tagcloud
tagging03	26	AU::hd01BzTB1415968315907	tagging	2014-11-14 12:47:57.830050	expanded	Interpersonelle Therapie_1	textwindow
tagging03	26	AU::hd01BzTB1415968315907	tagging	2014-11-14 12:47:59.641230	expanded	Interpersonelle Therapie_2	textwindow
tagging03	26	AU::hd01BzTB1415968315907	tagging	2014-11-14 12:48:01.373130	expanded	Interpersonelle Therapie_3	textwindow
tagging03	26	AU::hd01BzTB1415968315907	tagging	2014-11-14 12:48:03.551580	click	Klientenzentrierte Therapie	tagcloud
tagging03	26	AU::hd01BzTB1415968315907	tagging	2014-11-14 12:48:04.514470	expanded	Klientenzentrierte Therapie_1	textwindow
tagging03	26	AU::hd01BzTB1415968315907	tagging	2014-11-14 12:48:06.201560	expanded	Klientenzentrierte Therapie_2	textwindow
tagging03	26	AU::hd01BzTB1415968315907	tagging	2014-11-14 12:48:07.862580	expanded	Klientenzentrierte Therapie_3	textwindow
tagging03	26	AU::hd01BzTB1415968315907	tagging	2014-11-14 12:48:10.608600	click	MAO-Hemmer	tagcloud
tagging03	26	AU::hd01BzTB1415968315907	tagging	2014-11-14 12:48:11.529630	expanded	MAO-Hemmer_1	textwindow
tagging03	26	AU::hd01BzTB1415968315907	tagging	2014-11-14 12:48:13.064250	expanded	MAO-Hemmer_2	textwindow
tagging03	26	AU::hd01BzTB1415968315907	tagging	2014-11-14 12:48:14.593550	expanded	MAO-Hemmer_3	textwindow
tagging03	26	AU::hd01BzTB1415968315907	tagging	2014-11-14 12:48:16.562960	click	Medienberichterstattung	tagcloud
tagging03	26	AU::hd01BzTB1415968315907	tagging	2014-11-14 12:48:17.499880	expanded	Medienberichterstattung_1	textwindow
tagging03	26	AU::hd01BzTB1415968315907	tagging	2014-11-14 12:48:18.964280	expanded	Medienberichterstattung_2	textwindow
tagging03	26	AU::hd01BzTB1415968315907	tagging	2014-11-14 12:48:20.531310	expanded	Medienberichterstattung_3	textwindow
tagging03	26	AU::hd01BzTB1415968315907	tagging	2014-11-14 12:48:22.304500	click	Noradrenalin-Hemmer	tagcloud
tagging03	26	AU::hd01BzTB1415968315907	tagging	2014-11-14 12:48:23.367120	expanded	Noradrenalin-Hemmer_1	textwindow
tagging03	26	AU::hd01BzTB1415968315907	tagging	2014-11-14 12:48:24.864360	expanded	Noradrenalin-Hemmer_2	textwindow
tagging03	26	AU::hd01BzTB1415968315907	tagging	2014-11-14 12:48:26.541340	expanded	Noradrenalin-Hemmer_3	textwindow
tagging03	26	AU::hd01BzTB1415968315907	tagging	2014-11-14 12:48:28.774200	click	Prävalenz	tagcloud
tagging03	26	AU::hd01BzTB1415968315907	tagging	2014-11-14 12:48:29.810490	expanded	Prävalenz_1	textwindow
tagging03	26	AU::hd01BzTB1415968315907	tagging	2014-11-14 12:48:31.398080	expanded	Prävalenz_2	textwindow
tagging03	26	AU::hd01BzTB1415968315907	tagging	2014-11-14 12:48:33.062840	expanded	Prävalenz_3	textwindow
tagging03	26	AU::hd01BzTB1415968315907	tagging	2014-11-14 12:48:35.481520	click	Psychoanalyse	tagcloud
tagging03	26	AU::hd01BzTB1415968315907	tagging	2014-11-14 12:48:36.297210	expanded	Psychoanalyse_1	textwindow
tagging03	26	AU::hd01BzTB1415968315907	tagging	2014-11-14 12:48:37.819140	expanded	Psychoanalyse_2	textwindow
tagging03	26	AU::hd01BzTB1415968315907	tagging	2014-11-14 12:48:39.398760	expanded	Psychoanalyse_3	textwindow
tagging03	26	AU::hd01BzTB1415968315907	tagging	2014-11-14 12:48:41.415800	click	Serotonin-Hemmer	tagcloud
tagging03	26	AU::hd01BzTB1415968315907	tagging	2014-11-14 12:48:42.693810	expanded	Serotonin-Hemmer_1	textwindow
tagging03	26	AU::hd01BzTB1415968315907	tagging	2014-11-14 12:48:44.245360	expanded	Serotonin-Hemmer_2	textwindow
tagging03	26	AU::hd01BzTB1415968315907	tagging	2014-11-14 12:48:46.468420	expanded	Serotonin-Hemmer_3	textwindow
tagging03	26	AU::hd01BzTB1415968315907	tagging	2014-11-14 12:48:48.654060	click	Tetrazyklische Antidepressiva	tagcloud
tagging03	26	AU::hd01BzTB1415968315907	tagging	2014-11-14 12:48:49.677940	expanded	Tetrazyklische Antidepressiva_1	textwindow
tagging03	26	AU::hd01BzTB1415968315907	tagging	2014-11-14 12:48:51.446050	expanded	Tetrazyklische Antidepressiva_2	textwindow
tagging03	26	AU::hd01BzTB1415968315907	tagging	2014-11-14 12:48:52.843650	expanded	Tetrazyklische Antidepressiva_3	textwindow
tagging03	26	AU::hd01BzTB1415968315907	tagging	2014-11-14 12:48:54.605320	click	Trizyklische Antidepressiva	tagcloud
tagging03	26	AU::hd01BzTB1415968315907	tagging	2014-11-14 12:48:55.501510	expanded	Trizyklische Antidepressiva_1	textwindow
tagging03	26	AU::hd01BzTB1415968315907	tagging	2014-11-14 12:48:56.946860	expanded	Trizyklische Antidepressiva_2	textwindow
tagging03	26	AU::hd01BzTB1415968315907	tagging	2014-11-14 12:48:58.443800	expanded	Trizyklische Antidepressiva_3	textwindow
tagging03	26	AU::hd01BzTB1415968315907	tagging	2014-11-14 12:49:00.399930	click	Verhaltenstherapie	tagcloud
tagging03	26	AU::hd01BzTB1415968315907	tagging	2014-11-14 12:49:01.632860	expanded	Verhaltenstherapie_1	textwindow
tagging03	26	AU::hd01BzTB1415968315907	tagging	2014-11-14 12:49:02.963340	expanded	Verhaltenstherapie_2	textwindow
tagging03	26	AU::hd01BzTB1415968315907	tagging	2014-11-14 12:49:04.478210	expanded	Verhaltenstherapie_3	textwindow
tagging03	26	AU::hd01BzTB1415968315907	tagging	2014-11-14 12:49:06.202680	click	Vorurteile	tagcloud
tagging03	26	AU::hd01BzTB1415968315907	tagging	2014-11-14 12:49:07.243540	expanded	Vorurteile_1	textwindow
tagging03	26	AU::hd01BzTB1415968315907	tagging	2014-11-14 12:49:08.518160	expanded	Vorurteile_2	textwindow
tagging03	26	AU::hd01BzTB1415968315907	tagging	2014-11-14 12:49:09.844990	expanded	Vorurteile_3	textwindow
tagging03	26	AU::hd01BzTB1415968315907	tagging	2014-11-14 12:49:12.114350	clicked	Timer timed out	weiterButton
tagging03	27	AU::KOyhAIBU1415969082484	none	2014-11-14 12:44:43.049720	devicebrowser			5.0 (Windows)-Netscape
tagging03	27	AU::KOyhAIBU1415969082484	none	2014-11-14 12:44:43.050090	deviceurlparam			(Object)#0 id = "tagging03" tic = "48f154570dd5727787ef496c5f26409e"
tagging03	27	AU::KOyhAIBU1415969082484	none	2014-11-14 12:44:43.101500	deviceappsize			1440x747
tagging03	27	AU::KOyhAIBU1415969082484	tagging	2014-11-14 13:12:26.490350	Component creation completed	Timer started	tagging
tagging03	27	AU::KOyhAIBU1415969082484	tagging	2014-11-14 13:12:36.736090	click	Interpersonelle Therapie	tagcloud
tagging03	27	AU::KOyhAIBU1415969082484	tagging	2014-11-14 13:12:46.098130	click	Tetrazyklische Antidepressiva	tagcloud
tagging03	27	AU::KOyhAIBU1415969082484	tagging	2014-11-14 13:13:09.856580	expanded	Tetrazyklische Antidepressiva_3	textwindow
tagging03	27	AU::KOyhAIBU1415969082484	tagging	2014-11-14 13:13:13.046920	expanded	Tetrazyklische Antidepressiva_3	textwindow
tagging03	27	AU::KOyhAIBU1415969082484	tagging	2014-11-14 13:13:34.813620	click	Trizyklische Antidepressiva	tagcloud
tagging03	27	AU::KOyhAIBU1415969082484	tagging	2014-11-14 13:13:50.883220	expanded	Trizyklische Antidepressiva_1	textwindow
tagging03	27	AU::KOyhAIBU1415969082484	tagging	2014-11-14 13:14:08.985990	expanded	Trizyklische Antidepressiva_2	textwindow
tagging03	27	AU::KOyhAIBU1415969082484	tagging	2014-11-14 13:14:28.133800	expanded	Trizyklische Antidepressiva_2	textwindow
tagging03	27	AU::KOyhAIBU1415969082484	tagging	2014-11-14 13:14:42.638700	click	Psychoanalyse	tagcloud
tagging03	27	AU::KOyhAIBU1415969082484	tagging	2014-11-14 13:14:53.204610	expanded	Psychoanalyse_1	textwindow
tagging03	27	AU::KOyhAIBU1415969082484	tagging	2014-11-14 13:15:11.526330	expanded	Psychoanalyse_2	textwindow
tagging03	27	AU::KOyhAIBU1415969082484	tagging	2014-11-14 13:15:26.262960	expanded	Psychoanalyse_3	textwindow
tagging03	27	AU::KOyhAIBU1415969082484	tagging	2014-11-14 13:15:52.153180	clicked	Not yet timed out	weiterButton
tagging03	27	AU::KOyhAIBU1415969082484	tagging	2014-11-14 13:15:58.408480	click	Noradrenalin-Hemmer	tagcloud
tagging03	27	AU::KOyhAIBU1415969082484	tagging	2014-11-14 13:16:22.083340	click	Gesellschaftsrelevanz	tagcloud
tagging03	27	AU::KOyhAIBU1415969082484	tagging	2014-11-14 13:16:40.270660	click	Gestaltpsychotherapie	tagcloud
tagging03	27	AU::KOyhAIBU1415969082484	tagging	2014-11-14 13:16:43.600620	click	Gestaltpsychotherapie	tagcloud
tagging03	27	AU::KOyhAIBU1415969082484	tagging	2014-11-14 13:16:52.529070	click	Medienberichterstattung	tagcloud
tagging03	27	AU::KOyhAIBU1415969082484	tagging	2014-11-14 13:17:09.166630	expanded	Medienberichterstattung_2	textwindow
tagging03	27	AU::KOyhAIBU1415969082484	tagging	2014-11-14 13:17:27.164130	expanded	Medienberichterstattung_3	textwindow
tagging03	27	AU::KOyhAIBU1415969082484	tagging	2014-11-14 13:17:56.482990	click	Verhaltenstherapie	tagcloud
tagging03	27	AU::KOyhAIBU1415969082484	tagging	2014-11-14 13:18:06.385810	click	Vorurteile	tagcloud
tagging03	27	AU::KOyhAIBU1415969082484	tagging	2014-11-14 13:18:09.366380	click	Vorurteile	tagcloud
tagging03	27	AU::KOyhAIBU1415969082484	tagging	2014-11-14 13:18:24.175440	clicked	Timer timed out	weiterButton
tagging03	28	AU::wORVHDho1415969497139	none	2014-11-14 12:51:38.836710	devicebrowser			5.0 (Windows)-Netscape
tagging03	28	AU::wORVHDho1415969497139	none	2014-11-14 12:51:38.863980	deviceurlparam			(Object)#0 id = "tagging03" tic = "81715523ea8a99cce99c72dfb639c139"
tagging03	28	AU::wORVHDho1415969497139	none	2014-11-14 12:51:38.913780	deviceappsize			1280x864
tagging03	28	AU::wORVHDho1415969497139	tagging	2014-11-14 13:02:23.920490	Component creation completed	Timer started	tagging
tagging03	28	AU::wORVHDho1415969497139	tagging	2014-11-14 13:02:30.137330	click	Trizyklische Antidepressiva	tagcloud
tagging03	28	AU::wORVHDho1415969497139	tagging	2014-11-14 13:02:33.552080	click	Serotonin-Hemmer	tagcloud
tagging03	28	AU::wORVHDho1415969497139	tagging	2014-11-14 13:02:34.900440	click	Noradrenalin-Hemmer	tagcloud
tagging03	28	AU::wORVHDho1415969497139	tagging	2014-11-14 13:02:36.237590	click	MAO-Hemmer	tagcloud
tagging03	28	AU::wORVHDho1415969497139	tagging	2014-11-14 13:02:37.686560	click	Klientenzentrierte Therapie	tagcloud
tagging03	28	AU::wORVHDho1415969497139	tagging	2014-11-14 13:02:40.385630	clicked	Not yet timed out	weiterButton
tagging03	28	AU::wORVHDho1415969497139	tagging	2014-11-14 13:02:45.942460	click	Gesellschaftsrelevanz	tagcloud
tagging03	28	AU::wORVHDho1415969497139	tagging	2014-11-14 13:02:48.531310	expanded	Gesellschaftsrelevanz_2	textwindow
tagging03	28	AU::wORVHDho1415969497139	tagging	2014-11-14 13:03:19.923960	click	Tetrazyklische Antidepressiva	tagcloud
tagging03	28	AU::wORVHDho1415969497139	tagging	2014-11-14 13:03:20.851710	click	Vorurteile	tagcloud
tagging03	28	AU::wORVHDho1415969497139	tagging	2014-11-14 13:03:21.498910	expanded	Vorurteile_2	textwindow
tagging03	28	AU::wORVHDho1415969497139	tagging	2014-11-14 13:03:22.163740	expanded	Vorurteile_1	textwindow
tagging03	28	AU::wORVHDho1415969497139	tagging	2014-11-14 13:03:36.183140	clicked	Not yet timed out	weiterButton
tagging03	28	AU::wORVHDho1415969497139	tagging	2014-11-14 13:03:40.601690	click	Medienberichterstattung	tagcloud
tagging03	28	AU::wORVHDho1415969497139	tagging	2014-11-14 13:03:43.487370	expanded	Medienberichterstattung_2	textwindow
tagging03	28	AU::wORVHDho1415969497139	tagging	2014-11-14 13:04:00.356180	click	Vorurteile	tagcloud
tagging03	28	AU::wORVHDho1415969497139	tagging	2014-11-14 13:04:14.782360	click	Interpersonelle Therapie	tagcloud
tagging03	28	AU::wORVHDho1415969497139	tagging	2014-11-14 13:04:16.405010	expanded	Interpersonelle Therapie_2	textwindow
tagging03	28	AU::wORVHDho1415969497139	tagging	2014-11-14 13:04:34.017290	clicked	Not yet timed out	weiterButton
tagging03	28	AU::wORVHDho1415969497139	tagging	2014-11-14 13:04:36.241290	click	Klientenzentrierte Therapie	tagcloud
tagging03	28	AU::wORVHDho1415969497139	tagging	2014-11-14 13:04:37.889230	expanded	Klientenzentrierte Therapie_2	textwindow
tagging03	28	AU::wORVHDho1415969497139	tagging	2014-11-14 13:04:41.962030	click	Vorurteile	tagcloud
tagging03	28	AU::wORVHDho1415969497139	tagging	2014-11-14 13:05:31.461520	clicked	Not yet timed out	weiterButton
tagging03	28	AU::wORVHDho1415969497139	tagging	2014-11-14 13:06:51.973630	clicked	Not yet timed out	weiterButton
tagging03	28	AU::wORVHDho1415969497139	tagging	2014-11-14 13:07:21.788300	click	Psychoanalyse	tagcloud
tagging03	28	AU::wORVHDho1415969497139	tagging	2014-11-14 13:07:30.037490	expanded	Psychoanalyse_1	textwindow
tagging03	28	AU::wORVHDho1415969497139	tagging	2014-11-14 13:07:33.262250	clicked	Timer timed out	weiterButton
tagging03	29	AU::uEqviHsu1415970114690	none	2014-11-14 13:01:50.443240	devicebrowser			5.0 (Windows)-Netscape
tagging03	29	AU::uEqviHsu1415970114690	none	2014-11-14 13:01:50.444800	deviceurlparam			(Object)#0 id = "tagging03" tic = "d4447b933b8be6fb25d9c0b3e8724cb4"
tagging03	29	AU::uEqviHsu1415970114690	none	2014-11-14 13:01:50.495260	deviceappsize			1368x653
tagging03	29	AU::uEqviHsu1415970114690	tagging	2014-11-14 13:24:21.314910	Component creation completed	Timer started	tagging
tagging03	29	AU::uEqviHsu1415970114690	tagging	2014-11-14 13:24:32.839430	click	Interpersonelle Therapie	tagcloud
tagging03	29	AU::uEqviHsu1415970114690	tagging	2014-11-14 13:24:42.546480	clicked	Not yet timed out	weiterButton
tagging03	29	AU::uEqviHsu1415970114690	tagging	2014-11-14 13:24:47.792960	click	Psychoanalyse	tagcloud
tagging03	29	AU::uEqviHsu1415970114690	tagging	2014-11-14 13:25:16.648730	click	Verhaltenstherapie	tagcloud
tagging03	29	AU::uEqviHsu1415970114690	tagging	2014-11-14 13:25:29.656660	click	Gestaltpsychotherapie	tagcloud
tagging03	29	AU::uEqviHsu1415970114690	tagging	2014-11-14 13:26:11.204030	click	Interpersonelle Therapie	tagcloud
tagging03	29	AU::uEqviHsu1415970114690	tagging	2014-11-14 13:26:12.868130	clicked	Not yet timed out	weiterButton
tagging03	29	AU::uEqviHsu1415970114690	tagging	2014-11-14 13:27:00.499820	expanded	Interpersonelle Therapie_2	textwindow
tagging03	29	AU::uEqviHsu1415970114690	tagging	2014-11-14 13:27:24.035280	expanded	Interpersonelle Therapie_1	textwindow
tagging03	29	AU::uEqviHsu1415970114690	tagging	2014-11-14 13:28:05.863830	clicked	Not yet timed out	weiterButton
tagging03	29	AU::uEqviHsu1415970114690	tagging	2014-11-14 13:28:08.393220	expanded	Interpersonelle Therapie_2	textwindow
tagging03	29	AU::uEqviHsu1415970114690	tagging	2014-11-14 13:28:10.995030	expanded	Interpersonelle Therapie_2	textwindow
tagging03	29	AU::uEqviHsu1415970114690	tagging	2014-11-14 13:28:11.560120	expanded	Interpersonelle Therapie_3	textwindow
tagging03	29	AU::uEqviHsu1415970114690	tagging	2014-11-14 13:28:14.501230	compressed	Interpersonelle Therapie_3	textwindow
tagging03	29	AU::uEqviHsu1415970114690	tagging	2014-11-14 13:28:16.281830	click	Verhaltenstherapie	tagcloud
tagging03	29	AU::uEqviHsu1415970114690	tagging	2014-11-14 13:28:17.337590	expanded	Verhaltenstherapie_1	textwindow
tagging03	29	AU::uEqviHsu1415970114690	tagging	2014-11-14 13:30:07.838330	clicked	Timer timed out	weiterButton
tagging03	30	AU::7v5wBYUY1415970174027	none	2014-11-14 13:02:56.039850	devicebrowser			5.0 (Windows NT 6.1; WOW64; Trident/7.0; SLCC2; .NET CLR 2.0.50727; .NET CLR 3.5.30729; .NET CLR 3.0.30729; Media Center PC 6.0; .NET4.0C; .NET4.0E; InfoPath.3; rv:11.0) like Gecko-Netscape
tagging03	30	AU::7v5wBYUY1415970174027	none	2014-11-14 13:02:56.043950	deviceurlparam			(Object)#0 id = "tagging03" tic = "f208b0fe3009ec02af1d1166fe3de963"
tagging03	30	AU::7v5wBYUY1415970174027	none	2014-11-14 13:02:56.091530	deviceappsize			1680x832
tagging03	30	AU::7v5wBYUY1415970174027	tagging	2014-11-14 13:18:53.083560	Component creation completed	Timer started	tagging
tagging03	30	AU::7v5wBYUY1415970174027	tagging	2014-11-14 13:19:00.454920	click	Verhaltenstherapie	tagcloud
tagging03	30	AU::7v5wBYUY1415970174027	tagging	2014-11-14 13:19:06.147510	expanded	Verhaltenstherapie_2	textwindow
tagging03	30	AU::7v5wBYUY1415970174027	tagging	2014-11-14 13:19:08.740560	expanded	Verhaltenstherapie_2	textwindow
tagging03	30	AU::7v5wBYUY1415970174027	tagging	2014-11-14 13:19:16.878730	clicked	Not yet timed out	weiterButton
tagging03	30	AU::7v5wBYUY1415970174027	tagging	2014-11-14 13:19:22.715520	clicked	Not yet timed out	weiterButton
tagging03	30	AU::7v5wBYUY1415970174027	tagging	2014-11-14 13:19:31.673200	click	Gesellschaftsrelevanz	tagcloud
tagging03	30	AU::7v5wBYUY1415970174027	tagging	2014-11-14 13:19:38.666860	expanded	Gesellschaftsrelevanz_2	textwindow
tagging03	30	AU::7v5wBYUY1415970174027	tagging	2014-11-14 13:19:40.857170	expanded	Gesellschaftsrelevanz_2	textwindow
tagging03	30	AU::7v5wBYUY1415970174027	tagging	2014-11-14 13:19:50.266980	click	Vorurteile	tagcloud
tagging03	30	AU::7v5wBYUY1415970174027	tagging	2014-11-14 13:20:00.628910	expanded	Vorurteile_1	textwindow
tagging03	30	AU::7v5wBYUY1415970174027	tagging	2014-11-14 13:20:02.074170	expanded	Vorurteile_1	textwindow
tagging03	30	AU::7v5wBYUY1415970174027	tagging	2014-11-14 13:20:08.691910	usertag added	leistung	Depression ist im Hochleistungssport ein Tabuthema
tagging03	30	AU::7v5wBYUY1415970174027	tagging	2014-11-14 13:20:08.821520	expanded	Vorurteile_1	textwindow
tagging03	30	AU::7v5wBYUY1415970174027	tagging	2014-11-14 13:20:12.916950	click	Vorurteile	tagcloud
tagging03	30	AU::7v5wBYUY1415970174027	tagging	2014-11-14 13:20:14.675720	expanded	Vorurteile_2	textwindow
tagging03	30	AU::7v5wBYUY1415970174027	tagging	2014-11-14 13:20:17.725570	click	Gesellschaftsrelevanz	tagcloud
tagging03	30	AU::7v5wBYUY1415970174027	tagging	2014-11-14 13:20:19.596470	expanded	Gesellschaftsrelevanz_2	textwindow
tagging03	30	AU::7v5wBYUY1415970174027	tagging	2014-11-14 13:20:22.372980	expanded	Gesellschaftsrelevanz_2	textwindow
tagging03	30	AU::7v5wBYUY1415970174027	tagging	2014-11-14 13:20:26.513750	usertag added	stess	Depression ist der tödlichste Feind für US-Soldaten
tagging03	30	AU::7v5wBYUY1415970174027	tagging	2014-11-14 13:20:26.565900	expanded	Gesellschaftsrelevanz_2	textwindow
tagging03	30	AU::7v5wBYUY1415970174027	tagging	2014-11-14 13:20:29.087810	click	Verhaltenstherapie	tagcloud
tagging03	30	AU::7v5wBYUY1415970174027	tagging	2014-11-14 13:20:30.671710	expanded	Verhaltenstherapie_3	textwindow
tagging03	30	AU::7v5wBYUY1415970174027	tagging	2014-11-14 13:20:34.066260	expanded	Verhaltenstherapie_1	textwindow
tagging03	30	AU::7v5wBYUY1415970174027	tagging	2014-11-14 13:20:39.055840	click	Gestaltpsychotherapie	tagcloud
tagging03	30	AU::7v5wBYUY1415970174027	tagging	2014-11-14 13:20:42.147750	expanded	Gestaltpsychotherapie_1	textwindow
tagging03	30	AU::7v5wBYUY1415970174027	tagging	2014-11-14 13:20:43.250130	expanded	Gestaltpsychotherapie_1	textwindow
tagging03	30	AU::7v5wBYUY1415970174027	tagging	2014-11-14 13:20:49.065580	usertag added	kommt vor	Die Niedergeschlagenheit kontrollieren lernen
tagging03	30	AU::7v5wBYUY1415970174027	tagging	2014-11-14 13:20:49.072620	expanded	Gestaltpsychotherapie_1	textwindow
tagging03	30	AU::7v5wBYUY1415970174027	tagging	2014-11-14 13:20:50.588950	clicked	Not yet timed out	weiterButton
tagging03	30	AU::7v5wBYUY1415970174027	tagging	2014-11-14 13:20:52.627900	click	Gestaltpsychotherapie	tagcloud
tagging03	30	AU::7v5wBYUY1415970174027	tagging	2014-11-14 13:24:07.122790	clicked	Timer timed out	weiterButton
tagging03	31	AU::gewpBy4i1415970805482	none	2014-11-14 13:13:28.553380	devicebrowser			5.0 (Windows)-Netscape
tagging03	31	AU::gewpBy4i1415970805482	none	2014-11-14 13:13:28.565180	deviceurlparam			(Object)#0 id = "tagging03" tic = "640f1b2e3925ff32ab1ea1a908cbf572"
tagging03	31	AU::gewpBy4i1415970805482	none	2014-11-14 13:13:28.607740	deviceappsize			1280x699
tagging03	31	AU::gewpBy4i1415970805482	tagging	2014-11-14 13:33:21.536180	Component creation completed	Timer started	tagging
tagging03	31	AU::gewpBy4i1415970805482	tagging	2014-11-14 13:33:51.508190	clicked	Not yet timed out	weiterButton
tagging03	31	AU::gewpBy4i1415970805482	tagging	2014-11-14 13:34:45.349050	clicked	Not yet timed out	weiterButton
tagging03	31	AU::gewpBy4i1415970805482	tagging	2014-11-14 13:35:41.066050	clicked	Not yet timed out	weiterButton
tagging03	31	AU::gewpBy4i1415970805482	tagging	2014-11-14 13:36:57.476150	clicked	Not yet timed out	weiterButton
tagging03	31	AU::gewpBy4i1415970805482	tagging	2014-11-14 13:39:53.051110	clicked	Timer timed out	weiterButton
tagging03	32	AU::dHK8QRXM1415970874919	none	2014-11-14 13:14:37.362950	devicebrowser			5.0 (Windows NT 6.3; WOW64) AppleWebKit/537.36 (KHTML, like Gecko) Chrome/38.0.2125.111 Safari/537.36-Netscape
tagging03	32	AU::dHK8QRXM1415970874919	none	2014-11-14 13:14:37.411270	deviceurlparam			(Object)#0 id = "tagging03" tic = "b6b3ed8885eab3be18dfa470ac746a43"
tagging03	32	AU::dHK8QRXM1415970874919	none	2014-11-14 13:14:37.419050	deviceappsize			1059x432
tagging03	33	AU::YNaWz1bX1415970974382	none	2014-11-14 13:16:09.713260	devicebrowser			5.0 (Windows NT 6.1; WOW64) AppleWebKit/537.36 (KHTML, like Gecko) Chrome/38.0.2125.111 Safari/537.36-Netscape
tagging03	33	AU::YNaWz1bX1415970974382	none	2014-11-14 13:16:09.719820	deviceurlparam			(Object)#0 id = "tagging03" tic = "563e56c25c4fc3f4d8dcfa83cd4ebcc0"
tagging03	33	AU::YNaWz1bX1415970974382	none	2014-11-14 13:16:09.784350	deviceappsize			1366x667
tagging03	33	AU::YNaWz1bX1415970974382	tagging	2014-11-14 13:29:01.036870	Component creation completed	Timer started	tagging
tagging03	33	AU::YNaWz1bX1415970974382	tagging	2014-11-14 13:29:12.936930	clicked	Not yet timed out	weiterButton
tagging03	33	AU::YNaWz1bX1415970974382	tagging	2014-11-14 13:29:24.163050	click	Interpersonelle Therapie	tagcloud
tagging03	33	AU::YNaWz1bX1415970974382	tagging	2014-11-14 13:29:33.673070	click	Klientenzentrierte Therapie	tagcloud
tagging03	33	AU::YNaWz1bX1415970974382	tagging	2014-11-14 13:29:37.774090	click	Serotonin-Hemmer	tagcloud
tagging03	33	AU::YNaWz1bX1415970974382	tagging	2014-11-14 13:39:04.040500	clicked	Timer timed out	weiterButton
tagging03	34	AU::jYVdmTez1415971021121	none	2014-11-14 13:17:00.099110	devicebrowser			5.0 (Windows)-Netscape
tagging03	34	AU::jYVdmTez1415971021121	none	2014-11-14 13:17:00.139710	deviceappsize			1920x923
tagging03	34	AU::jYVdmTez1415971021121	none	2014-11-14 13:17:00.493220	deviceurlparam			(Object)#0 id = "tagging03" tic = "abac70416ba1f68f4666f69139fbc654"
tagging03	35	AU::vemgGOTC1415971014548	none	2014-11-14 13:17:00.288660	devicebrowser			5.0 (Windows NT 6.1; Win64; x64; Trident/7.0; .NET CLR 2.0.50727; SLCC2; .NET CLR 3.5.30729; .NET CLR 3.0.30729; Media Center PC 6.0; .NET4.0C; Tablet PC 2.0; .NET4.0E; rv:11.0) like Gecko-Netscape
tagging03	35	AU::vemgGOTC1415971014548	none	2014-11-14 13:17:00.294770	deviceurlparam			(Object)#0 id = "tagging03" tic = "93648264a361ccb5659d4a78c951e94d"
tagging03	35	AU::vemgGOTC1415971014548	none	2014-11-14 13:17:00.343480	deviceappsize			1719x985
tagging03	36	AU::gbDhw4Ku1415971116668	none	2014-11-14 13:18:29.286580	devicebrowser			5.0 (Windows)-Netscape
tagging03	36	AU::gbDhw4Ku1415971116668	none	2014-11-14 13:18:29.296710	deviceurlparam			(Object)#0 id = "tagging03" tic = "55e12b4175bf8836dcc0e68f8633dee0"
tagging03	36	AU::gbDhw4Ku1415971116668	none	2014-11-14 13:18:29.350330	deviceappsize			1024x499
tagging03	37	AU::HED43ULc1415971127054	none	2014-11-14 13:18:48.369380	deviceurlparam			(Object)#0 id = "tagging03" tic = "bfc060dba7162a76333a02047e27bee9"
tagging03	37	AU::HED43ULc1415971127054	none	2014-11-14 13:18:48.370380	deviceappsize			1680x920
tagging03	37	AU::HED43ULc1415971127054	none	2014-11-14 13:18:48.423150	devicebrowser			5.0 (Windows)-Netscape
tagging03	37	AU::HED43ULc1415971127054	tagging	2014-11-14 13:30:48.619600	Component creation completed	Timer started	tagging
tagging03	37	AU::HED43ULc1415971127054	tagging	2014-11-14 13:30:55.953360	click	Verhaltenstherapie	tagcloud
tagging03	37	AU::HED43ULc1415971127054	tagging	2014-11-14 13:31:04.903460	click	Vorurteile	tagcloud
tagging03	37	AU::HED43ULc1415971127054	tagging	2014-11-14 13:31:12.772460	clicked	Not yet timed out	weiterButton
tagging03	37	AU::HED43ULc1415971127054	tagging	2014-11-14 13:31:34.688430	click	Gesellschaftsrelevanz	tagcloud
tagging03	37	AU::HED43ULc1415971127054	tagging	2014-11-14 13:31:41.077090	click	Gestaltpsychotherapie	tagcloud
tagging03	37	AU::HED43ULc1415971127054	tagging	2014-11-14 13:31:44.490600	expanded	Gestaltpsychotherapie_1	textwindow
tagging03	37	AU::HED43ULc1415971127054	tagging	2014-11-14 13:32:03.457970	compressed	Gestaltpsychotherapie_1	textwindow
tagging03	37	AU::HED43ULc1415971127054	tagging	2014-11-14 13:32:04.209850	expanded	Gestaltpsychotherapie_1	textwindow
tagging03	37	AU::HED43ULc1415971127054	tagging	2014-11-14 13:32:05.009960	compressed	Gestaltpsychotherapie_1	textwindow
tagging03	37	AU::HED43ULc1415971127054	tagging	2014-11-14 13:32:05.834640	expanded	Gestaltpsychotherapie_1	textwindow
tagging03	37	AU::HED43ULc1415971127054	tagging	2014-11-14 13:32:06.626700	expanded	Gestaltpsychotherapie_1	textwindow
tagging03	37	AU::HED43ULc1415971127054	tagging	2014-11-14 13:32:14.847960	expanded	Gestaltpsychotherapie_1	textwindow
tagging03	37	AU::HED43ULc1415971127054	tagging	2014-11-14 13:32:14.848100	usertag added	Gefühle aktiv regulieren	Die Niedergeschlagenheit kontrollieren lernen
tagging03	37	AU::HED43ULc1415971127054	tagging	2014-11-14 13:32:25.656770	compressed	Gestaltpsychotherapie_1	textwindow
tagging03	37	AU::HED43ULc1415971127054	tagging	2014-11-14 13:32:30.658940	click	Interpersonelle Therapie	tagcloud
tagging03	37	AU::HED43ULc1415971127054	tagging	2014-11-14 13:32:32.687640	expanded	Interpersonelle Therapie_1	textwindow
tagging03	37	AU::HED43ULc1415971127054	tagging	2014-11-14 13:32:45.892350	expanded	Interpersonelle Therapie_2	textwindow
tagging03	37	AU::HED43ULc1415971127054	tagging	2014-11-14 13:33:03.814980	click	Medienberichterstattung	tagcloud
tagging03	37	AU::HED43ULc1415971127054	tagging	2014-11-14 13:33:14.195880	expanded	Medienberichterstattung_3	textwindow
tagging03	37	AU::HED43ULc1415971127054	tagging	2014-11-14 13:33:30.524580	expanded	Medienberichterstattung_3	textwindow
tagging03	37	AU::HED43ULc1415971127054	tagging	2014-11-14 13:33:35.848380	expanded	Medienberichterstattung_3	textwindow
tagging03	37	AU::HED43ULc1415971127054	tagging	2014-11-14 13:33:35.848450	usertag added	Frühwarnsignale	Facebook Statusmeldungen als mögliche Frühwarnsignale
tagging03	37	AU::HED43ULc1415971127054	tagging	2014-11-14 13:33:45.377340	clicked	Not yet timed out	weiterButton
tagging03	37	AU::HED43ULc1415971127054	tagging	2014-11-14 13:33:48.235010	click	Vorurteile	tagcloud
tagging03	37	AU::HED43ULc1415971127054	tagging	2014-11-14 13:33:52.429870	expanded	Vorurteile_3	textwindow
tagging03	37	AU::HED43ULc1415971127054	tagging	2014-11-14 13:33:54.325350	expanded	Vorurteile_3	textwindow
tagging03	37	AU::HED43ULc1415971127054	tagging	2014-11-14 13:34:52.473300	clicked	Not yet timed out	weiterButton
tagging03	37	AU::HED43ULc1415971127054	tagging	2014-11-14 13:34:56.318580	click	Psychoanalyse	tagcloud
tagging03	37	AU::HED43ULc1415971127054	tagging	2014-11-14 13:34:58.764480	expanded	Psychoanalyse_1	textwindow
tagging03	37	AU::HED43ULc1415971127054	tagging	2014-11-14 13:35:07.366800	compressed	Psychoanalyse_1	textwindow
tagging03	37	AU::HED43ULc1415971127054	tagging	2014-11-14 13:35:08.185680	expanded	Psychoanalyse_1	textwindow
tagging03	37	AU::HED43ULc1415971127054	tagging	2014-11-14 13:35:12.411660	expanded	Psychoanalyse_2	textwindow
tagging03	37	AU::HED43ULc1415971127054	tagging	2014-11-14 13:35:36.291530	expanded	Psychoanalyse_3	textwindow
tagging03	37	AU::HED43ULc1415971127054	tagging	2014-11-14 13:35:45.407020	clicked	Not yet timed out	weiterButton
tagging03	37	AU::HED43ULc1415971127054	tagging	2014-11-14 13:35:54.752320	click	MAO-Hemmer	tagcloud
tagging03	37	AU::HED43ULc1415971127054	tagging	2014-11-14 13:37:16.902560	clicked	Timer timed out	weiterButton
tagging03	38	AU::jLIYa9mH1415971137637	none	2014-11-14 13:18:59.174820	deviceappsize			1680x925
tagging03	38	AU::jLIYa9mH1415971137637	none	2014-11-14 13:18:59.175200	deviceurlparam			(Object)#0 id = "tagging03" tic = "a05bc5d9e1f96ac5df60ac70ff77753d"
tagging03	38	AU::jLIYa9mH1415971137637	none	2014-11-14 13:18:59.229670	devicebrowser			5.0 (Windows NT 6.1; WOW64) AppleWebKit/537.36 (KHTML, like Gecko) Chrome/37.0.2062.120 Safari/537.36-Netscape
tagging03	38	AU::jLIYa9mH1415971137637	tagging	2014-11-14 13:31:44.599230	Component creation completed	Timer started	tagging
tagging03	38	AU::jLIYa9mH1415971137637	tagging	2014-11-14 13:31:46.057350	click	Gesellschaftsrelevanz	tagcloud
tagging03	38	AU::jLIYa9mH1415971137637	tagging	2014-11-14 13:31:47.068730	expanded	Gesellschaftsrelevanz_1	textwindow
tagging03	38	AU::jLIYa9mH1415971137637	tagging	2014-11-14 13:31:48.279380	expanded	Gesellschaftsrelevanz_1	textwindow
tagging03	38	AU::jLIYa9mH1415971137637	tagging	2014-11-14 13:31:55.354140	usertag added	depression	Depression als häufigste Ursache für Frühberentungen
tagging03	38	AU::jLIYa9mH1415971137637	tagging	2014-11-14 13:31:55.356940	expanded	Gesellschaftsrelevanz_1	textwindow
tagging03	38	AU::jLIYa9mH1415971137637	tagging	2014-11-14 13:31:57.183910	clicked	Not yet timed out	weiterButton
tagging03	38	AU::jLIYa9mH1415971137637	tagging	2014-11-14 13:32:01.908250	expanded	Gesellschaftsrelevanz_2	textwindow
tagging03	38	AU::jLIYa9mH1415971137637	tagging	2014-11-14 13:32:03.467450	expanded	Gesellschaftsrelevanz_2	textwindow
tagging03	38	AU::jLIYa9mH1415971137637	tagging	2014-11-14 13:32:07.659460	expanded	Gesellschaftsrelevanz_2	textwindow
tagging03	38	AU::jLIYa9mH1415971137637	tagging	2014-11-14 13:32:07.697300	usertag added	depression	Depression ist der tödlichste Feind für US-Soldaten
tagging03	38	AU::jLIYa9mH1415971137637	tagging	2014-11-14 13:32:08.538070	clicked	Not yet timed out	weiterButton
tagging03	38	AU::jLIYa9mH1415971137637	tagging	2014-11-14 13:32:10.221200	click	Medienberichterstattung	tagcloud
tagging03	39	AU::0uUmELP51415971271052	none	2014-11-14 13:21:11.174820	devicebrowser			5.0 (Windows)-Netscape
tagging03	39	AU::0uUmELP51415971271052	none	2014-11-14 13:21:11.198160	deviceurlparam			(Object)#0 id = "tagging03" tic = "1593479df1dace5cedba853cf8b08cab"
tagging03	39	AU::0uUmELP51415971271052	none	2014-11-14 13:21:11.247930	deviceappsize			1366x667
tagging03	40	AU::SuLC5xMr1415971338312	none	2014-11-14 13:21:57.576840	devicebrowser			5.0 (Windows)-Netscape
tagging03	40	AU::SuLC5xMr1415971338312	none	2014-11-14 13:21:57.579290	deviceurlparam			(Object)#0 id = "tagging03" tic = "af9c304d3190f98e4ee1f31dd48506b3"
tagging03	40	AU::SuLC5xMr1415971338312	none	2014-11-14 13:21:57.629330	deviceappsize			1314x863
tagging03	41	AU::iWuapa4A1415971465874	none	2014-11-14 13:24:27.320120	deviceurlparam			(Object)#0 id = "tagging03" tic = "d6f9b408a6e4f96e0c59fbbdd097fc07"
tagging03	41	AU::iWuapa4A1415971465874	none	2014-11-14 13:24:27.323620	devicebrowser			5.0 (X11)-Netscape
tagging03	41	AU::iWuapa4A1415971465874	none	2014-11-14 13:24:27.377790	deviceappsize			1225x872
tagging03	42	AU::ShQB3LHG1415971969140	none	2014-11-14 13:30:24.543110	devicebrowser			5.0 (X11; Linux x86_64) AppleWebKit/534.24 (KHTML, like Gecko) Chrome/11.0.696.34 Safari/534.24-Netscape
tagging03	42	AU::ShQB3LHG1415971969140	none	2014-11-14 13:30:24.551270	deviceurlparam			(Object)#0 id = "tagging03" tic = "4ddecd12276b2852932e78f6dbfed9f3"
tagging03	42	AU::ShQB3LHG1415971969140	none	2014-11-14 13:30:24.597490	deviceappsize			980x1382
tagging03	43	AU::cv0cLoPv1415971840445	none	2014-11-14 13:30:36.438710	devicebrowser			5.0 (Windows NT 6.1; WOW64) AppleWebKit/537.36 (KHTML, like Gecko) Chrome/38.0.2125.111 Safari/537.36-Netscape
tagging03	43	AU::cv0cLoPv1415971840445	none	2014-11-14 13:30:36.449550	deviceappsize			1920x955
tagging03	43	AU::cv0cLoPv1415971840445	none	2014-11-14 13:30:36.490800	deviceurlparam			(Object)#0 id = "tagging03" tic = "21aa5b1dcb5103e033139207085235c3"
tagging03	44	AU::yHtFst5k1415971883692	none	2014-11-14 13:31:20.360850	devicebrowser			5.0 (Windows NT 6.2; Win64; x64) AppleWebKit/537.36 (KHTML, like Gecko) Chrome/38.0.2125.111 Safari/537.36-Netscape
tagging03	44	AU::yHtFst5k1415971883692	none	2014-11-14 13:31:20.370340	deviceurlparam			(Object)#0 id = "tagging03" tic = "61be3c5a8725d1014a04278c2faa9d9f"
tagging03	44	AU::yHtFst5k1415971883692	none	2014-11-14 13:31:20.414540	deviceappsize			1348x622
tagging03	45	AU::Vz1tOiuA1415971922426	none	2014-11-14 13:32:04.155540	deviceurlparam			(Object)#0 id = "tagging03" tic = "b7867298715e0333ae28fb7be9b9e8e6"
tagging03	45	AU::Vz1tOiuA1415971922426	none	2014-11-14 13:32:04.155560	deviceappsize			1920x1061
tagging03	45	AU::Vz1tOiuA1415971922426	none	2014-11-14 13:32:04.208860	devicebrowser			5.0 (Windows NT 6.1; WOW64; Trident/7.0; SLCC2; .NET CLR 2.0.50727; .NET CLR 3.5.30729; .NET CLR 3.0.30729; Media Center PC 6.0; .NET4.0C; .NET4.0E; OfficeLiveConnector.1.5; OfficeLivePatch.1.3; rv:11.0) like Gecko-Netscape
tagging03	45	AU::Vz1tOiuA1415971922426	tagging	2014-11-14 13:49:02.952270	Component creation completed	Timer started	tagging
tagging03	45	AU::Vz1tOiuA1415971922426	tagging	2014-11-14 13:49:06.641130	clicked	Not yet timed out	weiterButton
tagging03	46	AU::Yks3aMXk1415972397155	none	2014-11-14 13:40:02.856210	devicebrowser			5.0 (Windows NT 6.1; WOW64) AppleWebKit/537.36 (KHTML, like Gecko) Chrome/38.0.2125.111 Safari/537.36-Netscape
tagging03	46	AU::Yks3aMXk1415972397155	none	2014-11-14 13:40:02.856290	deviceurlparam			(Object)#0 id = "tagging03" tic = "08f85d3ce1e847c5b92e909801313fa3"
tagging03	46	AU::Yks3aMXk1415972397155	none	2014-11-14 13:40:02.907300	deviceappsize			1920x989
tagging03	46	AU::Yks3aMXk1415972397155	tagging	2014-11-14 14:02:06.228600	Component creation completed	Timer started	tagging
tagging03	46	AU::Yks3aMXk1415972397155	tagging	2014-11-14 14:02:08.830230	click	Gesellschaftsrelevanz	tagcloud
tagging03	46	AU::Yks3aMXk1415972397155	tagging	2014-11-14 14:02:26.621080	click	Gestaltpsychotherapie	tagcloud
tagging03	46	AU::Yks3aMXk1415972397155	tagging	2014-11-14 14:02:33.030300	click	Interpersonelle Therapie	tagcloud
tagging03	46	AU::Yks3aMXk1415972397155	tagging	2014-11-14 14:02:38.398630	click	Klientenzentrierte Therapie	tagcloud
tagging03	46	AU::Yks3aMXk1415972397155	tagging	2014-11-14 14:02:43.710680	expanded	Klientenzentrierte Therapie_2	textwindow
tagging03	46	AU::Yks3aMXk1415972397155	tagging	2014-11-14 14:03:02.065600	expanded	Klientenzentrierte Therapie_3	textwindow
tagging03	46	AU::Yks3aMXk1415972397155	tagging	2014-11-14 14:03:05.308280	clicked	Not yet timed out	weiterButton
tagging03	46	AU::Yks3aMXk1415972397155	tagging	2014-11-14 14:04:13.485250	click	Psychoanalyse	tagcloud
tagging03	46	AU::Yks3aMXk1415972397155	tagging	2014-11-14 14:04:17.692720	click	Verhaltenstherapie	tagcloud
tagging03	46	AU::Yks3aMXk1415972397155	tagging	2014-11-14 14:04:33.229800	click	Vorurteile	tagcloud
tagging03	46	AU::Yks3aMXk1415972397155	tagging	2014-11-14 14:04:41.776780	expanded	Vorurteile_1	textwindow
tagging03	46	AU::Yks3aMXk1415972397155	tagging	2014-11-14 14:07:14.629360	clicked	Timer timed out	weiterButton
tagging03	47	AU::Hf5bRNK31415972447616	none	2014-11-14 13:41:14.351970	devicebrowser			5.0 (Windows NT 5.1) AppleWebKit/537.36 (KHTML, like Gecko) Chrome/38.0.2125.111 Safari/537.36-Netscape
tagging03	47	AU::Hf5bRNK31415972447616	none	2014-11-14 13:41:14.361170	deviceurlparam			(Object)#0 id = "tagging03" tic = "066ee2688c612d0445d2b905b14f4872"
tagging03	47	AU::Hf5bRNK31415972447616	none	2014-11-14 13:41:14.401820	deviceappsize			1024x653
tagging03	47	AU::Hf5bRNK31415972447616	tagging	2014-11-14 14:04:32.577540	Component creation completed	Timer started	tagging
tagging03	47	AU::Hf5bRNK31415972447616	tagging	2014-11-14 14:04:37.474910	click	Noradrenalin-Hemmer	tagcloud
tagging03	47	AU::Hf5bRNK31415972447616	tagging	2014-11-14 14:04:41.045190	clicked	Not yet timed out	weiterButton
tagging03	47	AU::Hf5bRNK31415972447616	tagging	2014-11-14 14:04:48.053630	expanded	Noradrenalin-Hemmer_2	textwindow
tagging03	47	AU::Hf5bRNK31415972447616	tagging	2014-11-14 14:04:50.697540	compressed	Noradrenalin-Hemmer_2	textwindow
tagging03	47	AU::Hf5bRNK31415972447616	tagging	2014-11-14 14:04:52.753380	expanded	Noradrenalin-Hemmer_3	textwindow
tagging03	47	AU::Hf5bRNK31415972447616	tagging	2014-11-14 14:04:56.083120	compressed	Noradrenalin-Hemmer_3	textwindow
tagging03	47	AU::Hf5bRNK31415972447616	tagging	2014-11-14 14:04:57.457330	expanded	Noradrenalin-Hemmer_1	textwindow
tagging03	47	AU::Hf5bRNK31415972447616	tagging	2014-11-14 14:04:58.954380	compressed	Noradrenalin-Hemmer_1	textwindow
tagging03	47	AU::Hf5bRNK31415972447616	tagging	2014-11-14 14:05:01.553780	click	Tetrazyklische Antidepressiva	tagcloud
tagging03	47	AU::Hf5bRNK31415972447616	tagging	2014-11-14 14:05:03.972960	click	Gesellschaftsrelevanz	tagcloud
tagging03	47	AU::Hf5bRNK31415972447616	tagging	2014-11-14 14:05:05.255710	click	Gestaltpsychotherapie	tagcloud
tagging03	47	AU::Hf5bRNK31415972447616	tagging	2014-11-14 14:05:06.326440	click	Gestaltpsychotherapie	tagcloud
tagging03	47	AU::Hf5bRNK31415972447616	tagging	2014-11-14 14:05:07.449060	click	Interpersonelle Therapie	tagcloud
tagging03	47	AU::Hf5bRNK31415972447616	tagging	2014-11-14 14:05:07.767560	click	MAO-Hemmer	tagcloud
tagging03	47	AU::Hf5bRNK31415972447616	tagging	2014-11-14 14:05:08.776360	click	MAO-Hemmer	tagcloud
tagging03	47	AU::Hf5bRNK31415972447616	tagging	2014-11-14 14:05:09.471170	click	Medienberichterstattung	tagcloud
tagging03	47	AU::Hf5bRNK31415972447616	tagging	2014-11-14 14:05:10.654570	click	Verhaltenstherapie	tagcloud
tagging03	47	AU::Hf5bRNK31415972447616	tagging	2014-11-14 14:05:11.848560	click	Vorurteile	tagcloud
tagging03	47	AU::Hf5bRNK31415972447616	tagging	2014-11-14 14:05:13.812360	expanded	Vorurteile_3	textwindow
tagging03	47	AU::Hf5bRNK31415972447616	tagging	2014-11-14 14:05:18.308960	compressed	Vorurteile_3	textwindow
tagging03	47	AU::Hf5bRNK31415972447616	tagging	2014-11-14 14:05:20.597990	expanded	Vorurteile_1	textwindow
tagging03	47	AU::Hf5bRNK31415972447616	tagging	2014-11-14 14:05:22.145150	compressed	Vorurteile_1	textwindow
tagging03	47	AU::Hf5bRNK31415972447616	tagging	2014-11-14 14:12:41.685140	clicked	Timer timed out	weiterButton
tagging03	48	AU::3cbVZed91415972545475	none	2014-11-14 13:42:25.339300	devicebrowser			5.0 (Windows NT 6.3; WOW64) AppleWebKit/537.36 (KHTML, like Gecko) Chrome/38.0.2125.111 Safari/537.36-Netscape
tagging03	48	AU::3cbVZed91415972545475	none	2014-11-14 13:42:25.339540	deviceurlparam			(Object)#0 id = "tagging03" tic = "bbd4a130737954398589c0441325be2e"
tagging03	48	AU::3cbVZed91415972545475	none	2014-11-14 13:42:25.393050	deviceappsize			1366x705
tagging03	48	AU::3cbVZed91415972545475	tagging	2014-11-14 14:02:52.394950	Component creation completed	Timer started	tagging
tagging03	48	AU::3cbVZed91415972545475	tagging	2014-11-14 14:03:02.981470	click	Medienberichterstattung	tagcloud
tagging03	48	AU::3cbVZed91415972545475	tagging	2014-11-14 14:03:12.787470	expanded	Medienberichterstattung_1	textwindow
tagging03	48	AU::3cbVZed91415972545475	tagging	2014-11-14 14:03:53.847450	expanded	Medienberichterstattung_2	textwindow
tagging03	48	AU::3cbVZed91415972545475	tagging	2014-11-14 14:03:56.443730	expanded	Medienberichterstattung_3	textwindow
tagging03	48	AU::3cbVZed91415972545475	tagging	2014-11-14 14:04:17.377260	expanded	Medienberichterstattung_3	textwindow
tagging03	48	AU::3cbVZed91415972545475	tagging	2014-11-14 14:04:29.501910	usertag added	Soziale Netzwerke	Facebook Statusmeldungen als mögliche Frühwarnsignale
tagging03	48	AU::3cbVZed91415972545475	tagging	2014-11-14 14:04:29.503240	expanded	Medienberichterstattung_3	textwindow
tagging03	48	AU::3cbVZed91415972545475	tagging	2014-11-14 14:04:35.703590	expanded	Medienberichterstattung_1	textwindow
tagging03	48	AU::3cbVZed91415972545475	tagging	2014-11-14 14:04:37.369190	expanded	Medienberichterstattung_1	textwindow
tagging03	48	AU::3cbVZed91415972545475	tagging	2014-11-14 14:04:41.312940	usertag added	Fußball	Sensibilität der Medien
tagging03	48	AU::3cbVZed91415972545475	tagging	2014-11-14 14:04:41.317070	expanded	Medienberichterstattung_1	textwindow
tagging03	48	AU::3cbVZed91415972545475	tagging	2014-11-14 14:04:42.249700	click	Klientenzentrierte Therapie	tagcloud
tagging03	48	AU::3cbVZed91415972545475	tagging	2014-11-14 14:04:45.140210	expanded	Klientenzentrierte Therapie_1	textwindow
tagging03	48	AU::3cbVZed91415972545475	tagging	2014-11-14 14:04:55.914150	expanded	Klientenzentrierte Therapie_2	textwindow
tagging03	48	AU::3cbVZed91415972545475	tagging	2014-11-14 14:04:58.568280	clicked	Not yet timed out	weiterButton
tagging03	48	AU::3cbVZed91415972545475	tagging	2014-11-14 14:05:06.529150	expanded	Klientenzentrierte Therapie_3	textwindow
tagging03	48	AU::3cbVZed91415972545475	tagging	2014-11-14 14:05:18.382070	click	Tetrazyklische Antidepressiva	tagcloud
tagging03	48	AU::3cbVZed91415972545475	tagging	2014-11-14 14:05:22.908220	expanded	Tetrazyklische Antidepressiva_3	textwindow
tagging03	48	AU::3cbVZed91415972545475	tagging	2014-11-14 14:05:25.668850	expanded	Tetrazyklische Antidepressiva_2	textwindow
tagging03	48	AU::3cbVZed91415972545475	tagging	2014-11-14 14:05:31.207860	expanded	Tetrazyklische Antidepressiva_1	textwindow
tagging03	48	AU::3cbVZed91415972545475	tagging	2014-11-14 14:05:39.603400	clicked	Not yet timed out	weiterButton
tagging03	48	AU::3cbVZed91415972545475	tagging	2014-11-14 14:05:43.138000	click	Verhaltenstherapie	tagcloud
tagging03	48	AU::3cbVZed91415972545475	tagging	2014-11-14 14:05:45.094100	expanded	Verhaltenstherapie_1	textwindow
tagging03	48	AU::3cbVZed91415972545475	tagging	2014-11-14 14:05:48.827270	expanded	Verhaltenstherapie_2	textwindow
tagging03	48	AU::3cbVZed91415972545475	tagging	2014-11-14 14:06:00.445570	expanded	Verhaltenstherapie_3	textwindow
tagging03	48	AU::3cbVZed91415972545475	tagging	2014-11-14 14:06:12.917650	click	MAO-Hemmer	tagcloud
tagging03	48	AU::3cbVZed91415972545475	tagging	2014-11-14 14:06:13.890800	expanded	MAO-Hemmer_2	textwindow
tagging03	48	AU::3cbVZed91415972545475	tagging	2014-11-14 14:06:34.935560	expanded	MAO-Hemmer_1	textwindow
tagging03	48	AU::3cbVZed91415972545475	tagging	2014-11-14 14:06:45.006400	expanded	MAO-Hemmer_3	textwindow
tagging03	48	AU::3cbVZed91415972545475	tagging	2014-11-14 14:06:52.896130	click	Gestaltpsychotherapie	tagcloud
tagging03	48	AU::3cbVZed91415972545475	tagging	2014-11-14 14:06:54.291010	expanded	Gestaltpsychotherapie_2	textwindow
tagging03	48	AU::3cbVZed91415972545475	tagging	2014-11-14 14:07:47.273270	clicked	Not yet timed out	weiterButton
tagging03	48	AU::3cbVZed91415972545475	tagging	2014-11-14 14:08:07.186940	clicked	Timer timed out	weiterButton
tagging03	49	AU::2ImpJUda1415972680544	none	2014-11-14 13:44:30.834870	devicebrowser			5.0 (Windows NT 6.3; Trident/7.0; Touch; .NET4.0E; .NET4.0C; .NET CLR 3.5.30729; .NET CLR 2.0.50727; .NET CLR 3.0.30729; Tablet PC 2.0; rv:11.0) like Gecko-Netscape
tagging03	49	AU::2ImpJUda1415972680544	none	2014-11-14 13:44:30.850390	deviceurlparam			(Object)#0 id = "tagging03" tic = "429ac0fab51af3bbcf4bf29ea1ab5403"
tagging03	49	AU::2ImpJUda1415972680544	none	2014-11-14 13:44:30.946350	deviceappsize			1368x643
tagging03	49	AU::2ImpJUda1415972680544	tagging	2014-11-14 14:07:45.877790	Component creation completed	Timer started	tagging
tagging03	49	AU::2ImpJUda1415972680544	tagging	2014-11-14 14:07:54.032800	click	Psychoanalyse	tagcloud
tagging03	49	AU::2ImpJUda1415972680544	tagging	2014-11-14 14:08:11.642920	click	Serotonin-Hemmer	tagcloud
tagging03	49	AU::2ImpJUda1415972680544	tagging	2014-11-14 14:08:12.762880	click	Verhaltenstherapie	tagcloud
tagging03	49	AU::2ImpJUda1415972680544	tagging	2014-11-14 14:08:16.363940	clicked	Not yet timed out	weiterButton
tagging03	49	AU::2ImpJUda1415972680544	tagging	2014-11-14 14:08:21.551590	click	Gestaltpsychotherapie	tagcloud
tagging03	49	AU::2ImpJUda1415972680544	tagging	2014-11-14 14:08:22.652820	expanded	Gestaltpsychotherapie_3	textwindow
tagging03	49	AU::2ImpJUda1415972680544	tagging	2014-11-14 14:08:34.049460	expanded	Gestaltpsychotherapie_3	textwindow
tagging03	49	AU::2ImpJUda1415972680544	tagging	2014-11-14 14:08:36.881640	expanded	Gestaltpsychotherapie_3	textwindow
tagging03	49	AU::2ImpJUda1415972680544	tagging	2014-11-14 14:08:44.810220	expanded	Gestaltpsychotherapie_3	textwindow
tagging03	49	AU::2ImpJUda1415972680544	tagging	2014-11-14 14:08:56.960590	usertag added	etwas tun	Im Hier und Jetzt die depressive Stimmung vergessen
tagging03	49	AU::2ImpJUda1415972680544	tagging	2014-11-14 14:08:57.038380	expanded	Gestaltpsychotherapie_3	textwindow
tagging03	49	AU::2ImpJUda1415972680544	tagging	2014-11-14 14:09:02.794870	click	Verhaltenstherapie	tagcloud
tagging03	49	AU::2ImpJUda1415972680544	tagging	2014-11-14 14:09:12.256060	expanded	Verhaltenstherapie_3	textwindow
tagging03	49	AU::2ImpJUda1415972680544	tagging	2014-11-14 14:09:14.174270	expanded	Verhaltenstherapie_2	textwindow
tagging03	49	AU::2ImpJUda1415972680544	tagging	2014-11-14 14:09:14.329460	compressed	Verhaltenstherapie_2	textwindow
tagging03	49	AU::2ImpJUda1415972680544	tagging	2014-11-14 14:09:15.821200	expanded	Verhaltenstherapie_2	textwindow
tagging03	49	AU::2ImpJUda1415972680544	tagging	2014-11-14 14:09:17.508710	expanded	Verhaltenstherapie_1	textwindow
tagging03	49	AU::2ImpJUda1415972680544	tagging	2014-11-14 14:09:33.287010	expanded	Verhaltenstherapie_1	textwindow
tagging03	49	AU::2ImpJUda1415972680544	tagging	2014-11-14 14:09:42.595880	usertag added	Verhalten positiv verändern	Positive Einstellungen in Verhalten umsetzen
tagging03	49	AU::2ImpJUda1415972680544	tagging	2014-11-14 14:09:42.617740	expanded	Verhaltenstherapie_1	textwindow
tagging03	49	AU::2ImpJUda1415972680544	tagging	2014-11-14 14:09:44.761450	clicked	Not yet timed out	weiterButton
tagging03	49	AU::2ImpJUda1415972680544	tagging	2014-11-14 14:09:50.669630	click	Psychoanalyse	tagcloud
tagging03	49	AU::2ImpJUda1415972680544	tagging	2014-11-14 14:09:59.472180	expanded	Psychoanalyse_1	textwindow
tagging03	49	AU::2ImpJUda1415972680544	tagging	2014-11-14 14:10:05.355960	expanded	Psychoanalyse_1	textwindow
tagging03	49	AU::2ImpJUda1415972680544	tagging	2014-11-14 14:10:11.041520	expanded	Psychoanalyse_1	textwindow
tagging03	49	AU::2ImpJUda1415972680544	tagging	2014-11-14 14:10:11.378460	usertag added	nicht verarbeitetes	Wie man negative Gedanken erfolgreich korrigiert
tagging03	49	AU::2ImpJUda1415972680544	tagging	2014-11-14 14:10:20.053440	click	Noradrenalin-Hemmer	tagcloud
tagging03	49	AU::2ImpJUda1415972680544	tagging	2014-11-14 14:10:25.879770	expanded	Noradrenalin-Hemmer_1	textwindow
tagging03	49	AU::2ImpJUda1415972680544	tagging	2014-11-14 14:10:26.637200	expanded	Noradrenalin-Hemmer_1	textwindow
tagging03	49	AU::2ImpJUda1415972680544	tagging	2014-11-14 14:10:29.155320	usertag added	aktivierend	Aufmerksamkeit auf Gegenwärtiges statt auf Sorgen
tagging03	49	AU::2ImpJUda1415972680544	tagging	2014-11-14 14:10:29.185250	expanded	Noradrenalin-Hemmer_1	textwindow
tagging03	49	AU::2ImpJUda1415972680544	tagging	2014-11-14 14:10:32.894320	expanded	Noradrenalin-Hemmer_2	textwindow
tagging03	49	AU::2ImpJUda1415972680544	tagging	2014-11-14 14:10:36.113840	expanded	Noradrenalin-Hemmer_2	textwindow
tagging03	49	AU::2ImpJUda1415972680544	tagging	2014-11-14 14:10:37.527380	expanded	Noradrenalin-Hemmer_2	textwindow
tagging03	49	AU::2ImpJUda1415972680544	tagging	2014-11-14 14:10:46.373190	clicked	Not yet timed out	weiterButton
tagging03	49	AU::2ImpJUda1415972680544	tagging	2014-11-14 14:11:24.005990	expanded	Noradrenalin-Hemmer_3	textwindow
tagging03	49	AU::2ImpJUda1415972680544	tagging	2014-11-14 14:11:29.399070	click	Serotonin-Hemmer	tagcloud
tagging03	49	AU::2ImpJUda1415972680544	tagging	2014-11-14 14:11:31.558920	expanded	Serotonin-Hemmer_1	textwindow
tagging03	49	AU::2ImpJUda1415972680544	tagging	2014-11-14 14:11:40.001500	expanded	Serotonin-Hemmer_2	textwindow
tagging03	49	AU::2ImpJUda1415972680544	tagging	2014-11-14 14:11:42.661260	expanded	Serotonin-Hemmer_2	textwindow
tagging03	49	AU::2ImpJUda1415972680544	tagging	2014-11-14 14:11:44.920790	compressed	Serotonin-Hemmer_2	textwindow
tagging03	49	AU::2ImpJUda1415972680544	tagging	2014-11-14 14:11:46.193820	compressed	Serotonin-Hemmer_2	textwindow
tagging03	49	AU::2ImpJUda1415972680544	tagging	2014-11-14 14:11:46.469750	compressed	Serotonin-Hemmer_2	textwindow
tagging03	49	AU::2ImpJUda1415972680544	tagging	2014-11-14 14:11:48.574150	expanded	Serotonin-Hemmer_2	textwindow
tagging03	49	AU::2ImpJUda1415972680544	tagging	2014-11-14 14:11:58.362710	expanded	Serotonin-Hemmer_2	textwindow
tagging03	49	AU::2ImpJUda1415972680544	tagging	2014-11-14 14:12:00.252450	expanded	Serotonin-Hemmer_3	textwindow
tagging03	49	AU::2ImpJUda1415972680544	tagging	2014-11-14 14:12:01.594320	expanded	Serotonin-Hemmer_3	textwindow
tagging03	49	AU::2ImpJUda1415972680544	tagging	2014-11-14 14:12:11.304610	expanded	Serotonin-Hemmer_2	textwindow
tagging03	49	AU::2ImpJUda1415972680544	tagging	2014-11-14 14:12:18.152030	expanded	Serotonin-Hemmer_2	textwindow
tagging03	49	AU::2ImpJUda1415972680544	tagging	2014-11-14 14:12:18.152640	usertag added	Serotonin hemmen	Medikation verändert Gehirn
tagging03	49	AU::2ImpJUda1415972680544	tagging	2014-11-14 14:14:24.796690	clicked	Timer timed out	weiterButton
tagging03	50	AU::6gi2qS4v1415972739840	none	2014-11-14 13:45:43.326860	devicebrowser			5.0 (Windows)-Netscape
tagging03	50	AU::6gi2qS4v1415972739840	none	2014-11-14 13:45:43.326950	deviceurlparam			(Object)#0 id = "tagging03" tic = "384d29e96535050afd204933b9ce0970"
tagging03	50	AU::6gi2qS4v1415972739840	none	2014-11-14 13:45:43.379270	deviceappsize			1366x631
tagging03	50	AU::6gi2qS4v1415972739840	tagging	2014-11-14 14:03:57.893600	Component creation completed	Timer started	tagging
tagging03	50	AU::6gi2qS4v1415972739840	tagging	2014-11-14 14:04:05.873090	click	Verhaltenstherapie	tagcloud
tagging03	50	AU::6gi2qS4v1415972739840	tagging	2014-11-14 14:04:24.902260	click	Serotonin-Hemmer	tagcloud
tagging03	50	AU::6gi2qS4v1415972739840	tagging	2014-11-14 14:04:32.925900	click	Psychoanalyse	tagcloud
tagging03	50	AU::6gi2qS4v1415972739840	tagging	2014-11-14 14:04:38.811280	clicked	Not yet timed out	weiterButton
tagging03	50	AU::6gi2qS4v1415972739840	tagging	2014-11-14 14:04:49.133800	expanded	Psychoanalyse_3	textwindow
tagging03	50	AU::6gi2qS4v1415972739840	tagging	2014-11-14 14:04:56.177690	click	Verhaltenstherapie	tagcloud
tagging03	50	AU::6gi2qS4v1415972739840	tagging	2014-11-14 14:04:58.524590	expanded	Verhaltenstherapie_3	textwindow
tagging03	50	AU::6gi2qS4v1415972739840	tagging	2014-11-14 14:05:08.336630	expanded	Verhaltenstherapie_2	textwindow
tagging03	50	AU::6gi2qS4v1415972739840	tagging	2014-11-14 14:05:28.964370	expanded	Verhaltenstherapie_1	textwindow
tagging03	50	AU::6gi2qS4v1415972739840	tagging	2014-11-14 14:05:37.061440	click	Tetrazyklische Antidepressiva	tagcloud
tagging03	50	AU::6gi2qS4v1415972739840	tagging	2014-11-14 14:05:47.392430	expanded	Tetrazyklische Antidepressiva_1	textwindow
tagging03	50	AU::6gi2qS4v1415972739840	tagging	2014-11-14 14:05:50.734610	expanded	Tetrazyklische Antidepressiva_2	textwindow
tagging03	50	AU::6gi2qS4v1415972739840	tagging	2014-11-14 14:06:12.160880	expanded	Tetrazyklische Antidepressiva_3	textwindow
tagging03	50	AU::6gi2qS4v1415972739840	tagging	2014-11-14 14:06:25.715280	click	Interpersonelle Therapie	tagcloud
tagging03	50	AU::6gi2qS4v1415972739840	tagging	2014-11-14 14:06:31.513490	expanded	Interpersonelle Therapie_2	textwindow
tagging03	50	AU::6gi2qS4v1415972739840	tagging	2014-11-14 14:06:42.861500	expanded	Interpersonelle Therapie_3	textwindow
tagging03	50	AU::6gi2qS4v1415972739840	tagging	2014-11-14 14:06:46.141640	clicked	Not yet timed out	weiterButton
tagging03	50	AU::6gi2qS4v1415972739840	tagging	2014-11-14 14:06:51.467820	click	MAO-Hemmer	tagcloud
tagging03	50	AU::6gi2qS4v1415972739840	tagging	2014-11-14 14:06:58.313390	expanded	MAO-Hemmer_2	textwindow
tagging03	50	AU::6gi2qS4v1415972739840	tagging	2014-11-14 14:07:13.065590	click	Vorurteile	tagcloud
tagging03	50	AU::6gi2qS4v1415972739840	tagging	2014-11-14 14:07:32.618230	click	Prävalenz	tagcloud
tagging03	50	AU::6gi2qS4v1415972739840	tagging	2014-11-14 14:07:34.255080	click	Psychoanalyse	tagcloud
tagging03	50	AU::6gi2qS4v1415972739840	tagging	2014-11-14 14:07:36.477880	expanded	Psychoanalyse_2	textwindow
tagging03	50	AU::6gi2qS4v1415972739840	tagging	2014-11-14 14:07:40.363490	expanded	Psychoanalyse_1	textwindow
tagging03	50	AU::6gi2qS4v1415972739840	tagging	2014-11-14 14:07:59.988970	expanded	Psychoanalyse_3	textwindow
tagging03	50	AU::6gi2qS4v1415972739840	tagging	2014-11-14 14:08:10.901200	clicked	Not yet timed out	weiterButton
tagging03	50	AU::6gi2qS4v1415972739840	tagging	2014-11-14 14:08:19.638030	click	Gesellschaftsrelevanz	tagcloud
tagging03	50	AU::6gi2qS4v1415972739840	tagging	2014-11-14 14:08:26.459820	expanded	Gesellschaftsrelevanz_1	textwindow
tagging03	50	AU::6gi2qS4v1415972739840	tagging	2014-11-14 14:08:53.074680	expanded	Gesellschaftsrelevanz_2	textwindow
tagging03	50	AU::6gi2qS4v1415972739840	tagging	2014-11-14 14:09:25.348560	expanded	Gesellschaftsrelevanz_3	textwindow
tagging03	50	AU::6gi2qS4v1415972739840	tagging	2014-11-14 14:09:27.543670	clicked	Timer timed out	weiterButton
tagging03	51	AU::vhuHLIiJ1415973119459	none	2014-11-14 13:52:03.533970	devicebrowser			5.0 (Windows NT 6.3; WOW64; Trident/7.0; .NET4.0E; .NET4.0C; .NET CLR 3.5.30729; .NET CLR 2.0.50727; .NET CLR 3.0.30729; rv:11.0) like Gecko-Netscape
tagging03	51	AU::vhuHLIiJ1415973119459	none	2014-11-14 13:52:03.547410	deviceurlparam			(Object)#0 id = "tagging03" tic = "9734936f5401ff4403766ff91e4b0e3e"
tagging03	51	AU::vhuHLIiJ1415973119459	none	2014-11-14 13:52:03.584820	deviceappsize			1093x538
tagging03	51	AU::vhuHLIiJ1415973119459	tagging	2014-11-14 14:01:09.164790	Component creation completed	Timer started	tagging
tagging03	51	AU::vhuHLIiJ1415973119459	tagging	2014-11-14 14:01:11.080930	click	MAO-Hemmer	tagcloud
tagging03	51	AU::vhuHLIiJ1415973119459	tagging	2014-11-14 14:01:12.013590	click	Serotonin-Hemmer	tagcloud
tagging03	51	AU::vhuHLIiJ1415973119459	tagging	2014-11-14 14:01:13.051620	clicked	Not yet timed out	weiterButton
tagging03	51	AU::vhuHLIiJ1415973119459	tagging	2014-11-14 14:01:14.851780	expanded	Serotonin-Hemmer_2	textwindow
tagging03	51	AU::vhuHLIiJ1415973119459	tagging	2014-11-14 14:01:16.906090	expanded	Serotonin-Hemmer_1	textwindow
tagging03	51	AU::vhuHLIiJ1415973119459	tagging	2014-11-14 14:01:18.018380	expanded	Serotonin-Hemmer_3	textwindow
tagging03	51	AU::vhuHLIiJ1415973119459	tagging	2014-11-14 14:01:19.053280	clicked	Not yet timed out	weiterButton
tagging03	51	AU::vhuHLIiJ1415973119459	tagging	2014-11-14 14:01:42.450180	compressed	Serotonin-Hemmer_3	textwindow
tagging03	51	AU::vhuHLIiJ1415973119459	tagging	2014-11-14 14:01:43.797810	expanded	Serotonin-Hemmer_3	textwindow
tagging03	51	AU::vhuHLIiJ1415973119459	tagging	2014-11-14 14:01:45.184850	click	Serotonin-Hemmer	tagcloud
tagging03	51	AU::vhuHLIiJ1415973119459	tagging	2014-11-14 14:01:45.759760	click	Trizyklische Antidepressiva	tagcloud
tagging03	51	AU::vhuHLIiJ1415973119459	tagging	2014-11-14 14:01:46.289190	click	Trizyklische Antidepressiva	tagcloud
tagging03	51	AU::vhuHLIiJ1415973119459	tagging	2014-11-14 14:01:46.796850	click	Verhaltenstherapie	tagcloud
tagging03	51	AU::vhuHLIiJ1415973119459	tagging	2014-11-14 14:01:48.132050	expanded	Verhaltenstherapie_3	textwindow
tagging03	51	AU::vhuHLIiJ1415973119459	tagging	2014-11-14 14:01:49.242650	clicked	Not yet timed out	weiterButton
tagging03	51	AU::vhuHLIiJ1415973119459	tagging	2014-11-14 14:01:57.388850	click	Gesellschaftsrelevanz	tagcloud
tagging03	51	AU::vhuHLIiJ1415973119459	tagging	2014-11-14 14:01:57.814560	click	Verhaltenstherapie	tagcloud
tagging03	51	AU::vhuHLIiJ1415973119459	tagging	2014-11-14 14:01:57.863800	click	Gestaltpsychotherapie	tagcloud
tagging03	51	AU::vhuHLIiJ1415973119459	tagging	2014-11-14 14:01:58.520190	click	Klientenzentrierte Therapie	tagcloud
tagging03	51	AU::vhuHLIiJ1415973119459	tagging	2014-11-14 14:01:59.086750	click	Interpersonelle Therapie	tagcloud
tagging03	51	AU::vhuHLIiJ1415973119459	tagging	2014-11-14 14:01:59.592430	click	Interpersonelle Therapie	tagcloud
tagging03	51	AU::vhuHLIiJ1415973119459	tagging	2014-11-14 14:02:00.033190	click	Interpersonelle Therapie	tagcloud
tagging03	51	AU::vhuHLIiJ1415973119459	tagging	2014-11-14 14:02:00.450790	click	Medienberichterstattung	tagcloud
tagging03	51	AU::vhuHLIiJ1415973119459	tagging	2014-11-14 14:02:00.964250	click	MAO-Hemmer	tagcloud
tagging03	51	AU::vhuHLIiJ1415973119459	tagging	2014-11-14 14:02:01.460760	click	Noradrenalin-Hemmer	tagcloud
tagging03	51	AU::vhuHLIiJ1415973119459	tagging	2014-11-14 14:02:02.788940	click	Prävalenz	tagcloud
tagging03	51	AU::vhuHLIiJ1415973119459	tagging	2014-11-14 14:02:03.232790	click	Serotonin-Hemmer	tagcloud
tagging03	51	AU::vhuHLIiJ1415973119459	tagging	2014-11-14 14:02:03.482300	click	Psychoanalyse	tagcloud
tagging03	51	AU::vhuHLIiJ1415973119459	tagging	2014-11-14 14:04:07.704150	clicked	Not yet timed out	weiterButton
tagging03	51	AU::vhuHLIiJ1415973119459	tagging	2014-11-14 14:04:10.857410	expanded	Psychoanalyse_2	textwindow
tagging03	51	AU::vhuHLIiJ1415973119459	tagging	2014-11-14 14:04:11.599250	expanded	Psychoanalyse_1	textwindow
tagging03	51	AU::vhuHLIiJ1415973119459	tagging	2014-11-14 14:04:13.175900	expanded	Psychoanalyse_3	textwindow
tagging03	51	AU::vhuHLIiJ1415973119459	tagging	2014-11-14 14:04:16.592690	click	Psychoanalyse	tagcloud
tagging03	51	AU::vhuHLIiJ1415973119459	tagging	2014-11-14 14:04:19.048060	expanded	Psychoanalyse_1	textwindow
tagging03	51	AU::vhuHLIiJ1415973119459	tagging	2014-11-14 14:04:19.219110	compressed	Psychoanalyse_1	textwindow
tagging03	51	AU::vhuHLIiJ1415973119459	tagging	2014-11-14 14:04:20.170150	expanded	Psychoanalyse_1	textwindow
tagging03	51	AU::vhuHLIiJ1415973119459	tagging	2014-11-14 14:04:22.389070	compressed	Psychoanalyse_1	textwindow
tagging03	51	AU::vhuHLIiJ1415973119459	tagging	2014-11-14 14:04:23.311350	expanded	Psychoanalyse_2	textwindow
tagging03	51	AU::vhuHLIiJ1415973119459	tagging	2014-11-14 14:05:06.385730	clicked	Not yet timed out	weiterButton
tagging03	51	AU::vhuHLIiJ1415973119459	tagging	2014-11-14 14:05:08.997750	compressed	Psychoanalyse_2	textwindow
tagging03	51	AU::vhuHLIiJ1415973119459	tagging	2014-11-14 14:05:10.167880	expanded	Psychoanalyse_3	textwindow
tagging03	51	AU::vhuHLIiJ1415973119459	tagging	2014-11-14 14:05:12.316610	compressed	Psychoanalyse_3	textwindow
tagging03	51	AU::vhuHLIiJ1415973119459	tagging	2014-11-14 14:05:13.581240	expanded	Psychoanalyse_2	textwindow
tagging03	51	AU::vhuHLIiJ1415973119459	tagging	2014-11-14 14:05:15.694740	expanded	Psychoanalyse_2	textwindow
tagging03	51	AU::vhuHLIiJ1415973119459	tagging	2014-11-14 14:05:16.724210	compressed	Psychoanalyse_2	textwindow
tagging03	51	AU::vhuHLIiJ1415973119459	tagging	2014-11-14 14:05:17.936800	expanded	Psychoanalyse_2	textwindow
tagging03	51	AU::vhuHLIiJ1415973119459	tagging	2014-11-14 14:05:18.198550	compressed	Psychoanalyse_2	textwindow
tagging03	51	AU::vhuHLIiJ1415973119459	tagging	2014-11-14 14:05:19.257860	expanded	Psychoanalyse_2	textwindow
tagging03	51	AU::vhuHLIiJ1415973119459	tagging	2014-11-14 14:05:22.072800	compressed	Psychoanalyse_2	textwindow
tagging03	51	AU::vhuHLIiJ1415973119459	tagging	2014-11-14 14:05:24.195850	clicked	Not yet timed out	weiterButton
tagging03	51	AU::vhuHLIiJ1415973119459	tagging	2014-11-14 14:05:50.380160	clicked	Not yet timed out	weiterButton
tagging03	51	AU::vhuHLIiJ1415973119459	tagging	2014-11-14 14:05:54.502500	expanded	Psychoanalyse_1	textwindow
tagging03	51	AU::vhuHLIiJ1415973119459	tagging	2014-11-14 14:05:54.697510	compressed	Psychoanalyse_1	textwindow
tagging03	51	AU::vhuHLIiJ1415973119459	tagging	2014-11-14 14:05:55.511420	expanded	Psychoanalyse_1	textwindow
tagging03	51	AU::vhuHLIiJ1415973119459	tagging	2014-11-14 14:05:58.232050	compressed	Psychoanalyse_1	textwindow
tagging03	51	AU::vhuHLIiJ1415973119459	tagging	2014-11-14 14:05:59.178420	expanded	Psychoanalyse_2	textwindow
tagging03	51	AU::vhuHLIiJ1415973119459	tagging	2014-11-14 14:05:59.352760	compressed	Psychoanalyse_2	textwindow
tagging03	51	AU::vhuHLIiJ1415973119459	tagging	2014-11-14 14:06:00.685240	expanded	Psychoanalyse_1	textwindow
tagging03	51	AU::vhuHLIiJ1415973119459	tagging	2014-11-14 14:06:00.936150	compressed	Psychoanalyse_1	textwindow
tagging03	51	AU::vhuHLIiJ1415973119459	tagging	2014-11-14 14:06:01.744840	expanded	Psychoanalyse_1	textwindow
tagging03	51	AU::vhuHLIiJ1415973119459	tagging	2014-11-14 14:06:03.557540	expanded	Psychoanalyse_1	textwindow
tagging03	51	AU::vhuHLIiJ1415973119459	tagging	2014-11-14 14:06:17.478310	clicked	Timer timed out	weiterButton
tagging03	52	AU::Dmr2eDxR1415973108240	none	2014-11-14 13:52:04.405390	devicebrowser			5.0 (Windows NT 6.0) AppleWebKit/537.36 (KHTML, like Gecko) Chrome/38.0.2125.111 Safari/537.36-Netscape
tagging03	52	AU::Dmr2eDxR1415973108240	none	2014-11-14 13:52:04.413580	deviceappsize			1920x1105
tagging03	52	AU::Dmr2eDxR1415973108240	none	2014-11-14 13:52:05.273080	deviceurlparam			(Object)#0 id = "tagging03" tic = "aeb286692fc6285071fb8026b65fc7b1"
tagging03	52	AU::Dmr2eDxR1415973108240	tagging	2014-11-14 14:06:03.643900	Component creation completed	Timer started	tagging
tagging03	52	AU::Dmr2eDxR1415973108240	tagging	2014-11-14 14:06:11.534410	click	Klientenzentrierte Therapie	tagcloud
tagging03	52	AU::Dmr2eDxR1415973108240	tagging	2014-11-14 14:06:16.859130	expanded	Klientenzentrierte Therapie_2	textwindow
tagging03	52	AU::Dmr2eDxR1415973108240	tagging	2014-11-14 14:06:19.057040	compressed	Klientenzentrierte Therapie_2	textwindow
tagging03	52	AU::Dmr2eDxR1415973108240	tagging	2014-11-14 14:06:20.454490	expanded	Klientenzentrierte Therapie_2	textwindow
tagging03	52	AU::Dmr2eDxR1415973108240	tagging	2014-11-14 14:06:23.568960	compressed	Klientenzentrierte Therapie_2	textwindow
tagging03	52	AU::Dmr2eDxR1415973108240	tagging	2014-11-14 14:06:24.523870	expanded	Klientenzentrierte Therapie_2	textwindow
tagging03	52	AU::Dmr2eDxR1415973108240	tagging	2014-11-14 14:06:27.029910	compressed	Klientenzentrierte Therapie_2	textwindow
tagging03	52	AU::Dmr2eDxR1415973108240	tagging	2014-11-14 14:06:27.685570	expanded	Klientenzentrierte Therapie_2	textwindow
tagging03	52	AU::Dmr2eDxR1415973108240	tagging	2014-11-14 14:06:30.442580	expanded	Klientenzentrierte Therapie_1	textwindow
tagging03	52	AU::Dmr2eDxR1415973108240	tagging	2014-11-14 14:06:33.883720	compressed	Klientenzentrierte Therapie_2	textwindow
tagging03	52	AU::Dmr2eDxR1415973108240	tagging	2014-11-14 14:06:36.291040	expanded	Klientenzentrierte Therapie_1	textwindow
tagging03	52	AU::Dmr2eDxR1415973108240	tagging	2014-11-14 14:06:43.415160	click	Klientenzentrierte Therapie	tagcloud
tagging03	52	AU::Dmr2eDxR1415973108240	tagging	2014-11-14 14:06:47.461170	expanded	Klientenzentrierte Therapie_2	textwindow
tagging03	52	AU::Dmr2eDxR1415973108240	tagging	2014-11-14 14:06:49.029920	expanded	Klientenzentrierte Therapie_2	textwindow
tagging03	52	AU::Dmr2eDxR1415973108240	tagging	2014-11-14 14:06:57.598410	usertag added	rückfall	Schutz vor Rückfall in die Depression
tagging03	52	AU::Dmr2eDxR1415973108240	tagging	2014-11-14 14:06:57.605460	expanded	Klientenzentrierte Therapie_2	textwindow
tagging03	52	AU::Dmr2eDxR1415973108240	tagging	2014-11-14 14:07:06.927150	click	Verhaltenstherapie	tagcloud
tagging03	52	AU::Dmr2eDxR1415973108240	tagging	2014-11-14 14:07:12.709230	expanded	Verhaltenstherapie_1	textwindow
tagging03	52	AU::Dmr2eDxR1415973108240	tagging	2014-11-14 14:07:14.569310	expanded	Verhaltenstherapie_1	textwindow
tagging03	52	AU::Dmr2eDxR1415973108240	tagging	2014-11-14 14:07:21.621190	usertag added	umsetzung	Positive Einstellungen in Verhalten umsetzen
tagging03	52	AU::Dmr2eDxR1415973108240	tagging	2014-11-14 14:07:21.674950	expanded	Verhaltenstherapie_1	textwindow
tagging03	52	AU::Dmr2eDxR1415973108240	tagging	2014-11-14 14:07:34.911240	click	Vorurteile	tagcloud
tagging03	52	AU::Dmr2eDxR1415973108240	tagging	2014-11-14 14:07:42.395520	expanded	Vorurteile_3	textwindow
tagging03	52	AU::Dmr2eDxR1415973108240	tagging	2014-11-14 14:07:44.804430	expanded	Vorurteile_3	textwindow
tagging03	52	AU::Dmr2eDxR1415973108240	tagging	2014-11-14 14:07:53.962480	usertag added	negativ	Negative Berichterstattung führt zu Stereotypisierung
tagging03	52	AU::Dmr2eDxR1415973108240	tagging	2014-11-14 14:07:53.971110	expanded	Vorurteile_3	textwindow
tagging03	52	AU::Dmr2eDxR1415973108240	tagging	2014-11-14 14:08:02.871800	clicked	Not yet timed out	weiterButton
tagging03	52	AU::Dmr2eDxR1415973108240	tagging	2014-11-14 14:09:18.076640	click	MAO-Hemmer	tagcloud
tagging03	52	AU::Dmr2eDxR1415973108240	tagging	2014-11-14 14:09:39.294190	expanded	MAO-Hemmer_2	textwindow
tagging03	52	AU::Dmr2eDxR1415973108240	tagging	2014-11-14 14:09:40.535010	expanded	MAO-Hemmer_2	textwindow
tagging03	52	AU::Dmr2eDxR1415973108240	tagging	2014-11-14 14:11:49.377120	clicked	Timer timed out	weiterButton
tagging03	53	AU::RxcVUft51415973237593	none	2014-11-14 13:54:01.347040	devicebrowser			5.0 (Windows)-Netscape
tagging03	53	AU::RxcVUft51415973237593	none	2014-11-14 13:54:01.348850	deviceurlparam			(Object)#0 id = "tagging03" tic = "1c74ad60ac98721f204bddf3b901084f"
tagging03	53	AU::RxcVUft51415973237593	none	2014-11-14 13:54:01.401550	deviceappsize			1920x943
tagging03	53	AU::RxcVUft51415973237593	tagging	2014-11-14 14:06:52.839120	Component creation completed	Timer started	tagging
tagging03	53	AU::RxcVUft51415973237593	tagging	2014-11-14 14:06:57.307580	clicked	Not yet timed out	weiterButton
tagging03	53	AU::RxcVUft51415973237593	tagging	2014-11-14 14:07:19.507700	click	Interpersonelle Therapie	tagcloud
tagging03	53	AU::RxcVUft51415973237593	tagging	2014-11-14 14:07:37.344150	expanded	Interpersonelle Therapie_2	textwindow
tagging03	53	AU::RxcVUft51415973237593	tagging	2014-11-14 14:07:59.481580	compressed	Interpersonelle Therapie_2	textwindow
tagging03	53	AU::RxcVUft51415973237593	tagging	2014-11-14 14:08:03.949080	click	Psychoanalyse	tagcloud
tagging03	53	AU::RxcVUft51415973237593	tagging	2014-11-14 14:08:18.643990	click	Klientenzentrierte Therapie	tagcloud
tagging03	53	AU::RxcVUft51415973237593	tagging	2014-11-14 14:08:23.390120	expanded	Klientenzentrierte Therapie_1	textwindow
tagging03	53	AU::RxcVUft51415973237593	tagging	2014-11-14 14:08:50.083560	expanded	Klientenzentrierte Therapie_2	textwindow
tagging03	53	AU::RxcVUft51415973237593	tagging	2014-11-14 14:09:07.972130	expanded	Klientenzentrierte Therapie_3	textwindow
tagging03	53	AU::RxcVUft51415973237593	tagging	2014-11-14 14:09:09.901450	expanded	Klientenzentrierte Therapie_3	textwindow
tagging03	53	AU::RxcVUft51415973237593	tagging	2014-11-14 14:09:35.583690	click	Gestaltpsychotherapie	tagcloud
tagging03	53	AU::RxcVUft51415973237593	tagging	2014-11-14 14:09:37.710520	expanded	Gestaltpsychotherapie_1	textwindow
tagging03	53	AU::RxcVUft51415973237593	tagging	2014-11-14 14:09:48.469410	expanded	Gestaltpsychotherapie_1	textwindow
tagging03	53	AU::RxcVUft51415973237593	tagging	2014-11-14 14:09:49.459180	expanded	Gestaltpsychotherapie_2	textwindow
tagging03	53	AU::RxcVUft51415973237593	tagging	2014-11-14 14:10:21.414930	expanded	Gestaltpsychotherapie_3	textwindow
tagging03	53	AU::RxcVUft51415973237593	tagging	2014-11-14 14:10:49.948530	compressed	Gestaltpsychotherapie_2	textwindow
tagging03	53	AU::RxcVUft51415973237593	tagging	2014-11-14 14:10:52.919450	click	Medienberichterstattung	tagcloud
tagging03	53	AU::RxcVUft51415973237593	tagging	2014-11-14 14:10:57.378710	expanded	Medienberichterstattung_1	textwindow
tagging03	53	AU::RxcVUft51415973237593	tagging	2014-11-14 14:11:02.847920	expanded	Medienberichterstattung_2	textwindow
tagging03	53	AU::RxcVUft51415973237593	tagging	2014-11-14 14:11:12.279300	expanded	Medienberichterstattung_3	textwindow
tagging03	53	AU::RxcVUft51415973237593	tagging	2014-11-14 14:11:16.992480	click	Prävalenz	tagcloud
tagging03	53	AU::RxcVUft51415973237593	tagging	2014-11-14 14:11:20.831630	expanded	Prävalenz_1	textwindow
tagging03	53	AU::RxcVUft51415973237593	tagging	2014-11-14 14:11:27.028910	expanded	Prävalenz_2	textwindow
tagging03	53	AU::RxcVUft51415973237593	tagging	2014-11-14 14:11:37.513120	expanded	Prävalenz_3	textwindow
tagging03	53	AU::RxcVUft51415973237593	tagging	2014-11-14 14:11:45.261490	click	Psychoanalyse	tagcloud
tagging03	53	AU::RxcVUft51415973237593	tagging	2014-11-14 14:11:49.579020	expanded	Psychoanalyse_1	textwindow
tagging03	53	AU::RxcVUft51415973237593	tagging	2014-11-14 14:12:12.183370	expanded	Psychoanalyse_2	textwindow
tagging03	53	AU::RxcVUft51415973237593	tagging	2014-11-14 14:12:15.806800	expanded	Psychoanalyse_2	textwindow
tagging03	53	AU::RxcVUft51415973237593	tagging	2014-11-14 14:12:23.332380	expanded	Psychoanalyse_3	textwindow
tagging03	53	AU::RxcVUft51415973237593	tagging	2014-11-14 14:12:49.324830	expanded	Psychoanalyse_3	textwindow
tagging03	53	AU::RxcVUft51415973237593	tagging	2014-11-14 14:12:50.979880	expanded	Psychoanalyse_1	textwindow
tagging03	53	AU::RxcVUft51415973237593	tagging	2014-11-14 14:13:07.538170	click	Vorurteile	tagcloud
tagging03	53	AU::RxcVUft51415973237593	tagging	2014-11-14 14:13:14.599010	expanded	Vorurteile_1	textwindow
tagging03	53	AU::RxcVUft51415973237593	tagging	2014-11-14 14:13:20.304230	expanded	Vorurteile_2	textwindow
tagging03	53	AU::RxcVUft51415973237593	tagging	2014-11-14 14:13:28.053750	expanded	Vorurteile_3	textwindow
tagging03	53	AU::RxcVUft51415973237593	tagging	2014-11-14 14:13:37.740230	clicked	Timer timed out	weiterButton
tagging03	54	AU::Sc14AWnX1415973501290	none	2014-11-14 13:58:23.170560	devicebrowser			5.0 (compatible; MSIE 10.0; Windows NT 6.1; Trident/6.0)-Microsoft Internet Explorer
tagging03	54	AU::Sc14AWnX1415973501290	none	2014-11-14 13:58:23.173460	deviceurlparam			(Object)#0 id = "tagging03" tic = "47f72e7b0b9be264ee049b1c444be8e1"
tagging03	54	AU::Sc14AWnX1415973501290	none	2014-11-14 13:58:24.428500	deviceappsize			1680x904
tagging03	54	AU::Sc14AWnX1415973501290	tagging	2014-11-14 14:11:24.652910	Component creation completed	Timer started	tagging
tagging03	54	AU::Sc14AWnX1415973501290	tagging	2014-11-14 14:11:29.672120	clicked	Not yet timed out	weiterButton
tagging03	54	AU::Sc14AWnX1415973501290	tagging	2014-11-14 14:12:21.699690	clicked	Not yet timed out	weiterButton
tagging03	54	AU::Sc14AWnX1415973501290	tagging	2014-11-14 14:15:06.589670	clicked	Not yet timed out	weiterButton
tagging03	54	AU::Sc14AWnX1415973501290	tagging	2014-11-14 14:16:08.338150	clicked	Not yet timed out	weiterButton
tagging03	54	AU::Sc14AWnX1415973501290	tagging	2014-11-14 14:16:20.729990	click	Klientenzentrierte Therapie	tagcloud
tagging03	54	AU::Sc14AWnX1415973501290	tagging	2014-11-14 14:16:27.101010	clicked	Timer timed out	weiterButton
tagging03	55	AU::hnCD0gMK1415973743116	none	2014-11-14 14:02:29.112270	devicebrowser			5.0 (Windows)-Netscape
tagging03	55	AU::hnCD0gMK1415973743116	none	2014-11-14 14:02:29.116310	deviceappsize			1920x930
tagging03	55	AU::hnCD0gMK1415973743116	none	2014-11-14 14:02:29.116540	deviceurlparam			(Object)#0 id = "tagging03" tic = "e3e021965ea33d49504ebb72955f55cb"
tagging03	56	AU::ivo43No91415973916223	none	2014-11-14 14:05:15.396450	devicebrowser			5.0 (Windows NT 6.3; Win64; x64; Trident/7.0; .NET4.0E; .NET4.0C; .NET CLR 3.5.30729; .NET CLR 2.0.50727; .NET CLR 3.0.30729; McAfee; rv:11.0) like Gecko-Netscape
tagging03	56	AU::ivo43No91415973916223	none	2014-11-14 14:05:15.409410	deviceurlparam			(Object)#0 id = "tagging03" tic = "f0e1bedcb1d884a140905a85489950a6"
tagging03	56	AU::ivo43No91415973916223	none	2014-11-14 14:05:15.449320	deviceappsize			1366x753
tagging03	56	AU::ivo43No91415973916223	tagging	2014-11-14 14:17:20.545040	Component creation completed	Timer started	tagging
tagging03	56	AU::ivo43No91415973916223	tagging	2014-11-14 14:17:31.769490	click	Gesellschaftsrelevanz	tagcloud
tagging03	56	AU::ivo43No91415973916223	tagging	2014-11-14 14:17:31.860540	click	Gesellschaftsrelevanz	tagcloud
tagging03	56	AU::ivo43No91415973916223	tagging	2014-11-14 14:17:49.243020	expanded	Gesellschaftsrelevanz_2	textwindow
tagging03	56	AU::ivo43No91415973916223	tagging	2014-11-14 14:18:23.449830	expanded	Gesellschaftsrelevanz_2	textwindow
tagging03	56	AU::ivo43No91415973916223	tagging	2014-11-14 14:18:29.602280	usertag added	militär	Depression ist der tödlichste Feind für US-Soldaten
tagging03	56	AU::ivo43No91415973916223	tagging	2014-11-14 14:18:29.614540	expanded	Gesellschaftsrelevanz_2	textwindow
tagging03	56	AU::ivo43No91415973916223	tagging	2014-11-14 14:18:44.884920	click	Prävalenz	tagcloud
tagging03	56	AU::ivo43No91415973916223	tagging	2014-11-14 14:19:04.457780	expanded	Prävalenz_1	textwindow
tagging03	56	AU::ivo43No91415973916223	tagging	2014-11-14 14:19:17.951480	clicked	Not yet timed out	weiterButton
tagging03	56	AU::ivo43No91415973916223	tagging	2014-11-14 14:19:28.387190	click	Verhaltenstherapie	tagcloud
tagging03	56	AU::ivo43No91415973916223	tagging	2014-11-14 14:19:40.302820	expanded	Verhaltenstherapie_1	textwindow
tagging03	56	AU::ivo43No91415973916223	tagging	2014-11-14 14:19:57.293380	expanded	Verhaltenstherapie_1	textwindow
tagging03	56	AU::ivo43No91415973916223	tagging	2014-11-14 14:20:10.236680	usertag added	positiv denken	Positive Einstellungen in Verhalten umsetzen
tagging03	56	AU::ivo43No91415973916223	tagging	2014-11-14 14:20:10.292100	expanded	Verhaltenstherapie_1	textwindow
tagging03	56	AU::ivo43No91415973916223	tagging	2014-11-14 14:20:13.533480	click	Vorurteile	tagcloud
tagging03	56	AU::ivo43No91415973916223	tagging	2014-11-14 14:20:33.513290	expanded	Vorurteile_1	textwindow
tagging03	56	AU::ivo43No91415973916223	tagging	2014-11-14 14:21:09.028680	expanded	Vorurteile_1	textwindow
tagging03	56	AU::ivo43No91415973916223	tagging	2014-11-14 14:21:14.904660	expanded	Vorurteile_1	textwindow
tagging03	56	AU::ivo43No91415973916223	tagging	2014-11-14 14:21:15.013280	usertag added	sport	Depression ist im Hochleistungssport ein Tabuthema
tagging03	56	AU::ivo43No91415973916223	tagging	2014-11-14 14:21:19.012540	click	Trizyklische Antidepressiva	tagcloud
tagging03	56	AU::ivo43No91415973916223	tagging	2014-11-14 14:21:26.987580	click	Prävalenz	tagcloud
tagging03	56	AU::ivo43No91415973916223	tagging	2014-11-14 14:21:33.332620	clicked	Not yet timed out	weiterButton
tagging03	56	AU::ivo43No91415973916223	tagging	2014-11-14 14:21:38.273480	click	Psychoanalyse	tagcloud
tagging03	56	AU::ivo43No91415973916223	tagging	2014-11-14 14:21:46.739830	expanded	Psychoanalyse_1	textwindow
tagging03	56	AU::ivo43No91415973916223	tagging	2014-11-14 14:22:35.451340	clicked	Timer timed out	weiterButton
tagging03	57	AU::UsGdH3A61415973964199	none	2014-11-14 14:06:09.982810	deviceurlparam			(Object)#0 id = "tagging03" tic = "e3e021965ea33d49504ebb72955f55cb"
tagging03	57	AU::UsGdH3A61415973964199	none	2014-11-14 14:06:09.983030	deviceappsize			1920x930
tagging03	57	AU::UsGdH3A61415973964199	none	2014-11-14 14:06:10.039910	devicebrowser			5.0 (Windows)-Netscape
tagging03	58	AU::rFwJKpOa1415974053950	none	2014-11-14 14:07:35.209640	deviceappsize			1206x870
tagging03	58	AU::rFwJKpOa1415974053950	none	2014-11-14 14:07:35.211500	deviceurlparam			(Object)#0 id = "tagging03" tic = "7ae74346a84d34a5a3b2a0c1e70f30b3"
tagging03	58	AU::rFwJKpOa1415974053950	none	2014-11-14 14:07:35.271800	devicebrowser			5.0 (compatible; MSIE 10.0; Windows NT 6.1; WOW64; Trident/6.0; SLCC2; .NET CLR 2.0.50727; .NET CLR 3.5.30729; .NET CLR 3.0.30729; Media Center PC 6.0; .NET4.0C; .NET4.0E; InfoPath.3)-Microsoft Internet Explorer
tagging03	58	AU::rFwJKpOa1415974053950	tagging	2014-11-14 14:30:58.860790	Component creation completed	Timer started	tagging
tagging03	58	AU::rFwJKpOa1415974053950	tagging	2014-11-14 14:31:23.728410	click	Klientenzentrierte Therapie	tagcloud
tagging03	58	AU::rFwJKpOa1415974053950	tagging	2014-11-14 14:31:32.660080	click	Gesellschaftsrelevanz	tagcloud
tagging03	58	AU::rFwJKpOa1415974053950	tagging	2014-11-14 14:31:35.400240	click	Gestaltpsychotherapie	tagcloud
tagging03	58	AU::rFwJKpOa1415974053950	tagging	2014-11-14 14:31:39.854030	click	Trizyklische Antidepressiva	tagcloud
tagging03	58	AU::rFwJKpOa1415974053950	tagging	2014-11-14 14:31:54.065660	click	Noradrenalin-Hemmer	tagcloud
tagging03	58	AU::rFwJKpOa1415974053950	tagging	2014-11-14 14:31:56.725800	click	Klientenzentrierte Therapie	tagcloud
tagging03	58	AU::rFwJKpOa1415974053950	tagging	2014-11-14 14:31:58.489470	click	Vorurteile	tagcloud
tagging03	58	AU::rFwJKpOa1415974053950	tagging	2014-11-14 14:32:05.517430	clicked	Not yet timed out	weiterButton
tagging03	58	AU::rFwJKpOa1415974053950	tagging	2014-11-14 14:32:10.161570	click	Tetrazyklische Antidepressiva	tagcloud
tagging03	58	AU::rFwJKpOa1415974053950	tagging	2014-11-14 14:32:14.972010	click	Trizyklische Antidepressiva	tagcloud
tagging03	58	AU::rFwJKpOa1415974053950	tagging	2014-11-14 14:32:16.925990	click	Serotonin-Hemmer	tagcloud
tagging03	58	AU::rFwJKpOa1415974053950	tagging	2014-11-14 14:32:22.110250	expanded	Serotonin-Hemmer_2	textwindow
tagging03	58	AU::rFwJKpOa1415974053950	tagging	2014-11-14 14:32:34.437740	expanded	Serotonin-Hemmer_2	textwindow
tagging03	58	AU::rFwJKpOa1415974053950	tagging	2014-11-14 14:32:44.191700	expanded	Serotonin-Hemmer_2	textwindow
tagging03	58	AU::rFwJKpOa1415974053950	tagging	2014-11-14 14:32:44.203380	usertag added	Gehirnstoffwechsel	Medikation verändert Gehirn
tagging03	58	AU::rFwJKpOa1415974053950	tagging	2014-11-14 14:32:47.024540	expanded	Serotonin-Hemmer_3	textwindow
tagging03	58	AU::rFwJKpOa1415974053950	tagging	2014-11-14 14:32:48.871770	expanded	Serotonin-Hemmer_3	textwindow
tagging03	58	AU::rFwJKpOa1415974053950	tagging	2014-11-14 14:32:58.072790	expanded	Serotonin-Hemmer_3	textwindow
tagging03	58	AU::rFwJKpOa1415974053950	tagging	2014-11-14 14:33:04.417080	usertag added	Serotonin-Hemmer	Die Abwärtsspirale negativer Gedanken durchbrechen
tagging03	58	AU::rFwJKpOa1415974053950	tagging	2014-11-14 14:33:05.394880	expanded	Serotonin-Hemmer_3	textwindow
tagging03	58	AU::rFwJKpOa1415974053950	tagging	2014-11-14 14:33:10.344050	expanded	Serotonin-Hemmer_1	textwindow
tagging03	58	AU::rFwJKpOa1415974053950	tagging	2014-11-14 14:33:27.457880	usertag added	positive Denkweise	Nachhaltiger Schutz vor Rückfällen
tagging03	58	AU::rFwJKpOa1415974053950	tagging	2014-11-14 14:33:27.459820	expanded	Serotonin-Hemmer_1	textwindow
tagging03	58	AU::rFwJKpOa1415974053950	tagging	2014-11-14 14:33:29.284180	click	Gesellschaftsrelevanz	tagcloud
tagging03	58	AU::rFwJKpOa1415974053950	tagging	2014-11-14 14:33:30.313030	expanded	Gesellschaftsrelevanz_1	textwindow
tagging03	58	AU::rFwJKpOa1415974053950	tagging	2014-11-14 14:33:58.614350	expanded	Gesellschaftsrelevanz_1	textwindow
tagging03	58	AU::rFwJKpOa1415974053950	tagging	2014-11-14 14:34:14.395620	usertag added	Arbeitsunfähig durch Depressionen	Depression als häufigste Ursache für Frühberentungen
tagging03	58	AU::rFwJKpOa1415974053950	tagging	2014-11-14 14:34:14.395660	expanded	Gesellschaftsrelevanz_1	textwindow
tagging03	58	AU::rFwJKpOa1415974053950	tagging	2014-11-14 14:34:15.770780	expanded	Gesellschaftsrelevanz_2	textwindow
tagging03	58	AU::rFwJKpOa1415974053950	tagging	2014-11-14 14:34:17.872110	expanded	Gesellschaftsrelevanz_2	textwindow
tagging03	58	AU::rFwJKpOa1415974053950	tagging	2014-11-14 14:34:31.867130	usertag added	Soldaten Selbstmordrate	Depression ist der tödlichste Feind für US-Soldaten
tagging03	58	AU::rFwJKpOa1415974053950	tagging	2014-11-14 14:34:31.867160	expanded	Gesellschaftsrelevanz_2	textwindow
tagging03	58	AU::rFwJKpOa1415974053950	tagging	2014-11-14 14:34:33.520670	expanded	Gesellschaftsrelevanz_3	textwindow
tagging03	58	AU::rFwJKpOa1415974053950	tagging	2014-11-14 14:34:36.072460	expanded	Gesellschaftsrelevanz_3	textwindow
tagging03	58	AU::rFwJKpOa1415974053950	tagging	2014-11-14 14:34:45.031820	usertag added	Teure Depressionen	Depression verursachen enorme Kosten in der Wirtschaft
tagging03	58	AU::rFwJKpOa1415974053950	tagging	2014-11-14 14:34:45.035530	expanded	Gesellschaftsrelevanz_3	textwindow
tagging03	58	AU::rFwJKpOa1415974053950	tagging	2014-11-14 14:34:46.398830	click	Gestaltpsychotherapie	tagcloud
tagging03	58	AU::rFwJKpOa1415974053950	tagging	2014-11-14 14:34:47.761770	expanded	Gestaltpsychotherapie_1	textwindow
tagging03	58	AU::rFwJKpOa1415974053950	tagging	2014-11-14 14:34:54.120940	compressed	Gestaltpsychotherapie_1	textwindow
tagging03	58	AU::rFwJKpOa1415974053950	tagging	2014-11-14 14:34:55.246720	expanded	Gestaltpsychotherapie_1	textwindow
tagging03	58	AU::rFwJKpOa1415974053950	tagging	2014-11-14 14:34:56.075390	expanded	Gestaltpsychotherapie_1	textwindow
tagging03	58	AU::rFwJKpOa1415974053950	tagging	2014-11-14 14:35:07.599230	expanded	Gestaltpsychotherapie_1	textwindow
tagging03	58	AU::rFwJKpOa1415974053950	tagging	2014-11-14 14:35:07.602490	usertag added	Gestaltpsychotherapie	Die Niedergeschlagenheit kontrollieren lernen
tagging03	58	AU::rFwJKpOa1415974053950	tagging	2014-11-14 14:35:08.967350	expanded	Gestaltpsychotherapie_2	textwindow
tagging03	58	AU::rFwJKpOa1415974053950	tagging	2014-11-14 14:35:27.466000	expanded	Gestaltpsychotherapie_2	textwindow
tagging03	58	AU::rFwJKpOa1415974053950	tagging	2014-11-14 14:35:36.247230	usertag added	Gestaltpsychotherapie	Die Rückkehr in die Gesellschaft
tagging03	58	AU::rFwJKpOa1415974053950	tagging	2014-11-14 14:35:36.260350	expanded	Gestaltpsychotherapie_2	textwindow
tagging03	58	AU::rFwJKpOa1415974053950	tagging	2014-11-14 14:35:37.569800	expanded	Gestaltpsychotherapie_3	textwindow
tagging03	58	AU::rFwJKpOa1415974053950	tagging	2014-11-14 14:35:40.514390	expanded	Gestaltpsychotherapie_3	textwindow
tagging03	58	AU::rFwJKpOa1415974053950	tagging	2014-11-14 14:35:45.074690	expanded	Gestaltpsychotherapie_3	textwindow
tagging03	58	AU::rFwJKpOa1415974053950	tagging	2014-11-14 14:35:55.310660	usertag added	Symptomreduktion	Im Hier und Jetzt die depressive Stimmung vergessen
tagging03	58	AU::rFwJKpOa1415974053950	tagging	2014-11-14 14:35:55.321350	expanded	Gestaltpsychotherapie_3	textwindow
tagging03	58	AU::rFwJKpOa1415974053950	tagging	2014-11-14 14:35:57.762270	expanded	Gestaltpsychotherapie_3	textwindow
tagging03	58	AU::rFwJKpOa1415974053950	tagging	2014-11-14 14:35:58.042430	expanded	Gestaltpsychotherapie_3	textwindow
tagging03	58	AU::rFwJKpOa1415974053950	tagging	2014-11-14 14:35:58.243170	expanded	Gestaltpsychotherapie_3	textwindow
tagging03	58	AU::rFwJKpOa1415974053950	tagging	2014-11-14 14:35:58.391780	expanded	Gestaltpsychotherapie_3	textwindow
tagging03	58	AU::rFwJKpOa1415974053950	tagging	2014-11-14 14:36:01.648370	click	Interpersonelle Therapie	tagcloud
tagging03	58	AU::rFwJKpOa1415974053950	tagging	2014-11-14 14:36:02.622000	expanded	Interpersonelle Therapie_1	textwindow
tagging03	58	AU::rFwJKpOa1415974053950	tagging	2014-11-14 14:36:20.477890	expanded	Interpersonelle Therapie_1	textwindow
tagging03	58	AU::rFwJKpOa1415974053950	tagging	2014-11-14 14:36:23.853140	compressed	Interpersonelle Therapie_1	textwindow
tagging03	58	AU::rFwJKpOa1415974053950	tagging	2014-11-14 14:36:24.723380	expanded	Interpersonelle Therapie_1	textwindow
tagging03	58	AU::rFwJKpOa1415974053950	tagging	2014-11-14 14:36:25.767320	expanded	Interpersonelle Therapie_1	textwindow
tagging03	58	AU::rFwJKpOa1415974053950	tagging	2014-11-14 14:36:34.369810	expanded	Interpersonelle Therapie_2	textwindow
tagging03	58	AU::rFwJKpOa1415974053950	tagging	2014-11-14 14:36:36.963450	expanded	Interpersonelle Therapie_2	textwindow
tagging03	58	AU::rFwJKpOa1415974053950	tagging	2014-11-14 14:36:48.569350	expanded	Interpersonelle Therapie_2	textwindow
tagging03	58	AU::rFwJKpOa1415974053950	tagging	2014-11-14 14:36:48.569600	usertag added	langfristige Kurzzeit-Therapie	Kurzzeit-Therapie auch langfristig wirksam
tagging03	58	AU::rFwJKpOa1415974053950	tagging	2014-11-14 14:36:49.802420	expanded	Interpersonelle Therapie_3	textwindow
tagging03	58	AU::rFwJKpOa1415974053950	tagging	2014-11-14 14:37:09.178660	expanded	Interpersonelle Therapie_3	textwindow
tagging03	58	AU::rFwJKpOa1415974053950	tagging	2014-11-14 14:37:10.080090	compressed	Interpersonelle Therapie_3	textwindow
tagging03	58	AU::rFwJKpOa1415974053950	tagging	2014-11-14 14:37:10.850160	expanded	Interpersonelle Therapie_3	textwindow
tagging03	58	AU::rFwJKpOa1415974053950	tagging	2014-11-14 14:37:12.821510	expanded	Interpersonelle Therapie_3	textwindow
tagging03	58	AU::rFwJKpOa1415974053950	tagging	2014-11-14 14:37:23.677750	expanded	Interpersonelle Therapie_2	textwindow
tagging03	58	AU::rFwJKpOa1415974053950	tagging	2014-11-14 14:37:24.544240	expanded	Interpersonelle Therapie_2	textwindow
tagging03	58	AU::rFwJKpOa1415974053950	tagging	2014-11-14 14:37:47.431780	usertag added	Kurzzeit-Therapie langfristig wirksam	Kurzzeit-Therapie auch langfristig wirksam
tagging03	58	AU::rFwJKpOa1415974053950	tagging	2014-11-14 14:37:47.431930	expanded	Interpersonelle Therapie_2	textwindow
tagging03	58	AU::rFwJKpOa1415974053950	tagging	2014-11-14 14:37:49.776270	usertag added	Soziale Konflikte	Kurzzeit-Therapie auch langfristig wirksam
tagging03	58	AU::rFwJKpOa1415974053950	tagging	2014-11-14 14:37:49.838400	expanded	Interpersonelle Therapie_3	textwindow
tagging03	58	AU::rFwJKpOa1415974053950	tagging	2014-11-14 14:37:51.775440	click	Klientenzentrierte Therapie	tagcloud
tagging03	58	AU::rFwJKpOa1415974053950	tagging	2014-11-14 14:37:53.251150	expanded	Klientenzentrierte Therapie_1	textwindow
tagging03	58	AU::rFwJKpOa1415974053950	tagging	2014-11-14 14:38:04.255060	expanded	Klientenzentrierte Therapie_1	textwindow
tagging03	58	AU::rFwJKpOa1415974053950	tagging	2014-11-14 14:38:15.777750	usertag added	Klientenzentrierte Therapie	Wertschätzung als wirksame Waffe im Kampf gegen Depression
tagging03	58	AU::rFwJKpOa1415974053950	tagging	2014-11-14 14:38:15.780840	expanded	Klientenzentrierte Therapie_1	textwindow
tagging03	58	AU::rFwJKpOa1415974053950	tagging	2014-11-14 14:38:16.899840	expanded	Klientenzentrierte Therapie_2	textwindow
tagging03	58	AU::rFwJKpOa1415974053950	tagging	2014-11-14 14:38:18.115320	expanded	Klientenzentrierte Therapie_2	textwindow
tagging03	58	AU::rFwJKpOa1415974053950	tagging	2014-11-14 14:38:22.253670	expanded	Klientenzentrierte Therapie_2	textwindow
tagging03	58	AU::rFwJKpOa1415974053950	tagging	2014-11-14 14:38:22.254890	usertag added	Rückfall	Schutz vor Rückfall in die Depression
tagging03	58	AU::rFwJKpOa1415974053950	tagging	2014-11-14 14:38:23.557540	expanded	Klientenzentrierte Therapie_3	textwindow
tagging03	58	AU::rFwJKpOa1415974053950	tagging	2014-11-14 14:38:25.247540	expanded	Klientenzentrierte Therapie_3	textwindow
tagging03	58	AU::rFwJKpOa1415974053950	tagging	2014-11-14 14:38:31.602660	expanded	Klientenzentrierte Therapie_3	textwindow
tagging03	58	AU::rFwJKpOa1415974053950	tagging	2014-11-14 14:38:31.612400	usertag added	Empathie	Empathie ist Voraussetzung für Therapieerfolg
tagging03	58	AU::rFwJKpOa1415974053950	tagging	2014-11-14 14:38:34.286650	click	MAO-Hemmer	tagcloud
tagging03	58	AU::rFwJKpOa1415974053950	tagging	2014-11-14 14:38:36.592400	expanded	MAO-Hemmer_1	textwindow
tagging03	58	AU::rFwJKpOa1415974053950	tagging	2014-11-14 14:38:37.166920	expanded	MAO-Hemmer_1	textwindow
tagging03	58	AU::rFwJKpOa1415974053950	tagging	2014-11-14 14:38:44.707340	expanded	MAO-Hemmer_1	textwindow
tagging03	58	AU::rFwJKpOa1415974053950	tagging	2014-11-14 14:38:44.707380	usertag added	Noradrenalin	Noradrenalin führt zu besserer Stimmung
tagging03	58	AU::rFwJKpOa1415974053950	tagging	2014-11-14 14:38:45.585190	expanded	MAO-Hemmer_2	textwindow
tagging03	58	AU::rFwJKpOa1415974053950	tagging	2014-11-14 14:38:46.519770	expanded	MAO-Hemmer_2	textwindow
tagging03	58	AU::rFwJKpOa1415974053950	tagging	2014-11-14 14:38:50.169240	usertag added	Dopamin	Langzeitwirkung von Dopamin
tagging03	58	AU::rFwJKpOa1415974053950	tagging	2014-11-14 14:38:50.174140	expanded	MAO-Hemmer_2	textwindow
tagging03	58	AU::rFwJKpOa1415974053950	tagging	2014-11-14 14:38:51.212670	expanded	MAO-Hemmer_3	textwindow
tagging03	58	AU::rFwJKpOa1415974053950	tagging	2014-11-14 14:38:53.269290	compressed	MAO-Hemmer_3	textwindow
tagging03	58	AU::rFwJKpOa1415974053950	tagging	2014-11-14 14:38:54.182160	expanded	MAO-Hemmer_3	textwindow
tagging03	58	AU::rFwJKpOa1415974053950	tagging	2014-11-14 14:38:55.830130	expanded	MAO-Hemmer_3	textwindow
tagging03	58	AU::rFwJKpOa1415974053950	tagging	2014-11-14 14:39:00.626370	usertag added	MAO-Hemmer	Schneller Wirksamkeitseintritt
tagging03	58	AU::rFwJKpOa1415974053950	tagging	2014-11-14 14:39:00.626710	expanded	MAO-Hemmer_3	textwindow
tagging03	58	AU::rFwJKpOa1415974053950	tagging	2014-11-14 14:39:02.210760	click	Medienberichterstattung	tagcloud
tagging03	58	AU::rFwJKpOa1415974053950	tagging	2014-11-14 14:39:03.878420	expanded	Medienberichterstattung_1	textwindow
tagging03	58	AU::rFwJKpOa1415974053950	tagging	2014-11-14 14:39:17.898240	expanded	Medienberichterstattung_1	textwindow
tagging03	58	AU::rFwJKpOa1415974053950	tagging	2014-11-14 14:39:25.424330	expanded	Medienberichterstattung_1	textwindow
tagging03	58	AU::rFwJKpOa1415974053950	tagging	2014-11-14 14:39:25.426410	usertag added	Tabuthema	Sensibilität der Medien
tagging03	58	AU::rFwJKpOa1415974053950	tagging	2014-11-14 14:39:26.949350	expanded	Medienberichterstattung_1	textwindow
tagging03	58	AU::rFwJKpOa1415974053950	tagging	2014-11-14 14:39:31.492250	usertag added	Suizid	Sensibilität der Medien
tagging03	58	AU::rFwJKpOa1415974053950	tagging	2014-11-14 14:39:31.492440	expanded	Medienberichterstattung_1	textwindow
tagging03	58	AU::rFwJKpOa1415974053950	tagging	2014-11-14 14:39:32.637080	expanded	Medienberichterstattung_2	textwindow
tagging03	58	AU::rFwJKpOa1415974053950	tagging	2014-11-14 14:39:41.149780	expanded	Medienberichterstattung_2	textwindow
tagging03	58	AU::rFwJKpOa1415974053950	tagging	2014-11-14 14:39:48.743060	usertag added	Werther-Effekt	Der Werther-Effekt: Medien als Auslöser für Suizidwellen
tagging03	58	AU::rFwJKpOa1415974053950	tagging	2014-11-14 14:39:48.743080	expanded	Medienberichterstattung_2	textwindow
tagging03	58	AU::rFwJKpOa1415974053950	tagging	2014-11-14 14:39:49.872640	expanded	Medienberichterstattung_3	textwindow
tagging03	58	AU::rFwJKpOa1415974053950	tagging	2014-11-14 14:39:51.968520	compressed	Medienberichterstattung_3	textwindow
tagging03	58	AU::rFwJKpOa1415974053950	tagging	2014-11-14 14:39:52.984740	expanded	Medienberichterstattung_3	textwindow
tagging03	58	AU::rFwJKpOa1415974053950	tagging	2014-11-14 14:39:54.202080	compressed	Medienberichterstattung_3	textwindow
tagging03	58	AU::rFwJKpOa1415974053950	tagging	2014-11-14 14:39:55.000750	expanded	Medienberichterstattung_3	textwindow
tagging03	58	AU::rFwJKpOa1415974053950	tagging	2014-11-14 14:39:57.055130	expanded	Medienberichterstattung_3	textwindow
tagging03	58	AU::rFwJKpOa1415974053950	tagging	2014-11-14 14:40:01.976520	usertag added	Facebook	Facebook Statusmeldungen als mögliche Frühwarnsignale
tagging03	58	AU::rFwJKpOa1415974053950	tagging	2014-11-14 14:40:02.069710	expanded	Medienberichterstattung_3	textwindow
tagging03	58	AU::rFwJKpOa1415974053950	tagging	2014-11-14 14:40:07.895240	click	Noradrenalin-Hemmer	tagcloud
tagging03	58	AU::rFwJKpOa1415974053950	tagging	2014-11-14 14:40:09.080120	expanded	Noradrenalin-Hemmer_1	textwindow
tagging03	58	AU::rFwJKpOa1415974053950	tagging	2014-11-14 14:40:17.935080	expanded	Noradrenalin-Hemmer_1	textwindow
tagging03	58	AU::rFwJKpOa1415974053950	tagging	2014-11-14 14:40:27.110900	usertag added	Hakuna matata	Aufmerksamkeit auf Gegenwärtiges statt auf Sorgen
tagging03	58	AU::rFwJKpOa1415974053950	tagging	2014-11-14 14:40:27.126530	expanded	Noradrenalin-Hemmer_1	textwindow
tagging03	58	AU::rFwJKpOa1415974053950	tagging	2014-11-14 14:40:28.577090	expanded	Noradrenalin-Hemmer_2	textwindow
tagging03	58	AU::rFwJKpOa1415974053950	tagging	2014-11-14 14:40:30.693940	expanded	Noradrenalin-Hemmer_2	textwindow
tagging03	58	AU::rFwJKpOa1415974053950	tagging	2014-11-14 14:40:36.327710	usertag added	Rosa Pillen	Verhaltenswirksame Medikamente
tagging03	58	AU::rFwJKpOa1415974053950	tagging	2014-11-14 14:40:36.328210	expanded	Noradrenalin-Hemmer_2	textwindow
tagging03	58	AU::rFwJKpOa1415974053950	tagging	2014-11-14 14:40:37.556150	expanded	Noradrenalin-Hemmer_3	textwindow
tagging03	58	AU::rFwJKpOa1415974053950	tagging	2014-11-14 14:40:48.617850	expanded	Noradrenalin-Hemmer_3	textwindow
tagging03	58	AU::rFwJKpOa1415974053950	tagging	2014-11-14 14:41:01.615890	expanded	Noradrenalin-Hemmer_3	textwindow
tagging03	58	AU::rFwJKpOa1415974053950	tagging	2014-11-14 14:41:01.616000	usertag added	Placebogrupppe	Deutlich wirksamer als ein Placebo
tagging03	58	AU::rFwJKpOa1415974053950	tagging	2014-11-14 14:41:03.732150	click	Prävalenz	tagcloud
tagging03	58	AU::rFwJKpOa1415974053950	tagging	2014-11-14 14:41:04.880150	expanded	Prävalenz_1	textwindow
tagging03	58	AU::rFwJKpOa1415974053950	tagging	2014-11-14 14:41:09.033970	compressed	Prävalenz_1	textwindow
tagging03	58	AU::rFwJKpOa1415974053950	tagging	2014-11-14 14:41:10.128920	expanded	Prävalenz_1	textwindow
tagging03	58	AU::rFwJKpOa1415974053950	tagging	2014-11-14 14:41:11.994980	expanded	Prävalenz_1	textwindow
tagging03	58	AU::rFwJKpOa1415974053950	tagging	2014-11-14 14:41:19.206160	usertag added	Prävalenzunterschiede	Geschlechtsspezifische Prävalenzunterschiede bei Depressionen
tagging03	58	AU::rFwJKpOa1415974053950	tagging	2014-11-14 14:41:19.206590	expanded	Prävalenz_1	textwindow
tagging03	58	AU::rFwJKpOa1415974053950	tagging	2014-11-14 14:41:20.289510	expanded	Prävalenz_2	textwindow
tagging03	58	AU::rFwJKpOa1415974053950	tagging	2014-11-14 14:41:25.185120	expanded	Prävalenz_2	textwindow
tagging03	58	AU::rFwJKpOa1415974053950	tagging	2014-11-14 14:41:31.479040	usertag added	WHO	Schätzung der Häufigkeit schwierig
tagging03	58	AU::rFwJKpOa1415974053950	tagging	2014-11-14 14:41:31.479090	expanded	Prävalenz_2	textwindow
tagging03	58	AU::rFwJKpOa1415974053950	tagging	2014-11-14 14:41:32.524520	expanded	Prävalenz_3	textwindow
tagging03	58	AU::rFwJKpOa1415974053950	tagging	2014-11-14 14:41:35.736850	expanded	Prävalenz_3	textwindow
tagging03	58	AU::rFwJKpOa1415974053950	tagging	2014-11-14 14:41:41.280610	usertag added	Diagnostik	Verbesserte Diagnostik und Gesellschaft Grund für die Zuhname von Depressionen
tagging03	58	AU::rFwJKpOa1415974053950	tagging	2014-11-14 14:41:41.284820	expanded	Prävalenz_3	textwindow
tagging03	58	AU::rFwJKpOa1415974053950	tagging	2014-11-14 14:41:42.273210	click	Psychoanalyse	tagcloud
tagging03	58	AU::rFwJKpOa1415974053950	tagging	2014-11-14 14:41:43.626540	expanded	Psychoanalyse_1	textwindow
tagging03	58	AU::rFwJKpOa1415974053950	tagging	2014-11-14 14:42:32.277280	compressed	Psychoanalyse_1	textwindow
tagging03	58	AU::rFwJKpOa1415974053950	tagging	2014-11-14 14:42:33.578960	expanded	Psychoanalyse_1	textwindow
tagging03	58	AU::rFwJKpOa1415974053950	tagging	2014-11-14 14:42:34.957540	expanded	Psychoanalyse_1	textwindow
tagging03	58	AU::rFwJKpOa1415974053950	tagging	2014-11-14 14:42:40.476880	usertag added	Korrektur	Wie man negative Gedanken erfolgreich korrigiert
tagging03	58	AU::rFwJKpOa1415974053950	tagging	2014-11-14 14:42:40.509580	expanded	Psychoanalyse_1	textwindow
tagging03	58	AU::rFwJKpOa1415974053950	tagging	2014-11-14 14:42:41.397600	expanded	Psychoanalyse_2	textwindow
tagging03	58	AU::rFwJKpOa1415974053950	tagging	2014-11-14 14:42:42.607760	expanded	Psychoanalyse_2	textwindow
tagging03	58	AU::rFwJKpOa1415974053950	tagging	2014-11-14 14:42:47.036480	usertag added	Wirksamkeit	Rasche Wirksamkeit
tagging03	58	AU::rFwJKpOa1415974053950	tagging	2014-11-14 14:42:47.231310	expanded	Psychoanalyse_2	textwindow
tagging03	58	AU::rFwJKpOa1415974053950	tagging	2014-11-14 14:42:48.331450	expanded	Psychoanalyse_3	textwindow
tagging03	58	AU::rFwJKpOa1415974053950	tagging	2014-11-14 14:42:50.489220	expanded	Psychoanalyse_3	textwindow
tagging03	58	AU::rFwJKpOa1415974053950	tagging	2014-11-14 14:42:55.561710	expanded	Psychoanalyse_3	textwindow
tagging03	58	AU::rFwJKpOa1415974053950	tagging	2014-11-14 14:42:55.611050	usertag added	Persönlichkeit	Die wirksame Umformung der Persönlichkeit
tagging03	58	AU::rFwJKpOa1415974053950	tagging	2014-11-14 14:42:56.878960	click	Serotonin-Hemmer	tagcloud
tagging03	58	AU::rFwJKpOa1415974053950	tagging	2014-11-14 14:42:57.798880	expanded	Serotonin-Hemmer_1	textwindow
tagging03	58	AU::rFwJKpOa1415974053950	tagging	2014-11-14 14:43:00.821280	expanded	Serotonin-Hemmer_1	textwindow
tagging03	58	AU::rFwJKpOa1415974053950	tagging	2014-11-14 14:43:08.345740	usertag added	Rückfallschutz	Nachhaltiger Schutz vor Rückfällen
tagging03	58	AU::rFwJKpOa1415974053950	tagging	2014-11-14 14:43:08.345870	expanded	Serotonin-Hemmer_1	textwindow
tagging03	58	AU::rFwJKpOa1415974053950	tagging	2014-11-14 14:43:09.298770	expanded	Serotonin-Hemmer_2	textwindow
tagging03	58	AU::rFwJKpOa1415974053950	tagging	2014-11-14 14:43:11.918370	expanded	Serotonin-Hemmer_2	textwindow
tagging03	58	AU::rFwJKpOa1415974053950	tagging	2014-11-14 14:43:20.213880	usertag added	Braincontrolled	Medikation verändert Gehirn
tagging03	58	AU::rFwJKpOa1415974053950	tagging	2014-11-14 14:43:20.214040	expanded	Serotonin-Hemmer_2	textwindow
tagging03	58	AU::rFwJKpOa1415974053950	tagging	2014-11-14 14:43:21.165330	expanded	Serotonin-Hemmer_3	textwindow
tagging03	58	AU::rFwJKpOa1415974053950	tagging	2014-11-14 14:43:21.844590	compressed	Serotonin-Hemmer_3	textwindow
tagging03	58	AU::rFwJKpOa1415974053950	tagging	2014-11-14 14:43:22.764650	expanded	Serotonin-Hemmer_3	textwindow
tagging03	58	AU::rFwJKpOa1415974053950	tagging	2014-11-14 14:43:23.806470	expanded	Serotonin-Hemmer_2	textwindow
tagging03	58	AU::rFwJKpOa1415974053950	tagging	2014-11-14 14:43:24.824600	compressed	Serotonin-Hemmer_2	textwindow
tagging03	58	AU::rFwJKpOa1415974053950	tagging	2014-11-14 14:43:25.624600	compressed	Serotonin-Hemmer_3	textwindow
tagging03	58	AU::rFwJKpOa1415974053950	tagging	2014-11-14 14:43:27.143530	expanded	Serotonin-Hemmer_2	textwindow
tagging03	58	AU::rFwJKpOa1415974053950	tagging	2014-11-14 14:43:35.294950	compressed	Serotonin-Hemmer_2	textwindow
tagging03	58	AU::rFwJKpOa1415974053950	tagging	2014-11-14 14:43:42.429300	expanded	Serotonin-Hemmer_2	textwindow
tagging03	58	AU::rFwJKpOa1415974053950	tagging	2014-11-14 14:43:46.490590	expanded	Serotonin-Hemmer_2	textwindow
tagging03	58	AU::rFwJKpOa1415974053950	tagging	2014-11-14 14:43:52.559860	usertag added	Braincontrolled	Medikation verändert Gehirn
tagging03	58	AU::rFwJKpOa1415974053950	tagging	2014-11-14 14:43:52.562330	expanded	Serotonin-Hemmer_2	textwindow
tagging03	58	AU::rFwJKpOa1415974053950	tagging	2014-11-14 14:43:54.064840	expanded	Serotonin-Hemmer_2	textwindow
tagging03	58	AU::rFwJKpOa1415974053950	tagging	2014-11-14 14:43:54.667220	expanded	Serotonin-Hemmer_3	textwindow
tagging03	58	AU::rFwJKpOa1415974053950	tagging	2014-11-14 14:43:57.324200	expanded	Serotonin-Hemmer_3	textwindow
tagging03	58	AU::rFwJKpOa1415974053950	tagging	2014-11-14 14:44:28.762030	usertag added	Serotonin-Hemmer	Die Abwärtsspirale negativer Gedanken durchbrechen
tagging03	58	AU::rFwJKpOa1415974053950	tagging	2014-11-14 14:44:28.784680	expanded	Serotonin-Hemmer_3	textwindow
tagging03	58	AU::rFwJKpOa1415974053950	tagging	2014-11-14 14:44:32.532950	expanded	Tetrazyklische Antidepressiva_1	textwindow
tagging03	58	AU::rFwJKpOa1415974053950	tagging	2014-11-14 14:44:32.586750	click	Tetrazyklische Antidepressiva	tagcloud
tagging03	58	AU::rFwJKpOa1415974053950	tagging	2014-11-14 14:44:36.122970	expanded	Tetrazyklische Antidepressiva_1	textwindow
tagging03	58	AU::rFwJKpOa1415974053950	tagging	2014-11-14 14:44:52.896970	usertag added	Tetrazyklische Antidepressiva	Depressive Gedanken erfolgreich überwinden
tagging03	58	AU::rFwJKpOa1415974053950	tagging	2014-11-14 14:44:52.897070	expanded	Tetrazyklische Antidepressiva_1	textwindow
tagging03	58	AU::rFwJKpOa1415974053950	tagging	2014-11-14 14:44:53.912790	expanded	Tetrazyklische Antidepressiva_2	textwindow
tagging03	58	AU::rFwJKpOa1415974053950	tagging	2014-11-14 14:45:04.802570	expanded	Tetrazyklische Antidepressiva_2	textwindow
tagging03	58	AU::rFwJKpOa1415974053950	tagging	2014-11-14 14:45:10.863770	usertag added	Geselligkeit	Soziale Beziehungen wiederherstellen
tagging03	58	AU::rFwJKpOa1415974053950	tagging	2014-11-14 14:45:12.345760	expanded	Tetrazyklische Antidepressiva_3	textwindow
tagging03	58	AU::rFwJKpOa1415974053950	tagging	2014-11-14 14:45:14.285970	expanded	Tetrazyklische Antidepressiva_2	textwindow
tagging03	58	AU::rFwJKpOa1415974053950	tagging	2014-11-14 14:45:14.490610	expanded	Tetrazyklische Antidepressiva_3	textwindow
tagging03	58	AU::rFwJKpOa1415974053950	tagging	2014-11-14 14:45:21.882260	usertag added	Anti-Angst	Ängste wirksam bekämpfen
tagging03	58	AU::rFwJKpOa1415974053950	tagging	2014-11-14 14:45:21.894490	expanded	Tetrazyklische Antidepressiva_3	textwindow
tagging03	58	AU::rFwJKpOa1415974053950	tagging	2014-11-14 14:45:23.995540	click	Trizyklische Antidepressiva	tagcloud
tagging03	58	AU::rFwJKpOa1415974053950	tagging	2014-11-14 14:45:25.012510	expanded	Trizyklische Antidepressiva_1	textwindow
tagging03	58	AU::rFwJKpOa1415974053950	tagging	2014-11-14 14:45:32.727610	expanded	Trizyklische Antidepressiva_1	textwindow
tagging03	58	AU::rFwJKpOa1415974053950	tagging	2014-11-14 14:45:42.073120	expanded	Trizyklische Antidepressiva_1	textwindow
tagging03	58	AU::rFwJKpOa1415974053950	tagging	2014-11-14 14:45:43.059110	usertag added	Therapiererfolg	Niedergeschlagenheit erfolgreich bekämpfen
tagging03	58	AU::rFwJKpOa1415974053950	tagging	2014-11-14 14:45:44.141320	expanded	Trizyklische Antidepressiva_2	textwindow
tagging03	58	AU::rFwJKpOa1415974053950	tagging	2014-11-14 14:45:45.614150	expanded	Trizyklische Antidepressiva_2	textwindow
tagging03	58	AU::rFwJKpOa1415974053950	tagging	2014-11-14 14:45:55.265890	expanded	Trizyklische Antidepressiva_2	textwindow
tagging03	58	AU::rFwJKpOa1415974053950	tagging	2014-11-14 14:45:55.266900	usertag added	Forschergruppe	Wirksamkeit auch lange nach Absetzen des Medikamentes
tagging03	58	AU::rFwJKpOa1415974053950	tagging	2014-11-14 14:45:56.233200	expanded	Trizyklische Antidepressiva_3	textwindow
tagging03	58	AU::rFwJKpOa1415974053950	tagging	2014-11-14 14:46:03.417250	expanded	Trizyklische Antidepressiva_3	textwindow
tagging03	58	AU::rFwJKpOa1415974053950	tagging	2014-11-14 14:46:07.566150	expanded	Trizyklische Antidepressiva_3	textwindow
tagging03	58	AU::rFwJKpOa1415974053950	tagging	2014-11-14 14:46:07.568770	usertag added	Emotionskontrolle	Gefühle aktiv verändern
tagging03	58	AU::rFwJKpOa1415974053950	tagging	2014-11-14 14:46:45.620010	click	Verhaltenstherapie	tagcloud
tagging03	58	AU::rFwJKpOa1415974053950	tagging	2014-11-14 14:46:46.926270	expanded	Verhaltenstherapie_1	textwindow
tagging03	58	AU::rFwJKpOa1415974053950	tagging	2014-11-14 14:46:49.395650	expanded	Verhaltenstherapie_1	textwindow
tagging03	58	AU::rFwJKpOa1415974053950	tagging	2014-11-14 14:47:01.605130	usertag added	Attitude	Positive Einstellungen in Verhalten umsetzen
tagging03	58	AU::rFwJKpOa1415974053950	tagging	2014-11-14 14:47:01.605130	expanded	Verhaltenstherapie_1	textwindow
tagging03	58	AU::rFwJKpOa1415974053950	tagging	2014-11-14 14:47:02.283260	expanded	Verhaltenstherapie_2	textwindow
tagging03	58	AU::rFwJKpOa1415974053950	tagging	2014-11-14 14:47:04.023290	expanded	Verhaltenstherapie_2	textwindow
tagging03	58	AU::rFwJKpOa1415974053950	tagging	2014-11-14 14:47:14.381600	usertag added	Mindcontrol	Positive Einstellung durch weniger Denkverzerrungen
tagging03	58	AU::rFwJKpOa1415974053950	tagging	2014-11-14 14:47:14.381870	expanded	Verhaltenstherapie_2	textwindow
tagging03	58	AU::rFwJKpOa1415974053950	tagging	2014-11-14 14:47:16.378440	expanded	Verhaltenstherapie_3	textwindow
tagging03	58	AU::rFwJKpOa1415974053950	tagging	2014-11-14 14:47:16.672840	expanded	Verhaltenstherapie_3	textwindow
tagging03	58	AU::rFwJKpOa1415974053950	tagging	2014-11-14 14:47:24.680400	expanded	Verhaltenstherapie_3	textwindow
tagging03	58	AU::rFwJKpOa1415974053950	tagging	2014-11-14 14:47:24.680850	usertag added	Renewed Thinking	Starre Gedanken aufbrechen
tagging03	58	AU::rFwJKpOa1415974053950	tagging	2014-11-14 14:47:26.864900	click	Vorurteile	tagcloud
tagging03	58	AU::rFwJKpOa1415974053950	tagging	2014-11-14 14:47:28.553480	expanded	Vorurteile_1	textwindow
tagging03	58	AU::rFwJKpOa1415974053950	tagging	2014-11-14 14:47:29.593550	expanded	Vorurteile_1	textwindow
tagging03	58	AU::rFwJKpOa1415974053950	tagging	2014-11-14 14:47:34.931230	expanded	Vorurteile_1	textwindow
tagging03	58	AU::rFwJKpOa1415974053950	tagging	2014-11-14 14:47:34.933170	usertag added	Tabuthema	Depression ist im Hochleistungssport ein Tabuthema
tagging03	58	AU::rFwJKpOa1415974053950	tagging	2014-11-14 14:47:36.402470	expanded	Vorurteile_2	textwindow
tagging03	58	AU::rFwJKpOa1415974053950	tagging	2014-11-14 14:47:37.306940	expanded	Vorurteile_2	textwindow
tagging03	58	AU::rFwJKpOa1415974053950	tagging	2014-11-14 14:47:43.153220	expanded	Vorurteile_2	textwindow
tagging03	58	AU::rFwJKpOa1415974053950	tagging	2014-11-14 14:47:43.155810	usertag added	Stigmatisierung	Stigmatisierung mitverantwortlich für Unterversorgung Depressiver
tagging03	58	AU::rFwJKpOa1415974053950	tagging	2014-11-14 14:47:44.290340	expanded	Vorurteile_3	textwindow
tagging03	58	AU::rFwJKpOa1415974053950	tagging	2014-11-14 14:47:46.652200	expanded	Vorurteile_3	textwindow
tagging03	58	AU::rFwJKpOa1415974053950	tagging	2014-11-14 14:47:55.166620	expanded	Vorurteile_3	textwindow
tagging03	58	AU::rFwJKpOa1415974053950	tagging	2014-11-14 14:47:55.167520	usertag added	Stereotypisierung	Negative Berichterstattung führt zu Stereotypisierung
tagging03	58	AU::rFwJKpOa1415974053950	tagging	2014-11-14 14:47:58.851330	clicked	Timer timed out	weiterButton
tagging03	59	AU::MqAmlBKu1415974077172	none	2014-11-14 14:08:11.832710	devicebrowser			5.0 (Windows)-Netscape
tagging03	59	AU::MqAmlBKu1415974077172	none	2014-11-14 14:08:11.840750	deviceurlparam			(Object)#0 id = "tagging03" tic = "5de1b3e578ae02fb12179911e28bb327"
tagging03	59	AU::MqAmlBKu1415974077172	none	2014-11-14 14:08:11.891950	deviceappsize			1901x808
tagging03	60	AU::wuXM6MNd1415974089743	none	2014-11-14 14:08:15.753240	deviceappsize			1920x930
tagging03	60	AU::wuXM6MNd1415974089743	none	2014-11-14 14:08:15.754160	deviceurlparam			(Object)#0 id = "tagging03" tic = "e3e021965ea33d49504ebb72955f55cb"
tagging03	60	AU::wuXM6MNd1415974089743	none	2014-11-14 14:08:15.826240	devicebrowser			5.0 (Windows)-Netscape
tagging03	60	AU::wuXM6MNd1415974089743	tagging	2014-11-14 14:18:09.310660	Component creation completed	Timer started	tagging
tagging03	60	AU::wuXM6MNd1415974089743	tagging	2014-11-14 14:18:28.065390	clicked	Not yet timed out	weiterButton
tagging03	60	AU::wuXM6MNd1415974089743	tagging	2014-11-14 14:18:31.675190	click	Gesellschaftsrelevanz	tagcloud
tagging03	60	AU::wuXM6MNd1415974089743	tagging	2014-11-14 14:18:41.881180	click	Gestaltpsychotherapie	tagcloud
tagging03	60	AU::wuXM6MNd1415974089743	tagging	2014-11-14 14:18:46.291970	click	Interpersonelle Therapie	tagcloud
tagging03	60	AU::wuXM6MNd1415974089743	tagging	2014-11-14 14:19:00.345280	click	Klientenzentrierte Therapie	tagcloud
tagging03	60	AU::wuXM6MNd1415974089743	tagging	2014-11-14 14:19:04.134070	expanded	Klientenzentrierte Therapie_2	textwindow
tagging03	60	AU::wuXM6MNd1415974089743	tagging	2014-11-14 14:19:06.148410	expanded	Klientenzentrierte Therapie_1	textwindow
tagging03	60	AU::wuXM6MNd1415974089743	tagging	2014-11-14 14:19:10.218860	click	Gesellschaftsrelevanz	tagcloud
tagging03	60	AU::wuXM6MNd1415974089743	tagging	2014-11-14 14:19:11.271170	expanded	Gesellschaftsrelevanz_1	textwindow
tagging03	60	AU::wuXM6MNd1415974089743	tagging	2014-11-14 14:19:33.844480	expanded	Gesellschaftsrelevanz_1	textwindow
tagging03	60	AU::wuXM6MNd1415974089743	tagging	2014-11-14 14:19:39.420090	usertag added	Depression	Depression als häufigste Ursache für Frühberentungen
tagging03	60	AU::wuXM6MNd1415974089743	tagging	2014-11-14 14:19:39.426400	expanded	Gesellschaftsrelevanz_1	textwindow
tagging03	60	AU::wuXM6MNd1415974089743	tagging	2014-11-14 14:19:40.650110	expanded	Gesellschaftsrelevanz_1	textwindow
tagging03	60	AU::wuXM6MNd1415974089743	tagging	2014-11-14 14:20:02.250630	expanded	Gesellschaftsrelevanz_1	textwindow
tagging03	60	AU::wuXM6MNd1415974089743	tagging	2014-11-14 14:20:02.250770	usertag added	Frühverrentung Ursache	Depression als häufigste Ursache für Frühberentungen
tagging03	60	AU::wuXM6MNd1415974089743	tagging	2014-11-14 14:20:03.149730	expanded	Gesellschaftsrelevanz_2	textwindow
tagging03	60	AU::wuXM6MNd1415974089743	tagging	2014-11-14 14:20:08.067050	expanded	Gesellschaftsrelevanz_2	textwindow
tagging03	60	AU::wuXM6MNd1415974089743	tagging	2014-11-14 14:20:08.300280	expanded	Gesellschaftsrelevanz_2	textwindow
tagging03	60	AU::wuXM6MNd1415974089743	tagging	2014-11-14 14:20:14.706820	expanded	Gesellschaftsrelevanz_2	textwindow
tagging03	60	AU::wuXM6MNd1415974089743	tagging	2014-11-14 14:20:19.322700	expanded	Gesellschaftsrelevanz_2	textwindow
tagging03	60	AU::wuXM6MNd1415974089743	tagging	2014-11-14 14:20:19.325610	usertag added	Selbstmord Soldaten	Depression ist der tödlichste Feind für US-Soldaten
tagging03	60	AU::wuXM6MNd1415974089743	tagging	2014-11-14 14:20:21.302730	expanded	Gesellschaftsrelevanz_2	textwindow
tagging03	60	AU::wuXM6MNd1415974089743	tagging	2014-11-14 14:20:21.897830	expanded	Gesellschaftsrelevanz_2	textwindow
tagging03	60	AU::wuXM6MNd1415974089743	tagging	2014-11-14 14:20:25.219830	expanded	Gesellschaftsrelevanz_2	textwindow
tagging03	60	AU::wuXM6MNd1415974089743	tagging	2014-11-14 14:20:26.052100	expanded	Gesellschaftsrelevanz_3	textwindow
tagging03	60	AU::wuXM6MNd1415974089743	tagging	2014-11-14 14:20:27.127040	expanded	Gesellschaftsrelevanz_3	textwindow
tagging03	60	AU::wuXM6MNd1415974089743	tagging	2014-11-14 14:20:35.145940	expanded	Gesellschaftsrelevanz_3	textwindow
tagging03	60	AU::wuXM6MNd1415974089743	tagging	2014-11-14 14:20:53.296920	expanded	Gesellschaftsrelevanz_3	textwindow
tagging03	60	AU::wuXM6MNd1415974089743	tagging	2014-11-14 14:20:53.299870	usertag added	volkswirtschaftlicher Schaden	Depression verursachen enorme Kosten in der Wirtschaft
tagging03	60	AU::wuXM6MNd1415974089743	tagging	2014-11-14 14:20:54.349120	click	Interpersonelle Therapie	tagcloud
tagging03	60	AU::wuXM6MNd1415974089743	tagging	2014-11-14 14:20:55.936850	click	Interpersonelle Therapie	tagcloud
tagging03	60	AU::wuXM6MNd1415974089743	tagging	2014-11-14 14:20:57.219250	click	Gestaltpsychotherapie	tagcloud
tagging03	60	AU::wuXM6MNd1415974089743	tagging	2014-11-14 14:20:59.198960	expanded	Gestaltpsychotherapie_1	textwindow
tagging03	60	AU::wuXM6MNd1415974089743	tagging	2014-11-14 14:21:14.240960	expanded	Gestaltpsychotherapie_2	textwindow
tagging03	60	AU::wuXM6MNd1415974089743	tagging	2014-11-14 14:21:26.214740	expanded	Gestaltpsychotherapie_2	textwindow
tagging03	60	AU::wuXM6MNd1415974089743	tagging	2014-11-14 14:21:27.261950	expanded	Gestaltpsychotherapie_2	textwindow
tagging03	60	AU::wuXM6MNd1415974089743	tagging	2014-11-14 14:21:35.763970	usertag added	Teilhabe gesellschaftliches Leben	Die Rückkehr in die Gesellschaft
tagging03	60	AU::wuXM6MNd1415974089743	tagging	2014-11-14 14:21:35.764020	expanded	Gestaltpsychotherapie_2	textwindow
tagging03	60	AU::wuXM6MNd1415974089743	tagging	2014-11-14 14:21:37.214200	click	MAO-Hemmer	tagcloud
tagging03	60	AU::wuXM6MNd1415974089743	tagging	2014-11-14 14:21:38.488750	expanded	MAO-Hemmer_1	textwindow
tagging03	60	AU::wuXM6MNd1415974089743	tagging	2014-11-14 14:21:47.351320	expanded	MAO-Hemmer_1	textwindow
tagging03	60	AU::wuXM6MNd1415974089743	tagging	2014-11-14 14:21:54.750520	expanded	MAO-Hemmer_1	textwindow
tagging03	60	AU::wuXM6MNd1415974089743	tagging	2014-11-14 14:21:54.751400	usertag added	Universität Göttingen	Noradrenalin führt zu besserer Stimmung
tagging03	60	AU::wuXM6MNd1415974089743	tagging	2014-11-14 14:21:59.408740	expanded	MAO-Hemmer_2	textwindow
tagging03	60	AU::wuXM6MNd1415974089743	tagging	2014-11-14 14:22:08.103890	expanded	MAO-Hemmer_2	textwindow
tagging03	60	AU::wuXM6MNd1415974089743	tagging	2014-11-14 14:22:09.100240	compressed	MAO-Hemmer_2	textwindow
tagging03	60	AU::wuXM6MNd1415974089743	tagging	2014-11-14 14:22:10.822430	expanded	MAO-Hemmer_2	textwindow
tagging03	60	AU::wuXM6MNd1415974089743	tagging	2014-11-14 14:22:11.533360	expanded	MAO-Hemmer_2	textwindow
tagging03	60	AU::wuXM6MNd1415974089743	tagging	2014-11-14 14:22:16.693020	expanded	MAO-Hemmer_2	textwindow
tagging03	60	AU::wuXM6MNd1415974089743	tagging	2014-11-14 14:22:17.003870	usertag added	Dopaminspiegel	Langzeitwirkung von Dopamin
tagging03	60	AU::wuXM6MNd1415974089743	tagging	2014-11-14 14:22:17.014600	expanded	MAO-Hemmer_2	textwindow
tagging03	60	AU::wuXM6MNd1415974089743	tagging	2014-11-14 14:22:18.675160	expanded	MAO-Hemmer_2	textwindow
tagging03	60	AU::wuXM6MNd1415974089743	tagging	2014-11-14 14:22:19.034950	expanded	MAO-Hemmer_3	textwindow
tagging03	60	AU::wuXM6MNd1415974089743	tagging	2014-11-14 14:22:20.783420	click	Klientenzentrierte Therapie	tagcloud
tagging03	60	AU::wuXM6MNd1415974089743	tagging	2014-11-14 14:22:21.125330	expanded	Klientenzentrierte Therapie_2	textwindow
tagging03	60	AU::wuXM6MNd1415974089743	tagging	2014-11-14 14:22:21.951800	expanded	Klientenzentrierte Therapie_1	textwindow
tagging03	60	AU::wuXM6MNd1415974089743	tagging	2014-11-14 14:22:23.290930	expanded	Klientenzentrierte Therapie_1	textwindow
tagging03	60	AU::wuXM6MNd1415974089743	tagging	2014-11-14 14:22:28.607090	usertag added	Wertschätzung	Wertschätzung als wirksame Waffe im Kampf gegen Depression
tagging03	60	AU::wuXM6MNd1415974089743	tagging	2014-11-14 14:22:28.607370	expanded	Klientenzentrierte Therapie_1	textwindow
tagging03	60	AU::wuXM6MNd1415974089743	tagging	2014-11-14 14:22:32.923610	expanded	Klientenzentrierte Therapie_2	textwindow
tagging03	60	AU::wuXM6MNd1415974089743	tagging	2014-11-14 14:22:37.808680	compressed	Klientenzentrierte Therapie_2	textwindow
tagging03	60	AU::wuXM6MNd1415974089743	tagging	2014-11-14 14:22:39.088700	expanded	Klientenzentrierte Therapie_3	textwindow
tagging03	60	AU::wuXM6MNd1415974089743	tagging	2014-11-14 14:22:41.869680	expanded	Klientenzentrierte Therapie_3	textwindow
tagging03	60	AU::wuXM6MNd1415974089743	tagging	2014-11-14 14:22:45.845580	compressed	Klientenzentrierte Therapie_3	textwindow
tagging03	60	AU::wuXM6MNd1415974089743	tagging	2014-11-14 14:22:46.685240	expanded	Klientenzentrierte Therapie_3	textwindow
tagging03	60	AU::wuXM6MNd1415974089743	tagging	2014-11-14 14:22:48.310150	expanded	Klientenzentrierte Therapie_3	textwindow
tagging03	60	AU::wuXM6MNd1415974089743	tagging	2014-11-14 14:22:48.384200	expanded	Klientenzentrierte Therapie_3	textwindow
tagging03	60	AU::wuXM6MNd1415974089743	tagging	2014-11-14 14:22:48.533560	expanded	Klientenzentrierte Therapie_3	textwindow
tagging03	60	AU::wuXM6MNd1415974089743	tagging	2014-11-14 14:22:48.989390	expanded	Klientenzentrierte Therapie_3	textwindow
tagging03	60	AU::wuXM6MNd1415974089743	tagging	2014-11-14 14:22:53.911490	usertag added	depressive Symptome	Empathie ist Voraussetzung für Therapieerfolg
tagging03	60	AU::wuXM6MNd1415974089743	tagging	2014-11-14 14:22:53.914860	expanded	Klientenzentrierte Therapie_3	textwindow
tagging03	60	AU::wuXM6MNd1415974089743	tagging	2014-11-14 14:22:58.088570	click	Prävalenz	tagcloud
tagging03	60	AU::wuXM6MNd1415974089743	tagging	2014-11-14 14:22:59.055730	expanded	Prävalenz_2	textwindow
tagging03	60	AU::wuXM6MNd1415974089743	tagging	2014-11-14 14:23:05.245330	expanded	Prävalenz_2	textwindow
tagging03	60	AU::wuXM6MNd1415974089743	tagging	2014-11-14 14:23:05.869820	expanded	Prävalenz_2	textwindow
tagging03	60	AU::wuXM6MNd1415974089743	tagging	2014-11-14 14:23:13.390880	expanded	Prävalenz_2	textwindow
tagging03	60	AU::wuXM6MNd1415974089743	tagging	2014-11-14 14:23:13.392150	usertag added	Depression Häufigkeit des Vorkommens	Schätzung der Häufigkeit schwierig
tagging03	60	AU::wuXM6MNd1415974089743	tagging	2014-11-14 14:23:15.432890	expanded	Prävalenz_2	textwindow
tagging03	60	AU::wuXM6MNd1415974089743	tagging	2014-11-14 14:23:21.594420	usertag added	Depression regionale Verteilung	Schätzung der Häufigkeit schwierig
tagging03	60	AU::wuXM6MNd1415974089743	tagging	2014-11-14 14:23:21.595150	expanded	Prävalenz_2	textwindow
tagging03	60	AU::wuXM6MNd1415974089743	tagging	2014-11-14 14:23:22.856530	expanded	Prävalenz_3	textwindow
tagging03	60	AU::wuXM6MNd1415974089743	tagging	2014-11-14 14:23:24.184110	expanded	Prävalenz_3	textwindow
tagging03	60	AU::wuXM6MNd1415974089743	tagging	2014-11-14 14:23:24.419850	expanded	Prävalenz_3	textwindow
tagging03	60	AU::wuXM6MNd1415974089743	tagging	2014-11-14 14:23:26.339100	expanded	Prävalenz_3	textwindow
tagging03	60	AU::wuXM6MNd1415974089743	tagging	2014-11-14 14:23:31.251840	expanded	Prävalenz_3	textwindow
tagging03	60	AU::wuXM6MNd1415974089743	tagging	2014-11-14 14:23:31.252520	usertag added	beruflicher Leistungsdruck	Verbesserte Diagnostik und Gesellschaft Grund für die Zuhname von Depressionen
tagging03	60	AU::wuXM6MNd1415974089743	tagging	2014-11-14 14:23:32.929050	click	Medienberichterstattung	tagcloud
tagging03	60	AU::wuXM6MNd1415974089743	tagging	2014-11-14 14:23:35.691580	expanded	Medienberichterstattung_2	textwindow
tagging03	60	AU::wuXM6MNd1415974089743	tagging	2014-11-14 14:23:37.014730	expanded	Medienberichterstattung_2	textwindow
tagging03	60	AU::wuXM6MNd1415974089743	tagging	2014-11-14 14:23:41.513330	expanded	Medienberichterstattung_2	textwindow
tagging03	60	AU::wuXM6MNd1415974089743	tagging	2014-11-14 14:23:41.513690	usertag added	Selbstmord	Der Werther-Effekt: Medien als Auslöser für Suizidwellen
tagging03	60	AU::wuXM6MNd1415974089743	tagging	2014-11-14 14:23:41.971870	expanded	Medienberichterstattung_2	textwindow
tagging03	60	AU::wuXM6MNd1415974089743	tagging	2014-11-14 14:23:50.771990	usertag added	Suizid Ursachen	Der Werther-Effekt: Medien als Auslöser für Suizidwellen
tagging03	60	AU::wuXM6MNd1415974089743	tagging	2014-11-14 14:23:50.772310	expanded	Medienberichterstattung_2	textwindow
tagging03	60	AU::wuXM6MNd1415974089743	tagging	2014-11-14 14:23:53.657540	expanded	Medienberichterstattung_2	textwindow
tagging03	60	AU::wuXM6MNd1415974089743	tagging	2014-11-14 14:24:02.407210	expanded	Medienberichterstattung_2	textwindow
tagging03	60	AU::wuXM6MNd1415974089743	tagging	2014-11-14 14:24:02.412340	usertag added	Nachahmung Suizid	Der Werther-Effekt: Medien als Auslöser für Suizidwellen
tagging03	60	AU::wuXM6MNd1415974089743	tagging	2014-11-14 14:24:04.403510	click	Vorurteile	tagcloud
tagging03	60	AU::wuXM6MNd1415974089743	tagging	2014-11-14 14:24:06.011890	expanded	Vorurteile_1	textwindow
tagging03	60	AU::wuXM6MNd1415974089743	tagging	2014-11-14 14:24:08.124730	expanded	Vorurteile_1	textwindow
tagging03	60	AU::wuXM6MNd1415974089743	tagging	2014-11-14 14:24:14.881300	expanded	Vorurteile_1	textwindow
tagging03	60	AU::wuXM6MNd1415974089743	tagging	2014-11-14 14:24:14.885850	usertag added	Leistungssport Depression	Depression ist im Hochleistungssport ein Tabuthema
tagging03	60	AU::wuXM6MNd1415974089743	tagging	2014-11-14 14:24:15.947400	expanded	Vorurteile_2	textwindow
tagging03	60	AU::wuXM6MNd1415974089743	tagging	2014-11-14 14:24:20.851880	expanded	Vorurteile_3	textwindow
tagging03	60	AU::wuXM6MNd1415974089743	tagging	2014-11-14 14:24:24.931030	expanded	Vorurteile_2	textwindow
tagging03	60	AU::wuXM6MNd1415974089743	tagging	2014-11-14 14:24:33.363060	expanded	Vorurteile_2	textwindow
tagging03	60	AU::wuXM6MNd1415974089743	tagging	2014-11-14 14:24:33.363100	usertag added	Depression Schamgefühl	Stigmatisierung mitverantwortlich für Unterversorgung Depressiver
tagging03	60	AU::wuXM6MNd1415974089743	tagging	2014-11-14 14:24:34.400090	expanded	Vorurteile_3	textwindow
tagging03	60	AU::wuXM6MNd1415974089743	tagging	2014-11-14 14:24:40.051500	expanded	Vorurteile_3	textwindow
tagging03	60	AU::wuXM6MNd1415974089743	tagging	2014-11-14 14:24:41.253540	click	Verhaltenstherapie	tagcloud
tagging03	60	AU::wuXM6MNd1415974089743	tagging	2014-11-14 14:24:44.141470	expanded	Verhaltenstherapie_1	textwindow
tagging03	60	AU::wuXM6MNd1415974089743	tagging	2014-11-14 14:24:45.873880	compressed	Verhaltenstherapie_1	textwindow
tagging03	60	AU::wuXM6MNd1415974089743	tagging	2014-11-14 14:24:46.642320	expanded	Verhaltenstherapie_1	textwindow
tagging03	60	AU::wuXM6MNd1415974089743	tagging	2014-11-14 14:24:47.345050	expanded	Verhaltenstherapie_1	textwindow
tagging03	60	AU::wuXM6MNd1415974089743	tagging	2014-11-14 14:24:55.825090	usertag added	positives Denken	Positive Einstellungen in Verhalten umsetzen
tagging03	60	AU::wuXM6MNd1415974089743	tagging	2014-11-14 14:24:55.837300	expanded	Verhaltenstherapie_1	textwindow
tagging03	60	AU::wuXM6MNd1415974089743	tagging	2014-11-14 14:24:56.768670	clicked	Timer timed out	weiterButton
tagging03	61	AU::3RScjRIk1415974513994	none	2014-11-14 14:15:20.619210	devicebrowser			5.0 (Windows NT 6.1; Win64; x64; Trident/7.0; .NET CLR 2.0.50727; SLCC2; .NET CLR 3.5.30729; .NET CLR 3.0.30729; Media Center PC 6.0; .NET CLR 3.0.30618; Media Center PC 5.0; SLCC1; .NET4.0C; .NET4.0E; rv:11.0) like Gecko-Netscape
tagging03	61	AU::3RScjRIk1415974513994	none	2014-11-14 14:15:20.638210	deviceurlparam			(Object)#0 id = "tagging03" tic = "1b49a241e9370c8d6cc4f5fb73ad4feb"
tagging03	61	AU::3RScjRIk1415974513994	none	2014-11-14 14:15:20.673180	deviceappsize			1680x820
tagging03	61	AU::3RScjRIk1415974513994	tagging	2014-11-14 14:33:58.434180	Component creation completed	Timer started	tagging
tagging03	61	AU::3RScjRIk1415974513994	tagging	2014-11-14 14:34:21.256080	click	Psychoanalyse	tagcloud
tagging03	61	AU::3RScjRIk1415974513994	tagging	2014-11-14 14:34:31.534040	expanded	Psychoanalyse_1	textwindow
tagging03	61	AU::3RScjRIk1415974513994	tagging	2014-11-14 14:35:04.729500	expanded	Psychoanalyse_2	textwindow
tagging03	61	AU::3RScjRIk1415974513994	tagging	2014-11-14 14:35:27.344520	expanded	Psychoanalyse_2	textwindow
tagging03	61	AU::3RScjRIk1415974513994	tagging	2014-11-14 14:35:29.182440	expanded	Psychoanalyse_2	textwindow
tagging03	61	AU::3RScjRIk1415974513994	tagging	2014-11-14 14:35:44.436790	compressed	Psychoanalyse_1	textwindow
tagging03	61	AU::3RScjRIk1415974513994	tagging	2014-11-14 14:35:54.912010	click	Vorurteile	tagcloud
tagging03	61	AU::3RScjRIk1415974513994	tagging	2014-11-14 14:36:05.136050	expanded	Vorurteile_1	textwindow
tagging03	61	AU::3RScjRIk1415974513994	tagging	2014-11-14 14:36:25.586310	clicked	Not yet timed out	weiterButton
tagging03	61	AU::3RScjRIk1415974513994	tagging	2014-11-14 14:36:32.039400	expanded	Vorurteile_1	textwindow
tagging03	61	AU::3RScjRIk1415974513994	tagging	2014-11-14 14:36:42.375860	click	Gestaltpsychotherapie	tagcloud
tagging03	61	AU::3RScjRIk1415974513994	tagging	2014-11-14 14:36:51.793680	expanded	Gestaltpsychotherapie_1	textwindow
tagging03	61	AU::3RScjRIk1415974513994	tagging	2014-11-14 14:37:07.953900	expanded	Gestaltpsychotherapie_2	textwindow
tagging03	61	AU::3RScjRIk1415974513994	tagging	2014-11-14 14:37:24.678010	expanded	Gestaltpsychotherapie_3	textwindow
tagging03	61	AU::3RScjRIk1415974513994	tagging	2014-11-14 14:37:40.411080	compressed	Gestaltpsychotherapie_3	textwindow
tagging03	61	AU::3RScjRIk1415974513994	tagging	2014-11-14 14:37:49.776230	click	Medienberichterstattung	tagcloud
tagging03	61	AU::3RScjRIk1415974513994	tagging	2014-11-14 14:37:55.287260	expanded	Medienberichterstattung_1	textwindow
tagging03	61	AU::3RScjRIk1415974513994	tagging	2014-11-14 14:38:19.104580	expanded	Medienberichterstattung_2	textwindow
tagging03	61	AU::3RScjRIk1415974513994	tagging	2014-11-14 14:38:40.453780	expanded	Medienberichterstattung_3	textwindow
tagging03	61	AU::3RScjRIk1415974513994	tagging	2014-11-14 14:39:00.076660	compressed	Medienberichterstattung_3	textwindow
tagging03	61	AU::3RScjRIk1415974513994	tagging	2014-11-14 14:39:03.637920	clicked	Timer timed out	weiterButton
tagging03	62	AU::G38VQdZb1415975038664	none	2014-11-14 14:24:00.628210	devicebrowser			5.0 (Macintosh; Intel Mac OS X 10_9_5) AppleWebKit/600.1.17 (KHTML, like Gecko) Version/7.1 Safari/537.85.10-Netscape
tagging03	62	AU::G38VQdZb1415975038664	none	2014-11-14 14:24:00.633540	deviceappsize			1440x799
tagging03	62	AU::G38VQdZb1415975038664	none	2014-11-14 14:24:00.680700	deviceurlparam			(Object)#0 id = "tagging03" tic = "58510e8b30c1ff5254d76f887280a943"
tagging03	62	AU::G38VQdZb1415975038664	tagging	2014-11-14 14:36:06.952470	Component creation completed	Timer started	tagging
tagging03	62	AU::G38VQdZb1415975038664	tagging	2014-11-14 14:36:17.757670	click	Medienberichterstattung	tagcloud
tagging03	62	AU::G38VQdZb1415975038664	tagging	2014-11-14 14:36:25.523350	expanded	Medienberichterstattung_1	textwindow
tagging03	62	AU::G38VQdZb1415975038664	tagging	2014-11-14 14:36:31.935780	clicked	Not yet timed out	weiterButton
tagging03	62	AU::G38VQdZb1415975038664	tagging	2014-11-14 14:36:43.873890	expanded	Medienberichterstattung_1	textwindow
tagging03	62	AU::G38VQdZb1415975038664	tagging	2014-11-14 14:37:00.408880	usertag added	Volkskrankheit	Sensibilität der Medien
tagging03	62	AU::G38VQdZb1415975038664	tagging	2014-11-14 14:37:00.668570	expanded	Medienberichterstattung_1	textwindow
tagging03	62	AU::G38VQdZb1415975038664	tagging	2014-11-14 14:37:08.648010	expanded	Medienberichterstattung_2	textwindow
tagging03	62	AU::G38VQdZb1415975038664	tagging	2014-11-14 14:37:15.834470	expanded	Medienberichterstattung_2	textwindow
tagging03	62	AU::G38VQdZb1415975038664	tagging	2014-11-14 14:37:17.513170	expanded	Medienberichterstattung_3	textwindow
tagging03	62	AU::G38VQdZb1415975038664	tagging	2014-11-14 14:37:19.829730	expanded	Medienberichterstattung_3	textwindow
tagging03	62	AU::G38VQdZb1415975038664	tagging	2014-11-14 14:37:23.835920	click	Verhaltenstherapie	tagcloud
tagging03	62	AU::G38VQdZb1415975038664	tagging	2014-11-14 14:37:30.175700	expanded	Verhaltenstherapie_2	textwindow
tagging03	62	AU::G38VQdZb1415975038664	tagging	2014-11-14 14:37:46.948510	expanded	Verhaltenstherapie_2	textwindow
tagging03	62	AU::G38VQdZb1415975038664	tagging	2014-11-14 14:39:38.613130	click	Serotonin-Hemmer	tagcloud
tagging03	62	AU::G38VQdZb1415975038664	tagging	2014-11-14 14:39:42.287670	expanded	Serotonin-Hemmer_2	textwindow
tagging03	62	AU::G38VQdZb1415975038664	tagging	2014-11-14 14:39:58.003480	click	Medienberichterstattung	tagcloud
tagging03	62	AU::G38VQdZb1415975038664	tagging	2014-11-14 14:40:00.463960	click	Vorurteile	tagcloud
tagging03	62	AU::G38VQdZb1415975038664	tagging	2014-11-14 14:40:11.904010	expanded	Vorurteile_3	textwindow
tagging03	62	AU::G38VQdZb1415975038664	tagging	2014-11-14 14:40:26.476460	expanded	Vorurteile_3	textwindow
tagging03	62	AU::G38VQdZb1415975038664	tagging	2014-11-14 14:40:35.814560	usertag added	Stigmatisierung	Negative Berichterstattung führt zu Stereotypisierung
tagging03	62	AU::G38VQdZb1415975038664	tagging	2014-11-14 14:40:37.421850	expanded	Vorurteile_3	textwindow
tagging03	62	AU::G38VQdZb1415975038664	tagging	2014-11-14 14:40:38.243490	clicked	Not yet timed out	weiterButton
tagging03	62	AU::G38VQdZb1415975038664	tagging	2014-11-14 14:41:23.851270	click	Psychoanalyse	tagcloud
tagging03	62	AU::G38VQdZb1415975038664	tagging	2014-11-14 14:41:30.289310	expanded	Psychoanalyse_1	textwindow
tagging03	62	AU::G38VQdZb1415975038664	tagging	2014-11-14 14:41:33.424340	click	Gesellschaftsrelevanz	tagcloud
tagging03	62	AU::G38VQdZb1415975038664	tagging	2014-11-14 14:41:38.584760	expanded	Gesellschaftsrelevanz_2	textwindow
tagging03	62	AU::G38VQdZb1415975038664	tagging	2014-11-14 14:41:57.895610	click	Prävalenz	tagcloud
tagging03	62	AU::G38VQdZb1415975038664	tagging	2014-11-14 14:41:59.674230	click	MAO-Hemmer	tagcloud
tagging03	62	AU::G38VQdZb1415975038664	tagging	2014-11-14 14:42:02.190390	click	Serotonin-Hemmer	tagcloud
tagging03	62	AU::G38VQdZb1415975038664	tagging	2014-11-14 14:42:03.498370	click	MAO-Hemmer	tagcloud
tagging03	62	AU::G38VQdZb1415975038664	tagging	2014-11-14 14:42:05.082490	expanded	MAO-Hemmer_2	textwindow
tagging03	62	AU::G38VQdZb1415975038664	tagging	2014-11-14 14:42:29.788350	expanded	MAO-Hemmer_2	textwindow
tagging03	62	AU::G38VQdZb1415975038664	tagging	2014-11-14 14:42:32.436440	click	Trizyklische Antidepressiva	tagcloud
tagging03	62	AU::G38VQdZb1415975038664	tagging	2014-11-14 14:42:34.961890	click	Tetrazyklische Antidepressiva	tagcloud
tagging03	62	AU::G38VQdZb1415975038664	tagging	2014-11-14 14:42:37.695310	click	Trizyklische Antidepressiva	tagcloud
tagging03	62	AU::G38VQdZb1415975038664	tagging	2014-11-14 14:42:38.676930	expanded	Trizyklische Antidepressiva_1	textwindow
tagging03	62	AU::G38VQdZb1415975038664	tagging	2014-11-14 14:42:48.520530	clicked	Timer timed out	weiterButton
tagging03	63	AU::h8jOp5sK1415975095925	none	2014-11-14 14:24:57.088620	devicebrowser			5.0 (Windows)-Netscape
tagging03	63	AU::h8jOp5sK1415975095925	none	2014-11-14 14:24:57.094700	deviceurlparam			(Object)#0 id = "tagging03" tic = "b1a6e076df58ca98ea8babd3014d045b"
tagging03	63	AU::h8jOp5sK1415975095925	none	2014-11-14 14:24:57.147840	deviceappsize			1366x615
tagging03	63	AU::h8jOp5sK1415975095925	tagging	2014-11-14 14:43:53.853650	Component creation completed	Timer started	tagging
tagging03	63	AU::h8jOp5sK1415975095925	tagging	2014-11-14 14:44:22.275280	click	Tetrazyklische Antidepressiva	tagcloud
tagging03	63	AU::h8jOp5sK1415975095925	tagging	2014-11-14 14:44:36.539060	click	Trizyklische Antidepressiva	tagcloud
tagging03	63	AU::h8jOp5sK1415975095925	tagging	2014-11-14 14:44:52.065060	click	Verhaltenstherapie	tagcloud
tagging03	63	AU::h8jOp5sK1415975095925	tagging	2014-11-14 14:44:55.821180	clicked	Not yet timed out	weiterButton
tagging03	63	AU::h8jOp5sK1415975095925	tagging	2014-11-14 14:45:01.760660	click	MAO-Hemmer	tagcloud
tagging03	63	AU::h8jOp5sK1415975095925	tagging	2014-11-14 14:45:19.731920	expanded	MAO-Hemmer_2	textwindow
tagging03	63	AU::h8jOp5sK1415975095925	tagging	2014-11-14 14:45:45.990050	expanded	MAO-Hemmer_1	textwindow
tagging03	63	AU::h8jOp5sK1415975095925	tagging	2014-11-14 14:46:09.010470	click	Tetrazyklische Antidepressiva	tagcloud
tagging03	63	AU::h8jOp5sK1415975095925	tagging	2014-11-14 14:46:10.911780	expanded	Tetrazyklische Antidepressiva_1	textwindow
tagging03	63	AU::h8jOp5sK1415975095925	tagging	2014-11-14 14:46:45.845240	compressed	Tetrazyklische Antidepressiva_1	textwindow
tagging03	63	AU::h8jOp5sK1415975095925	tagging	2014-11-14 14:46:51.142070	click	Trizyklische Antidepressiva	tagcloud
tagging03	63	AU::h8jOp5sK1415975095925	tagging	2014-11-14 14:47:03.458200	expanded	Trizyklische Antidepressiva_3	textwindow
tagging03	63	AU::h8jOp5sK1415975095925	tagging	2014-11-14 14:47:09.942500	expanded	Trizyklische Antidepressiva_1	textwindow
tagging03	63	AU::h8jOp5sK1415975095925	tagging	2014-11-14 14:47:12.137900	compressed	Trizyklische Antidepressiva_1	textwindow
tagging03	63	AU::h8jOp5sK1415975095925	tagging	2014-11-14 14:47:17.167560	click	Medienberichterstattung	tagcloud
tagging03	63	AU::h8jOp5sK1415975095925	tagging	2014-11-14 14:47:24.043580	expanded	Medienberichterstattung_1	textwindow
tagging03	63	AU::h8jOp5sK1415975095925	tagging	2014-11-14 14:47:27.288730	compressed	Medienberichterstattung_1	textwindow
tagging03	63	AU::h8jOp5sK1415975095925	tagging	2014-11-14 14:47:28.656000	clicked	Not yet timed out	weiterButton
tagging03	63	AU::h8jOp5sK1415975095925	tagging	2014-11-14 14:47:33.435090	expanded	Medienberichterstattung_1	textwindow
tagging03	63	AU::h8jOp5sK1415975095925	tagging	2014-11-14 14:47:37.055780	expanded	Medienberichterstattung_1	textwindow
tagging03	63	AU::h8jOp5sK1415975095925	tagging	2014-11-14 14:48:33.356830	expanded	Medienberichterstattung_1	textwindow
tagging03	63	AU::h8jOp5sK1415975095925	tagging	2014-11-14 14:49:04.133120	expanded	Medienberichterstattung_1	textwindow
tagging03	63	AU::h8jOp5sK1415975095925	tagging	2014-11-14 14:49:06.255630	expanded	Medienberichterstattung_1	textwindow
tagging03	63	AU::h8jOp5sK1415975095925	tagging	2014-11-14 14:49:14.789640	expanded	Medienberichterstattung_1	textwindow
tagging03	63	AU::h8jOp5sK1415975095925	tagging	2014-11-14 14:49:19.022370	expanded	Medienberichterstattung_2	textwindow
tagging03	63	AU::h8jOp5sK1415975095925	tagging	2014-11-14 14:49:43.986020	expanded	Medienberichterstattung_2	textwindow
tagging03	63	AU::h8jOp5sK1415975095925	tagging	2014-11-14 14:50:04.834540	expanded	Medienberichterstattung_2	textwindow
tagging03	63	AU::h8jOp5sK1415975095925	tagging	2014-11-14 14:50:06.783490	expanded	Medienberichterstattung_2	textwindow
tagging03	63	AU::h8jOp5sK1415975095925	tagging	2014-11-14 14:50:11.650960	expanded	Medienberichterstattung_2	textwindow
tagging03	63	AU::h8jOp5sK1415975095925	tagging	2014-11-14 14:50:13.567220	expanded	Medienberichterstattung_2	textwindow
tagging03	63	AU::h8jOp5sK1415975095925	tagging	2014-11-14 14:50:20.971250	usertag added	Sensible Berichterstattung in den Medien	Der Werther-Effekt: Medien als Auslöser für Suizidwellen
tagging03	63	AU::h8jOp5sK1415975095925	tagging	2014-11-14 14:50:21.022760	expanded	Medienberichterstattung_2	textwindow
tagging03	63	AU::h8jOp5sK1415975095925	tagging	2014-11-14 14:50:22.194150	compressed	Medienberichterstattung_2	textwindow
tagging03	63	AU::h8jOp5sK1415975095925	tagging	2014-11-14 14:50:28.517940	expanded	Medienberichterstattung_2	textwindow
tagging03	63	AU::h8jOp5sK1415975095925	tagging	2014-11-14 14:50:32.065200	expanded	Medienberichterstattung_2	textwindow
tagging03	63	AU::h8jOp5sK1415975095925	tagging	2014-11-14 14:50:52.120460	expanded	Medienberichterstattung_2	textwindow
tagging03	63	AU::h8jOp5sK1415975095925	tagging	2014-11-14 14:50:54.399410	expanded	Medienberichterstattung_2	textwindow
tagging03	63	AU::h8jOp5sK1415975095925	tagging	2014-11-14 14:50:58.395170	expanded	Medienberichterstattung_2	textwindow
tagging03	63	AU::h8jOp5sK1415975095925	tagging	2014-11-14 14:51:12.458270	usertag added	Sensible Berichterstattung der Medien	Der Werther-Effekt: Medien als Auslöser für Suizidwellen
tagging03	63	AU::h8jOp5sK1415975095925	tagging	2014-11-14 14:51:12.458410	expanded	Medienberichterstattung_2	textwindow
tagging03	63	AU::h8jOp5sK1415975095925	tagging	2014-11-14 14:51:16.301610	clicked	Timer timed out	weiterButton
tagging03	64	AU::485pzhNM1415975198306	none	2014-11-14 14:26:38.740660	deviceurlparam			(Object)#0 id = "tagging03" tic = "93cccbaf5725fbb55187cdaf5343eb38"
tagging03	64	AU::485pzhNM1415975198306	none	2014-11-14 14:26:38.740800	devicebrowser			5.0 (Windows NT 6.3; WOW64) AppleWebKit/537.36 (KHTML, like Gecko) Chrome/38.0.2125.122 Safari/537.36-Netscape
tagging03	64	AU::485pzhNM1415975198306	none	2014-11-14 14:26:38.793620	deviceappsize			1920x961
tagging03	64	AU::485pzhNM1415975198306	tagging	2014-11-14 14:36:15.340180	Component creation completed	Timer started	tagging
tagging03	64	AU::485pzhNM1415975198306	tagging	2014-11-14 14:36:21.435980	click	Medienberichterstattung	tagcloud
tagging03	64	AU::485pzhNM1415975198306	tagging	2014-11-14 14:36:32.494170	expanded	Medienberichterstattung_2	textwindow
tagging03	64	AU::485pzhNM1415975198306	tagging	2014-11-14 14:36:35.850030	expanded	Medienberichterstattung_3	textwindow
tagging03	64	AU::485pzhNM1415975198306	tagging	2014-11-14 14:36:44.163670	click	Klientenzentrierte Therapie	tagcloud
tagging03	64	AU::485pzhNM1415975198306	tagging	2014-11-14 14:36:46.055300	expanded	Klientenzentrierte Therapie_1	textwindow
tagging03	64	AU::485pzhNM1415975198306	tagging	2014-11-14 14:36:48.381510	expanded	Klientenzentrierte Therapie_2	textwindow
tagging03	64	AU::485pzhNM1415975198306	tagging	2014-11-14 14:36:58.243440	expanded	Klientenzentrierte Therapie_3	textwindow
tagging03	64	AU::485pzhNM1415975198306	tagging	2014-11-14 14:37:01.536740	clicked	Not yet timed out	weiterButton
tagging03	64	AU::485pzhNM1415975198306	tagging	2014-11-14 14:37:08.230670	click	Verhaltenstherapie	tagcloud
tagging03	64	AU::485pzhNM1415975198306	tagging	2014-11-14 14:37:09.629120	expanded	Verhaltenstherapie_1	textwindow
tagging03	64	AU::485pzhNM1415975198306	tagging	2014-11-14 14:37:21.526650	expanded	Verhaltenstherapie_2	textwindow
tagging03	64	AU::485pzhNM1415975198306	tagging	2014-11-14 14:37:25.656130	expanded	Verhaltenstherapie_3	textwindow
tagging03	64	AU::485pzhNM1415975198306	tagging	2014-11-14 14:37:36.279380	click	Interpersonelle Therapie	tagcloud
tagging03	64	AU::485pzhNM1415975198306	tagging	2014-11-14 14:37:37.446500	expanded	Interpersonelle Therapie_1	textwindow
tagging03	64	AU::485pzhNM1415975198306	tagging	2014-11-14 14:37:44.610170	expanded	Interpersonelle Therapie_2	textwindow
tagging03	64	AU::485pzhNM1415975198306	tagging	2014-11-14 14:37:53.084840	expanded	Interpersonelle Therapie_3	textwindow
tagging03	64	AU::485pzhNM1415975198306	tagging	2014-11-14 14:37:56.621160	click	Serotonin-Hemmer	tagcloud
tagging03	64	AU::485pzhNM1415975198306	tagging	2014-11-14 14:37:58.891390	expanded	Serotonin-Hemmer_1	textwindow
tagging03	64	AU::485pzhNM1415975198306	tagging	2014-11-14 14:38:05.276760	expanded	Serotonin-Hemmer_2	textwindow
tagging03	64	AU::485pzhNM1415975198306	tagging	2014-11-14 14:38:15.536110	click	Tetrazyklische Antidepressiva	tagcloud
tagging03	64	AU::485pzhNM1415975198306	tagging	2014-11-14 14:38:17.877380	expanded	Tetrazyklische Antidepressiva_1	textwindow
tagging03	64	AU::485pzhNM1415975198306	tagging	2014-11-14 14:38:24.624820	expanded	Tetrazyklische Antidepressiva_2	textwindow
tagging03	64	AU::485pzhNM1415975198306	tagging	2014-11-14 14:38:26.428380	expanded	Tetrazyklische Antidepressiva_3	textwindow
tagging03	64	AU::485pzhNM1415975198306	tagging	2014-11-14 14:38:31.840630	clicked	Not yet timed out	weiterButton
tagging03	64	AU::485pzhNM1415975198306	tagging	2014-11-14 14:39:50.034600	clicked	Not yet timed out	weiterButton
tagging03	64	AU::485pzhNM1415975198306	tagging	2014-11-14 14:40:55.735890	clicked	Not yet timed out	weiterButton
tagging03	64	AU::485pzhNM1415975198306	tagging	2014-11-14 14:40:59.526680	click	Trizyklische Antidepressiva	tagcloud
tagging03	64	AU::485pzhNM1415975198306	tagging	2014-11-14 14:41:03.243080	expanded	Trizyklische Antidepressiva_2	textwindow
tagging03	64	AU::485pzhNM1415975198306	tagging	2014-11-14 14:41:11.154610	expanded	Trizyklische Antidepressiva_3	textwindow
tagging03	64	AU::485pzhNM1415975198306	tagging	2014-11-14 14:41:13.826100	clicked	Not yet timed out	weiterButton
tagging03	64	AU::485pzhNM1415975198306	tagging	2014-11-14 14:41:17.497970	click	Gestaltpsychotherapie	tagcloud
tagging03	64	AU::485pzhNM1415975198306	tagging	2014-11-14 14:41:18.732610	expanded	Gestaltpsychotherapie_1	textwindow
tagging03	64	AU::485pzhNM1415975198306	tagging	2014-11-14 14:41:27.633360	expanded	Gestaltpsychotherapie_2	textwindow
tagging03	64	AU::485pzhNM1415975198306	tagging	2014-11-14 14:41:31.099650	expanded	Gestaltpsychotherapie_3	textwindow
tagging03	64	AU::485pzhNM1415975198306	tagging	2014-11-14 14:41:42.672870	clicked	Timer timed out	weiterButton
tagging03	65	AU::G1zUP20O1415975353634	none	2014-11-14 14:29:42.794130	devicebrowser			5.0 (Windows)-Netscape
tagging03	65	AU::G1zUP20O1415975353634	none	2014-11-14 14:29:42.794720	deviceurlparam			(Object)#0 id = "tagging03" tic = "8a078f40f35f04887e6d4d6c75961626"
tagging03	65	AU::G1zUP20O1415975353634	none	2014-11-14 14:29:42.846780	deviceappsize			1366x634
tagging03	65	AU::G1zUP20O1415975353634	tagging	2014-11-14 14:45:19.990820	Component creation completed	Timer started	tagging
tagging03	65	AU::G1zUP20O1415975353634	tagging	2014-11-14 14:45:26.120470	click	Gesellschaftsrelevanz	tagcloud
tagging03	65	AU::G1zUP20O1415975353634	tagging	2014-11-14 14:45:45.883250	clicked	Not yet timed out	weiterButton
tagging03	65	AU::G1zUP20O1415975353634	tagging	2014-11-14 14:45:50.555390	expanded	Gesellschaftsrelevanz_1	textwindow
tagging03	65	AU::G1zUP20O1415975353634	tagging	2014-11-14 14:46:12.047400	expanded	Gesellschaftsrelevanz_3	textwindow
tagging03	65	AU::G1zUP20O1415975353634	tagging	2014-11-14 14:46:13.189430	expanded	Gesellschaftsrelevanz_3	textwindow
tagging03	65	AU::G1zUP20O1415975353634	tagging	2014-11-14 14:46:22.824070	click	Interpersonelle Therapie	tagcloud
tagging03	65	AU::G1zUP20O1415975353634	tagging	2014-11-14 14:46:26.437520	expanded	Interpersonelle Therapie_1	textwindow
tagging03	65	AU::G1zUP20O1415975353634	tagging	2014-11-14 14:46:36.988360	expanded	Interpersonelle Therapie_2	textwindow
tagging03	65	AU::G1zUP20O1415975353634	tagging	2014-11-14 14:46:47.150360	expanded	Interpersonelle Therapie_3	textwindow
tagging03	65	AU::G1zUP20O1415975353634	tagging	2014-11-14 14:46:55.216810	click	Verhaltenstherapie	tagcloud
tagging03	65	AU::G1zUP20O1415975353634	tagging	2014-11-14 14:47:03.465290	expanded	Verhaltenstherapie_2	textwindow
tagging03	65	AU::G1zUP20O1415975353634	tagging	2014-11-14 14:47:16.807740	expanded	Verhaltenstherapie_2	textwindow
tagging03	65	AU::G1zUP20O1415975353634	tagging	2014-11-14 14:47:18.948230	expanded	Verhaltenstherapie_3	textwindow
tagging03	65	AU::G1zUP20O1415975353634	tagging	2014-11-14 14:47:23.470800	expanded	Verhaltenstherapie_3	textwindow
tagging03	65	AU::G1zUP20O1415975353634	tagging	2014-11-14 14:47:45.581820	click	Klientenzentrierte Therapie	tagcloud
tagging03	65	AU::G1zUP20O1415975353634	tagging	2014-11-14 14:47:47.447050	click	Klientenzentrierte Therapie	tagcloud
tagging03	65	AU::G1zUP20O1415975353634	tagging	2014-11-14 14:48:01.740960	expanded	Klientenzentrierte Therapie_2	textwindow
tagging03	65	AU::G1zUP20O1415975353634	tagging	2014-11-14 14:48:06.879700	clicked	Not yet timed out	weiterButton
tagging03	65	AU::G1zUP20O1415975353634	tagging	2014-11-14 14:48:12.074340	click	Vorurteile	tagcloud
tagging03	65	AU::G1zUP20O1415975353634	tagging	2014-11-14 14:48:26.430340	expanded	Vorurteile_3	textwindow
tagging03	65	AU::G1zUP20O1415975353634	tagging	2014-11-14 14:48:43.516370	click	Psychoanalyse	tagcloud
tagging03	65	AU::G1zUP20O1415975353634	tagging	2014-11-14 14:48:49.268700	expanded	Psychoanalyse_1	textwindow
tagging03	65	AU::G1zUP20O1415975353634	tagging	2014-11-14 14:49:01.967070	expanded	Psychoanalyse_2	textwindow
tagging03	65	AU::G1zUP20O1415975353634	tagging	2014-11-14 14:49:16.317170	clicked	Not yet timed out	weiterButton
tagging03	65	AU::G1zUP20O1415975353634	tagging	2014-11-14 14:49:20.457460	expanded	Psychoanalyse_2	textwindow
tagging03	65	AU::G1zUP20O1415975353634	tagging	2014-11-14 14:49:22.948780	expanded	Psychoanalyse_3	textwindow
tagging03	65	AU::G1zUP20O1415975353634	tagging	2014-11-14 14:49:38.022590	clicked	Not yet timed out	weiterButton
tagging03	65	AU::G1zUP20O1415975353634	tagging	2014-11-14 14:49:43.416960	click	MAO-Hemmer	tagcloud
tagging03	65	AU::G1zUP20O1415975353634	tagging	2014-11-14 14:49:58.267950	clicked	Not yet timed out	weiterButton
tagging03	65	AU::G1zUP20O1415975353634	tagging	2014-11-14 14:50:00.386440	click	Psychoanalyse	tagcloud
tagging03	65	AU::G1zUP20O1415975353634	tagging	2014-11-14 14:50:08.208730	expanded	Psychoanalyse_2	textwindow
tagging03	65	AU::G1zUP20O1415975353634	tagging	2014-11-14 14:50:10.777100	expanded	Psychoanalyse_3	textwindow
tagging03	65	AU::G1zUP20O1415975353634	tagging	2014-11-14 14:50:12.078240	expanded	Psychoanalyse_3	textwindow
tagging03	65	AU::G1zUP20O1415975353634	tagging	2014-11-14 14:50:19.757260	expanded	Psychoanalyse_1	textwindow
tagging03	65	AU::G1zUP20O1415975353634	tagging	2014-11-14 14:50:21.491490	expanded	Psychoanalyse_1	textwindow
tagging03	65	AU::G1zUP20O1415975353634	tagging	2014-11-14 14:50:37.337940	usertag added	negative Gedanken	Wie man negative Gedanken erfolgreich korrigiert
tagging03	65	AU::G1zUP20O1415975353634	tagging	2014-11-14 14:50:37.353460	expanded	Psychoanalyse_1	textwindow
tagging03	65	AU::G1zUP20O1415975353634	tagging	2014-11-14 14:50:41.802900	clicked	Timer timed out	weiterButton
tagging03	66	AU::utsvbxja1415975386859	none	2014-11-14 14:29:47.628390	devicebrowser			5.0 (Windows NT 6.3; WOW64; Trident/7.0; .NET4.0E; .NET4.0C; .NET CLR 3.5.30729; .NET CLR 2.0.50727; .NET CLR 3.0.30729; InfoPath.3; rv:11.0) like Gecko-Netscape
tagging03	66	AU::utsvbxja1415975386859	none	2014-11-14 14:29:47.633080	deviceurlparam			(Object)#0 id = "tagging03" tic = "68ef37b912b2fdcf337903e0e58c8850"
tagging03	66	AU::utsvbxja1415975386859	none	2014-11-14 14:29:47.686060	deviceappsize			1600x703
tagging03	67	AU::JQd3DIO81415975779536	none	2014-11-14 14:36:18.705130	devicebrowser			5.0 (Windows NT 6.3; WOW64) AppleWebKit/537.36 (KHTML, like Gecko) Chrome/38.0.2125.111 Safari/537.36-Netscape
tagging03	67	AU::JQd3DIO81415975779536	none	2014-11-14 14:36:18.721810	deviceurlparam			(Object)#0 id = "tagging03" tic = "b77f0c1b787da3a1aa9da7aea0c10295"
tagging03	67	AU::JQd3DIO81415975779536	none	2014-11-14 14:36:18.755100	deviceappsize			1280x699
tagging03	67	AU::JQd3DIO81415975779536	tagging	2014-11-14 14:46:13.695990	Component creation completed	Timer started	tagging
tagging03	67	AU::JQd3DIO81415975779536	tagging	2014-11-14 14:46:55.641030	clicked	Not yet timed out	weiterButton
tagging03	67	AU::JQd3DIO81415975779536	tagging	2014-11-14 14:48:00.728990	clicked	Not yet timed out	weiterButton
tagging03	67	AU::JQd3DIO81415975779536	tagging	2014-11-14 14:49:56.383100	clicked	Not yet timed out	weiterButton
tagging03	67	AU::JQd3DIO81415975779536	tagging	2014-11-14 14:52:12.409900	clicked	Timer timed out	weiterButton
tagging03	68	AU::gXs4q73w1415975792462	none	2014-11-14 14:36:33.144300	devicebrowser			5.0 (Windows NT 6.1) AppleWebKit/537.36 (KHTML, like Gecko) Chrome/38.0.2125.111 Safari/537.36-Netscape
tagging03	68	AU::gXs4q73w1415975792462	none	2014-11-14 14:36:33.149330	deviceurlparam			(Object)#0 id = "tagging03" tic = "32a00a2bf60219a23e54d81586abb86d"
tagging03	68	AU::gXs4q73w1415975792462	none	2014-11-14 14:36:33.198700	deviceappsize			1280x699
tagging03	68	AU::gXs4q73w1415975792462	tagging	2014-11-14 14:49:07.298900	Component creation completed	Timer started	tagging
tagging03	68	AU::gXs4q73w1415975792462	tagging	2014-11-14 14:49:24.401860	click	Gesellschaftsrelevanz	tagcloud
tagging03	68	AU::gXs4q73w1415975792462	tagging	2014-11-14 14:49:39.328460	click	Psychoanalyse	tagcloud
tagging03	68	AU::gXs4q73w1415975792462	tagging	2014-11-14 14:49:45.699380	click	Trizyklische Antidepressiva	tagcloud
tagging03	68	AU::gXs4q73w1415975792462	tagging	2014-11-14 14:49:55.038280	clicked	Not yet timed out	weiterButton
tagging03	68	AU::gXs4q73w1415975792462	tagging	2014-11-14 14:50:01.846400	click	Gestaltpsychotherapie	tagcloud
tagging03	68	AU::gXs4q73w1415975792462	tagging	2014-11-14 14:50:25.047220	click	Interpersonelle Therapie	tagcloud
tagging03	68	AU::gXs4q73w1415975792462	tagging	2014-11-14 14:50:38.603450	expanded	Interpersonelle Therapie_3	textwindow
tagging03	68	AU::gXs4q73w1415975792462	tagging	2014-11-14 14:50:54.904110	click	Gesellschaftsrelevanz	tagcloud
tagging03	68	AU::gXs4q73w1415975792462	tagging	2014-11-14 14:50:57.695990	expanded	Gesellschaftsrelevanz_1	textwindow
tagging03	68	AU::gXs4q73w1415975792462	tagging	2014-11-14 14:51:01.567330	compressed	Gesellschaftsrelevanz_1	textwindow
tagging03	68	AU::gXs4q73w1415975792462	tagging	2014-11-14 14:51:04.845150	expanded	Gesellschaftsrelevanz_2	textwindow
tagging03	68	AU::gXs4q73w1415975792462	tagging	2014-11-14 14:51:06.618150	compressed	Gesellschaftsrelevanz_2	textwindow
tagging03	68	AU::gXs4q73w1415975792462	tagging	2014-11-14 14:51:09.904810	expanded	Gesellschaftsrelevanz_3	textwindow
tagging03	68	AU::gXs4q73w1415975792462	tagging	2014-11-14 14:51:12.065330	compressed	Gesellschaftsrelevanz_3	textwindow
tagging03	68	AU::gXs4q73w1415975792462	tagging	2014-11-14 14:51:24.048830	click	Interpersonelle Therapie	tagcloud
tagging03	68	AU::gXs4q73w1415975792462	tagging	2014-11-14 14:51:36.242680	expanded	Interpersonelle Therapie_2	textwindow
tagging03	68	AU::gXs4q73w1415975792462	tagging	2014-11-14 14:51:49.221730	compressed	Interpersonelle Therapie_2	textwindow
tagging03	68	AU::gXs4q73w1415975792462	tagging	2014-11-14 14:51:51.946630	expanded	Interpersonelle Therapie_3	textwindow
tagging03	68	AU::gXs4q73w1415975792462	tagging	2014-11-14 14:51:53.714530	compressed	Interpersonelle Therapie_3	textwindow
tagging03	68	AU::gXs4q73w1415975792462	tagging	2014-11-14 14:51:55.199180	click	Verhaltenstherapie	tagcloud
tagging03	68	AU::gXs4q73w1415975792462	tagging	2014-11-14 14:51:58.343630	expanded	Verhaltenstherapie_1	textwindow
tagging03	68	AU::gXs4q73w1415975792462	tagging	2014-11-14 14:51:59.643770	compressed	Verhaltenstherapie_1	textwindow
tagging03	68	AU::gXs4q73w1415975792462	tagging	2014-11-14 14:52:06.505990	expanded	Verhaltenstherapie_2	textwindow
tagging03	68	AU::gXs4q73w1415975792462	tagging	2014-11-14 14:52:08.806230	compressed	Verhaltenstherapie_2	textwindow
tagging03	68	AU::gXs4q73w1415975792462	tagging	2014-11-14 14:52:18.391700	click	Psychoanalyse	tagcloud
tagging03	68	AU::gXs4q73w1415975792462	tagging	2014-11-14 14:52:21.071830	expanded	Psychoanalyse_1	textwindow
tagging03	68	AU::gXs4q73w1415975792462	tagging	2014-11-14 14:52:25.005040	compressed	Psychoanalyse_1	textwindow
tagging03	68	AU::gXs4q73w1415975792462	tagging	2014-11-14 14:52:28.014690	expanded	Psychoanalyse_2	textwindow
tagging03	68	AU::gXs4q73w1415975792462	tagging	2014-11-14 14:52:29.497650	compressed	Psychoanalyse_2	textwindow
tagging03	68	AU::gXs4q73w1415975792462	tagging	2014-11-14 14:52:33.576050	expanded	Psychoanalyse_3	textwindow
tagging03	68	AU::gXs4q73w1415975792462	tagging	2014-11-14 14:52:39.105440	compressed	Psychoanalyse_3	textwindow
tagging03	68	AU::gXs4q73w1415975792462	tagging	2014-11-14 14:52:40.893580	clicked	Not yet timed out	weiterButton
tagging03	68	AU::gXs4q73w1415975792462	tagging	2014-11-14 14:52:46.545060	click	Serotonin-Hemmer	tagcloud
tagging03	68	AU::gXs4q73w1415975792462	tagging	2014-11-14 14:52:55.912450	expanded	Serotonin-Hemmer_1	textwindow
tagging03	68	AU::gXs4q73w1415975792462	tagging	2014-11-14 14:53:10.942600	compressed	Serotonin-Hemmer_1	textwindow
tagging03	68	AU::gXs4q73w1415975792462	tagging	2014-11-14 14:53:16.015780	expanded	Serotonin-Hemmer_2	textwindow
tagging03	68	AU::gXs4q73w1415975792462	tagging	2014-11-14 14:53:38.336700	compressed	Serotonin-Hemmer_2	textwindow
tagging03	68	AU::gXs4q73w1415975792462	tagging	2014-11-14 14:53:41.154970	expanded	Serotonin-Hemmer_3	textwindow
tagging03	68	AU::gXs4q73w1415975792462	tagging	2014-11-14 14:53:52.370320	compressed	Serotonin-Hemmer_3	textwindow
tagging03	68	AU::gXs4q73w1415975792462	tagging	2014-11-14 14:53:54.167580	clicked	Not yet timed out	weiterButton
tagging03	68	AU::gXs4q73w1415975792462	tagging	2014-11-14 14:53:59.009550	click	Vorurteile	tagcloud
tagging03	68	AU::gXs4q73w1415975792462	tagging	2014-11-14 14:54:10.283400	expanded	Vorurteile_1	textwindow
tagging03	68	AU::gXs4q73w1415975792462	tagging	2014-11-14 14:54:23.983070	expanded	Vorurteile_2	textwindow
tagging03	68	AU::gXs4q73w1415975792462	tagging	2014-11-14 14:54:28.606680	compressed	Vorurteile_2	textwindow
tagging03	68	AU::gXs4q73w1415975792462	tagging	2014-11-14 14:54:31.018990	expanded	Vorurteile_3	textwindow
tagging03	68	AU::gXs4q73w1415975792462	tagging	2014-11-14 14:54:58.577270	click	Prävalenz	tagcloud
tagging03	68	AU::gXs4q73w1415975792462	tagging	2014-11-14 14:55:09.211570	expanded	Prävalenz_1	textwindow
tagging03	68	AU::gXs4q73w1415975792462	tagging	2014-11-14 14:55:25.175380	compressed	Prävalenz_1	textwindow
tagging03	68	AU::gXs4q73w1415975792462	tagging	2014-11-14 14:55:33.161370	expanded	Prävalenz_3	textwindow
tagging03	68	AU::gXs4q73w1415975792462	tagging	2014-11-14 14:55:43.434490	clicked	Timer timed out	weiterButton
tagging03	69	AU::wyPvPyTN1415975879675	none	2014-11-14 14:38:36.218910	devicebrowser			5.0 (Windows)-Netscape
tagging03	69	AU::wyPvPyTN1415975879675	none	2014-11-14 14:38:36.238570	deviceurlparam			(Object)#0 id = "tagging03" tic = "f794d1cd94700777327ac66614d26007"
tagging03	69	AU::wyPvPyTN1415975879675	none	2014-11-14 14:38:36.287330	deviceappsize			1440x776
tagging03	69	AU::wyPvPyTN1415975879675	tagging	2014-11-14 15:50:32.909660	Component creation completed	Timer started	tagging
tagging03	69	AU::wyPvPyTN1415975879675	tagging	2014-11-14 15:50:39.049970	click	Gesellschaftsrelevanz	tagcloud
tagging03	69	AU::wyPvPyTN1415975879675	tagging	2014-11-14 15:50:45.516340	clicked	Not yet timed out	weiterButton
tagging03	69	AU::wyPvPyTN1415975879675	tagging	2014-11-14 15:50:50.308420	click	Klientenzentrierte Therapie	tagcloud
tagging03	69	AU::wyPvPyTN1415975879675	tagging	2014-11-14 15:50:51.428880	click	Interpersonelle Therapie	tagcloud
tagging03	69	AU::wyPvPyTN1415975879675	tagging	2014-11-14 15:50:52.965370	click	Psychoanalyse	tagcloud
tagging03	69	AU::wyPvPyTN1415975879675	tagging	2014-11-14 15:50:54.024170	click	Verhaltenstherapie	tagcloud
tagging03	69	AU::wyPvPyTN1415975879675	tagging	2014-11-14 15:55:42.469730	clicked	Timer timed out	weiterButton
tagging03	70	AU::0tFc3fxj1415975940091	none	2014-11-14 14:38:58.969660	deviceappsize			1196x651
tagging03	70	AU::0tFc3fxj1415975940091	none	2014-11-14 14:38:58.970130	deviceurlparam			(Object)#0 id = "tagging03" tic = "d864ccf8aec98a4ba4d46eb72a63f8c2"
tagging03	70	AU::0tFc3fxj1415975940091	none	2014-11-14 14:38:59.653860	devicebrowser			5.0 (Windows NT 6.1; Trident/7.0; SLCC2; .NET CLR 2.0.50727; .NET CLR 3.5.30729; .NET CLR 3.0.30729; Media Center PC 6.0; MALN; .NET4.0C; Tablet PC 2.0; FunWebProducts; .NET4.0E; rv:11.0) like Gecko-Netscape
tagging03	70	AU::0tFc3fxj1415975940091	tagging	2014-11-14 14:52:38.554350	Component creation completed	Timer started	tagging
tagging03	70	AU::0tFc3fxj1415975940091	tagging	2014-11-14 14:52:45.638970	clicked	Not yet timed out	weiterButton
tagging03	70	AU::0tFc3fxj1415975940091	tagging	2014-11-14 14:52:53.287100	click	Klientenzentrierte Therapie	tagcloud
tagging03	70	AU::0tFc3fxj1415975940091	tagging	2014-11-14 14:52:59.529470	expanded	Klientenzentrierte Therapie_1	textwindow
tagging03	70	AU::0tFc3fxj1415975940091	tagging	2014-11-14 14:53:12.782400	compressed	Klientenzentrierte Therapie_1	textwindow
tagging03	70	AU::0tFc3fxj1415975940091	tagging	2014-11-14 14:53:13.867020	expanded	Klientenzentrierte Therapie_1	textwindow
tagging03	70	AU::0tFc3fxj1415975940091	tagging	2014-11-14 14:53:14.728220	expanded	Klientenzentrierte Therapie_1	textwindow
tagging03	70	AU::0tFc3fxj1415975940091	tagging	2014-11-14 14:53:21.080880	expanded	Klientenzentrierte Therapie_2	textwindow
tagging03	70	AU::0tFc3fxj1415975940091	tagging	2014-11-14 14:53:38.921530	expanded	Klientenzentrierte Therapie_2	textwindow
tagging03	70	AU::0tFc3fxj1415975940091	tagging	2014-11-14 14:53:58.296830	usertag added	positive Problembewältigungsstrategien	Schutz vor Rückfall in die Depression
tagging03	70	AU::0tFc3fxj1415975940091	tagging	2014-11-14 14:53:58.353140	expanded	Klientenzentrierte Therapie_2	textwindow
tagging03	70	AU::0tFc3fxj1415975940091	tagging	2014-11-14 14:54:00.013960	expanded	Klientenzentrierte Therapie_3	textwindow
tagging03	70	AU::0tFc3fxj1415975940091	tagging	2014-11-14 14:54:02.185400	expanded	Klientenzentrierte Therapie_3	textwindow
tagging03	70	AU::0tFc3fxj1415975940091	tagging	2014-11-14 14:54:02.819690	expanded	Klientenzentrierte Therapie_3	textwindow
tagging03	70	AU::0tFc3fxj1415975940091	tagging	2014-11-14 14:54:10.355250	expanded	Klientenzentrierte Therapie_3	textwindow
tagging03	70	AU::0tFc3fxj1415975940091	tagging	2014-11-14 14:54:13.378940	usertag added	Empathie	Empathie ist Voraussetzung für Therapieerfolg
tagging03	70	AU::0tFc3fxj1415975940091	tagging	2014-11-14 14:54:13.383430	expanded	Klientenzentrierte Therapie_3	textwindow
tagging03	70	AU::0tFc3fxj1415975940091	tagging	2014-11-14 14:54:15.155290	click	Interpersonelle Therapie	tagcloud
tagging03	70	AU::0tFc3fxj1415975940091	tagging	2014-11-14 14:54:16.673810	expanded	Interpersonelle Therapie_1	textwindow
tagging03	70	AU::0tFc3fxj1415975940091	tagging	2014-11-14 14:54:35.230490	expanded	Interpersonelle Therapie_2	textwindow
tagging03	70	AU::0tFc3fxj1415975940091	tagging	2014-11-14 14:54:43.404730	expanded	Interpersonelle Therapie_2	textwindow
tagging03	70	AU::0tFc3fxj1415975940091	tagging	2014-11-14 14:54:52.678810	usertag added	Kurzzeit-Psychotherapie	Kurzzeit-Therapie auch langfristig wirksam
tagging03	70	AU::0tFc3fxj1415975940091	tagging	2014-11-14 14:54:52.727970	expanded	Interpersonelle Therapie_2	textwindow
tagging03	70	AU::0tFc3fxj1415975940091	tagging	2014-11-14 14:54:54.569350	expanded	Interpersonelle Therapie_2	textwindow
tagging03	70	AU::0tFc3fxj1415975940091	tagging	2014-11-14 14:54:55.677260	expanded	Interpersonelle Therapie_3	textwindow
tagging03	70	AU::0tFc3fxj1415975940091	tagging	2014-11-14 14:55:04.205160	expanded	Interpersonelle Therapie_3	textwindow
tagging03	70	AU::0tFc3fxj1415975940091	tagging	2014-11-14 14:55:12.740530	expanded	Interpersonelle Therapie_3	textwindow
tagging03	70	AU::0tFc3fxj1415975940091	tagging	2014-11-14 14:55:12.746350	usertag added	langfristige Wirksamkeit	Soziale Konflikte langfristig lösen
tagging03	70	AU::0tFc3fxj1415975940091	tagging	2014-11-14 14:55:16.875010	click	Verhaltenstherapie	tagcloud
tagging03	70	AU::0tFc3fxj1415975940091	tagging	2014-11-14 14:55:18.322270	expanded	Verhaltenstherapie_1	textwindow
tagging03	70	AU::0tFc3fxj1415975940091	tagging	2014-11-14 14:55:26.443670	expanded	Verhaltenstherapie_1	textwindow
tagging03	70	AU::0tFc3fxj1415975940091	tagging	2014-11-14 14:55:52.050580	clicked	Not yet timed out	weiterButton
tagging03	70	AU::0tFc3fxj1415975940091	tagging	2014-11-14 14:55:56.819520	expanded	Verhaltenstherapie_1	textwindow
tagging03	70	AU::0tFc3fxj1415975940091	tagging	2014-11-14 14:56:07.675630	usertag added	positive Richtung	Positive Einstellungen in Verhalten umsetzen
tagging03	70	AU::0tFc3fxj1415975940091	tagging	2014-11-14 14:56:07.681820	expanded	Verhaltenstherapie_1	textwindow
tagging03	70	AU::0tFc3fxj1415975940091	tagging	2014-11-14 14:56:08.738590	expanded	Verhaltenstherapie_2	textwindow
tagging03	70	AU::0tFc3fxj1415975940091	tagging	2014-11-14 14:56:25.151930	expanded	Verhaltenstherapie_2	textwindow
tagging03	70	AU::0tFc3fxj1415975940091	tagging	2014-11-14 14:56:33.907850	expanded	Verhaltenstherapie_2	textwindow
tagging03	70	AU::0tFc3fxj1415975940091	tagging	2014-11-14 14:56:34.372860	usertag added	positive Einstellung	Positive Einstellung durch weniger Denkverzerrungen
tagging03	70	AU::0tFc3fxj1415975940091	tagging	2014-11-14 14:56:35.106260	expanded	Verhaltenstherapie_3	textwindow
tagging03	70	AU::0tFc3fxj1415975940091	tagging	2014-11-14 14:56:46.101810	expanded	Verhaltenstherapie_3	textwindow
tagging03	70	AU::0tFc3fxj1415975940091	tagging	2014-11-14 14:56:59.562770	usertag added	effektivsten Maßnahmen	Starre Gedanken aufbrechen
tagging03	70	AU::0tFc3fxj1415975940091	tagging	2014-11-14 14:56:59.566480	expanded	Verhaltenstherapie_3	textwindow
tagging03	70	AU::0tFc3fxj1415975940091	tagging	2014-11-14 14:57:06.275010	clicked	Not yet timed out	weiterButton
tagging03	70	AU::0tFc3fxj1415975940091	tagging	2014-11-14 14:57:10.037220	click	Vorurteile	tagcloud
tagging03	70	AU::0tFc3fxj1415975940091	tagging	2014-11-14 14:57:13.075020	expanded	Vorurteile_1	textwindow
tagging03	70	AU::0tFc3fxj1415975940091	tagging	2014-11-14 14:57:18.802190	expanded	Vorurteile_1	textwindow
tagging03	70	AU::0tFc3fxj1415975940091	tagging	2014-11-14 14:57:30.440120	usertag added	Hochleistungssport	Depression ist im Hochleistungssport ein Tabuthema
tagging03	70	AU::0tFc3fxj1415975940091	tagging	2014-11-14 14:57:30.446250	expanded	Vorurteile_1	textwindow
tagging03	70	AU::0tFc3fxj1415975940091	tagging	2014-11-14 14:57:31.117600	expanded	Vorurteile_1	textwindow
tagging03	70	AU::0tFc3fxj1415975940091	tagging	2014-11-14 14:57:35.697840	usertag added	Erwartungsdruck	Depression ist im Hochleistungssport ein Tabuthema
tagging03	70	AU::0tFc3fxj1415975940091	tagging	2014-11-14 14:57:35.704060	expanded	Vorurteile_1	textwindow
tagging03	70	AU::0tFc3fxj1415975940091	tagging	2014-11-14 14:57:37.421460	expanded	Vorurteile_1	textwindow
tagging03	70	AU::0tFc3fxj1415975940091	tagging	2014-11-14 14:57:38.323430	expanded	Vorurteile_2	textwindow
tagging03	70	AU::0tFc3fxj1415975940091	tagging	2014-11-14 14:57:43.616110	expanded	Vorurteile_2	textwindow
[truncated: 8,987 more rows]
